# Supplementary material for: Emergence of hypervirulent and carbapenem-resistant Klebsiella pneumoniae ST37: genomic and phenotypic characterization of virulence and resistance
Source: Front Microbiol. 2026 Jan 26;17:1741536. doi: 10.3389/fmicb.2026.1741536 (PMC12883817; doi:10.3389/fmicb.2026.1741536)
Supplement: Supplementary file 1 [file Data_Sheet_1.ZIP]

Archive with 16 entries (15 files):
- ST37 fasta/
- ST37 fasta/YF1062.fasta
- ST37 fasta/YF1072.fasta
- ST37 fasta/YF1073.fasta
- ST37 fasta/YF1078.fasta
- ST37 fasta/YF1083.fasta
- ST37 fasta/YF1101.fasta
- ST37 fasta/YF2155.fasta
- ST37 fasta/YF2177.fasta
- ST37 fasta/YF2180.fasta
- ST37 fasta/YF2189.fasta
- ST37 fasta/YF2197.fasta
- ST37 fasta/YF2203.fasta
- ST37 fasta/YF2227.fasta
- ST37 fasta/YF2228.fasta
- ST37 fasta/YF2326.fasta
