# Supplementary material for: Emergence of hypervirulent and carbapenem-resistant Klebsiella pneumoniae ST37: genomic and phenotypic characterization of virulence and resistance
Source: Front Microbiol. 2026 Jan 26;17:1741536. doi: 10.3389/fmicb.2026.1741536 (PMC12883817; doi:10.3389/fmicb.2026.1741536)
Supplement: Supplementary file 1 [file Data_Sheet_1.ZIP › ST37 fasta/YF2155.fasta]

>W53__1_944023_144
AAGACGGGAAGTTTCGGCCCTTACGGATGCCCGGAAAACCTTAGCGTACGATTTTTTCCG
AATTCTGCGGGCTCCCCATTAAGCGAGATCCTGGCAAGCTGCGTCAACGGCGGCGCCTCG
GTGAGCTTTATGCTGCCTTTCGCGCCGCAAACGGCGATAACGTTCTGGCAACGCACTGCC
GACAGCGTGGCGGCCGGGGAGCGCATTGTGCTGGCCGCCTTCGACGCGGAGGAACGTCCC
GTTGGCACCGTGCAACTTATCACCAGTCAACCGGAAAACCAGCCCCATCGAGCGGATGTC
GCCAAATTATTGGTTCACCAAAATGTCCGCCGCCAGGGGATCGCCCAGGCATTGATGAGC
GAGCTGGAGCGCATTGCCCGGCGGGAAAGGAAGACGGTGCTGGTGCTGGACACGGCGACC
GGCAGCGGGGCGGAACAGTTCTATGCCCGCTGCGGCTGGGAAAAAGTGGGGGAAATTCCG
CGCTATGCGCTGATGCCCGACGGCGAAATGACTGCCACCTCACTATTCTATAAGTTTCTG
CCCTGACGGCCGCTATTGCAGATTGCTTTGATCAAAACAGGGTTTCACTGGTAGCAAAAC
CTGATAACTTATTGGACCAATTACTCAGGTTGTATGACTACTATTAGAGGGAACCCATTG
TGAAAACTTTAAACCGTCGTGATTTCCCCGGCGCGCAGTACCCTGACCGTATCATCCAGT
TTGGGGAAGGTAACTTCCTGCGCGCATTCGTTGACTGGCAGATCGACCTGCTCAACGAGC
ATACCGACCTGAATGCGGGCATCGTGGTCGTGCGGCCTATCGCCACAGATTTTCCGCCTT
CGCTGAACACCCAGGATGGCCTGTACACGACTATTATTCGCGGCCTGAACGAGCAGGGCG
AAGCGGTCAGCGATGCGCGTCTTATCCGCTCGGTCAACCGGGAGATCAGCGCTTACGCAG
ACTTCGACGCTTTTTTACGCCTGGCGCATAACCCGGAGATGCGGTTTGTCTTCTCCAACA
CCACCGAGGCGGGCATCAGCTACCATGCCGGGGATCGGTTTGACGACGCGCCGCCGGTCA
GTTATCCGGCGAAACTGACCCGTCTGTTGTTTGAGCGTTACCAGCATTTCGCCGGTGCGG
CCGACAAGGGATGGGTGATTATTCCCTGCGAGCTGATCGATTATAACGGCGAGGCGCTGC
AGGCGCTGGTGCTGCGCTATGCTAGCGAATGGGAACTGCCGCAGGCATTTATCACCTGGC
TGACCTCAGCGAATACCTTCTGTTCGACGCTGGTGGATCGCATTGTGACCGGCTATCCGC
GTGATGAAGTGGCGGCTCTCGAGGCGCAGACCGGCTATAAAGATGCTTTCCTTGATACCG
CTGAGCATTTCTACCTGTTCGTTATCCAGGGGCCTGCCTCGCTGGCGGCCGAGCTGCGTC
TCGATAAACTGCCGCTGAATGTGCGCATTGTGGACGATATCAAGCCGTATAAAGAGCGCA
AAGTGGCGATCCTCAACGGGGCGCACACCGCGCTGGTGCCGGTGGCCTTCCAGGCCGGGA
TCGACACCGTGGGTGAGGCGATGAACGATGCGGAGATTTGCGCGTTTGTCGAAAAAGCGA
TTTATGACGAGATTATTCCGGTGCTGGATCTGCCGCGCGATGAGCTGGTGTCATTCGCCA
GCGCCGTGACAGGGCGCTTCCGTAATCCCTATATTAAACATCAGCTGCTCTCGATTGCGC
TCAACGGCATGACCAAGTACCGCACCCGTATTCTGCCGCAGCTGCTGGCGGGGCAGAAAG
CGCATGGCGCGCTGCCGCCGCGTCTGACCTTTGCCCTGGCGGCGCTGATCGCCTTTTACC
GGGGAGAGCGGGATGGTGAGAGCTATCCAGTACAGGATGACGCCGACTGGATATCGCGCT
ATCAAACGCTGTGGGCCCGCCATCGCGATGGCCAGATGAGCACTCGCGAGCTGGTCACCG
CCGTGCTCAGCGTGGCGGATCACTGGCAGCAGGATCTGAGCCAGATCCCGGGGTTGGTGG
AGCTGGTGACTGCCGACCTTGACGCTATCCTGACCTGCGGTATGCGCGACGCCGTCAAAC
CTCTTTGCTGATAGTCCATCTATACACCCGGCTGCGGCCGGGTTGTGCAGGATTTTTATT
AGTTACAACATACTATTATACTAACCTGTAACAGCCGGTCAGTGGCTCCTCTGCATACGG
CTTTTTAGTGCCAAATCGTTCCGAACAGCAGGAGAATTATGGCCGAAGCGCTTGAACAAA
TATCTGCGCAGGAAAATAATGACCTCAACTCATATCTCCTGCCAATATTCGCAGGCTAAT
GCATTCATCTGTAAGGAAACTCTCATGGTCATCGATATCCGGGAAGTACGGCCCCACGAC
AAAGCCGAATGGCTTCAGCTTTGGCAAGGCTACACTCGTTTTTACGGTAGCCCGCAGCCG
GAAGAGGTGACCGAATGCACCTGGCAGCGGATGCTGGATGTAAACTCGTCTGTATTGGGT
AGAGTCGCGGTGGTGGATGATGCGGTGGTCGGCTTCGCTATCTGTGTTCTTCATGAGGGA
ACCTGGGTTACCACGCCGATCTGCTATCTGGAGGATCTGTTTGTCGATCCCGCCTTCCGT
GGACAGGGTATTGCCAGAACCATGATTAAGTCGCTGCAAAGCGAAGGGGCGGACAAAGGC
TGGTCGCGGCTGTACTGGCATACGCGCCGTGATAATCCCGCCCGTCATCTGTATGATGAG
TTTACCCCGGCTGACGATTACGTACGCTACAGGATCACGCTTGAGTCCTGAAGCGGTAAG
AGGTTGTTAAGCTTTTCCCGCTATAACAGGGGAAACAGGCTCAGGAGAAGTAACGATGGA
AAAACGTCTTGAAACAGTGGTCAATGTGATTATGTTTCTTTCGCTATTGGCAACGGCCTG
GGATCTCTCGCTGGTGCATCATCTCGCGTGGTAGTAAATTATATCATCTGAAACGCGGCG
CCTCTTGCGGCGCCGCCTGTCTCATTCACCCGCCATCTTCCCTGCGCTAAAACTCCAGTC
CTCCAGTTGGTTAAACTGGATAACCACCATCACGTCCTGCGGGCTGACCGCCATCTCATC
GTCTAACCGCGCGCAGAGCCGACGATAGAGTCCCTGTTTCTGCGCCCGGCTGCGCGGTTT
TCCGGCGAAAATATGAAACAGCACGAAGCGGGCGCTGCGTCCTTCGCTGAGGTAGTGCGG
GTCGTAAATGCGCTGCTCATCGGCGGCCCGTTCGATAAACTGAAATCTATCTGCTGACGG
AACGTCGAACTCTGCCACCAGACACTCATGAAAGAGCGCCGACAATTGAGCAAACTCCGC
GGGACGCCAGGCGGTGCCAAGCGAAATTCGGGTCAGGGGCATGACGCCTCCTGCGCATTC
AGGCAGGTCAGGGCGCTGGCCGCCGCCGGCCAACCGGCATAGAACACCAGATGGGTAAAC
AATTCGACAATTTCTTCCCGGCTCAGGCCATTCTGATAGCCGAACGCGATGTGCCACGGC
AGCTGTTCAGTTTTGCCCTGCGCCGTCAGGGCGGAAAGGGTGATCAGGCTGCGTTCGCGG
GGCGACAGCTCGCTCCGCGCCCAGATATCGCCAAACAGCACCGTTTCGGTCAGCTCGGCT
AGCTTTGGGGCGATAGCAGCCAGCGTTCGGCGATCGACAGGAGGAGTACTCATAGTGATT
CTCTTTGCAGGTTAAAGGAGTCATCACTGTCGCACGCTGACTAAGATATTGAATATCGCA
ACGTTCGGGATTATCAATCCTGAAAATCAGGATGGTATAGCCGTTCCTTTACACCTTTCA
TCACTCCGCTTTTCTGCCCACCTATCCCAACGGTCAGGCGGCGATCTTTCGCGCCACGAT
AAACAGCCGTGGGAAACGCAGGAGCACCTTCCCGTTACACTGTAACGGGTAGTGTGCGGC
CAGCAATGCGAGATAGCGTGTGAGAAACGCGCTTCCGGCCTGCTCGTCCAGGCCTGCCAG
ATAGGGGCGTAACCCGGTGCCCTGCAGCCAGTCGACAATCGCCTGATGAGAAGCAAGGGG
ATGAAAATAGGTGGTGCGCCAGATATCAACTTCGCAACCCTGGCGGCTGAGCAGATCGTA
CCAGGCGGCGGGCGGGAGTAACGGCTGGCGTCCACGGTCCGGCAACCCCATCTCGCTGGC
AACCTGACGCATCAGGGTATGGGAAGGTTCCTGCCAGTTATCCGGCATCTGCACTGCCAG
CGTTCCGTTGTCCGCCAGCTGGTTTACCAGATGGGGGAAAAGCGTCTCATGATCCGTCAG
CCACTGCAGAGAGGCGTTGGCATAGATCACATCTGGCGGTTGCGCAGGCCGCCAGCGGGC
AATATCGGCATCAAGGAATTCGCAGTCGGGTAAGGCCTGCGCCGCCTGGACCAGCATGGC
CGGGGAGTTATCGATACCGACGATCGTCGCCAACGGCCAGGCGGCGCGTAGCAGGCGGGT
GCTGTTTCCCGGCCCGCAGCCGAGGTCGACGGCGTGCTCGACCTGCAGATGGGCAATACG
CGAGAGCAGGTCGGCCGCGGGGCGGGTACGTTCAGCGTCAAATTGCAGATACAACGAAGG
ATTCCAGTCGGCCATCGGGTGCAGTTCCTGTGTGAGGAGGGAGACAGGGTAAAGCATAGA
ACGCGTCAGGCGGCATGTCAGCGGTTAATGAACCTCAGCGGTCACCTTTGTGCGTGACAG
TGTCACAAAATAGAACGTGGCTGGATTGCGCCTGCGCTGTTGGCCGAACCTGGGATTGAG
ACATGGCAGGGAACGTCTCTGCGCCCGTGGCGGGCGCAAGAGCCTATTCGGCGTTTTTGA
GCGCCTCGGCGCGGCTGGCGGTGGCGTAGACAAAATCCAGCATCGGCTCGAGATCGGTGT
CATAGCCAGCCTGAATAATTTTTCCTCGCAGCCATTCGATTTCACTGGTGATATCGGGAG
GAAAAATGTTGTTATCCTGCGCCCGGCGCAGCCATTTCAGCAGAAAGTTATTCTTTCCCC
TGATACCACCCGCTTTTTTCGATTTTCCGTGCATCTTCAGCGCGACCAGGACGCAGTAAT
AGAAATGAACGCGCTGATTGAAACTTTGGTGCATGTCTGTGTTTCCCGCCAGAATCAGGA
ATTCACCGTGTGGGTCAGTGATTCGGATTGGACTACGGTACCGGGCTGGATCGTTGCGCG
AACTCTGTTGTCTACCAGTACCGTCCATGCATCTGTTGCCAGACGCTGACGGGATGTTGG
CACGGAAGCCGAATCGTCGTCAATTGCCGATTCATTTTTTGCCGGCGTCATCGGACCGCG
GCAGCCCGCGAGCCGGGCCACACTACTCTCTGGCGACAAGCCGCTGTTGCCGATGTACGC
GGAAAATCAGCAGGAATGCGAGCGCCACCACGATCGCCGCCAGCAGATACAGCGTGGCGA
GATCGTAGAACCCGGCGACCCAGCCGGCCAGCGGCCCGGTCAGGCCCAGCGCCAGATCAA
GAAACGCCGAGTAGGTGCCGAGGGCGGTTCCCTGATTTTGCTCTTCCACCTGTTTTACCG
CCTCAACCCCTAAGGCCGGAAAGACCAGCGAGAAACCCGAACCGGTGAGAAAGGCGCCGA
CGCCGGCCATCCATGCTGATGGCGCCAGCCAGATAAGCAGCAGGCCGAGACTTTCGATGA
TGAAGCAGGCCAGGGAGACCGGGACTCCGCCAAAGCGGGTAATGGTATTTCCCAGCACCA
GGCGAACGCAGATAAAGCCGACGCTGAACAGCGAAAGGGTAAACGCGGCGCCCTGCCAGC
TGTGCGCGGCGAAGTAGAGGGTGATAAAGGTGGCGATAACGCCGAAACCGACGGTGCCAA
AGGCCAGCCCCAGGCCGTAAGGCCAGATTTTTCGCACCACCGCGTGAAAGGGCGCTCTGG
CGCCGGCGGTCACCTTGACGTCCTGGCGGGTACGAGCGAACAGCAGACCGATGGCCGCGA
CCAGCACTACCACCGTAGCAAAGCCGCTGATGCCAAAATAGTGATTGAGGGTAACTCCCA
GCGGCGCCCCGATCGCCATCGCCACATAGGTCGCCACGCCGTTCCAGGAGATAACCCGTG
ACGTGTGGATCGCGCCGACGGTTTTGATCCCCCACAGGGTGGCGCCGGTGGCGGTAAAGC
TCTCGCCGACGCCGAGAAACACCCGGCCCGCCAGCAGCGCGGCAATGGCCAGCATCGGCG
TTGCCTGCAGGACTACCGCCAGTAGCGTGAAGGCGCCACTGAGCAGGCAGCAGACGATCC
CAAGGCTGACCACTTTTTTCGGCCCCCAGATATCGGTATAGCGCCCGGCGTGCGGCCGGC
TTATCAGCGTCGATATGTACTGCAGACTGATCACAATTCCGGCCACAAAGGTGCTGTAGC
CCAGCTGATAGTGAATATAGCCCGGCAGTACGGCCAGCGGCAGACCAATGGAGAGATAGC
AGATACAGGTAAAAACAACGATCGAAATAATGCGCAAATTGAGTTGTGTAGTGCTGACGG
AAGTGCTCATAGGGATAAGAGGTTAATACAACGGGATGTGTAGCATAGCGCGCCGTGAGG
GCGCTGGCGAGGCGCGACAGCGTTTTATCGGTAACCGACGGGAACGATATTTGTACGAAT
GTAAATAACTGCTTTTACAGCGCTTAACGCCCGCCTCGCTCAGCGTCAGCTCGCCGCCAT
ACCCGACGAATCACACACCATGCCCCAGGCGCGGTTTTGCAATACCGTGCGGTAGCCGTC
CCGGTCGACGAAAGTGACGCCATTGACCTCCCAGTAAGGGTTAAACGCCGTAACGCGCAG
AAATCCGGCGGCGTCCATGGCTGCGCACTGTGCCTCCCATGCCGCCTGCTGCGGATAGTA
CAGCACCAGCAGATCTTCATCGCCTGCCGAGGGGGTGACGGGATGGTGGCGGCAGTGGGT
GAATTCCAGATGCCAGCCCGCTTCGGGCGCGCCGAGCATTATCCCGCTGAATCCTTCATG
ATCGGTAAAGCTGCCGAGCTGCTCGAGTCCCAGCCCGGCGCAATACATGCTGGCGGTGGT
GTCCAGTTCACTGACCGGCCTGGCAATGCGCATATGACAGAACGACATAATGACTCCCGT
GAGCATAAGTTGAGTTGATACTGTACCGGTAAATCGGCCCGGCGTGTGTTAAGCCGTGCC
CAGGCGCCACCTTCTCTCTGTAAATACCATAGCGGATTAACATCCGCCTTGCGCCAACAA
TACCTCTTCATCATAATAAAAAAAGAATAATTCAATCTTATTATTCTTAAATTGAGAATC
ATTGTGGGGTGGTGGATGAATAACCAATCGCGCCAGGCCTTATGGCTGGCACTGGCTGGA
TCGATAGTACTGATGATCGGCATGGGCTACGGGCGCTTTGCCTTCACCGGCGTGCTGCCG
CTTATGCTTAATGAAGGTCTGTTAACCCTGCACGAGGGCAATCTCGCCGCGTCGGCCAAT
TACGCTGGCTATCTGGTCGGTGCGTTGCTGCTGGCGCGGGTGCAGCCTGGGGCCGCCACC
CGACTGAGTATTATCTCCGCCGGGTTGACCATCGCCAGCCTGGCGCTGCTGGCCTGGGTG
AGCTCGCCGTGGACCATTATTACGCTGCGCGCCGTCGCCGGCGCGCTGAGCGCGATAACG
CTAATTGCAGGTTCGCTGTGGCTGCTGGAACATATGGGGCATCATCACGGGGCGCCGTTG
CTGTATGCCGGGGTGGGGCTGGGGATATTTATCTCCGCGGAGGGGATCGCCCTTGGACAT
GCCCTGAACCTCACCAGCCAGCAGATCTGGCTGCTCTGCGCATTATGCGCCGGTCTGCTG
CTGGCGCTGGCGATCCGTTGGCTACTGACTCCGCCGGCTGCACTGGTGAGGGTTTCCCAT
GTTGAGACCTCCCTGCCTGCGTCCGGGAGCGATACCCGTCACGCGGCGTGGCGACTCTTG
ATGGTTTACGGTCTGGCGGGCTTCGGCTATATCATCACCGCCACTTATCTGCCGTTGTTT
CTGTCCGGTTCGCTGCAGAGCGTTGACCCGGTCCATCTGTGGGCGCTGTTTGGTCTGGCG
GCCGCGCCGTCCTGCCTCATCTGGCATAAGCTGGTGCTAAAGTGGGGATACCGGCAAGCG
CTGACCCGCAACCTGCTCGTCCAGGCGCTTGGCGTGATCCTTCCAGCCTGCAGCGCTTCA
TTGCTGTTTTGCGTGCTAAGCGCGCTTTTGGTGGGCTTTACCTTTATGGGCACCGTAACC
ATTGCGCTACCGAAGGCGAAAAGTCTCAGCCATCAGGTGAGCTTCAATATGATTGCCGCG
ATGACTGCACTGTACGGTGTGGGACAGATTGCCGGGCCGCTTATCGCCGGCGCGCTGTAT
CAGATCGCGGCTTCATTTAACCCGGCGCTCTATGCCGCGGCGCTGGCGCTGCTGATTGCC
GCAGGGCTGGTCTTTACCGAACGCCAGGCTTAGCCAATCGCCACGCTTTGCAGCAGCTTG
CGCCACTCGCTCAGGGCGGGGGCGCTCAAGCCGCTGCGCCAGATAAGCTGGGTGGTCGCC
TCGCACAGCGGTTCGCTAAGGCAGTTTTCGGGAAGCGTCATCAGCGACAGCACGCTCTGC
GGCAGCAGGCAGGCGTAGCGCCCGGACGCCACGCAGGCAAGCATGCTGTGATAGGAATTG
ACCTCATGCACCTCCACGGCCGCCTGCTGTTCCGCCAGCCAGCGTTCTCCCAGCGCGCGG
TAGCTGCAGCCGCTGGCAAATGCCGCGAACCGCAGCGGACCAGGGGTCTGCGGACGGACC
AGCATCAGGGTTTCATAAAACACCGGGGTGAATGCCAGCTCGGCGGGACAGGCAGGTTGC
CCATCGGCCCCTGGCGGCAGGCAGACCAGCGCGGCATCAAGGGCGGCGGTTAACACCCCC
TCGGTTAACTGGCGGGTCGGTTGGGTGATGAGGGTGATATCCACCTGTGGGCACTGCTGT
TGGAAGCGGGTAAGCAGCGGCGGCAGCCGGCTGGCGGCGGTCGCCTCCATCGCGCCCAGA
CGCAGACTGCCGCCTGGGGTTGTCGGATGCAGAGCCTGCTTTGCCTCTTCCGCCAGGCTC
AGGATCCGCCGGGCATAGCTGAGAAACTGCACGCCTGCCGGGGACAACACCATTTTTTTG
TTGCCGCGAACGAAGAGCTCAACGGCAAGCTCCTCTTCCAGCTGCTGAATGCGGGTCGTG
ATATTGGACTGTGCGCGGCCCAGCCGTTTTGCTGCCTGGGTGACGCTCTGCGTTTCTGCC
ACCTGAATGAAGATCTCGAGTGTGCTGTGGTTCATATTTTTCTTCTCAATACGATAATAA
TGTTGATCTTACCATCTTTAAAGGAGATGGTAAGCCTCCAGCATCGTTAATGCATGAGGA
AACCATGAGCAACCCGCTGCTTTCGCTTCTTGATATTGATTATCCCCTGATTCAGGCCCC
GATGGCGGGCGTCTCCACCCCCGCGCTGGCTGCCGCGGTAAGTAATGCCGGTGCGCTGGG
CTCGCTGGGGCTGGGCGCTTCAACCGTTGCCCAGGCGGAAGCGATGATAGTCGCCACCCG
CCAGCTGACGGACCGTCCGTTCAATGTCAATCTGTTCTGCCATGCGCCGCCCCGGCGCGA
CGCCCGGCGGGAAGCCGACTGGGCAACAACATTACGTCCCCATTTTGCCCGCTATGGCAG
TACGCCACCGGATTCGTTAAGCGAGATCTACCAGACATTTATCGGTCATGCGCCGATGCT
GGAGCTGCTTCTCGACATCTCGCCGGCGGTGGTGAGCTTTCATTTCGGCCTTCCTGAAGG
TGAGACGATCCAGCGTCTGCGGCGGCAGGGGATCGTTACCCTGGCGACGGCAACCTCGCT
CCAGGAGGCGCTGCTGATTGAACAGCAGGGGATCGACGTGGTGGTCGCTCAGGGCTATGA
GGCGGGCGGGCACCGGGGGATCTTTGCTCCGCAGGAGCCTGATTCTCAGCTGAGCACCTT
CACCCTGGTGCAACTTCTGCGGCGTCGACTAACCATCCCGGTGGTGGCCGCCGGGGGCAT
CATGGACGGAGCGGGGATCGCCAGCGTGATGCAGTTGGGGGCGCAGGGCGTACAGCTCGG
TACGGCGTTTTTACTGTGTCCTGAATCGGCCGCCGACGCCGGCTATCGCGCGGCGATCCA
CAACAGCCTTGACGGGCGTACGGTGCTGACCTCCGCGATATCCGGGCGTCCGGCACGCTG
TCTGGCGAATGCCTTCTGTGCGCTGGGGGAAGGCTATCCGGCGAGCGCCGTGCCGGATTA
TCCGCTGGCGTATGATATCGGCAAAGCACTGGCCGCCGCCGCGAAAGCCCAGGGTGTCCA
TGAGTATGGCGCCCACTGGGCCGGGCAGGGGGTGGGGTTGATCCGCGAGTGTGACGCCGC
CACTCTGGTCCGCCAGCTGGCGGCAGAGAGCGGCTGGAACTAATGACTGACGGCTAGCGG
CGGTGGGCCAGGCTACGCACCAGCCGATCGCCGGCCATTTGCACCCCCTGGACCATCGCC
ACCAGGATCAGCACTGTGCCAAACATGACTTCATTATTAAACCGCTGATAGCCGTAGCGG
ATGGCGAGGTCGCCGAGTCCACCGCCGCCGATCACACCGGCCATGGAGGAGAAACCAATC
AGCATCACGATGGTCAGCGTGATCCCGGCCAGCAGCGTTGGCAGGGCTTCCGGCAGCAGG
GATTTAAAAATCACGTGCCAGACGTTGCCGCCCATCGACAGAATGGCTTCAATTCTCCCG
TAGTCCACCTCGTCGAGCGCGTTTTCCGTCAGACGGGCAAAGAACGGAAAGGCGCCGATG
GTTACCGGCACGATGGCGGCGGTGCTGCCCAGCGTGGTGCCGACGATCAGCCGGGTAAAG
GGGATCAGGGCGATCAGCAGTACGATAAACGGCAGCGACCTGCCGATGTTGATCACCGCG
CCTAACAGCGCGTTCAGTTTCGGCATCGGCGCCAGCCCGTTGGCGCGGGAAATAAACAAC
AGCACGCCGGTGGGCAGCCCGATCAGCACCGTAAACAGGGCCGCCAGGCCCACCATATAG
AGCGTATCCAGCGTGCCGTCGAGTAATAACGGCCACAAATCTTCCCAGCTCATGCTACTC
CGCATAATGGCCTCCCCTGAACGCCGTGGCGGGTAAGAAATTCCTGTTCAGCCTGCGGGT
CGTGCAGCAGCGACTGGCGCAGCCGCGACCATGGGGTCACCAGCAGGTCGGCAAGTTTAC
CGCTTTCGACAATCTCGCCCTGTTCCAGCAGCGCCGCGTGGTCACAGATGGTTTTCACCA
CCTCCAGCTGGTGCGTAATCAGCACAATGGTCAGATTGAGGCGCTGGTTAATATCCGCCA
GCAGGGCCAGCACCGAGGCGGTGGTCTCGGGATCCAGCGCACTGGTCGCCTCATCGCACA
GCAGCACTTCCGGCCGGGCGGCCAGCGCCCGGGCGATGCCGACGCGCTGCTTTTGCCCGC
CGGAAAGCTGTGACGGGAAAGCGGCGGCCTTTTCGCTGAGATCCACCAGCGCCAGCAGTT
CGCGCACCCGGGCCTCGCGAGCGGCCCTCGGCACTCCGGCAATCTCCAGCGGCACCGCGA
CGTTGTCAGCGACGGTGCGGGCATGCAGCAGATTGAAGTGCTGGAAAATCATCCCGGTGC
GCAGGCGATAATCCCGCAGCGCCGCCTTGTTCAACTGGGTAATATCCTGTCCGTTCACCA
GAATGCGGCCCGAGGTGGGCCGCTCCAGTAAATTGAGACAGCGGATGAGCGTACTTTTGC
CGGCGCCACTGCGCCCGAGAATGCCGTATATTGCCCCTTTCGGTATCTGCAACGCGATAT
CGTTCAGCGCCGGTCGGCCGGTTCCGGCGTAGGTTTTGCTCAGCCCTTCGATGGTTATCA
TGACTGAGGGGCCACCGGGATCACCGAGCCGTTGTAGGTTTTACGGATAAACTCCGCCAC
CTGCGGTGACGTCAGATCTTTCGCCAGCGCCTTAATGCGCGGGTCATTCGCCAGGGCTGG
GGTGGTCACCAGAATATTGGCGTACGGGTTATGCTCGGCGCTTTCCAGCCCCAGGGCATC
CTTCGCTGGCACCAGGCCGGCTTCCAGCGCGTAGTTACCGTTAATCACCGCCAGGTCGAC
ATCGTCGAGGGAGCGCGGGATCTGCGGCGATTCAATCTCCAGAATCTTCAGGTGTTTCGG
GTTCTCAACAATATCCTTCGGCGTCGCCAGGGTGGTGGCCGGGTCGGTAAATTTAGGGTC
CAGCTTAATAAGCTTCTGCGCCTGCAGCAGGAACAGCGCCCGGCTCAGGTTGGTGGTGTT
ATTCGGCACCGCCACGGTGGCGTTTTCCGGCAGTGATGAGAAATCTTTATGCTTATGCGA
GTAAATCCCCAGCGGCTCAATATGCACGGTGGCCGCGACGGCAAAGGTTTTACCCAGCGC
TTTTTCCTGATCCTTCAGATAGGGAACATGCTGGAAGTAGTTGGCATCCACATCGCCACT
GGCCAGCAGTTCATTGGCGTTGACCCCGCTGGTCAGCTCCACCACCTTCAGATCGAGGCT
GGGATCGATTTTTTTGATGTAGTTGAGGATCTCCGCGTGGGGAACCGGGTCCGCGGCGAC
GCGCAGCGCGGCAGCCTGGGCAGACGTCCATGCCAGAGAAAGAGACAGTGCGACCCCTGC
CAGTTTAAAAGCGGCATATTTCATGGTGTGTTCCTTTTTAGTTATGGTTAAACGATCAAT
TGCTCGGCGCGTTCGCGAAACACGTCCTGATAGTAGCGTTCCGCCACGTCCGGATGGGAA
CGCAGACGGCCCTTGAGATAATTCCAGCCGACATCGCGCAGCAGCGGATTGTGCGGGTCG
CTGTCCGGCCCTCGCGCTTCACGCGCCAGCTCGGGCGGCAGGGTGTAAACCGGCACCACC
GCGTCAAGCTGGGCGCCGAGGAAGAAGGCGATGGAGAGGCGCTGCTGCTGCGCCGGCGGC
GACACCACGCGATGGACGGTAGCGCGCAAATACCCGTTGGTCGCCAGCTCCAGCAGTTCG
CCAATATTGACCACAAAGCTGCCGGCCAGCGGCACGGCGTCGATCCATTCTCCAGGCGCG
ACCTCAACCTGCAGTCCTTTCTGCTCGTCCTGCAGCAGGAAGCTGAGAAATCCCGAATCT
TTATGGGCGCCGACGCCCTGGCTGCTTTGGGTCTCCTGCTGGCCGGGGTAGCGGATCAGT
TTGATATGCTCGTTGGGTTTGTCGCCGTAGAGCTGATCGAAAGCATTCTCCGGGAGCTGC
AGGGCTTCGGCAAAGGCGCGCAGCAGGCGGATGCCCACCTGGGTCATTTGCTGTTGCCAG
TGAAGTAATACCGGTTTAAGCGACGGCAGGGCGGCAGGCCACAGATTCGGACCCTGCAGG
CGCTGCCAGCGCGGGGCGTCGTCGCTGAGGGTTAGCGCCGGACGTTCGGCGCCGATATCA
AACTGTTCTCGCCAGTCAGGCTGGCCGCGCGTCAGCTCTGAGGCCGCGCGGTTATAGCCG
CGAAAATGGGGGGAGTGGATCATCGCCACCTGCTGTTTTTGCGCCTCATCGAGAGCAAAA
AAGCGCTGGGACTGGCGCTGAACTTCATATTGAAGCGCGTCGTCGACACCGTGGTTGATC
AAATAGAAGAAGCCGATGTCGCGGGCGGCATGACGCAGGTCGGCCAGGAAGGCCGCTTTA
TCCGCGGGGTCCGCGTAGCGGGCCAGATCGAGAATCGGCAGGGTGGTCGCGTTCATTGTG
TTCTCCGAAAACGGGGTAATAAGTTATGGGTTGATTCAGGTTCTGGGTTCGGGCACAACA
GCAGCGCATGGTGATTTCCTCTGTCCGGGGCTGAACACAGCTTGCCTCAAGGCCAAATAA
GCAACCAATAACGTTATTTTCTAATTTATGACCGCGCGGGGTTCAGTGCTTTTGCGTTAA
ATAGATATAGGCGCGAAGCGCGTAATGAAGCCTGTTGCGCCCGTCGGTGAGAGCCAGTAA
GGTAGGCGCACTTTTTAATGCGGAACGGACGTATCGTAATGCACAGCTCGAAAGATCCCC
TGCACGGCGTGACGCTGGAAGCGCTGCTCAATGCCCTGGTGGCGCGCTATGGTTGGGCGG
AAATGGCCCGCCAGGTCAACATTAACTGCTTTAAAAGCGATCCCTGCATTAAGTCCAGCC
TCAAATTTCTCCGCCGGACGCCGTGGGCGCGCAAAGAGGTGGAGGCTATGTATCTCGCCT
CCCTTGATGATGACGCGCCGGTGGAGAAAGCGGATCCCTGGGCAAACTGGCAGAAAAAAT
AACCCTTACCACAGGACACCATCATGCAGAGCTGGAGCAGTAAAGATTTCACCGCCGACC
GCGCGTGGGGCGCGCTGGATATTGCCAATTTTTCCGGCACCACCGTGCGTCTACACTGGA
CCGACCAACCCTATATCTGGCACATCAATGATGGTCAGGAGGTGTTTGCCGTGATGGATG
GTCAGGTGGCGATGCATGTGAAAGTCGACGGCGAGGAGCAGATCATCATGCTAAACGCCG
GCGATATCTTCTACGCCGGGGTGGGATGCGAGCATGTCGCTCACCCGCAGGGGGCGGCGC
GTATTCTGGTGATTGAGAAAGAAGGGTCGGTCTGACCCCGCGGCGGGCGGTTCTTTGCCC
GCCGTTTCATCGCCTGTCAGATGCGACATACCGCGTTGATATAAATCACTTATCCTGCTT
TCGATATATTTAATTCTTGTTTGCCATTCCCTTCACCCCAGCACTATCTTTTGCCGCAGG
CGCCTGACCAGGCACAATCGCGGGAGAGATCATGGCAACCTTGCAGTGGGACCACGCAGT
ACAGTTTGTGAATCAGCCGGAAGCGGCGATTGAAATCTTTGCCGGGCAGCAGCTGTGGGC
GGTGGCCGGTGGGCACCATCCGGGGTGGGGAACCCGCAATGCGCTGAGCTATTTTGGCCT
GACGTATATCGAATTCCTCGCCATTGCCGACCCGGACGAACTGCGCGCCGCGACGGACAA
ATTCCTCCTTTCGCGCGACGCCGCACGGCTGCTGCCGGAGAATGAGGCGCTGTTTCGGGT
GGCGCTGCGCAGCGACGACATCGACGCCACCTATGACCAGTTGCGTCGTACAGGGGTGAC
AGTGTCACCGATTGTCGATGGCCAGCGCAACGATCCGCAGGGCAATATCATCCGCTGGCG
GATCTTCACCATCGATGGCGACACTGCCGGGCTGGTCTATCCCTTTGTGCTGCAGTGGGG
AGAAGACGACGCCACCCGGCTGACGCGGCTGCGCGCCCAGAGGCTGGACGCGCCGCATCC
GCTGGGCGACATTACGCTTGAGCAGGCGGTGTTCGAGGTGGTCAATCCGCAGGCGGTGCG
CGATCGCTGGCAGGCGCTGCTGGGCTTTCCGCCACTGGGGGAGCAGGGACTGGACGTGGG
CGGCCAGCAATTTATCTTCCGTAAAGGGGCTGCCAACCAGCTGACCGAACTGGTGTTCCG
CGTCGCCAACCCGGCGCTTAAGGGGCAGCGCTTTCGTGTCGGCAACGGCGTGTATCGCTT
TACATAAAGGCTGACTCTAGCGTGCCGTGGCGCGCAGGGCCCCCGGCGGCTGGCCGGTGA
TGCGTTTGAAAGCCCGGCTGAAGGCCGCCAGCGATTGATACCCGAGGCTGAAGGCGACTT
TTTCCAGCGCCTGGCCTTCATGGGTGATGTACTGCACCGCCAGCCGCATACGCAGCTCGG
TGAGATAGCGGGCGGGGGTGGTGCCGGTGGCGGCGAGAAAACGTTCCGCGAATAGCGAGC
GTGAAAGACCCGCCTCCCGCGCCAGATCTTCCACTTTCCAGTTGACCCCCGGGCGCTGAT
GCATGGCGTAGATCGCTTTCGCCAGCCGGGGATCGCGCAGGACCTGTACCCAGCCGGTGG
CGTTGCCGCACCCGCACGCTACCCAGCCGCGGACAATCAGCGCGGCCACCACGTCCGCCA
GCCGGGCGAGGATCCCGGCATAGCCCGCCTGGCGGGTGAGGGATTCCCGCTCCATCGCTA
CCAACAGCGGCTGGATCTCCGGCCAGGTGTTTAGCAGGCTGCTGACCCGCATCACCTCGG
GCATGGCCTTCACCAGCGGCTGCATGCCGCCGAGCTCAAAGTCCATACAACCGCTGAAAA
TGACGGCGCGCTCCGGGCAGTCAGGCTGGTCGCCAGCGTTGATACAACTTACCGTGCTGC
ACACCGTTTCGCTGGGCAGCTGCGCCACATTGACCACCGTGGCCTGCGGATCCGAGAGCA
GGGCGTGCCCGTCGCCGTTGGGAATAAACAGCGCATCGCCGCTCTCGAGGGTGAACTGTT
CCCCGCTGGCCATGCGCAGCAGCACCGGCCCGCGGCTGATGAAATGGAACTGGGCTTTAC
CCGCCACGGCGCTAAAGCCGACGCCGAACGGGCGTGCGGTTTCGATGCGCCGGTAGTTAA
CGCCGGAGAGGCGCATACCGCGCAACAGTTCGCTGGTCAGATCGATGGCAGGCTGGCTCA
TGGTAATTCCGGACGAATAATCAATAACTGAAGAGTATGCATCATATATCGTCCGAAAGT
AAGGCCCTAAGATGACCAGGATGTTAATAAACCTGGAGAGTTGTATATGAGTTCCTGCAT
AGCTGCTGACGCGAGCCTGTCATCCGCCAAACCTGCCTGGCGCGCCGTCTATGCCCTGGC
CCTCGGGGTGTTCGGCCTGATCGTGGCCGAGTTTCTGCCCGCCAGCCTGTTAACGCCGAT
GGCCAGCAGCCTCGGCGTCAGTGAAGGGATGGCCGGACAGGCGGTCACCGCGACGGCGCT
GGTGGCGTTAGTTACCGGCCTGCTGATCGCCACCGCCACCCGCAATATCGATCGCCGCTG
GGTGCTGATGTTCTTTTCCATACTGCAGATAGTCTCCAGCCTGATGGTCGCGTTTGCCGA
TTCGCTGGCGTTTCTCCTGCTGGGCCGTCTGCTGTTGGGGATCGCCATCGGCGGCTTCTG
GGCGATGTCCACCGCCACGGCGATGCGTCTGGTGCCGGCGGCCCATGTGCCAAAGGCGCT
GGCGATCATCTTTTCCGCGGTGTCTGTCGCCACGGTGGTGGCCGCGCCGCTCGGCAGCTA
CCTCGGGGAGCTGATCGGCTGGCGCAACGTGTTTATTCTCTGTGCGATACCCAGCCTGCT
GGCGCTGCTCTGGCAGCTGTGGGTGCTGCCCTCCATGCGCCCGGAGAGCGTCGGGACCTT
CTCCACGCTGTTCAGAGTGCTGCGCCGTCCCGGTATGCTGGGCGGCATGCTGGCGACGAT
CCTGATTTTCAGCGGCCATTTCGCCTTCTTTACCTACCTGCGGCCGTTCCTTGAGACCGT
CGCGCAGGCCAGTGTCGAAGGGGTTTCGCTGATCTTGCTCGGCTTCGGTATCGCTAACTT
TATCGGCACTTCGGTGGCGAGCTATCTGCTGAGCCGTAGCCTGCGCCTGACCCTGGCGCT
GGTGCCGTTGATGATGAGCGTTCTGGCGCTGCTGATGGTGACGTTTGGCCATCTGACCGT
GCTGGCCGGGCTGCTGGTCGCCCTGTGGGGATTTGCCTTCGGCCTGGTGCCGGTGGCCTG
GTCCACCTGGCTTGCCACCACCGTGCCGGATGAAGCGGAAAGCGCGGGCGGTCTGCTGGT
CGCCTCTATTCAGCTGGCCATCAGCGCCGGGGCCGCCGGCGGCGGGGCGGTGTTTGATTT
GCACGGCGCCAGCGGCGTCTTCACCGGCAGCGGTCTGCTGCTGTTGAGCTCGATGGTGAT
TGTCTTCGCCGCCGTACGGGTGAAACCGGTCGCCCGCGCCGACCAGCCGGTGACGGGCCG
CTTATCCCGCGAGATCGATAACTAAATTGGCCGACAGGCTGCGGGAGCAGCACAGCGCAA
TATGCTGCTCTGCGGCCTGTTTTTCCGCCTCCGACTGCACGGTATCCCGGTGGTCGACGG
TTCCCTCGCGTACCGGCGTCAGGCAGGCGCCGCAGATCCCCATCTCGCAGGAGAGCGGCA
CCGCGACGCCATGCTCCTGCAGCACCTGGGCGATGGTTTTGTCCCCCGGCACCGGCCAGC
GCTCCCCGGTGGAGGTGAGGGTGATGGTGAAGGTTCCGTCCGCCGCCGACGCCGCCGTCG
GGGCGGGCGGCTGGAACGCTTCGCTGTGCAATTGCGCCTCCTCCCATCCGGCCGCCCGTG
CGGTATCGCGAACCCGGGCCATAAATCCGGGCGGACCGCAAAAGTAGACCCGGGTGTCGG
CGTCCGGAGCCCCCAGATCCTGCGCCAGCCGCTGGCGCGGACTCTGCCCCTCGTCTGAGC
AGTGGATCTGGCAGATTCCACCCGTTAGCTGGCGGTCGATCTCGGTGGCGAAGGCGGCCT
CCTGCGCACGGCTAACGTAATAGTGCAGCGTAAAGCTGGCGCCGGACGCCGCCCGGGCGT
GGGCCATCGCCAGCAGCGGCGTAATGCCGATCCCGGCGGCGAGAAGCACCACATGGCCGC
CCTCGTGCAGCGGAAAGTGGTTGCGCGGGGCAGAGATCATCAATGGCTGTCCCGGGCGCA
GGGTGTCATGAATATAACGGGAGCCACCGCGAGACTGCGACTCGCGGGCGATGCAGAGCA
GATAGCGATCCCGTTCGGCCGGGCTGCCGGTCAGGGAGTACTGACGGATCAGCCCGCAGG
GAAGATGGAGATCGATATGGGCGCCGGGCGTCCACGCCGGCAGCGGTTGCCCCTCGGCGC
TCACCAGACGAACGGCCAGATTTTTCGCGCCCTGGCGCCACAGGCCATCGACCACCACCG
GGAGTATGTCGCGCATATGACCTCCACTCATACCAGAAAGAAATCGCCAAAACCCATCTT
CTTCAGCCCGCGCCGGTAGGCGATAGAGCTGCGGTCTGCCGGAATATGCGCCTCGAGGGT
CAGATCCAGCGGCAACCGTTCCGGACGCTGGGTCTCGACCATCAGGCGGTCCTCTTCAAA
TACCCGCAGGTTGAACGCATGTACGTCTTCCACCGGCACGTGCAGATCGAAGTTGCGGGC
AATAGGGGCAAACATCCGCGTCACCCGGGACGACACCGGCGAGGCGGCGTTCATGATCAC
CAGCCTGGCGTCGGCGGGAAAATGGATGGTCAGCGTAGCGGTGAACGGCAGATGCATTTC
AAAGTGACGCAGCCACTGGAATCCTTCCGGCGCGCGGAAATCAGAGCTGGCCGGGTAATT
GCCCACCGAGCTCCAGTAGTCGGCAACAAAGCCGAACGGCGTCTCCTGCGGGCTATAGTC
CGGCACCTGCTGGTTGTCCGGATCGGCGAAGGTGTCGGTGTGGATCCACGCGAAGTGGGC
GACATCGAGAAAGCCTTCGACCTGGCGGCCGGCAAATCCCTTTACCTCGAAGGCCGGGCA
GTTGATTTGCTGAAATCCCGCGTCGTCCCAGTGCGGCATGGTCGGTAACGGCGGCGGATT
GTCCGGATCGCAGGCCAGGCAGGTCCAAATCAGCCCGTAGCGCTCCTCCACGGCGAAGCT
GGTGAGATGCAGTTTGGCCGGAATGGGTTGCCCCGGACTGGAGGGGATACGGTTGCAGCG
GCCATCCTCGCCAAAGCGCAGGCCATGATAGGGGCAGACGATGCCTTCTTCTTCATGAAA
CCCCAGGGTCAGCGGCACCCCTCGGTGCGGGCAGACGTCGCGGGCGACTACCACCTGGCC
TTTAATACGATAGATAACCAACTGTTCGTCCAGCAGGGTGGCTTTCACCGGGGCGCCGGC
AATATCGCAGGCGCGGGCCACCGGGTGCCAGCAGCGGGCCAGCCGCAGCCAGTCTTCCGG
GTCAAAGGTGCAATGGGCGGGGGGCGTGGGGGTGATTGTCTTCATGATTTCTCTTCCTGC
TCACATCGGTGATTGTTTTATTGTTGTGAGATTATTGTTGTCATATTAGGGTGTTCACAT
CCATCACCATTAATTCACTCTGCTGTTGCAAAAAAGAGTACAGGGGCGCCATGAGTCCAT
TTTCCCGTTTCGCGCACTATTTCATCGCCGTGGCCCGCTGCGGCAGTCTGCGCCGGGCCG
CCGAGCAGCTGCATATCTCCGCCTCGGCAATTAACCGCCAGATCCTGCAGGCCGAGGAGG
CCTTCGGTACCCCGCTGTTCGAGCGCCTGCCGGAGGGACTGCGGATGACCACCGCCGGTG
AGTTGCTGTATGACAATCTGCTGCGCTGGCAGAAGGAATTTCGTCAGACGCGGCAGAAAT
TCGATGAGCTGCAGGGGATGAAGCGCGGAAGCGTTAGCGTTGGCATGGTGCAGGCGCTGG
CGGAAGGGGGCTTCGCCGCCGCGCTGGCGGAGATCATCGCCAGCTGGCCGTGGCTGGAGC
TGGATCTGCAGGTGGCTGACAGCCACACCGTCAGCCAGAAAGTGCGTCAGGCGGACCTGG
ACGTCGGCCTGATCCTCGATCCGCAGGGGCAGGCTGGACTCAGCGTGCTGGCCTTTGCCG
AACTGGAGGTGGGGATTGTGATGCGTCCGGACCATCCCCTGGCGGGGGCGAAAGCGCTGT
CTTTGGGCGAGCTCAGCCTGGAGCGGCATATCGTGCCCGGCGCGCCGCTGATCGTCCATG
AGCTGGTGGCGCTCCTCTATCGCCACCATGACTTTGCGCCGGAGAATACCATCAGCTGCA
ATGATATCCGGCTTATCAAGTCGTTGGTGCTACGCGGCAGCGGCGTGACGCTCCTTAGCC
TGCTCGACGTGCTGGACGAGGTCCAGCGTGGACAGCTGGCCTTTGTCCCGCTGCGCAGTA
CGCTGTTGCGACCGCTGACCCTGGCGCTGTGTACTGCGCCCTCGCGTCAGCTTTCGCGGC
CCGCGCAAATGGCCATTCAGACGCTGAGTGCGGTGATCGAATCCATGGCGACGGTCAGCC
CAGCGGCCCGCTGAGGATGGTGTCGCACATGCCGTTGATAATGCGCTCCCCGGTCTCCTC
ACGCAGCTCCTGGTACCAGGCTTCGGTGAGCTGCATATCCTTCCCGTGGGTAATATCGCA
CCGCTTGCGCGCCTTCAGCACCAGGTCACGAACCCGGTCGCAGCGCTGGGCTTCATACTC
GCGCAGGGCGGCCGCAATATCTCGGGTCTGGCGGAAAACGGCGCCCAGCACCACTGCATC
TTCCATCGCCGCGCAGCCTCCCTGGCCAATATCCGGGGTGGTGCTGTGTCCGGCATCGCC
GAGCAGCGCGACGCGGCCGCGCACCAGGCGGCTGAAAGGTTCGATATCATGGATTTCAAT
GCGGTTGGTAGTCTGCGGGTCGAGGGCGGCGATCAGCTTCTGCACCGGCGGCGCCCAGCC
GGCAAAGTAGCGGCTGAGGTCAGCGCGCAGGGTGTCACGATCCTCCGCCAGACCCGCCGG
AAGCGGCACATCAAAGAAAAAGTAGAACCGGCCGGCGGAGACCGGCATCAGCGAGACGCG
CTTGCCTTCGCCGACAAAGGTGGTCCACTGATCGCCGGGGGCCAGCGCTTCATCTATCTC
CACCAGACCGTTCCAGTTGACGTAGCCGGCGTAGCGGCGCTGCGGGGTAAAGCCCAGCAC
CCACGGACGCAGTGCGGAATGGCTGCCGTCGGCGGCAATCAGTAGATCGCCGCTGGCGCT
GCTGCCGTCGGTAAACCATACCGTCACGCCGTCGGCGTCTTCTTCACAGCGGGTGACGCG
TTTGCCGAACTGCACGCTGTCCCGTCCCCAGTAATCCAGCATTTCCCGCTGCAGTTCTGC
CCGGGAGACCGGGCAGGGGCGGCTGCCGGTGCGTTCGATCAGCGGGGCGAGACTGAACTG
GGTCATGTTCTCGCCGCTGCGGAAATCACGATACGCCATCCGGCGCAGCGGCCCGCCGAA
GGTCTCCATGATGTCGCCCATGCCGAGGTGGGCCATGCACTTCACGCCGTTGGGCCACAC
GGAAATCGCTGCGCCGACCGGTTTGATCTCTTTCACCGCTTCATAGACGTCGCAGTCGAT
CCCCGACTGTTTGAGCGCCACTGCCGCGCTTAAACCGCCGATGCCGGCGCCAATCACGAT
TGCTTTCATTTTTTTCTCCTTCTCCCGATGTTGTGACTGACTACAGCAATTTGCGTACCA
GTTCGCTGGAGGGAGGAAAACCGCCTGCCTGAGGCACAGCGATGGCTCATGACGCACCGC
ATCGGTGCAATGTGAGGTATTGGTTGCCTTTTTATGAATCAAAAGTTTCTGTATGTTGCA
TTAAGAATCTATCGTTTCAGGCGCCTGGTTCAGCAGCGAAGAGGAGTGATGCATCACGAG
CGTAATCTAAGTTGATGATTTTGGAGTGATAATAAATTTATTGGTGCCCTTTTGTCGTCT
CTGGCCTGCTTTGTGCACAAGCCCATGCACTTCTCTTTGCTACGGGATATCACTATGTCT
GACGAACATCACAGTGGCCTGCTTTACGGCCTTGAACAGCGGATCCCACCGCTTCCGGCC
TTTTTCAGCGCTCTCCAGCATGTGCTGGCGGGCCTGGTGGGGATCATCACGCCGCCGCTG
ATTATCGGCGCTACCCTCGGGCTTGGCGACTGGCTGCCGTATCTCATCAGTATGTCGCTG
CTGGCCTCGGGCATTGGCACTTTTCTGCAGTCCAATCGGGTATGGGGCATCGGCGCCGGG
ATGATCTGCATGCAGGGCACCAGTTTTGCCTTCCTCGGCGTGACGGTGGCCGGAGGGATG
TGGGTAAAAGCCCAGGGCGGCGGGCCGCAGGATATGATGGCGATGCTGTTTGGCGTTAAC
TTTGTCGCCGCTCTGGTGCCGGTGATTGTCAGCCGCTTTATCGAACCGCTGAAGAAAATC
TTTACTCCCATCATTACCGGCAGCGTGATTGCGCTGATCGGCATCAGCCTGATCAAGGTC
AGCGTCATCAACTGGTGCGGTGGGGAAAAGGCCGAGGATTTCGCCAGCATGAGCAATATC
GCGCTCGGGGCGGGCACCCTCGGGGTTATCGTCCTGCTGAGCTGCGCCAAAAACCGCTGG
CTGCGGCTCTCCTCGGTGGTGGTGGGCATTGCCGTGGGCTGCATCGCAGCGGGGCTGAGC
GGTCAGTTCCATCTTCACAGCCTGGGCGACACTCTGTTTCGCCTGCCGACGCTGTTTCCG
TTCGGCTTTCAGTTTAACAGCGCGATATTTCTGCCGGTCGCCCTGGTGTCGCTGGTCTGT
ATTCTGGAGGCGGTGGGCGATCTGACGGCCAACTCGCTCATTTCGCAACAGTCTGTTGAC
GATCGCGCTTTTCGTAACCGGCTGAAGGGCGGTATCCTGGCGGATGGCGTCAGCTGTATG
GTGGCGGCCATGCTCTGTGCTTTTCCGAACACCACCTTCGCGCAGAACAACGGCGTGATC
CAGATGACCGGGGTGGCCAGCCGCTATGTCGGACGCTACATTGGCGTGATTCTGATCCTG
CTCGGGCTGTTTCCCCCGGTGGGCGAACTGCTGCGGCAGATCCCGGCGCCGGTGCTGGGG
GGCGCCACGATGGTGATGTTTGGCTGCGTGGTGGCGGCCGGGATCCGGATTATTACCCAG
ACCCCGCTGAGCCGTCGCGATGTGCTGATCGTGGGGCTGGCGTTTGGCGCGGGTCTTGGC
GTGGAGTCGGTGCCGGCGTTTCTCAGCCATTTTCCGCCGATGGTCGGCGATCTGTTCGGT
TCGGCAGCCACCAGCGGTGGGCTGGTAGCGATAGCGCTGAACCTTATTCTGCCGCAGGAG
CAGGCGGCGACGAAATCGTTAAGGAGTCAGGATGATCGCGCTGAGTCAGTTTAACGGCCT
GAGTAAAGATGAGGCAGTGGGGCTGCTGGCCCCCTGCGTGGCGATCCCGGCCTGGGGCGA
GACGCTGGTGAACTTGCGACCTTTCGCCAGCCGCCATGCGCTGCTGCAGACCGCCCGGGA
GGCGATGGCTAACTGGGGAGAGGACGAGCTGAACGCGGCGCTCAGCGCCCATCCGCGGAT
CGGTGAGAAGCCGACCGGCAGCCAGGCGCACGCGGCGCTGTCGCGCCAGGAGCAGTCGTC
GGTGGACAGCGAGAATGAGCGGCTCGCGCAGGCCCTGCGGGAGGGGAATGCCCGCTACGA
AGCCCGCTTTGGCCGGGTGTTTTTAATCCGCGCCAAAGGTCGCAGCGGCGAAGAGATTCT
GCAGGCGTTGACGCGCCGGCTGCAGCATACCGCCGACGAAGAAGTGGCCGAGGCGCTTGC
CCAGCTGCGGGAAATTACGATGTTAAGACTGGAAGGAGCGATTGGCGAATGAGCACCCTG
AGCACCCATATTCTGGATATTTCCACCGGCACGCCGGCGGAAGGCGTGACGGTCAGCCTG
AGTAGGGAGGGCGAGACGCTGGCGAACCTGGTGACCAACGCCCAGGGGCGTATCGCCACC
TTTAGCGCCGCGCCGCTGCCGGCGGGGCGCTATTGCTTAACAGCGGAAACCGGGGCGTGG
TTTGCCCGCGCCGGGCGCGAGAGCGTCTTTACCCGGGCGCAGATTGATTTTGTTGTCGGC
GAGGCGGCAGAGGACCATTTCCATCTGCCGTTTCTCATCGCCCCGGGCGGGTGGTCGACC
TACCGCGGCAGCTAAGCCGGCTGCTCGCTGCCGGGCGGCGCTGCGCTTGCCCGGCCTGGA
TCGTTACGGAGCGGGCAGAGACAGCCCGTAGGCCCGGTAAGGCGCAGCCGCCACCGGGCA
TGTACAGATGGCCTCGGCGATCATCCTTCTTGTTTTATCCCCACACAAGGATAATTATTC
TCTTATCCCCACCAGGGGATATCCTTGACATTATACCCTGTAGGGTATAAAACCAAGTTT
ATCCCGACAGGGGGATAAATGATGGTGAGGAACAAGGCGATGAATTCCCCGCAGATATAC
AGTCCCGTGCAGCTGGCCAATTACCTGAAGCTGCTGCGCCAGCAGAACCACTGGACCCAG
GATGCGCTGGCCAGGCGGATCGGCATTAAGCAGGCCACGCTGTCCAATTTTGAAAATCAC
CCCGACAAAACCACCTTAACCACGCTGTTTAAGATCCTCCAGTCGCTGGGGGTGGTGATG
ACGCTGAACGCCAAAGCTGCTGAGACGGCGCCGGCTCCCGATAACAACACGGACCTTGAC
TGGTAATGGCGACGCTTACCACCTGGATGAACAATGTGCGCGTGGGAACCTTAACCCGCC
AGGCTAACGGGGCGCACAGTTTTCGCTATGACGAAGAGTGGCTGCGCAGCCCGCGCGCCA
GACCGCTCTCCCTCTCACTGCCGCTGCAGTATGGCAATATCACTGCCGACGCGGTGTATC
ACTATTTTGATAACCTGCTGCCCGACAGCCCGCAGGTCCGCGACCGGATCGTCAGGCGCT
ATCAGGCGCGCTCGAAGCAGCCGTTCGATCTGCTGGCCGAAGTCGGGCGGGATAGCGTAG
GGGCGGTGACCCTCCTGCCGCCGGGGGAAGAGGCGCACCTGGAAGGATTACGCTGGCAGA
CGCTGGACGAGGCGCAGCTCACCACTTTGCTGACCGCTTACCAGTCGGATATCCCCCTCG
GGATGATTACCAGCCAGGACGATTTCCGTATCTCGGTGGCCGGCGCCCAGGAGAAAACGG
CGCTGCTGCGGATGGGCGAGCAGTGGTGTATTCCGCAGGGCGCCACGCCGACCACGCATA
TCATTAAGCTGCCCATCGGCGAGATAAAGCAGCCCAATGCGACGCTGGATCTGCGTGAAA
GCGTGGATAATGAGTATCTGTGCCTGGCGCTGGCCAGAGAACTGGGCCTGGCGGTGCCGG
AAGCGGAGATCATCGCCACTCCGCGGATCCGCGCCCTGGCGGTAACCCGCTTCGACCGGC
GCTGGGCGCAGGAGGGACGGGTGCTGCTGCGTCTGCCGCAGGAGGATCTGTGTCAGGCTT
TTGGTCTTCCTTCAGCGATGAAATATGAGTCTGACGGCGGGCCGGGTATCGCCGCGATCA
TGACCTTTCTGCTGGGCTCGAGTGAAGCGCTGAAAGATCGCTATGACTTTATGAAGTTCA
TGGTCTTCCAGTGGCTGACGGGGGCGACGGACGGTCACGCAAAAAACTTCTCAATTTACC
TGTTGCCCGGCGGCAGCTACCGCTTAACACCGTTCTACGACATTATTTCGGCGTTTCCGG
TGCTGGGCGGCACGGGACTGCATCTGCGCGATCTGAAGCTGTCGATGGGGCTCAATGCCA
CAAAAGGGCGTAAAACAGAGATTAACGCCATCTATCCGCGTCATTTTCTGGCGACGGCCA
AAGCGGTGAACTTTCCCCGGGAGCAGATGCTGGCGATCCTCCAGGAGTTTGCCGGGCATG
TGCCGCAGGCAATCGAAAGCGCTCGCCGGACGCTGCCGGCGGACTTTTCCAGCCACGTCT
GGCAGGCCATTACAGAGAACATGCTGAAGCTGCACGCCCGCCTGCAGCAAGGGCTGCAGG
CGCTATAGCAGAGCCGGCTGGCGGCTAGCTCTGCGGCTGCCCCCAGCGGCTGCGCAAATA
GTTAACCGCCTGCCGGGTTTGCGGCTGATTGAGGTTGTTTTCGCGGAACAAGATGGTGCC
CTGGATCTGCGGCAGAGTCTCATTGAGATCGAGCTGCTTTTTCAGCTCCGGCACGCCGCC
ATCCACCGTCCAGTCAGGCTCGTTTTTGGACGGTTCACCCACCTTGTACAGCGCCACGCC
GATATACAGCCGGGTATGGGTCGGTTTAACCACCTCGGCCCACCAGTTGGCCAGCACATC
ATAGCGCGCGGCATCGCGGGCAAACGGCCAGTAGATCTGCGGCGCGATGTAGTCGAGCAG
TCCCTGCTGCACCCAGCTGCGGGTATCGGCATAGGATTCATCATAGGCGGCCGCGCCCCG
GGTATCCGACCCCGCCGGATCGTGGGAGCGGTTGCGCCACACCCCGGCCGGGCTCACGCC
AAACTCGACGTTCGGATTGAGCTTTTTGATGGTGGTGGAAACCTGGGCTATGAGCTGCTG
GGTGTTATGCCGCCGCCAGTCGCCCTTCGAGGCATAGCCCTGCCCGTAACGGCGGAAAGT
CTCGTTGTCGTTAAGCGGTGAAGAGGCGGTTTCGGTGTAGAAATAGTCGTCGAACTGCAC
GCCGTCAATCGGGTAGTTCTGCACCACTTCAGCGACGATGCTGGTGATCCAGTCACGCGC
TTCGGGAATGCCCGGGTCGAGGACAAAGCGATCGCTGGCGGTGCGGATCCAGTTACGGTG
CAGGACGAACACGCTGGCCGGTACCTGGGTGAGGGTGTTGTTCAGCTCGGCAATCGTCGA
CGGTTTGGTGTTGACCGAGACGCGGTAGGGGTTAAACCACGCGTGAACCTTCATGCCGCG
CTTGTGCGCTTCATCCAGCATAAACTGCAGCGGATCGTAGCCAGGGTATTCGCCGATTTT
GCCGGTCAGCATATCGGACCACGGCAGAATATCCGACCGCCAGAGCGCCGTACCGTCCGG
TTTCACCTGGAAAAAGACGGTGTTGATCCCCAGGCGCTGCAGGTTATCGAGTTTAGCGAT
CAGCGCCAGCTTCTGCTGCGTGATGCGGCTCTCCGGCGTGCTGGCGATAATCGACCCGAC
CGGCGGCCAGTCAAGGCGCGAAACGGTGGTGAGCCACACGCCGCGCACCGGCTCCCGGTG
CGCCTGCCCGGCTTTGACGGCGGCAGCGTTCGGCGGCGTGACAAGGGATTTAGGGGCTTT
ACTGGTGCAGCTGAACAGCATGCCAGCGGCGATGAGCGCCGCGCCTGCCAGCGCCACTTT
GCTGGCTAAGGGGAATCGACGAGAATGGCTGATGATGAACTCCCGTGTACTCAGATCGTC
GCGTGTAGGCGCTATTCTCTTACGATTCGCCGGTCAGAGCAATTCCTTCATCCGCTTCAT
CCGTCGGTTCGCCATCGCCTAGTCATAATGCAAGGTATAGGTCGCGACGGCCGACACCTG
ACCGGCGGTGATCCGGGAACGTGTCTGGTAGTAGCGGGCAGTGAGCGGCAGGGTAAACCG
GCCCGCGCTCGCGCTGCCCAGCGTCATCTCATGATTCAGTACGACCGGCTGACGATGGTA
AAGCAACTGCACGCCAATACCCTGCGCCCGATCGTCGGTGGCGTCATTGCGCAGAACGCC
ATGCCCCCGGGCGGTGAGGGGCTCCGCGCCGTCAACTCGCAGGGAAACCGTGACCGCGCT
GTTGCAATCCAGCTGCAGCGCGAAAGGGGTGTCGCCGGTGGTTTTGCCGACGCCGCCGAA
GTGGTCAAGCATCGCCGCAGGGAGCTTGATCAGGGCTGGCGTGGCGTCATTCACTGAACA
TCCCGCGGTGCTGATCCTGCCGGTTAAGTCTAACGCGGCCAGCGGGGTATGCTCCGCCAT
TAAAAAGCGCTCGCTGTGATACTCAAGCTGGCCCGGCGTCGCCGCGGCGCCGGTTTTAAT
GAGCTCAATCGTCAGGCGGAAATAGCCCAGTTTCCACACTGCATCGGGCAAGGCGGCGGG
ATTGTCCACCCGTTGGCTAAACGGCGAGGGCGTCGGCCGGTCAGGAAAGCCGCCATAGCC
GCCGATAGCGCGCAGCGATACGCGAACGCCAATGCCGGCGAGGTTAGTTTGATAAACCGT
CGGTCGCGTCACTCCCCCGGACAGCAGACTGTCCAGCAGCAGCGGTGACAGCCCGTGCGG
ATCGTCCGCGCAGCGGATCCACTGTTCGCCGCCGTCGCTAAGGCGGTTCCAGGCGAAACT
TTTATGATACAGCGGGGTGCCGGGTCTGGCGTCAGCCGGAACCGTGAGCTGCCCCACGTT
CAGCCGAAGGGTGGAGGCCTGGCCGCGGACAAACACTGGCGTACAGGCCCATCCGCTGGC
GGCCGGTAACAGAATAAATAACAGCGTCATGGCGACCCGACGCAGGAGAGTTAAAAAGGA
CATGATAACGTCTGCTGTAAAATGAGTGGATGGGGGGTCTGCGCCAGCGTCGGGGTGAGA
TCGTAGCGGGCGCTACAGCGCTGCTGAGGGCCCGGCCCCCATTGCGCATAAAGGGTGCCT
TTTGGCGCCAGGCCGGCCAGGTACACCTGACCCTCGCTGGCAACGATGCTGTTGGTGTCT
TTGGCGCGTACTTCGCTGCCAAAGGGCAGCGGTTGTCCCCGCGACTGCAGCGTAAACAGC
GCCTTATAGCCAACGTGGGTGTGAAAGCGCGCCAGAACCACCGCGTCTTTGGTAGGGACC
AGCGTCACGGTGCTGTTGGCCAGATCCACATTCTCCGGCAGCGAATGGCTATCGAGAGAG
ACGTCGTTGCGGTGATAGGCGGTGGCGAAGGGCAGCACGGCGTACCCGTCACCATTGGTG
GCGATGGTTTTCTGGTTGGCGAGGGTCACCCCCCCGGCGCCACCGGCGTCAATCAGGACG
ACAGCGCCATTCATTTCCGGTGTAAAGACTACCCCGTGGCGGTGAATCAGAATGCCCCCG
CTGGCGCCGTAGTTCAGACGAGCGGCCTGCGAATCGTGGCTGTAGCCGAGATTCAGATCG
CCCCTTCCACTGCTGTACCCGGCCGTCAGGCTGCCGCTGGACCCGTTTTGCCGGTCGCGG
GTTTGGCTGACGGCGTAGCTAAGCGCGTGATTGTCCAGCAATGTGCCGTTGAGGCTGACC
ATCTGACTGCCAACGCTGTGGCGGGAGGAGGTCAGGGTATAGCCGGCATAGCTCCCCGGC
AGCAGGTGGCTCAACGGCACGGAAAGTGACAATGTCACCACTTTGTCGGAATGCGGCTCC
TCATCCTCCTCGTCACCGTGGCTGCTGCGGGAGTCGCTGTAGCTGAGCGACCACGCGATA
CCGTGAACCTGGCTGCTGATCCCCATATTGGCGGTACGCTGTGAGGCGCCCCCTGACCAG
TAGCTGTCCTGGTCGAGGCTCAGATAGAGGGTGATATCGTACGGCAGGCTCTGGCTGGCG
GTGATTTGCAGGGTTGCTTTTTTGTTGTCGCTATCCTGCAGGTCGTCTTCGCTACCCGGG
CTGGAAAACGCCTCGCTCAGCGTGGCATAGCGCTGATGCGAATAACGCCAGCCGGTGAAG
GTGAACTGCGTGCCAAGACGATCAAAACCTTTGCTGTACTGGAGCTGCCAGGCCCGGCCA
TCGATCGGATCCTGCTGGTGCCGGTCGCGGGCGTTTAACAGCTGCAGCGAGAGCGCCCCG
GCTTCTCCCAACCCCTGTCCTGCGCCGACCGAGAGGTTATGGTATTGCGCCGCGCTCTGC
AGTCCGCCAAACAGCGTCAGGTTGTGGGCGAACCCGCGCATCAGCGACAGCTGCATCATC
AACGGTCGCTGGCTGGCATCGTCGCTATGGTAGCGCCCGGCGACCAGGTTGTATTTCAGG
CTGCCTTCGCGCTGCATGCTGGTCACCGAAGCATACGGCTGGGTGAAGCGGCGGATTTCG
CCATCCGACTCTTTGACGGCAACCTCAAGATTGCCGCTGCTGGCGGTGGGATAAAGATCG
TCAATCACGAACGCGCCGGGGGTGACGTAGGTTTGATACAGCACGTAGCCATTTTGCCGA
ACCGTGACCTGGGCGTTGGTTCTGGCAATCCCGCGGATGGTCGGGGCAAAACCTTTCTGC
GAGTCCGGGAGCATCGCATCGCTGGAGGCGAGGGATATTCCCTGAAACTGTACCGCGTCA
AACACATCGCCCGACGTGAAGGTATCCCCGAGGGTCAGTTCACTCTGCCAGCGCGTCAGG
TCGCGCTCAAGCCAGGCGCCGCTGGTCGTCCACTGGGGCTTATCATCGCTGTTGGCGGTC
AGGCTATTGCTGGCGCGCAGGCGCCAGGCGCCGACGTTCACGCCGCTTTTCAACATCAGA
TAGTTATCGCGCTCGGTGCTGCCCTCGCGGGTACGCTGGCTGGCGCCTGAATAACGATAG
TTACTCTGAAAGGCGCTAATACCTTCGTCCCACAGCGCAGAGGGAACATTATCCCTCGCC
CGGTGCGTCATCAGCGCCTGAGGAATGGTCATTACCAGCCGCTGATGAGCAAAATCGAAA
TTGACCGTGCTGCCCGGCAGCAGTGCGTTGAGTTCGGGACATGAGCGGGACGTTGCGCCG
GGCGCCTGGGACAGCACGGCCGGGTTAACTCCGGCCTGCAGCAGATCTTCCGGCTTAAGG
CAGGGCGTGAGCTGTCCGCGATCGTTCTGGCGAAACGTGACGGTCTTACGGGCGTCCAGC
GTGACGCCGTTGACCTGCCAGCTCACCGGATAGGCGCCTGGCGGCTGGCCCGCCTGCTGA
TTGAAGCGTTGCAGATCCACTGCCGGCAAATGGTCGTTTTTCTCCAGCAGATCCATATTA
AAGGTCGCCTGGGCGTGCAAGAGCGCGCTCTGTCCGCCCAGCAGGATGGAGAGGCTGACG
ACGGTAACGGTATGAGCCGGGCCGTGGCGCATCGCGACATCAGACGCTTAGTGCGCCGAA
ACGGGGGCGCTAAACGTCTGCACAGCGCCAAAGTCATCCAGAATGCGCCAGCTCACCTCG
CGGGCGCAGGCCTCGCCGGGGAGGGAATAATCTTCACGGCTGTGAGGAGCAATCACGCTG
CGCTCAAGCGGCGTTTTCTGGTTCTGGCCCGCGCAGGTGAGCGTGGTGATAGTCACATAA
TAGGGGGAGGCATTCTCCGCCTGCAGGTGGTTGTCGCTGACCCGCCAGCGCAGGTGCTGC
GCCGCGTCGAGCGCCGAGCCAGGGAGCCCTGCCGGGCGATAAATGAGCTTCAGTTGATTC
TTAATAGCAAATTGCAGAATGTTCTCGCCAGCCGGCGCGGTATTGGCAGGGATCACTTTG
ATATTCAGGGTGAACAAACTTTCCCGATCGTTTGGCAGTTGCGCCGAGGTTAATAACACG
CGCAGATCGTTGCTGTCTCCGGCATCCAGACGGAACAATGGCGGGGTGACGATAAACGGT
GATTTATTATTATCAGCCAGATCGTCTACCCAGCTCTGAATAAGCACCGGATCGTGAGGA
TTGGTGTTTTTTACCGTGATGTCTGCCTCATGGCTTTGTTCATTATAAATGACACGTGTG
CCGGCAATGGCAACCCCGGCGGCAGACGCCAGGAACGGGCAAAAGAGAAGGCTCAGGATA
AAAGCCGCTTTATAACACTGCATAATTGAGGATCCGGTCACGAGGAATGAGAATAAGGGC
AGGGGGACGCTGCCCTTGGAAAAGTGGCAATCAGGACATTCTATTCGTACACAATATCAA
TATTGGCCGTGGCATTAATATTGCCGGCGGTGACATCCTGTGAGGAATCGCTCTTCAGAT
CGGCAATAAAGTTAAATGCAATATCACCGTTTTCGTCGGCTTGCGAAACCGCCGTTTTGC
TCTGCTTGTCAAAGGTCAGCTGAGTGCCTTCCGTTGAGCCGTCAGGGGAAGAGAAGACTT
CAATGCCCACCCCTTTGGCGGTATCCGCGGCGTCAGAGAGCGCCAGCACGGCGGCGCTGG
TGCCGTTAGCGTTAGTGTCCGGAGTACCTTCCAGGCTGATACTGATGTTCTGCGCCAGTG
GGCAACCGGTGAGGTTGATAGTGAACGGCGTTTCTGCGGTTTTCGCTTCATGGGATTTCA
GCGCCGACATATCGACGTTGCCAAAATCGACATTAACATCGCCACCGTTATTGGCGATCT
GGCAGGACTCGTTAATAATTTTACCGGTGAAATTCAGTGTACCCGCCGCGCGGGCGGTGG
TCACAGTAGCCAGACTTAAGGCCAGCAGTGAACCAACAACCAGCAGGGTGCCTTTTTCTT
TCATACTCAAACCTTATTAAATAATCACAAGTTAACAAAAGCGTTTAACATTTTTAAAGC
ATGTTTTTTATTTCTGTTCACAAAAAAACGGTAAGCATCGCTAATGTATATTACCGTCGG
GGGCGGGATTATACGGAGAACATCGTAAAGGCCCATTGATAAGATGTGTTAAGCTGTAAC
ATTATTTATTTTTTGGTGTAAGTATAATCTCATTAAATATTAAAAAGAGTCCCATACGTA
TAATGCATTATTTCCGTGAGATAACTGTTCTGAGCAAATTTTACGAAAAAGTTGCTGTTA
TTCCCGGCAGTTGACCGGGTGACCCGGAATAATCATTTACGCTGCCGCTATTTTGCAGTA
GCGTGGAGTGACGGCAGGAAGCCGCAGGTTGTAGGGCACAGAAACGATGCTGTGCCGCGC
AGTGTCACCCGTTATCAAGGAAGATTGCTATGTCTCCATTCCGTCTCGCTCTGCTATGTC
TGTGCCTGGCGCCGCTGGCGTCGTCTGCTGCGCTTTCCGGCCAGGTTCATTTTTCAGGAC
GGGTCATCAATCCGGCCTGTGTTATCGCCCCCCGGCACGATCGTATCGATGTCTCGTGCC
AGCACCATTCACCGGAACAGGTCGCCTTGACAAACAACCGTCCTCGCTACGCCATGCCGG
ACAATCGTGGTGAGGTCAGTATTCACTGGCGAAATGCGCAGCATAGTGAAGCGGATGTCA
TTATTCGCTATCGCTAAGGCGGGATAAAGGCAATGAAGAGTAAGCTGATGCAAGGAGGTA
AAGGATAAACCGTTGTGCGGTTTATGCGCGCATCAGCCATAACCAGCGGGCAGACGCGCG
CGCAGAAATCATTCATGAAAACAATTATTGCCGCCGCCCGGCGGCAGAATCAGGTGTCGT
CTGGCGCCCAAGCGAGCTCCGGGGTCGGAAAGCGGCCCACCGTCATAGAGAAAGGGAAGC
AACTCAGCGGATCCGCGACTGTTCATCGTCGCGTAACGTCAGCACCTCAAAACCGTTGGC
GGTGACGGCCACGGTGTGCTCCCATTGCGCGGAGAGTTTTTTATCGCGGGTAACCACCGT
CCAGCCATCTTTTTTGGTTTTGATACGGCTGTCGCCCTGGTTGACCATCGGCTCAATGGT
GAACACCATGCCTTCCTGCAGCACGGCGCCTTCTCCGGGGCGGCCGTAATGCAGCACCTG
CGGTTCCTCATGCATTTCCTGACCGACGCCGTGACCGCAATATTCTCTGACCACGCTATA
GCCATGTTCCTCCACCCAGCGCTGAATAGCGTGGCCAATATCGCCCAGCGTCGCGCCAGG
CTTCACCACCTCAATGCCTTTCCACATCGCTTCATAGGTAGTCTTTACCAGCCGGCGGGC
CAGCGGGGAGACATCGCCTATCAGGTACATCTTACTGGAGTCGGCAATCATGCCCGCTTT
CTCGAGGGTGATATCGACGTTAACAATCATCCCGGAGCGCAGATGTTCGGTCGCTTTGGG
GATCCCGTGGCACACCACATCGTTAATGGAAGTGTTCAACACATAGGGAAAATCGTATTG
CCCCTTGCTGGCCGGGCGGGCGTGCAGCTGGTTGACGATAAAATCTTCCACTCGATCGTT
AATCGCCATCGTCGTTACGCCGGGAACGATAAAAGTATCCAGCATATCAAACACTGACGC
CAGCAGCTGGCCGGCATGGCGCTGCCGGGCGAGTTCGTCGGCGGTTTTAATGATTATTGA
TGGCATTGATCACCTCCAGCAGACGGTCAGAGCCGGATTTCAGCATCAGCAGTTTGATCT
GCTGGTGGTTAAGCTCAGGGTAGAGTTCGCTCATCATGCCCAGACGGATCCAGTATTCCG
CCTGGGCATTGACGGAGCGGGACATGGCTTTGCTGGCATCACGAATATCATCGTGCAGCA
GATCGGAGATTTTGACGATTCCCATAGATATATACCGTTACGATTCGTATATACATCGTA
TACAATCCAGCGCGGGATGTCCTTGGCATTTTGTGGCGTAGATGGCGAGCACCATGCAAA
AAAGCCCGACCAGCGGGCTTATATTCAGCATTTTTTCGGGTTAAAAATTCGCGCTGTGCA
CCATGGCGAAAATTACCCATTAGATTATCGGTATGCAGAAAGAAAATAACATGATGGCGA
CGCATCAATATATTTTATGCAGGTGTTAATTTTGCGTATTAATATTCTCCCGTCAGGCCG
GGAATCCGAAGGATTTACAGCGCGTCAGTGAGTTTATCCACCACCACTTTACCCGCATTA
TCGAACTGCGTAATGCGGAAACTGTCGCTCCAGGAGCGGCGGGTGGTGAAGCGGTCAAAC
AGGGATACCCGGCCTTTGCGCTGGCCATCTTTACTTAAAATAACCCATTCGGTCACCGAA
GAATAATGCTGGCTATTGTCATGCCGACTCTGTTGTTCAACAAGCTGGTCTTCTTTTTCC
ACTTTTAAATAATCACGCAACATATTTAACCTCCATAGAAAGTATTATTAACATTACTCC
TTTTATTTATTCTTTCAATCAAACTTTTTAATCAATAAAAGTAACTATTAGTGGGCGACC
TAAGTGCAAAAATCGCGGGGAATATCACTCCTTCGGACGGCCTGGTCCACTACTCTTAAC
GAGAGCGTCCGCCGCGCCTACTGCGGTGTCCGGGTCAGAAAGAGGCCAACAAAAGGCTAT
CTCCTTGTATTCTTAATAGGCGTAATTCTGCTATATCTAATGCGTTTTGCCACGACCGAG
CCACAGAGAGCGCTGTACCATGAGTAACGATCACCTGACGGATATTGCCTATCGCCACTT
TATTGAAAGCGTTAAAGATTATGCCATCTATATGCTGAGCGCCGACGGCACGGTCATTAG
CTGGAATGAGGGCGCCCGCCGGGCAAAAGGGTACCTGAGCGACGAGATCATCGGTCGCTA
CTTCGGTCTCTTCTATAGCGAAGCTGAGCAACTCTCCGGTGTACCCGCAAAAAACCTGGA
AATCGCCCTGCGTAGCGGGCAGTTTGAAGGGGAAGGCTGGCGGTATCGCAAAGACGGGTC
CCGATTCTGGGCGCATGTCATGATCGATACTATCCGCGATGAGCAGAACACCCTGCTGGG
TTTTGCCAAAATTACCCGCGACATTAGTGAACAGAAGGCGATTAACGACCGCATCGCCTG
GATGGCGCGCTACGATGCGTTAACCGGTTTACCCAATCGGGTGGAGTTTTTTGAACGGGT
GGAGAAGCTGATCACTGGAAATGATGCCCGCCGCTTTGCCATTTTCACGATCGATTTAGA
CAAATTTAAAGAGATTAACGATCTGCAGGGCCATCTGATTGGTGACCAGCTGCTGCAGCG
CGTGGCGGGCGCCGTGCTCAAAACGCTGCAGAAGGAGGAGATGGTCGCCCGCTTCGGCGG
CGATGAGTTTGTGGCCGTTAAACCTTTTTCCGATGAGGGGGAAGTGGATGCCTTTGCTGC
GCGCCTGTGGCACTGCTTCAGCGGTAAGCAGACGTTTGCCGCGACGGAAGTGGTTCTCTC
CGCCAGCATTGGCATCTCAGTCTACCCGGAAGACGGCACGGATATTAATACGATACTGAG
CAATTCCGATCTGGCTATGTATCGGGCAAAAAGCAGCCTCGACCATAAGATTTGCTGGTA
TGAACGTGAAATGGATGACAAGACGCGGCAGCGCAATATGATGGCCGCCGATATCCGGCG
CGGTATTCACGCCGGGGAGTTTTCGCTCCACTATCAGGCTATCCGCAACATCAAAGATCG
TAGCATCACCGGTTACGAGGCGCTGCTGCGCTGGCAGCATCCGCAGCTGGGGACGATCCC
GCCGGACGTGTTTATTCCCATCGCCGAAGAGAGCGGCGCCATCGTGCCCTTAGGTTACTG
GGTGCTCGAGCAGGTGTGTAACGAATCGCTGGAAAATGGTTTGAACAGAAAAGTTTCGGT
CAATATCTCTCCGGTGCAGTTGCGCCATCGTAGCTTTATCGAAAAAGTTCGCGAGATCCT
GATGCGTACCGCCTACCCGGTCAGTCTGCTGGAGTTTGAGGTCACCGAAACGGCGTTTGT
GATCAATAAACAGCTGGCGTTCAGCGTTCTGCATCATCTGCAAAAAATGGGGATCAGTAT
TGCGCTGGATGACTTTGGCACCGGTTACTCCTCCCTGAGCATGCTGCGCGATTTTCATTT
CGACGTCATCAAACTCGACCGCAGCTTTATGACAGATGTGGAGAGCAACCCTCAGGTACG
CTCATTCGTGCGAGCCATTATTTCGCTGGGCAATTCGATCAATACGCCGCTTATCGCCGA
GGGGGTGGAAACGGCTGGACAACTGCAGATCCTCGAAGAGGAGGGATGTGACGAGATGCA
GGGATTTCTGTTCGGCGAGCCGGTCGATATCAAACACCTGCCCGACCGGCGCTGATGCGC
CCACCCTCCGCTGGTGGGCGTAAGGGCGTTACTGATGCGCAAGCGCTGCCTGCCCGGAAA
GATGCAGCAGCGCCGAACGCAGCGAGACCTCGAACATCTGACCGTGCGTCAGGCCGGGGT
AGCGCCAGAAGGCTACGGTCAACCCTTTACTGGCAAGCTGCTGTTGGGTTTGACGCAACA
CCTCAAGCGAGGCCTCGTGCCCGGACGGCTCTCCACGGGCTTTACCGTCACCCTCGAGTA
GGTACAGCGATTTCCCGCGAAAGCGGACGGCATCAAGACTTTGGCTTGCCTGCAAAGGCG
ATTGCAGGGCCTGACCTAGCGACGGGCTGGCGGAATAGTAGATCCCGAACAGCGAAGCCT
TCCTCCACGCGTCGAGCACAAACAATCCGCCGTAGGAGTGGCCCCAGATAGCGCGCTGGT
GGGGATCTATTTTCAGGTTAGCTTCCGTCTGGGGAACCATCGTTTCGGTCAGCAGTTGGC
GAAAAACATCATTGCCCCCGGTTTTACGCGGCGGTAGCGCGGGTTTCCCGGCGCGAGGCT
CATGCGTCTTTAGCGGTGGGGTGTAATCCCAGGCACGGGCTGCGGTATCAAAGGGCAGCG
CGGTCTGGTAGCCGATAGCGACGATCACCGGCGGGGAGCCGGCGAAGAGCTGCTGCAGAA
ACGCGTCGTCGAGTTTATCCATCACCGCGTTGCCATCCAACATATACAGTACCGGATAGC
CGGCGGCGGGCGGGGCTTTGTCCGGCACTGCGGTCCATACCCGGTAGTGACGTTCGCCAT
CGGCAGAGTCATACTGGCGTTGCGTAAAGTGGTAAAACGCCGACCCTTTATCCGCAATGT
TCGGCCCCAGCGGCTGAAGATCCGGCCGGGCAATACTGCCGCTGCTGTAGAAGAGTGCGC
CAATCGCCAGCGTCAGCAGCCCGCTCGTACGACCTGTTGTGATGCTCCCTGAACTCAACT
TCACCTCGTCTGTCCCCCTGTTTTGTTGCTTCTGGCGTTATTGTTGGGCTGACACGTTAG
CACAGCTTTTATGATAATGGTTCTCATTTCTTTTTTTGGCGTTGCCACAAACTGTATGCT
GGGGGAGCGGGTGACGGGATAAACGGAGATGACGAAGAGAAGGCCCCCTGTAGGCGGTCA
TAAAAGAAAATTCAGGAACGATCGTGAAGGTGACTCAACAGTTTTTTGACCAGCGGAGTG
AGCGCAATAAACAGCAGCGCAATAATTACGATCAGCAAGAGCGTCAGCCCTTTATGGTGG
CTGATAAGCACCAACAGCATCGCCAGCGTCATGGTATGATCCTTTAATAAATGGCGTTAA
CCACCGCCAAGGTGAATAAAATTCAACAGAATGGTCATGACCACCCAGGCCAGCAGCAGA
TAGCGTCGTTTATCGCGTCGAGCTTCCAGCGCAGCAAAATAGTTAGCGCTGTACCAGGTT
GATATGATAATAGCCAGCGTGATGATGACCTGCCAGATCGCCTCGCTGAAATCGGTGACG
ATGCTTATGCCACGAAAGCAGAGGACAATCGCAATACCGTTAAACGCATTACACATCAGC
CATCCCCACAGACTTGCGGGTCGGCTAAATAAATATCCCAATCGTAAAACCAATGTCGTA
TTCACCCTGCTAAAATAATCGCGCTGTAAAATGCATTTTAACGATCGAACAGGTATTGAT
ATAAATCAAAACTAATGGAATACCGCAGGAATCACTGGCGTACGGTGCTAACAGCGCGAG
CAATAAACCTGAGGATCAGTAGCCCTGGAGAATATTTATCTCATTGTTTTAACGGGATTT
TAGTTATGAGATACCTGCGGTAACGTGCGTACTTCAAGCAAGTAGCAATACGTTGGTTTC
TCTGGTTATTATTACCATTGAGGTTATAACCGGGAGAATCAGATTATTCGCCATGTTTGC
TGGGGGAGGGGTGAAAATCCGACCGGGGCCAGAGCTCCGGTCGGTGTCATACTTAATGGG
GCAAGGCGTTATGCTGCAGAATTTTCAGGAAATCATGTTTGTCGGAGATTAATGACAGTG
CGTTAGCGATCAGCTCATCGCTAAATATCGAGGCAATTTCCTTGAGTACGTCAATATGCT
CTTTCTCTTTCGCGATCACGCCGATGGCAATAAACATTACATTGCTCCGATCCCAGATTA
CGCCATCAGGAAACTGATAGATCTCAATCCCGGTTTTAAGGATGATATCCGTCGCGGATT
TCGGCAAATGCGGCAGGGTGATGCCATTGCCTAAAAAGGTCGAGACCTGATGTTCACGCT
CCAGCAGAAAGTGGACACATTCCTGATTGACATAGCCTTTGGCTTTAAACTCCGCGCCGA
TCATGGCGATGACTTCCGCTTTATTACTGGCTTTGCAGCCAATATGCAGATTATCCAGCG
TGATGTTATCGATCATAACCAACCTCCCTGGTGAGACGAGTGGATTTTTTATCTTCATGG
TTTGCTGACAGCTCTGCTTCTAACTGCTCAAGCGATTTATTGGAGGTCTCGGGCAGGGCA
AAGACCACGAAAAGAATGGCTAAATAGTTAATGGCGGCGAAGATAAAGAAGACTGGTCCA
AGGCCCAGTTTTGCCTGCAGCAGCGGGAACAGATAGCTGACCACCGCGTTCATGATCCAC
ATGAAAAATACCGAGATCCCCATCGACAGTCCGCGGAATTTCAGCGGGAACAGTTCGGCT
AATACCACCCAGGTAATAAAGCCCATGGAGCCCTGCATCACGCCGACGAACAGCGCGCCC
AGCAGCCAGATGGCGGTAGCTTTCAGGTCACCCACCAGGGTGTAATCGACAGCGGCGATA
ATCAGATGCAGGGTTGCCATAATGGCGAAACCGTAGATGATGATTGTCTTACGTTTGAAG
CGGTCGACAAGGAACAGTACCCCGATCAGCATACCGCCCACGGAGAAAACACCGTTCAGC
ACGTTGCAGATCAGCGAAGTACGCTCTGAGAAACCGGCGGCACTCAGGATTTCCGTACCG
TAATACATAATGACGTTAACGCCGGTGGTTTGCTGCAGTGCGGCCCAGGTAATGCCGACC
AGCAAAATTTTGAGGATCCAGGGTGTTTTGACAATCGTCGCAAAGGTGCTCTGGGCGCTG
TACTTATTACCAGCTTCAATTTTGATCAGGGTAGAGATGTCATCGTACTCCTTCTGCGCG
CGTTCCGCCGGGCGGATTTGTTTGAGGATATGCAGCGCTTCATCATGACGATTTTTGCTG
ATCAGCCAGCGCGGGCTTTCCGGCGCGCGCCACATGCCAACGAACAGGCAGATGGCCGGA
ATCGCTTGTACCAGCAGCATATAGCGCCAGACGTCCGGCAGATGGCCCCAGATGATGCCA
ATGATCGCGTTGATGGCAAATGCCGCCAGCTGGCCAATGACGATGGCGACTTCATTCAGG
CCGGTCAGCTTGCCGCGCATCTCGGTAGGCGCCACTTCTGAAATAAAAGTGGGGGCGGTG
ACCGAAGCGCCGCCGACGGCATAGCCCAGCAGGGCGCGGGCAATCAGCAGCGTAGTGATA
TCGGGTGCCGCGGCGGAAAGCAACGCGCCGATGAGAAAAACAAAGGAGAGAAAGAGTAAA
TATTTACGCCGGCCGAAGTAATCGGCAAATTTGCCGCCAAACACGCTGCCCAGCGCGGCG
CCGACCAGCAGAACGCTCATTACCAGCCCTTCGGTGGTTGGGGTCAGCGCCATGTACTGC
TTCAGTGAGGAAAAGGCGCCGTTGATAACGCCGGTGTCGTAACCGAAAAGCAGGCCGCCG
AAGGTGGCCACTAAGGTGATCTGATGAAGTCGTTTTCTCTGTTGCTGGTTCAGGTTTGTT
ATAAATGACATGGTAGTCCCTTTATTTTGTTGAACGACACAAGATAAAAATACATCTCCC
CAGTCAGGATTTATCACGCCTGTGTTGTCGTATCTAACTGAATTAAATGATTTTCTTCTT
TGTGTAATTGCTCAGCACAAGGCAGGGTACGCTAAGCAATGGCGGTCAAAGAGGTTTACG
GCTTGGTGTTGACATGGATGTAGTCGATATCCGTTCTCCTTTGCGGGTTAGCGGTCTTTA
GTGCGTCAGTCGCGACGACATTTGCCGATGAACAGCGCTCTGGTGTGGCACGTTGCTGTC
GCTCCGGCGATTTACCGTGGTAAGAATATGGCACAAAGAAATGGAATGAACATGCAACAA
GATCACATTATGAAAATTTAATTTCAATTCAGTGTTGCAGAATGGTAAATGCATGAAGCC
AATCACAAAGGCTAAAGGGAGTATATCCCCATGAAAAGCAGGTTAAATTTACAGTGAGGT
AATAACGATGTTGTTTTCAGTGGGTTAATGTAAATCGAAGAATACTACGCAGATCACATT
TTTACGCCATAATATTGAAGAATAGAATTTATATTTCATTGTCACGATCGGGGCAAAATG
AAGATAGAGGCCTTTTACCTCCGGTCTGAAGGGGGAAATGAGCGATTCGCTTTGCCCACG
GGGGCGGAGGTTAAGGATGAATGCATCACCGGGGGAAACACCGGGTAAAAATGCAGAGAA
GGTGGATTCTCTGCATCTTACCCATCACGAAAAAGATCAGTGCAGTGCGGGCCAGTAGCC
TTCGTTGGCGACGATCAGTTCATCGAGGATGGCTTTCGCCACCGAAGCGCTGGGCACCGT
TTTCGACAGGGCGATGGCCTGCCACAGTTTCTGGTAACTGCCCTCAATCCAGGCGTCAAC
CACCAGTTTCTCAACTGCCACCTGCTGCTCCATCAACCCTTTCTGGAATGACGGGATTTT
CCCCATCGCCAGCGGTTCCGGACCATTAACGCCCACCAGGCAGGGGACTTCCACCATCGC
CGTCTCATCGAAGTTGGCGATGGCTCCGTTGTTCTCGACGATCAACAGCATCCGCTCCTG
GGTGTTAAAGGCGATGGCGCAGGCGAGGTCGACGATAAAGGTGGCATGGGCCCCGGCATG
GAAATGCGCGCCTTCCGCCGTGCCGCGACGGGTGATCTCCCGGGCCATATCAAAGACCTC
TTTTTCGCGTCCGGCCATCACCTCGTTGGCCCGCGTAAACTCCGGGTCGGAATGCGCCAC
TTCATAGTCCGGGTAGAGATAGTATTTCAGATAGGTGTTAGGCAGCGTCGTCGGATCGAG
GGCAAACACATCCTTCACCTTTTTAAAGGTCTCGATCCAACTCGGCGCCTTATGCTGAAA
GTCTTCTTTTGGGCTGCTGTATCCCTGCTCCGCCACGTGACGCTTCAGCGCCGGCATCAA
ATCGTTACCGGCTTTATCGGTGATGCTGGTCCACCAGCCGAAGTGGTTCAGGCCATAGTA
ACGAACGTTCAGCGCTTTGCGCGACGGCAGGCCGAGGATGTCGGCGAACAGACCCTCGAT
AGCCACCGGCATATCGCAAATGTTGATGATGCGCGCGTCGGGCCGCAGGCGACGGGTCGC
TTCCGCGACGATAGCCGCCGGGTTGGAGTAGTTGAGCATCCAGGCCCCTGGTGCGTACTG
CTGCATATAATCGACCAGCTCCAGCACCCCGGCAATCGAGCGCATACCGTAGGCAATCCC
ACCCGGACCACAGGTCTCCTGGCCCGGCACGCCATATTTCAGCGGGATCTTTTCATCCTT
TTCCCGCATCTCATACAGGCCAACGCGAATATGCGCCATCACGAAATCGACGTCGGTAAA
GGCCGCCTGCGGATCGGTGGTATAGCTGAACTTCACCTGTGGGAAGCGTTCAGCCACCAG
GATGGCGCAGGCGTCGCCGATAGTCTTCTGACGCTGGTGATGGTTGTCATACAGACGGAT
CTCCCGCAGGGGAAAGCGCGACATATTTTCCAGTAACATCATCACAATCCCAGGGGTATA
AGTACTGCCGCCGCCGGCAATGGTGACCACAAAATTATCTTTCATTTACCACCTCGTTAT
TCAATAACACCCAGACTGGCGTTGACCGCCGTTCGAATTTTGTTAACTCCCAGGCCATAG
ATAACCTGGACATGGTTTCCTTTAATCAGCACGCTGCTCCCGCCGCTCTCTTTCAACAGC
GTCTGCTGGATAAGGGCGGGGTCCCGCACATCAACCCGCAGACGGGTAAAACAGTTGCCC
ACCGCACAGACATTCTCTTTCCCTCCCAGCCCGGCAATCACCAGCGCGCCTTTATCCGGA
TGCTCGCTATTAGCCTGTTGCGAATGCTCATCTTCGGCTGCGGTTTCGCGGCCCGGGGTG
AGCAGCCGCAGACGGGTAATACAGAAGGTGCCGACCAGGTACATGGTCGCGGTTTCCAGC
AGACCGAGGGCGACAAACACCGGCCAGCGCGTCGCGCCGACTCCCGCCGGGAGGTTATAG
ACGACGAAATCGATGAGGCCGTTAGTGGCGCAGACCCTGACGTGAAGCAGCCAGGCCAGC
ATCTGGAAAAAACCGTCCAGCAGGGAGTAGATAAGCCACAGCAATGGGGCGGTGAAGATA
AAGAGAAACTCAAAAGGTTCGGTGATCCCCACCAGGACGGAGGTAACAATCAAGGGGATC
AGCGTGACTTTCAGCCGCTGCTTATTCTCCGCTTTCGCCGTACGGTAGAAGGCGAGCGCC
ATGCCGGCGGTGCCAAAAATCTTCACCATCCCATAGGTGAGGAAACGGGCGGAATCACTG
AGCGCGTCAACGGGGTGGCGGGCGATTTCGGCCAGGAAAATAGGCTTAGCGCCAATGACG
GTCTGACCATCGATCAGCAGCTGACCGCCGATAGAGGTAAAAACGAACGGCGACCAGATC
AGATGATGCAGCCCGGTGGGGATCAGGAACCGGTTGAGAAAGCCGTACAGGAAGACCCCG
ATGGCGCCAAAGGATTTCATAAAGCCGGTCAGCGCCGAGATGCCCAGCTCCACTACCGGC
CAGAGATAGACGGTGGCGATGGCGAACATGCCAACCAGCGGCAACATCACGATCAGCACC
AGCTTACTGTTGCCGTAGATCGACAGCGCGCCGCGAAACTCAATCCCAACCACGCGATTA
TGGACAAAGGCGACAGCGCAGCCAAGGATAATCCCAAGGAATACGCCCATATCGATAACC
TGAAAACCGAAGATAAAGGTTTGTCCGCTGCCGTACAGTTGCGCGTTGGTGGCTCCGGTC
GCCAGGCGATGGGTGAGGGTTAGCCAGCTATTATTCGCCGCCAGGTACATCAGCCAGGTC
ATGGCCGCCACGAAGGCCGCTTCGGCCTTGCGGGTTTTCGCCAGACCGCTGGCCAGCCCA
AGGCAGAACAGAAACCCAAGATGGTTCATCAGCGCCCAGAGCATACTGGAGACAAATTTC
CCCACCAGGTAGAGCCCGCTGCTTTCATCCACCCACAGCCGGTTGGTCGTCATGCTGAAC
AGGGCGATCAACAGGCCGATAGCTGGCAGATACAGCACCGGCCCGATCATCGCCTTGGAA
AAGTCCTGAAGCTTTTTCACTCCAATCATGGTTGTCCTCTCGTCTTTGCAGACCGCTGTC
ATCACCTGATGAATAGGCTTATCAGACTAGGAGCAGACCACCGGGATCCCGAGCAGGAAA
AGGGCCATCTGTGACGAAAGTCATATATATTGTTGCTGGACAGATATATAAATATGGCGT
GATTTATAGATGTGTCGTTGTTGATTTTTTCGCTGCAAGATAAAAATAATCATTTAATTA
CATGAGGTTATTCATGGTCACTGTTGACTGGCGCCACTCCATTGAGACATCTAAAAGTGA
TTTATAAAAAGATTGCCACTGAACTGAGGACCCGCATCAACAGCGACGACTATGCCGTCG
GCGATATGCTGCCCAGCGAAAAAGCGCTCGCCGCGGAGCTGAAGGTCTCGGTGATGACGC
TGCGCAAAGCGCTGGCGCTACTGGAGGAAGAAAAGCTGATCGCGCGGCGGCACGGCAGCG
GAACCTGCATTGTGCGTAAAAGTAACTATCATGGCGGGGAACTGGAGGGCTTTAACTACC
AGATGCAGGTGGTGGGCGTCACCAACTACCGTAACAAAGTTATTGAATTTACGCTGCTTG
ATGCCCCGCCAGCCATTGCCCAGCAGCTAAAGATCCAGCCGGGGGAGAAAGTGTATTACG
TCAGACGGCTGCGGCTGATCGATGAGGTCCCAATCCTGGTGGAAAACAGCTATATCCCCT
TCGCCACCTTCCCCTGGCTCAGCGTGGGTAACCTCGAGCAGTCTAAGTTCAACTATTTCA
AAAAAGAGTGCCATATCACCATCATCGAGAGCCACCGCAGCTATACCCCGGTGCTGGCGA
CCCGTGAGCAGGCGGAGCTGCTGCAGGTGGCGCCAAACAGCCTCCTGCTGCGGGTGCAGT
CGATCAGCTACGCCCAGAACCGGGCGATCGTCGATTTCTCAGAGATCTACCAGAACACCA
GTAAGTACAATGTGAAGCACATTACCCGCCGCTAGAGGATTCAGACCAGCCATCCCCGGG
CGATCAGCTCTATCCCCAGCGCCAGCAGGAACAACAGAAAGCCCTGACGAAAGCGCTGCG
GGCTGAGACGCGAGCGGATCCGCTTTCCCAGCCACATGCCGAGCAGCGCCGGCAACAGCG
CCAGCGCCGACAATAGCCATGCATCATCATGCCAGCCATCGTGCAGGGCGAGGCCAGCCG
CCAACGCCAGAGTGGAAAGGGTGAACGACAACCCCAGGGCCTGCACCAGCTCGTCGCGAC
GAAAGCCCAGCGCCTGTAGCCAGGGAACGGCCGGAATAACAAATACCCCGGTCGCCCCGG
TGATAACGCCGGTCAGCCCGCCCATGAGCGGCGACAGCCACTTCTCCACGCGGCCGGAAA
CCTGAAACACCGGACTGCAGAGCGCATACCCGGCATAGACTATCAATGCGGCGCCAAGCG
CCAGCGCCGACCACCGAGGATTGAGGCCGATCAGCAGTGAGGATCCGGCCAACGTGCCAA
TAATAATCCCGGTCATCATAAGCCAGAGACGGCGTACAATCTGCGCCAGCGCCGGGCCTG
CCAGTAACTGCCAGAGATTGGTGAGCAGCGAGGGAAGCACCAGCAGCGCCGCTGCGGCCT
GCGGCGGCATCAGCAGGCCAAGCAGGCCCATCGCCACGGTGGGCAATCCCATGCCGGTCA
CCCCTTTGACCAGCCCGGCGGCAATAAAGATCAACAGGAAAGAGATCGTGTGTAAATCGA
ACATTATGGCTCACTTTTCAGGGTATAAAGGGGCATTGAAACAGCTGGTCGTGAGGGCCA
CAATGCGGTATGTTGGCCATAGACTACGGAAAAACCGAAGGTAAAGGAGGGCCTGATGCG
ACTGGATCTGGCCGATCTGCGGCTATTTATCGCCATCGTGGATACCGGTAGTATCACCGG
CGGAGCGGCGAATGCCCATCTGGCCCTGGCGTCCGCCAGTGAGAGGCTGCGCAAGATGGA
GGCCGAGATCGGCGTGCCGCTGTTGCACCGTCATGCCCGTGGAGTGACGATGACAGAGGC
CGGGGAGGTACTGGCGCGCCATGCCCGCCCGCTTCTTGCGCAGCAACAGCGTCTGCGCCA
GGCGATGCACGCCTTCGCCTGCGGTCAGCGGGGGACGCTGCGCCTGTTCGCCAACACCTC
GGCGATGTCGGCTTTTCTGCCGGGGAAGCTCGCCGCCTGGATGGCAGCGCACCCGGCGGT
GCAGATCGAAACCGAAGAACGCACCAGCGCGGATATCGTCAGCTGTATCCTGGCGGGCGT
GGCGCAGGCCGGAGTGGTGTCCGATGCGGTCGACCCCGGGCCGCTGCGCCTCGATCCCGT
CGCTGACGACCCGCTGGTGCTGATCGTGCCGCCAGCTCGCCCTCTGGCCGAAAAACAGGA
AGTGGCGTTTGCGGCGGTGCTCAACGAGCCGTTGGTCGCCCTCTATCAGACCAGTGCGCT
ACAGCAGCATATCGAACAGCACGCAGCTGAACTCGGCCAGGCGCTAAACGTTCGGGTCAG
GATGAGCCATTTTGCAGGGCTTTGCGAGATGGTGGCGCACGGCGCCGGCGGGGCGATCCT
GCCGCGCGTTATTGCCGAGCGTTACCGGCAGCGTTATTCGTTTGCCGTCATCGGGTTACA
GGACCGCTGGGCGCAGCGCCGTTTGTGCCTGTGCTACCAGGATGACGCCAGCCTGTCGCC
AGCGATGCGCCGCTTACTGGAATGGCTTCGTCAGCCTTGAGAATATCAGTGACAGTGTCA
CTTTTCATGCCCGTTATTGCTACTGACATCCGTGCCAGAGATGCGATAGTAGAGGTCCGC
TTTTATTAAGACGCGAATCAGGACAGACAAGATGAGTACATTACCAAAGGTCGCGGTGCT
GGGACTCGGCGCCATGGGACACGCTTTTGCCAGTAACCTGCTGAAAAACGGCTTTACCGT
TGCCGGCTGGAACCGTTCGCCAGCCCGCGGCGAAGATTTACAGGCGCATGGGTTATCTCT
GCACGCCACGCCGCAGCAGGCGGTGGCCGATGCCGAGGTGATCATCAGTATGCTCGCCGA
CGGCGAGGCCACCCTCGAGGTACTGGCGCAAATCGCGCCCGCCTGTCAGCCGCAGGCGAT
CTATTGCCAGATGGGCACCATTGGCCTGCCGGAGACCCGGCAGGCCATCGCGTTGTTGCG
GGAACTTCAGCCAGCGATGACCTATATTGATGCCCCGGTGTCGGGGACCAAAGCCCCAGC
GGAGAAGGCACAGATCCTGGTGCTCGCCAGCGGCGATAGGGAAAAGGGCGCCGCTGCCGA
ACCGGTGTTTGCGGCTATCTCCCGCGGGACGCAGTGGTTTGGCGAGGCGGGCAACAGCCA
GAAAATGAAGCTGGTCCTCAATGCCTGGCTGATTTCGATGATGCAGGGCATCGCGGAAAG
CGCCCAGCTGGCGAAGACGCTGGGCTTCACCCCCGACCAGCTGTGGAGCGCCCTGGAAGG
CGGCCCGCTGGCGGCGCCCTATGTCAAAGTGAAACTGGACGCCATCGCCAGCGAGCAGTT
TACCCCGCAGATGCAGCTGGCGCATGCCCTGAAAGATGCCCGGCTGGCGCTTTCCCTGGC
CGAGCCGCACACCATGCCGGGGCTGGAAAACATCGCCGAACTGTGGCAGCAGGCGGCGGA
CGCGGGATATGCCGGAGAGGATTTGTCTGCGGTATATCAGTGGCTGTCGCCGTCGTCAAA
AGCGTAGTTTCCTACCCACGCCAGGAAAGAAGTGGCCATGGTGGCCACTTATCCTGGCGG
ATGGGGCATCAATTCGAATCTATCGTACGTTAGCTTAAGCTATCAATCCATTCGCTCTGG
CGCGGATTCAGCCGGCGATAACAGTGTACCGACACCGCCAGCTGCGTCAGGTCGGTGAAG
ACCATCGGATCGAGCTGTATATGCTTTTTAATTTGCTGCAGCCGATAGGTGAGCGTATTA
CGATGAATCCCCAACAGTAGCGACGTTTTGCCCGGTTCGGCATTATTGGCAATAAAGCTG
CTCAGGGTATCCAGCAGCACTTCGCCGGAATCATGCTCAAGCAGCTGGCGTACGTTATTG
ATAAAAAAATTGACCATATAGCTGTCTTCCAGCACCCTGAACAGGCAGAGCATTGCCATT
TCGCGAAAGTAGTAGATCTGCCGCTGCGGCTGCACTTTGCTACCCACTTCGATCACCGAG
CGGGCGAACCGAATGGCCTCGCGAATGTCCGGGGCGCTGTCCGTCTGCACGCCAATCCCG
ATATGGTAATGGCTTATCTGATTACTCAGTACAAACTCAATGCCCCGCAGCAGGGTTTCC
TGGGCTTCGCTTAGCGCGTTGAGGATCAATATTTCATGGCTGCCCAGCAAAATAACGTCA
CTTACGCCGGAGAGCTGCGAGAATTCCCGCAACAGCGTACTCAGTATGTCGCTTAACTGA
TGCTGTTCGACCTGCACGGTCACTACGATCGGAACCCGCGGTGTATCAAAATCGAAACCA
AGTTCCAGCAGGCGATGAAGCGCTTCTTGCCCGGCGGGCGTAGCCCCTTGTTCCAGATAC
TGACAAAACAAGGTGTCACGCAGACGTTGCCGCCAGTTGGTTTCCCGCATCTCTATGGCC
TGGCGGACCAGCAGTTCGGCGGTGAGCACCGCCAGTTCAGCATAGCGGCTTATCGCCGCG
GGATCGCCGCTGATGCCTACCACCATCACCACGCGATCGTCATAGATAATGGGATGATTA
ATACCAGGATGCACGTTGTGAAAACGCGCGGCTTCCGCGGCGTTGTTAATACAAATGCGT
TTCCCGGTGCGTATTACCTCCCGGGCGACTTCATGCTGTTCGCCGATACGATGCCGTTCA
CCTGAGGCAATGATCTGTCCATGATGGTCAATCACATTCACGTTATGATGAATTATCGCC
ATTGCCCGGGCGACAATTTCATTAGCCAGCGCTGTTGTAATAATCATACAGTTATCCGCT
TATGTGCCTCTCCGCGCCACCCGCTCAGAAAGGTTCGTAGAACATTCTCCGCGGCGTCGG
CGAGGAGCGGTTCGCATGTGTTCATCGACTCTGCCAGCGCCATAGGGCGCTGGCAAATAG
ACCACATTGCGTCAATATGGTGTTGATATAATTGCCGGCTGCTCTCATCACGCCCGCCGC
AAAGGGCCACAACCGGCACGCCATGGCGTGCGGCTTTGCCTGCCACGCCCACCGGGGCCT
TACCAAAGGCGCTCTGCCGATCGAGCCAGCCTTCACCCACGATCGTCAGCGCGGCATCGC
GAAGATGGTCGTCGGCGTTAAGCAGCTCCAGCACCAGGTCAATGCCCGGACGCAGCGTGG
CGCCGGTATAGGCGATAAGCGCAGCCCCCATACCGCCCGCGGCCCCGGCGCCGGGCCGTC
CGCTGACGTCGAATCCGAGGGTTTGCGTAAGCAGCTGGCTATAATGCGCCATTCCCGCCT
CCAGTTCGCAGAGCGCCGCCTCGTCCGCGCCTTTCTGCGCCCCATACACCCAGGTGGCGC
CATGCTCGCCAAGCAGAGGGTTAGTGACATCGCAGGAGGCCTGTATTTCGCTTTGCTGTA
GACGCGGGTCCAGACCGCTCAAATCGATGCGCTGAATATGCGCCAGGTCCTGACCTGCCG
CGGGAGCCGGCAGCAGGGTGCCGTCCTTACGCCAGAATCGTGCGCCGAGCGCCTGGGCAA
AACCGATGCCGCCATCGTTGGTCGCGCTGCCGCCCAGGCCGATAATCAAGTGCCGACACC
CGGCGTCCAGCGCCGCCTTTACCTGTTCGCCCAGCCCGTAGCTGCTGGCCTGACGCACAT
CCCGCTGCGCTGGCGGCGTGAGTTCGAGCCCACAGCTTTGCGCCATCTCGATAATGGCCC
GCTCGCCGGGCAGGATCAGGAAATCCGCCTGCACGGAGAGACCGTAAGGCGAGGTACAGC
GCTGCTGTTGCCACACCGCCCCCTTAAGCAACGGACTATCCGCCAGAGTCGACAGCAGTC
CCTCTCCGCCGTCGGACACGGGCATTTCGACCAGCTCCAGCGTCTGGTCAACCCGGCGCA
ATCCCTGGGCTACCGCTGCGCAAGCGGCCTGCGCGCTACAGCTACCTTTAAACGAATCCA
GCGCGATAACAATCTTCATACGTTCTCCTGCGTTAATGCGCTTTGCGCGGCGTTTTATCG
GTGGTCATGAGCTGTAATAACATCCCCAGCAGCGCACATCCCGCCATGGTAAAGAAGGCG
TAGATATAACCCGCTGGATTTTCCCAGCCGCCGCCAAACTGAATGAGCCAGCCCATAAGC
AATGGCGAAATGCCGCCGCCGATAAACATCGCCGTGGTGATAATTCCGTTAGCGGTAGAG
GTGGCGCGTTCTTCGGCGGAGTCCGACGCCATGGCGTAGTAGATAGGCCACACGGCGTTG
GCCACCAGGCCAAAAAATAGCTGAATGGCGATAAGGCGCGGCATATTGGTGGCGAAATAG
AACAGCGCAATGCCGATACTCATCCACAGACCGCAGACGATCAGGGTTCGTTTACGGCCA
AAGCTATCCGACAGCCAGGGCCAGATTACCTGACCCAGGGTACCGGTAAGCGTGAAGATA
ATACTCAGCCCGGCGGACGCCGCCAGCGACAGGCCGGAGACGTGATAAAGATACGGGGGC
AGTACAACGTTAATGCCCATATAGACGATTTGCGTCAGCAGGGTATTGCCCGCCGTCAGC
GAAATATTGCGGTTGCGCAGGGTGCGTAAAAAGGTCTTCATCCCTTCGCCTTTGGCGACA
TGGCTGCTTTCCTGCGTCGCCGGGCGCGTCAACCCCTGGCTGTCGATATGCTGATAAAGC
GTGTTGATGCGGTCGGCGGTAGAATATTTTGCCCAGAAGATCATTAGCGGGATGGCGACG
AGCAGCGCCAGCAGGAAGCAGTAGCGCCAGCTGCCTTCGCCAAACGTGGCAAGCACCAGG
CTTGCCACCACGCCGCTCAGCAGCGCGCCAATCGGATAGCCGGTATGATGCACCCCCAGC
GCAAAACCGCGCTTCTCTTTCGGCCACCACTCCGCGGTGTTGCTGACGCCGACGGGTTCG
CCCCAGCCGGCCCCAAGGTTGACGCCCACGCGCAGCAGCACAAAGGCCGTCAGCCCGTGG
CTGATCGCTTTTATCCCGGAAATAAAAGACAGCGCGGTATAGCCCAGCACCAGCGGTACC
TGAAAGCGGGCTCGTTTCCAGCCAGACCCGTAGCGATCGCTCCAGATGGAGCCGGGAATA
TCCAGCACCGCAAGGGCTACCATGATCAGGGCGACGATATTGCCCCACTGTTCCGGCGAG
AGCGAGAACTCCTTAGAGATGACCGGGCCAAGGCGCAGGATCATCTCGCGATCGTAGGCG
TTAAGCACCCAGATTAGCCAGCAAACCAGTAGCGAAACCCAGGAGAAGCGATGTATCAGC
CGCTTTTTGCCACGTTGTTCACCGGCAGGTGTGTGATTGATTGTTGTCATAGTCGTGTTT
ACTCCGCGGCGTCGCGACAGCATGATGCGCGCCGCCTGGTGTCAGGGTCAGAGTCAGTTC
GCCGGGTATTATTGTTATCGCGGCGAGCCGGTGGTTCGTTTAGCCGGCGAAGCGCCGTTC
CGCTACGCCGGTCACGCCCAGGTCGTAAATGGCGAACAGGCTGCCGCGCAGCTGATTATC
TTCCGGGAAGCGCGGCAGGGGCGGCTGCGCCATGGAGGTGACGTACAGCACATCAAGGTT
TTCGCCGCCGAACATCACGCTGGTCACTTTTTTCACCGGCATCTCAATGATGCGATCGAC
CTTGCCCTCCGGGGTATAGCGCACCAGCTTGCCCGCGTAGACCAGCGCGTTCCACAGATA
GCCTTCGCTGTCCACGGTGGCGCCGTCCGCCGCGCCGCCTTCGCTGCGATCGACATGGCA
AAAGACCCGTTCGCCGGAAAGATCGCCGGTCGCGGTGTTGTAGTCCCAGGCGCAGATTTC
GCCCGTCCAGGTATCGGCAAAATAGAAGGTCTCGCCGGAGGGGCTCCAGCAGGGGGCGTT
AGAGACGATAATGTCTTTCTTCAGCACGTGCAGGGACAGATCGGGGTCCAGGCGATATAG
CGCGCCGCTCGGTTCCTCTTCGCGCATATCCATTGACCCGAACAGAAAGCGTCCCTGACG
ATCGACTTTGCCGTCGTTGAGCCGGTTAAAGGGTCGGTCCGCTTCCGGATGGTGCAACAG
CGTCAGCTCGCCGCTGGCGAAGTCGAGCAGATGAACGCCATTCTGCAGCGCCACCACCGC
GCCTTCGCCGCTCTGGCGCAGGGCGAAAGAGCCAATTTTCTGTCGCACGTCCCAGCTCTT
GATCGCGCCGCCCTGCGCGTTGCAGGCGAACAGGCGCCCGTCGAGGCTGTCCACCCACCA
AAGACGCTGCTGTTCGACATCCCAGACCGGGCTTTCGCCGAGTCGGGTTTTTAAATCCAG
TAACACTTCAATGCGCATAATGGCCTCCTGATTACACTTTTTCGCCGTGGGCCTGTTTCG
CCGATACGGAGCCTGGGGATGAGGAACTTTTGAGAAACAGGGACACCAGCGCGCCGATAA
TCAGTAGCGCGACAGCGAACCATAAGCCGGACGTTGCCGCACCGGTGCGGTCCTCAAACG
CGCCGAGAATAAACGGCCCGAGAAAGCCCCCGCACAGCCCGAGGCAGTTGAGCAGGCCGA
AGCTGCCCGCCAGCATATGCCCGCTCATGATGGACGGGAGCCAGTTAAAGATGATGGATT
GCATAGCGAAGAACATGAAAGCGGCCAGCGAGAAGCCAAGCAGCGCCACACCGTGGCCGG
CAATGGCGCCAATCGCCATGCCGGTCGCCATGACCAGATATCCGGCCATCAGCATGCTGC
GGGAACGCTGTTCCGTGCGGGCGAATCGCGGCAGCAGGATCCCACCCGCGGCGGCGGCAA
TCCACGGGATGGCGGTCAGCAGACCAATCTGCAGCGGAGTAAGCTGGCCCCAGCTACCGA
TGATCCCCGGCAGGAAATAACTCAGGCCGTAAACCGAAAACTGGTGGGTAAAGTAAATCA
GCACCAGCAACAAAAACACTCGGGTGGACAGCGCGGTTTTCAGGGAGAAACGGCTCGGCG
TATGGCGCGTTTCCTCGGCTTCTTTCGCCAGTACCGCGTTAATGGCTTGCGCATCGTCGC
TGTCCAGCCAGCGGGCGTCGGCTGGTTTATCCGGCAGTCTGCGCCAGACGACGAACGCCA
GCGCTATCGCAGGCAGCCCTTCGATAAAGAACATCCACTGCCAGCCGTGCCAGCCGGACA
TGCCATCAAGGCTTAATAACAATCCGCCCAGCGGCGCGCCGATAATATTGGCCAGACAGA
CCCCCAGCAGGAACAGGCCGGTGGCTTTTGCGCGCTCTTCGCGGCCAAACCAGAGGGTGA
GGTAGTAAATAATGCCCGGATAGAGTCCCGCTTCGGCGGCGCCGAGCAGAAGGCGCATCA
CGTAAAAGGATGTAGGCCCGGTGACAAACGCCATACCGCAGGAGAGGATGCCCCAGGTAA
TCATGATGCGAGCTATCCAGCGCCGTGCGCCAATCCGGGTGAGAAACAGGTTACTGGGGA
TCTCCAGCACTGCGTAGGTGAGAAAAAACAACCCGGCCCCGAGGCCGAATGCGGTTGCGG
AAAGGCCGATATCCACCGACATGGTCGCTTTCGCCATGCCAATATTGGTACGATCAATAA
AGCTGATGATGTACGCCACGATAAGCAGCGGCATCAAATGGCGGTAGATTTTTTTATGGG
TGCGTTGCAACTGCGTCCCGTTTACCGCCTTTTCATTTATTGCGGACATGGTTATTATTT
CCCCGTATTCGTGGTCAGAAGCCTTGCCGGGATCGAGACGATCCCGTTCGTCAGCTCACA
GGTTGTCGCCGGGTGCTGACCCGAACGACGCCCGGCCCGAAGCCCCACTTCGGGCCGTCT
TTTGCTAAGCGCCTTCGCGCTCGAACAGCATAGAAATCCCCTGGCCGCCGCCGATGCACA
TGGTGACCAGACCAGTGCGTGCGCCGCTGCGCGCCATTTCATACATCAGTTTGACCGGCA
GAATCGCACCGCTGGCGCCTACCGGGTGGCCGAGGGCGATCGCCCCGCCGTTGACGTTAA
CGCGGGCCGGGTCGAGACGCAGATCGTTCATCACCGCCAGCGCCTGAGCGGCGAAGGCCT
CGTTGAGTTCAATTAAATCAATGGACTGCACATCTATATTGAGACGGTCCATCAGGCGTC
GGGTAGCGGGAGAGGGACCAAACCCCATAATCTCCGCTCCGCAGCCGGCGACCGCCCAGC
CGCGAATGCGCATGCGCGGGGTTAAGCCGCGTTTTTCCGCCTGCTGGCGGGTCATCATCA
CCAGCGCCGCCGCGCCGTCGTTAATGCCCGATGAGTTGGCCGCCGTCACCACGCCGTCGG
CTTTAAACGCCGGACGCAGCGTGGCGAGCTTTTCACGCGGGGTGTCGCGCGGGTGTTCAT
CGGTCGCAAACAGGCGGGTCGCTTTTTTGCCGTCCGGCACCTCAAGGGCCAGGATCTGCT
CGCGAAAGCGACCCTCCGCGATCGCCTTCAGCGCCTTCTGCTGGCTCGACCAGGCAAAAT
CGTCCATCGCTTCGCGGGTAATACCGAAGCGTTGCGCGACGTTTTCCGCGGTGATGCCGT
TGTGATAAGGGCCTTCCGGCCAGGTGAGAATGGAGATCAGGCCATCTTCCAGCTCGCCGT
GGCCCATGCGATAGCCATCGCGCGCTTTACGCAGGTAGTAGGGCAGCTGGGTCATATTTT
CAGTGCCGCAGGCGACGACCACCTCGGCCTGGCCGCTTTGCAGCTGCATCATGCCGTCCG
CCAGGGCCTGAAGTCCGGAGCCGCACTGGCGGTTAACGGAATAGGCGGTGCTCTCCTGCG
GGATCCCCGCGCGCAGCTGACAGATGCGGGCGATAAAACCGCTTTCGGCGATTTGCCCGA
CGTTGCCGACGATCGTTTCGTCGATATCCTGCGGCGCAATCCCGGCGCGGGCGATCGCTT
CGCGAATGACGGCGGCCCCAAGGTCATGCTGATGGGTATGTTTAAGACTGCCGTTAAACG
TGCCAATAGCGGTACGGACGCCGCTGACAATCACAATATCATTAGCCTGGGTCATTGTTT
TTCTCCTTACAGCACCATGCCGCCGCCGACGTTAATCACTTCACCATTGATATAGCGCGC
GCCATCGGACGCCAGAAACGCCACACACTCGCCGACGTCTTTCGCCTCGCCGGCGTAACC
CGCGGGAATTTTGCTGATCATGATTTGCCAGACGTTTTCCGGTACGCCGCGCGTCATGTC
GGTGTCGATAAAGCCCGGGCAGATGGCATTCACCGTGACACCTTTTTTCGCCAGTTCGCG
GCAGGCGGTTTTGGTCATTCCCACCACGCCGGCTTTTGACGCCGAATAGTTGGTTTGCCC
GACGTTGCCAAGCCAGCTGGCGGAAGCGATATTGATAATGCGGCCCGCGCCGCGCTCGCG
CATGCGGATAGCGGCCTGCTGCATACAGAGGAAAGTGCCTTTCAGGTTAATGTCGATAAC
CGTGTCCCAGTCCGCTTCCGTTAATTTGTGCAGCATGGCGTCGCGGTTGATTCCGGCGTT
ATTCACCAGAATGTCTACCGGGCCAAACGCCTCTTCGGCCTGGGAAAACAGGGCTTCGAC
CTGCGTTTTTTCAGCGATATTGCAGCTGATAAACAGCGCCTGTGCGCCCGATTCGCGCAG
GGAAGCGGCGGCGGCTTCGCCGTGTGCATCACGATCGGCGATAATCACTCGCGCGCCTTC
CCGCGCAAGCACCTGGGCAATGCCAAAGCCGATACCGCGTGCGGCGCCGGTGACAATGGC
GGTTTTACTGGCAAGTTTCATAGCAACGTTCCTTATGAGTCAGAGGATGAATTCCGGGAC
AGATGTTCCGCGAGACCGCAGGGCGGCGGGGCGAACAATCGGCTGTCCATAACCTGAAGA
TCCGCGGCGATCGCCGGATGAAAATCCATATGCGCCAGGATGTCGCGCTCAAGATCGATA
CCGGGGGCGATTTCCGTCAGCACCGGTCCTTCCGGGCGCAGTTCGAAAACCGCCCGTTCG
GTGACGTAATGCATGGTTTGTCCTTTGGCGCGGGCCAGTTCGCCGTTGTAAGAAATCTGG
TTTACCCCGGCGACGAATTTACGCACTTCGCCTTCGCGGCGGATATGCAGCGCCCCGTGT
TCACAGGCGATCTCCAGCCCCTTGGCGGTAAAAGAGGAGCAGAACACGACGTGGCGGGCA
TTCTGGGTGATATCGATAAAACCGCCCGCGCCGGGGCAGGATGCGCCGAGCCGTGTGGCA
TTGACGTGCCCGTGCGGGTCCATCTCGCCGGCGCCCATAAAGGTGATGTCGACCCCTGCG
CCGTTGTAGTAGAGCATTTGATCCTGGTGGCTAATCATCGCGCTCAGATTACGGCCGATA
CCGAAATCCACGCCACCCGCCTGCTGCCCGCCGTAGATCCCTGACTCGACGGTGATGGTG
ACCTGCTCGCCGAGCTGTTCCTCATGAATGATGGCGCCAATCACGTCATTGGGTATACCG
GTGCCGAGATTGATGACGCAGCCGGGGGTCAGATAGCGGCAGGCAATCCGCCCGATAAGC
TTGCGCAGGTCCAGCGGCAGCGGCGCATTTTGCGCGGCGGGCAGCTGGATATCGCCGCAC
AGCGCTGGGTCGAAGGCCCAGCTTGAAGTCTGGCGGTGATCCGTCTGCGGCTCTTCGCAC
ACCACAATGGCGTCGATCAGGTTGCCGGGAACGGTGATGCTTTTCGGATGCAGCGAGCCT
TTCGCTACGCGATATTTCACCTGCGCCAGCACCTTCGCCCCGTAGCGTCTGGCGGCGAGA
ACGGCGTGCAGGACTTCCAGCTTCATCACCTCTTCATCGGTCGTGAGGTTGCCGTCTTCA
TCAGCATGGGTGCCGCGCACAATGACCACGTCCAGAGGAAGAGCCGGATAAAACAGATAT
TCGTCGCCGCGAAACGTGACGTGCTCGATCAGATTGGGTCGTTCGCGGGTGCGGGCGTTC
ATCCTTCCGCCCTCTATGCGCGGATCGACAAAGGTACCGAGACCGACGGGAGAAAGCCGC
CCCGGCAGTCCGGCGGCCATCGCGCTATAGAGATGAACGATCTGCCCCTGCGGCAGGCAC
CAGGCTTCCACTTCGTTGTTGTTGATCATCGCCATCCAGCGCGGCGCCAGGCCCCAGTGC
GAACCGATAAGGCGGGTCACCATACCCGGATGGGCAAAGTGCTGGATACCGCGCTGGCGA
TCGCTTTGCCCCGCGGCATGCAGTAGCGTCAGGTCACGCGGTTCGCCCGCGGTCAGAAAG
CGCGCTTCGATGGCGCTTAAAATGGACTCCGCCGCGCCGATAAGCGTCATCCCGACGGTG
CAGACGGTGTCGCCGCTGGCGACCCACCGCGCCGCCTCATGGGCGTCGATAAATTTGCTG
CTCACTTTTTATCCTCCGTTGATAGCGTGATGATGGATTCTGCGAGACGCGTTTTGAGCT
GCTGTTTACTCACTTTGCCGTTGTGGGTACGCGGTAAAGCACGGGTGAAAATAATGCGCG
CCGGTAGCTTAAAACGGGCGATTTTGACCTTCAGCCAGTCGAGGATCTCTTCGCTGGTCA
GGTGATGCTGGCCATCCGGCACGATAAACGCCACGGGCTCTTCGCCGTAGACCGGGCTGG
GGGTCGGGATGACGGCAACTTCCCGTACTCCCCGATAGGTAGAGAGAATGTTTTCCAGCT
CCAGTGAGTAAATTTTCTCGCCGCCGCGATTGATCATGTCCTTGCTGCGGTCTTTGATGT
ACAGCCAGCCTTCGTCGTCGAGATAGCCCAGATCGCCGGTACAAAACCAGCCCTGCGCAT
CGCAGCTCGGGCGTCGCTCGCTGTGCTGCCAGTATTCGCGGATCACCACATCGCCTTTTA
GCCAGATATGGCCGATTTGTCCGGCGGGGAGGGGCTGCTGGCGATCGTTGCGGATGGTAA
TGGCGAGACCCGGGATCGCCTGACCTGAACTGCCGCATTTATCGCTGCCCCAGACGTCGC
CCGGAAAAATCGTCGCAGGCGAGGTCGTTTCGGTGAGGCCGTAGATTGGCTGAATCGCGG
TATGCGGGAACAGGGTTTTTAACTCCTTGATCAGTCCATCGCTCAGGTGGCCAGCGCCGC
AGGCAATCGTGCGCAATGCCGGAAAATCGCCGGGATGGCTGGCGCTCTGCTCACGCGCAG
CCTGACAAAGAAGGATAAAAATGGTGGGCGAGCCGTGCAGAAAGGTAATGTTCTGCTCGC
GCAGGGTGGTGATCACCTGCGGGGCATTGAACCGATGCTGCAGCCAGATGCTCGCGCCGA
GGCTAATAAACAGCGCCAGCAGCGCCGACAGGCCGGTGATGTGATAGATAGGCACCGCCA
GAATGGTGCTATCCGCGGCGGTGAGATTCAGTTTTTGCGTATAGGCGTCAATCGCGCAGA
GCAGGTTATTGTGGGTGATAATCGCCCCTTTAGGCTCTCCGGTGGTGCCGGAGGTGAACA
TCATCACCGCCGTATCGTCGCGGTTAACCGGGACCGGCGGGCGGGTCAGCGGTTCGGGAA
GGCAGAGCGCCTGCCATTCGCTGAGTGAAACCGCACGCGCGTCGGGGGTGTTTTTCAGCC
AGTCCTGCACGGTCGCATCGAACAGGACAACCCGGGGAGCGATATGGCCTACCAGCGCCT
CGCTTTCGGCCTGCTTAAGCTTGGTGCTGAAAGGCACCACTTCGATGCCCAAACCCAGCG
CGGCAAAAAGGACTTCGCAAAAAGCGGGGTGATTGCCCCAGGCCAGCAGAATACGGTCGC
CTTTGCGCAGCGACCAGCCGCGATCAAGCTGCGCCATCGCCCGCTGTACCCGCAGATGAA
AATCGCGGTACAGATAGCGCCGATCCTCAAACGCCAGCGCCAGGGCATCCGGGCTGCGGG
CGGCGCTGCGGCTCAGGGCCTGGTACAGATTCTGGAAGTCGGCGGAGGTGCTGTTCATGT
GTCTCTCCTGATATCGCGTATTGAGTAGGAGTAGTCTGGGGAAATTCAGGAGAGGAAATT
GCCGAATGGCTCACAATAGAAAATCAACAAAACAGAAGCAATTTTGTAACATTGCACAAT
GGGCAGGAGAGACCGGGTGGGGGAGAGATATCCGCGAATCAAACCGACGTGAATAATGCC
AGAGGACGCTATCTTTTAGACCCGTGTTAACCGGGCCTAAAAGAGTGAAGGGGTCAGCCC
TGCCGCTTAGCGTTTACAGGCATCGAACTCGAGCCGTTCGCCATCGGGGCCGCGAATAAG
CAGGAAGCGCACGTTGTCTTCTTCTATCGGCCCTTCATCGAGCGGATAACCGAGCGCCGC
CAGCCGCTGCTGCACCGCATCCAGGTCGCTGACTTCCAGCGCCAGATGATCGATACCGCA
GCGAGGGGCGTCAAAGGGCGTTCCAGCGGGAAGCTGATACAGCTCGAGGACGGCGCCCGC
CATTTCCAGGAACGCAACTTCAATAGTGCCCTGTGGCGATGGCTTGCTAAACCGCTGCTG
GCGCTGAAAGCCCAGCGGTTCATAGAAGGCAAGCGAACGCGTTAAGTCACTGACCTGATA
GCCAATATGAGCAATCGTGTTGATAAGTTCGCGCATGTTATACCCCCTTACGCACGCACC
AGAAGCCGTAGAAAGCGACATACACAAAGCACAGGAGCGGAGCGATAAAGGCGATTTGCA
TATTGCCGCCGTTCATATCCGAGATAATGCCCATCACCAGAGGAATTACGGCCCCGCCGA
TAATCGACATCACCACGATCGAGCCTGCGGTCTGGGTATCTTTCCCCATCCCTTTGATCA
CCAGACCAAAGTTCGTCGGCCAGCATGGCGCCATACAGAAGCTGACCAGAATGAGCGCAT
AGACCGCCAGCATTGAACCGCTGAAAACGGCAATCAGTAACAGGGCGGTGGCGGCCAGGG
CAAACGTTCCGAGCAGCATCGCCGGATTCAGACGGTTCATCAACCAGGTGGCCACGGTTT
TTCCCACGGCGTAAATCACCAGAGAAGCCAGCAGCCAGTAAGTCGCGGAGTGCTCGCTGG
TGCCTTGCTGCACGAGCTGCACAAAGCGAATCGTGAAGCTCCATACGCCAACCTGGGCGC
CGACGTACAAAAACTGCGACAGGATCCCGAGGCGAAAGCGCGGGATAGCAAACAGGCGTT
TCAGCGTTGGCCCCATGCTTTCCGTCGGGAGTTGCTGTTGTTGAGCGGGCGCGCCCTTGC
ACGACGGGAATTTAATAAACACGAACACCAGCGCCAGCACCACCAGTACGGAGCCGATAA
TCAGATAGGGCCCGACCACCTGACCAACCATCTGATGGCGTGCAACGTCTGCAGCGGCGG
CGGGCATCGCCAGCAGTTGTTCATGACTCGGATCGTTTTCGCCAAAGACCATCAGCTGGC
CAATTAATACGCCGGAGATCACGCCCAGCGAGTTGAAGATCTGCGAAAAGTTAATACGCT
GGGTGGAGGATTGAATCGGACCCAGCAGGCTGGAGTAGGTGTTTGCCGACGTTTCCAGAA
AAGAGAGTCCGCAGGCGATCACTCCGAGGCAGGCGAGGAATGCGCCGTAGGTCATGATCT
GTGCGGCCGGAACGAACAGGAAGCAGCCGAGGGCGTACAGGCACAGCCCAATAATAATCG
CCGCTTTATAGGAAAAACGCTTAATCAGCGCCGCCGCGGGCAGGGCGACAAAAAAGTAGC
CGAGGAAAAAAATCGACTGCACCAGCGCTGTCTGGGTATCCGTTAAATCGAAGCCCTTTT
TAAACTGGGCGATCAAAATATCATTCAGGTTGCCCGCCATCCCCCATAGCGCAAACAGGC
AACAGACCAGTAAAAATTGCAGCCAGGGGGTATGGGGTAAATACGCACTGGTGTCCAGTT
TTTCTTTTTGGACCGCTGCGTTCTCGACCTTATCCGTGATTAGCGTACTCATTGAGCTAT
CCTCTTAATGTTTTTTATACAGTAGGGTTTATGCCATTTCATAATCAGCGGCGGCACGGA
GAAGCCGTTCCTGTGCCTCCAGGTACTCAGGTAAAGATGAGGCGCCTTGCTTTTCGACAC
TGACGGCGGCATAGGCCGCCGCGAATCGGGCTGCGGCCTGTAGCGGTTCCCCGCAGGCCA
GCCGCGCCGCCAGCGCGCCGTTGAAGGCATCGCCCGCACCGGTAGTGTCTCGGGGGTGAG
AAGGAAAGCAGGGAATAGGGGATTTCACCCCATGCTCGCTCAGCAGGGCGCCGCTGGCGC
CGAGAGTGATAATGACGTTGCGCGCGCCCTGAGCATGTAACACGTCGGCGGCCTCAGCCG
CGGCCGTCAGACTGTCAACCCGGCGTCCGGTCATTAACCCGGCCTCCGTGGCGTTCGGTG
TAAGTAAATCCACTTTGCTTAGAACGGCGTGCTCAACGGGCTGCCAGGGCGCGGGATTGA
GTATTACCAAGGCCCCGGCTTGTTTTCCGGCGTCTATGACCTGTTCAATAGCAGAAAGAT
TGTTCTCCAGCTGAACCAGAACCACATCCGCGCAGCCGATAGCGGGAATGCAGCCGGCGA
TTTCATCATCGGTCACCGTCATATTCGCGCCGGGATCGACGGCAATCATGTTTTCGGCAT
CGTTACCGGCGACATAAATCAGCGCATTGCCGGTGGGGATCTCTTCGGCGACCAGCAGCG
TCACAGCATTGAAGCCCACGCCTTTCAGATGACGGCGGGCAAAATGGCCGAAGGTGTCAT
TGCCAATCTTGCCGATATAGTGGACATTTGCTCCCGCTTTTAGCGCGGCGGTGGCCTGGT
TCGCCCCTTTACCTCCGGCGCTGGTCATACTTCCGCAGGCCACTAACGACTCACCTGGTA
CCGGAAAGCGATCCACCCTGGCGACCATGTCGAAATTGAATGAACCAAAAACACAGACTT
TTCCTGACATCATTCGCTCCTCTATACCAGCTCGGGGGAGTGCAGCGCGGCGGACAGTTC
GCGGGACATGGTTTCCCAGGCCAGCTCGAGCGGCATATCAGCGCGGAATAAACCGCTGCT
GCCCATCACTAATATCTGTGCGCCGGCGCCCAGCAGCGCGCGGTAGGTGTTGCGGTTACA
GGAGCCATCGACTTCCAGCAAGAAGCGGAGGCTGCCGGTCTCTTTGAGCTGATGAAGCTG
CGTAATTTTGGCGAGCATTTCAGGAATAAACGGCTGACCGGCATAGCCTGGGTCGACGGT
CATCACCGTCACCTTATCGAGCAGATGCAGATAGTGCTGGATGCTCTCAACCGGTGTGGC
GGGATTGAGCACCATTCCCACCTCTTTCCCCGCCTGACGAAGCATATTGATAACCCGGAA
CGCTTCGCGGCAGATGGTCTCCGGATGCAGTGAGAAGGCGTCTGCGCCGGCGTCTAACAG
CGCCGGTATAAACGAAGCGGGCGCTTCGACCATCAGATGGACATCGATAGGAAGCGAGGT
GTAGGGACGGATCTGCGCCACAAAGCTGGCCGACAACGCCAGATTTTTGACATAGTGGCC
GTCCATGATGTCGACATGCAGCCTGTCGGCTTTGCTGTTTAGAAAGCGCAGCTGTTCCGT
CAGCTTCATCATGTCCATACACATCAGCGAGGGAGAAAGGTAATAACGCATAAGGCCTCA
TTTATTCCGGTGGTGGCTGAATTCAGGCAAAGTCTGGCCCTGCCGCGGTAAGCAGCGTTT
CGACATTGCGCGTATTAACCGTCACGTCATGACGGCGTACTCAGGCGATTTGCAGGCTGA
CGTTATGCCAGGTCATCTCTTTTTCCAGCAGCGGATCGACAAACCTTTCAGTCACCAGAC
AGTCCAGCTCGCCCAGTCCGCCGATACGCGCGACGCCTGTTCGCCCCAGCTTGCTGCCGT
CGACCAAAGCCACAGTCTGACGGGCGGCCAGCAGCATCTGTTTCAGCAGGGCGGCGTGGG
CTTGCGTACCCGCATACAAGCCGCTATCGCGCTCCAGCCCCTGGCAGGAGAAAAAGAGCG
TATCAATGGCATATTCGCGTAGCGTTCGTGAGGCGGTTTCCCCGAAGAACGACTCTTCGG
TCGGGGAGAAATCGCCCCCCAGCCCGACGAGATGCAACGAGCGTCGGCTCATCAGAGTTT
GTAAGATGCGAATGGAGGGCGTAATCACCGTCAACGCCATCTCCGGCATCTGCCGGGCCA
AAAACCAGCTGGTGCTACTCCCGTCCAGGACAATGGTCTGTCCCGGTTGGAGAAACTGCA
GTGCTTTACGGGCCACGCGCATTTTGCCTTCGCTGTGCAGCAGCGTTCTGTGCTGAAAGC
TTCCCTGGCTATCTTCAACTGGCAGGGCGGATGCCGCCGCCCGGGTCGCCGGCAGCGGAT
TTTCCGCCGCCAGCGCTCCACCGTGGCTTCGGGTTAAGATCCCTTTGCGTTCCAGCTCGC
TCAGATCGCGGCGAATCGTTTCCCTGGAGACCCGAGTCGCTTGCGCAATCTCATTCACCC
GCATGACGCCGTGTTGGCCCAGCAGTTCAACAATCAAACGATGACGTTCCAGCGGCAACA
TAGCTCTCTCCTGAAGTACATAATCAGATTACCTTTCCCTTGCGCAGAGCGTTGAGACCT
CGGGAATGTCCCACGAAGACAAGCTATCCGCAGCCGAACACTGTGATAGCGCACGCATTT
CGCTTCACTTCCGTCAGCGGTTTGCGCTATTTCGCCCGTGATTCAGGCATAAACAAAAAC
AAACAAAAATAAATGCAAGATTGCTTTTGCGCCCATTTATGACCGATTACGCCTGCTCTG
CAAGGTTAACGCTTATTTCCTGCTGCTAATTAAAAACAAATGAAAATAAAAAAATGCTAA
TTTGATCACGTTATTTTCATTTAATGCGTTTTTAAATGGATTTAAGCCAAATATCAGCAT
TAAATGAAAGCAATTAAAAACAAAGGACAGGATAAGACCATGAATGAAACAACCCGTCGT
TTTGCACGTTTAGTTGATCTGAGCGCAGTTCAGGCCACCAGTACCGAAGCGGATGTTCGC
GCCTGCGCCGAGCTGGCTGCCAGATACAACATTATTTCCGTCCACGTACTGCCTTGCTGG
ACGCGCTTTCTCAGTACGTTGCTGCCGCAGCAGGGTACGGGAGAGGTGATGATTGGCGGT
CCGGTCGGCTTTCCCGGCGGTGGGCATACCACCGATACCAAGGTTCAGGAAGTGCGGCAG
CTGATTGCCGACGGCGCTCGGGAAGTGGATATGGTCGTGAATATCGGCAAAGTGCTCTCC
GGCGATTATGACTATGTGCGCGAAGATTTGCGCCGCGTGGTGGAAGCCGCCGCCCCGGTA
CCGGCCAAAGTGATCCTTGAAACGCACTATCTTAATGAGGAGCAGATTCGTCGCGTGTGC
GAAATTGCCGTAGAGGTGGGGATGAAGTGGGTCAAAACCTCTACCGGCTGGGCGCCCACC
GGCGCCACGGTGGAAAAAGTCAGCATCATCGCCGACCAGCTTAAAGGCCGAATCGATATC
AAAGGCGCCGGGGGCATTCGCGATCTGGCCACGGTGCGTGCGCTGTACCAGCTTGGCGTG
CGCCGCTTTGGCATGAGCCATGGCGCGGTAACCAAGGTGCTGGCTGAACTGGAGCAGCAC
CCGGAACGTTTTCCCGAGCTGAACGCCGATTAAACTGAGAGACCGCGGGCCTGGTGGCCC
GCCTTAAGACGTCACCGGAGTTAGTGATGAAAGATAAAATACTCACGATTGATGTTGGCA
CTGGCAGTACCCGCGCCGCTATTGTGCGCATTGACGGCGCGATGATCGGCTTTGCGCAAA
GAGAGTATGAGCAAACCACGCCCTGTGCGGGATGGTCAGAACAGGCTCCGTCTTTATGGT
GGCAGGCCGCCTGCGACTGTATACGCGAGGTGCTTTATCGCTATCCAGAAACGGCAGCGC
AGATTGCGGTTATTGGCGCCTGCGGGCAAATGCACGGCACCGTCCTGCTGGACGAGCAGG
GTGAGCTGGTGGAGGACAGGGCGCTGTTATGGAATGATAAGCGCAGCCAGCCGCAGGTGG
ATGCCTTTATCGCGCGCGAAGGGCGGGAAAAGTGGCTGGCGCATTTAAATAATCCGCCCG
CGGCAGCCTGGCCCGCTTTCAAATTAGTCTGGTGGCGTGAACATCATCCGGAGCGCTGGC
CGCAGCTTGCTAAAGTATTGATGCCGAAGGACTATATTAATTTCATGCTGACCGGCGCTA
TGGCGACCGACTATAGCGAGGCATCCTGCTATTTTCTGATGGACAGCGAAACCCGTAGCT
GGTCATCGCAAGCCTGCGAAACGTTTGGTCTGCGGGTCGATCAGCTCCCGGAGCTTAAAC
TTTCCAGCGACATAATCGGCCAGGTGACGCAGCGCGCAGCCGACCTGACGGGCCTGCCGG
CGGGTATCCCGGTGGTTGCCGGGACGTCGGATATGGCGGCCTCTCTGCTGGGCTCGGGTG
TGTATGAACCGGGGATGGCGTCTGATTCAACCGGCACGTCGACGCTGATGACGGTGGTGT
CGCCGCGGCCGTTACACCATCCGCTGGTTAATAATCTTCATCTTGCCAACGCGGCCTGGG
GCGGATTTACGATCCTCGACGCCGGCGGCGATGCCGTTCGCTGGGCGCGGCTGGCACTTG
CCGATAACCAGATTACGCATCCACAGCTTTTACAGGAAGCGGCGGCGGTGCCGGCGGGGG
CAGAAGGGCTGCTGTTTCTTCCCTATCTGACGGGAGAACGTCTGGCCGAACACACGAACT
CGCGGGCACAGTTTTTTGGCCTGCAGCGCAAGCATCGCCGCGGTCATTTATTCCGCGCAG
TTCTGGAAGGGGTGGCCTTTGCATCCTGGCGCAATCTTCGGCAGCTGCAGAAGTGCGGGC
AGTATCCGCAACAAATGATCGCTTCCGGCGGCGGCGCGCGCAGCCCGCTGTGGCTTGAAA
TCAAAGCCGCGGCGTACAATCTGCCGATATTATCTACGCGTAATCAGGAGAATGGCGTCA
CCGGATGCGGTATTATCGCCGGGGTTGGCGTAGGGTTGTACGCCGATTTTGCCAGCGGCG
TGCGGCAAACGGTGCAGTTCGACAAAGTGATCTCACCGGATCCCCGTCTGCGGGATTATT
ACCACGCCTGTAGCGAGCTTTTTGATACGCTGTACCGGCAATCCGCCGCCTTATACGACA
GGCTGGATGCGCTCAGCGTGGGGCCCGACTGATACGCAAAGGTAAGCCGTAACGTGCCGT
AAAAAAGAGAGAGGCAGAATGTTTGCAGAAGAAAGACAGGAGAAGTTACTCGGTATTCTC
AGGGAAAAACGCAAAGTTGCTGTTTCTGAGATGTGTGACGTCTTTAATGTATCGGGCGCC
ACCATTCGTGCCGATCTCCGCCAGCTGGAAGAGGAGGGGCTGCTGACCCGAACCCACGGC
GGAGCCGTTCTTCGTACCCGGGCAAGCTTTGAACAGGCGTCGGACGATCGCGAAATTGTC
AATCTCAGCGCGAAAGAGCGGATCGGCCAGCGCGCGGCGGCGCTGGTTGAGGATGGCGAC
ATTATCGTGCTGGATACCGGTACCACGACGCTGCATATTGCGCGTAATATTCGCGACAGA
CAGAACGTCACGGTGGTCACCAATGATTACCAAATCGCCCGGGAGCTTGAGGCCAGCGCC
TCGATTCAAACGATTCTGCTCGGGGGGATCGTTAAGAAGGGATACCACTGCGTGGTGGCG
ATCAACGGACGTTCCATTCTCGACACGCTAAACGTCGATAAAGCATTTATGGGCACCAAT
TCGCTGTCGCTGAAACACGGCGCCTGCGTGGCCGATATCATGCTGGCAGAAACGAAACGA
GGCATGGTGGAACACGCCAGTCAGGTAATTATTGTCTGTGACTACAGCAAGCTGAATAAC
ACCTCGCTTGCCCAATTTACCGCAGCAGATCGCATTGACACCGTAGTGGTGGATCGTCTG
CCTGATGACGTTCAGGCGTATCGTAATGCTGGCATTCAGGTGATCTCTCTGGATGAAGAG
GAGCATCTTTAGTGCGCTGCTGTGACGTTGTCACTAACCAGCGCGTCGTAAAACCCCGTC
CCTCAGGGCGGGGATAAAGTTCCGGGTATTCGACTCACGTGCCGGGGGATATCGAAGACC
AGGCATGGTACAGGCGGTCCAGAATTGATTAAAGCTTACCCGCTGACTTTCTCAGTTCAG
TAATATCCCTCTTGGGCGATTCCCCGAACATCCGCGTATATTCCCGGCTGAAATGGGACA
GGCTTTCGTAACCGACCGCATAGGCTGCTGTGGTGACATCGTAATGTTCATTCAGCATCA
GTCGCCTGGCTTCATTGAGGCGCAGCCATTTCTGATACCGTAGCGGGCTCATCCCCGCAA
GCTGCCTGAAATGGTGGTGGAAAGAGGGCGTGCTCATTTGCACCCGACTTGCCAGTTCCT
CGACGCGTAAAGGTGATGCAATATTGGTCTTTAACCAGTCGATAGCTTTACCGATACGGT
AGCCATGGCCGTCGACTGCTGCAATCTGTCTGAGATGATCGGACTGATCGCTCATCAAAA
GCCGGTAGTGTATCTCTCTTTGGATCAGCGGCCCGAGAACAGGAATGGCTTCAGGTTCGT
CAAGCAAAGAAAGCAGACGGCAGAAAGGCTCCAGCAAAGCATCGGTAATAGTACCTATCC
CGACACTCGTTCCCGCGTCTCGTTTTTTGACCGGCGGCAGGCTTCCCTGGGCAATTAATT
CCATTAGCACGCGCTGGTCAAGCTTATAGGCTACGCCGACGCAGGGCTGGGATGTCGAAG
CCTGCAATATTTCCGAACTGGCCGGCAGGTCAAGAGAGGTTATCAGGAATTTTTCCGCAT
TATATTCATAAGGTTCACCCCCAACCCACATGATCTTCGCGCCATCGGCCACCAGAACGA
TACTGGGAGGGACCAGGCAGCTTACCGGGGGAGCGGGTTCGTTTCGGCGAAACAATTCGA
GCCCTTCTACGGCGGTAGGGAAATCGCCGGTGCCGGGTGTGCGCTGTGCAATATCCCTCG
ATAGCTCACCCAGCAGTATTTCAACCGATTTGTTAGGAATCATTCTGTAATGCCCCACAC
TTTTGACCTCTTTTGAGGTTATCAACTTAGCAGCTATGAAAACTGAAATACACGCTTTGA
GATTAGGTTCAGAGGATCAGGCAAATAATGCAGAGTATTTTAATAACACCTTATATTAAA
GACATTCAAAATAATAACTCTGAAATGAGGCAGTGTCCTGAAATCAGGGTTCACCGCGAG
CAAATTTAACCCGTTCAGGTTTAAGCCATTTTTTAACTGCCACGACGGCATCGCTGCGCT
TGAGAAGTGGTTTGAAGAAATTGGTACGCCAACACGTCTTGAACAGCTGAACATCAAGGA
AGCAGATCTGCCCGCTATCGTTGAGAACGTCCAGATCAATGTCAAAGCGTTTGGTATCGC
CAGTGATTACCGGCCGAAAGTTGTAACTGAAATACTCATGCATGTTGTCTGAAATAGGTC
CCTCAATATCCAATGAAAGGTTTTAATATCATGACGCTAATATCTTCGACGCGCTTTTTT
AATGGCGCACTCCTTGCCGGGGCGATGGCTCTGATTTCAACAGAAGTTGCGGTGGCCCAG
CCTGCACCAGGCACAGCAGATTCTTCAGGCCGTCTGGTTCAGACGTGGGATAAAACTTTC
CCAAGGAGCGAAAAAGTGGATCATCAAAAAGTTACTTTTAAAAACCGTTACGGCATTACG
CTGGCCGCAGATGTGTATCTTCCAAAAGATCGCGGGAACAAGAAGCTTGCTGCGCTTGTT
ATTTCCGGGCCTTTTGGCGCGGTAAAAGAGCAGGCCTCGGGTCTCTATGCTCAGACTTTA
GCAGAGCGCGGATTCGTGACGCTGGCATTTGATCCGTCTTATACCGGTGAAAGCAGTGGT
GAACCCCGCAATATTGCTTCACCCGATATCAATACCGAAGACTTTATGGCTGCAGTCGAT
TTTATGGGACTACAACCTTATGTGGATCGTGAACGTATCGGTGTCATCGGCATCTGCGGC
ATGGGGGGGATTGCCCTGAACGCTGTTGCCGTGGATAAGCGCGTAAAAGCGGTCGTTGCC
AGCACCATGTATGATATGAGCCGCGTAATGTCAAAAGGCTACAATGACAGCGTAACACCG
GAGCAACGCGAGCAGGCGCTGGAGAAGATGAGTCTTCAACGCTGGGAAGATGCAGCAAAC
GGCAAACCGGCATACCAGCCAGCCTATAATAAACTGAAGGGCGGTGAAGCACAGTTCCTC
GTGGACTATGCGGACTACTACATGACTAAACGCGGCTATCATCCCCGAGCCGTCAACTCT
GGCAATTCATGGTCCGTGACAACGCCGATGGCCTTTATGAATTTCCCGCTCATGACCTAT
ATTAAGGAAATTTCTCCGCGCCCGATCCTGTTCATCCATGGTGAAAAGGCGCATTCGCTT
TACTTCTCCAAAACGGCTTATGAAGCGGCAAATCAGCCAAAAGAGCTGCTGATTGTAAAA
AATGCTACCCATGTTGATTTATATGATAGTATGGACAAGATCCCGTTCGATAACATCACT
GCATTTTTCAACAAAAATCTTAATAAATAAGCCATAGCACCGTCCGGTGTTTTCAGATGC
AGTGTCTGTGGGACAAACGACAGATACTGCTCTCTTAGCATGGGGTGTTGGGTATTCTAT
TGTTACTGATAAAGCTGGCACTAATTCCTGATGCGATATTAATTTCCGAATATTATCGAG
TTAATCCTGCGACAGAAAAAAGCAACCGCATATGAAAGAGGAGAGGTATATGTACTGGAA
CCCTGAAGTATTAACAAGAATAGATGCGGCCGACGACCTGAAAATCGCACCGTATCATCC
CGATATGAATACGACCGGTACGCCGACATGGATATGGGAAGTGAAGGTGGACAACCGACT
TTTCGTCCGAGCCTATAGTGGTATCCGTTCAAAATGGTATCAGGCTGCATTGTCCCAGCA
GGCAGGTAAGATACTGGCTATCGGACAGGAATTCGACGTACTGTTCGCAAAACCCTCGGA
CCCTGAGCTTGAAAGTAAAATTGATCAGGCTTACCTGAAAAAGTACTCCGGCAGCAGCTA
TGTTTCCGCAATGACAGGGATACGCGCCAGGGCAGCCACGATTGAGATTCTACCTTCGTG
ATGTCCTGTCAAAGTGATGCTGCCTGTACTGTGAGGCAAAATCTACCTGTTTAACGTTCA
TCTCCCTGAAACTGAAGGCACGTATGAAACCACTCTTTCCGAGCCTTCAGGTTTTTACAT
CCTTTTGTTGACTTATTCTGTAAAAAGATTACTTTTCAGGACATGAAAAAGATACTTATT
ATTGTACCCGATGGCGGCATGCTGTTTGAATCCGCCGGTATTGCTGACATTCTGATGCAG
GCCAACCGCCTGCACCCGGAAGGTGCCCGGGAAATCTGCTACCAGGTCAAGCTAGCGACA
ACTCAACCGCATCAGGTTATCCATGGTCAGTCAGGTTTAAATCTGCTGGCCGACCATCGT
CTGCATGAGATTGACCCTCGCGAGCCCCTCGATACCATCATGATTACCGGCAGAGGTCAA
AACCCGCAGGAGGGGATGGCGGTGGTTGACTGGTTGCGCCTTGCCGCTCCCCATGCCCGC
CGCATAGTCTCCATTTGCGGCGGTGCGATGCTGCTGGCGCAAACCGGACTGCTGGACGGC
AGACGGGCCACTACCCACTGGAAGCTGCTGGAAACCATGCAGGCGGAATTCCCGCAGATC
CGCGTCGAGGGCGGGCCGCTCTATATTCAGGACGAACATATCTGGACCTCTGGCGGGGTC
AGTTCCGGCTTTGATCTTACGCTGGCGCTGGTTGAAGAAGACTATGGCTTCAGCCTGGCG
CGCGATATCGCCCAGGACTTCGTCATGTATCTGCGTCGCCCGGGAGGCCAGCTGCAGTTT
AGCCGCTATAACCTTCAGCAGACCGCCACCCAGGGCCCGATTAACGATCTGCTGGCGTGG
TTGCTCGAAAACCTCACCGCCGACCTCAGCGTAGATAAGCTGGCGGAAAAAGTCGCCATG
AGTCCGCGAAATTTCACCCGCGTCTTTACCCGGGAAACCGGCGCTTCGCCAGCGCGGTAC
GTCGCGGAAGCCCGCCTGGCCGCCGCGCGGCAGCGTTTGGAGCAGACTCACGAGACGCTG
GATCGTATCGCCGAGCAAACGGGATTTGGCAGCAGTATTAACCTGCGACGCTTGTTTGAG
AAACAGCTTAACCTCACTCCAGGTGAATATCGTCAACGATTTCACTGTCGCAAAATGGCG
TAAAGTGATCCTTTTTTGTCATTTACGCCATAACCCGTCCGTCCTACTCTGACTCCAGCG
ATAATCGATAAGGAGTTAATTATGGTAAAGGTCGGTATTAACGGTTTTGGCCGGATCGGA
CGCAATGTACTGCGCGCAGCACTGAATAATCCGGATATTCAAATTGTGGCAATCAACGAT
TTGACGGACAGCAAAACGCTGGCGCATCTGCTGAAATACGACTCGCTTCTCGGTAAGCTG
GATGCAGAGGTCACCGCGGGTGAAGGGGGGCTTGTTGTTGATGGTAAACCCATTACCGTA
TTCAGTGAACGCAACCCGGCCAGTATTCCGTGGCGTCAGTGTGAAGTCGACATCGTTATT
GAGGCTACAGGATTATTCACGGACCGTGAAAAGGCTGCTGTACATATCCACAGCGGTGGC
GCCAAGCGCGTGATTATCTCTGCCCCGGGTAAAAACGATGATTTAACCATTGTGATGGGC
GTTAATGAGAGCCTTTACTCCCCGGATAAACACTACGTGATCAGCAACGGAAGCTGCACC
ACCAATGGTCTTGCACCTGCTGCACAGGTCCTGCACCAGCATTTCGGTATTAAACATGGT
CTCATGAACACCACCCATGCCTACACCAACAGCCAGGCGCTGCACGATCAGCCGGAAAAA
GATCTGCGCGGGGCTCGCGCCGCCGCATTGTCGATTGTGCCTTACTCCAGCGGCGCAGCG
AAGGCTCTGGGTAAAGTTATTCCTGAGCTGGATGGGCGTTTAACGGGATACTCGCTACGC
GTCCCTGTGCCAGTGGTGTCCATTGTTGACCTCACCGTCACGCTTGAGCGAGATGTGACG
GTCGAAGAGGTGAACAATGCTTTTCGCGAAGCCGCCGCAGCGGGACCTCTGAAAGGGATC
CTGGGTTATAGCGATGAACCGCTCGTCTCCAGCGATTACCAGGGAGACCCACGCTCGTCG
ATTATCGACGGTCTATCAACGCTGGTGATTGGCGGTAATATGGTCAAAATTCTGGCGTGG
TACGACAATGAATGGGGATTCTCTAATCGTCTCGTTGATCTGGCATTGATGATGGCAAAG
CGTGAAAGCTAAGCCACTGTCGCTGTATTCATCTGTAAAAGTATAAGCAGTTCAGCTGGA
TGAATAGTGGCTCGAGTATCATTCATAGATGAAACATAACAAATCTTTCTGACCGCGATA
TAAAAGCATAAATGCCCGAGAGAGCATTTATGCTTTTTCGGCGATGAACGGAATTGCGAT
ATGTTGTGGCCAGGTACTTCCTGGTGGTAGCTAATCACCAGATACAAGGAAAGGGGGAGG
TGAGGCAGAGCCTGTCAACATGGAAGCCGGCTGCGTAGGGCTTCAGTACACCATTCAACT
TCAGCTGGCGGTTCTGTTTATGGTCGCGATGGCACTCGCCATTTGAGTGCGGAAAACGAA
GCTGGCATCTTTTTGATAATCACGTCTGTGGCTGATCAAGCCCGGTTGATACACACTGCA
GGCGGCGCGCTATCAAATGAGCATTTCATCTGGCATCCCGTGACGCGTTCGGTCAGAAAA
TGCAACAGCAGTAAGATATGCCGGACAGTACAAGCAGCAGGTGTGGCTGAATGAATTTCC
CTGGCTTTTACTGTAGGAGAACAGGCTGTAGTGGGCGAAGTGATTGTTAAAAGCCATGCT
TGATTTATCACCTCGAACATTTTGCCTTATAGCGCAGCATTCACGTGCATGAAAGGAATG
ACGGTCATAGTGTTGATGTGGGAAGAGGCAGCTATCAAAGATGACGTTATTGAGTACGAC
ATTGCATTTAACATAATATACATTATGCGCACTCATGTTGTAGTAGCTAAATTGAGATGT
CCGTCTCTGACCAAATAGATATGTCCGCGCTACAGTCTCACCACAGCGATCACTGCTTTC
AAAGATAGTTTCCCAATCAAAGGATTCTGATGACGGATCATGCACCGGCATTTTTACTTT
GGATGAAGTTAACCGACTCTAAATCATTCATGACGTTGTCGACCGGCGTCTGACCTCTCA
GATGGCCGCGCAGCGCCTGGGTATTCCCGATCGCCAGTGCCGACGCCTTCTCTCGCGTTA
CAATCAATCAGGCCCACTGAGTATGCCTAACCGCCGTCATCGGCGCATCTTCTATGGAAG
CCTGGCGCTTTGCAAAAATGCAGCATACCGCTGAGCGTAACGGTTGGACCCGATTTATCA
CGATGCAACCGCAATACAACCTGCTTTACCGGGAAGAAGAGCGCGAGATGCTGCCCCTGT
GTGAAGACCAGGGCGTTGGGGTGATCCCCTGGAGTCCGATGGCACGCGGCAGGCTCACGC
GCGACTGGAGTGTCACGTCCCGACGAACGCAAAACGATGCCTTTGCGTTAAAAATGTATG
AGACCGCAGCCCTTCTGGATAAGCCCGTGATTGATGTTGTTGCCAGCATTGCCGAAAAGC
ACGCGGTGCCAAGAGCTCATGTTGCAATTGCCTGGCTGTTATCAAAATCCGTCATCACAG
CACCGATCATTGGCGCAACGAAACCAGAACATCTTTCCACGGCTATCAGCGCGCTGGACT
TTTCACTTAGCGATGCCGAAATCACGGAACTGGAAGCTCGCTATCTGCCGCACCCCGTTG
ACGGGATCATTCCCCCGCTTCCGGATACGCCGCCTTCCCTCACGCCACCTTCAGCGATCC
AGAACTATTAACACCCTGCCCTGGCCCGGCGTTGCCGGGTCTCCCAGACCACTCATTCCC
GGTCACTGATGTGAAAAGGGAAACGGTGCCGGCGCGAATGCGCCCGATCGAAAAATCATC
GCTCCACCAGGTTCGGTCCCGCTGTTAGCGACAATAAACAACTCGCGATGCCCGGGGCGG
ATCGCCAGGCTTGTCGATTTAAGGTTACGGCCTTTGTCGCGGTCAGGCAGCACAATTTGC
CCAATAGGCAGTCCGTTGCGGTTGAAGACCATGACGCGGCCCTGGCCTGAGATGGCCACA
TATACATTGCCTTCGCTGTCGACACGGGCCCCGTCTGGCGCCGGCCCGGTGAACTGATAG
GTAACAACTGAACCAAACGGGGCGATCGTGGTGGCGTCTGACAGTCTTACGCGATGAAGC
CTGTTTTTAGCGTGTTCTGTGGCCCATATCTGAGAGCCAGCGGGGTCAATCGCTATGCCG
TTCCCGACCGCGAGTCCAGGCAGGATGGCATGAATTGCCCCGACATTGGGACTAACGTAG
AACACCCCACCCTGTGGATCGGCTGAATTTCCCCGACTGTCAGTGAAATAAAATCCGCCC
TGATTATCAAAGACCAGGTCGTTGACAAGAAATCCGGCATCAGGAGCAACAATCATCTGC
TCACGGGTGCCGTTGGGTTCGATAGCCCGGACAGAACCTCGCTGCATATCGCCCACCGAG
GCGATAAAGATCCGTCCATCTTTGTGTACCGCCAGGCCGGAAGCACCGAATGAATTCTCC
TTAAGGACAATGGAAAGCTGCCGCTCCGGGGTTAGCTTAAACACGCGCCCCGTCGCCACA
TCAACAAACAGCAGGTTATTGTTCCGATCGAACACGATCCCTTCGAGCACGAGCGACGCC
TGTGAAACGCTGAAGTACGGCTGGGCCTCCACGGTCTGAAGAGAACGCTCCCAGGGCGGT
ATGGGGACGGCACTGCATGTAAGCGCGTTATGATTTAGTCCATTCATGTGATTTATCCCC
GGCAATAATACAGAGGGAGACTTCACCTGCAGTCTCCCTGTGACAGCAGGTATTAACTTT
TATCAAACTGACTTTCGGTAAACGGATCGGCGCGACCGCCCTGCAATGGGATTTTGGCAA
GCGCCGCATCGATTTCGCGTAGCTCGCTGTCCGTCAACCGGACTTGCGGTGCACCGCTGT
TTTCTATCAGGTGCGGATATTGCGTCGTACCCGGGATAGGGACAATCCAGGGCCGCTGCG
CCATCACCCAGGCCAGCGCGAACTGAACCGGAGTGGTGTTTTTGCGACGGGCCCACGACT
GCGCGAATTCAAGCAGCACCATGTTTTTGGCCAGGGCATCGGGCTGGAAGCGTGGCAGGT
TATGCCGCCGATCGGTGCTGTCGAACCGCTGGCTTGGATTGACTGCTCCGGCAAGGAAGC
TGCGGGCAGTCGGGCAGTAAGGTACGAAACCGATACCCAGCTCTTCGAGCGTTGGAAATA
TTCGCGTCTCTGGTTCCCGCCACCACATGGCATACTCACTCTGCACCGCAGTCACAGGGA
GTACCGCATGTGCGCGGCGAATTGTCCTGGCACTCGCTTCCGACAGTCCCCAGTGTTTCA
CTTTACCCTCCTGGATCAACGCCTTCACGGTTTCCGCCACATCCTCGATCGGCACATTCG
GATCGGGGCGATGCTGATAAAGAAGATCGATGTGGTCCGTTTTCAGACGCTTTAGCGAGC
CTTCTACGGCGCGGCGGATATGGTCAGGATGGCTGTTAAGGGAAGTGGGCTTCCCCTCCT
CCACGCCGAAGCCGAACTTGGTGGCAATCACCACACGATCGCGAACAGGGGCCAGTGCTT
CCCCGACAAATTCTTCACTGAGATGGGGGCCGTAGACCTCGGCAGTATCAAAGAACGTGA
TACCTTGTTCGAAGGCTGCCCGGATAAGCGAAACCATGGCTTTACGATCGCGCGGACCTC
CGCCGTAATAACCCACCATCGGCAGGCACCCGAGTCCCATGCTGGAAACCTCCAGCGAGC
CGAGTTTACGCGTGGTTAAGGTTTCCTTCCGGACGGGAGCAGCATCCGAAGGGGCGTTCA
GCGTGTCCTGACCAGCCGGTTTCGCCATCACGGCGCTGCTCCTGCCAAGGGTGGTTGCGG
CCAAAGCCAGACCGGCGCCGGCGATCAGAAAATTGCGCCGGTCCCGGGAAGCGGGTACGG
CAGCAGAAGGCTGGTCATGCATCATCTTGCTCATAAACTGGAACTCCCTATAACGAAGAA
AGGATTCATTAATTTGGTCATTACCAGGCATAAGCCTGGGGCGCTTCTCCCCCGGGGCCG
GGCCAGATTTCGTCGAGACAGCTCATGGTGTCGTCTGATAGCGTGACTGTCGTTGCGTGA
AGCGCCTGCTGGAGTTGTTCGACCGTACGAGGCCCAATCAGTGGAGCGGTAACGACAGGA
TTCTGCAGGAGCCACGCCAGGGCCACATCGGAAGGGGTTTCGCCGAGGTCCTTACATAAT
CCTTCATAGGCTTCCAGCTGCGGACGATACTGTTCGATTAGACGGGCAAACGCGGGCCTG
GCACGGCGCCCGCTTGCCATCTTTTTCAGTACGCCGCCAAGCAGCCCTCCGGCAAGCGGG
CTCCAGGGGATCAACCCCAGGCCAAAATGGCGGCATGCGGGAATGAGCTCCAGCTCAATG
GTGCGGGCTGTCAGATTATAAAGACTTTGCTCGGCGACCAGGCCCAGGAAATGACGGGCC
GTGGCGACTGACTGCGCAGTCGCAATGTCCCAGCCCGCGAAATTGCTGCTACCGATATAA
AGAACCTTTCCCTGCTGAACAAGCAGTTCCATGGCCTGCCAGATCTCTTCCCACGGCGTA
TGACGATCGATGTGATGCATCTGATAGACGTCAATATGGTCGGTCTTAAGCCGTCGCAAA
CTGTCCTCGCAGGCTTTGCGAATATGATACGCAGAAAGCCGGCGATCGTTCGGGCCCGGT
CCCATAGGCTGATAGACTTTTGTCGCCAGAACGATGCGTTCACGGCGGCCACCCTGCTGA
AGCCAGCGACCAATTATTTCCTCGGACAGCCCCGAGCCTTGCTGGATATCGGGAGATTGT
TCAGTGCCATACACGTCTGCTGTATCAATGAAATTGATACCCGCCTCAAGCGCCTCATCC
AGAATGCGGGCGCTGGTCTTCTCGTCGGTGACGTCACCAAAATTCATGGTTCCGAGACAA
AGGCGGCTGACTTTCAGGCCGGTGCGGCCAAGATGCGTATAGTTCATAAACGGCTCCGTT
AGATGAGTGTTCCGCCCTGGCCTACCAGCCAGAGCGCATGATTTTCAAGAATAACGAAGC
ACAACGTGTACAGTGAGTGGACGTGCATGAATGGACTTGTGAAAAAAATTCAGCAATGGA
TTAGCCCTAATCGGTCTAAGGTGTATATCATTTCTTCATCAACGCATTCGGGTTTTAACG
CCGCATAAGGAAAACTATTCTGTATGCAAATAAGCAGAGCTGATGTTGCCGATCTTATTT
ATTTCATGGCGATTGCACGTCATCGCAGCTTCAGCCGTGCGGCAATTGAATTAGGCGTCA
GTGCATCAGCGCTGAGTCATGCCCTGAAGGGACTGGAAACCCGGCTCGGAGTTCGCCTGC
TTAATCGCACGACCAAGAGCGTCACCCCTACGGCAGCTGGTGAGGAACTGGTTCAGTCTG
TTCTTCAGCCTTTCGATACCATAGAAGGCGCGCTTGAATCGCTTAACCGGTATCGCAATA
CCCCTACCGGACGTATCCGCATCAATGCAGCCGTTGAAGCGGCAAATCTTTTGCTTGCGC
CGGTCATGCCCGCTTTTATGGATCGCTATCCCGATATTGAAATCGATATTGTGGCCAGCA
ACCGTATGGTTGACGTGACTGATGCGGGCTTCGATGCCGGCATCCGCTATGGTGGCACCG
TCCCGGAGGACATGGTTGCCCGGCGTTTATCTGCCGATATTCGCTGGGTTATCGCGGCCT
CCCCTGATTACCTGGAACGCTACGGAACGCCTGAACATCCGGATGATTTATTACACCATC
GCTGCATCAGCAATCGTCTCGGTGACGATCGGGTTTATCGCTGGGAACTTGCGCGAGACG
GCGAAACATACCAAATGACAGTGCCAGGCTCAGTGACGGTCAATCATGCCGAAACGGGTC
TGGTGGCCGTATTGGGCGGGGCTGGCCTGATGTATTTTCCGGAGCCTCTTGTTGCACCCT
ATGTCAAGGATGGACGGCTCCGTCTGGTGCTTACGGAATGGTCCCCACTGGAGGAAGGTT
TTCATATCTATTATTCAAGCCGCCGGCAATTGCCGACCGGGCTTCGCCTTCTGATTGAGT
TCATACAGGAGGCCAGGCCGCTGGGGTTGTGAAATAGTGCCTCCATACTGAACGATGCGT
TATCGGCTTTATCGCCCCGTCGCTTATTCAGAATGCTCAGTTGCAGGAAGCCGCAGGGAG
TCTGCAAGGCGTGCTGTTTGCTAATAATGGATAAACAAGAGGTAACGCTGTGAAAAATTA
CAAAAAACATGGGTTGTAGTTTATTTGAAGGCTAGCCCAGGTGACCCGCATCAATAAGCG
CCATACGAAGATGTTTCTGAATGAAATCTGCTTTATAAATGCTGTATCGGTGGCTGTCAT
TTTCACATAATAACATCGCGCTTTTTTTCATTAAAGCGTACTGAATGGCTACGTCATTGT
GTTTAATAAGGTAATCACGGAATGCCAGGTGTTTTATGATTTGAGCATCCCCGGTGGCAA
ACGCATGGATATGATGACTACGCTGATTTCCACCTTTTGTAAAGTACCTACGATTTAAAA
TGCCGTTTTCACCACGCACAGTATATCCTACACCCTCCATTGCCTGATTCAAACTGTCCA
GTTCTTCAAGATTAGCAACTTCGATTAATATATCTATTACTGGCTTAGCTGATAATCCAG
GCACCGAGGTGCTACCAATATGATGAATCCGGGATATCACTTTACCAAGCGTCATCTGCA
ACAGAGTACGTTCGTTCTCAAATAAAGCCGGCCACATCTCATCATAATCAACTACAGTCA
ATATTCGCATGTTCAACAGTCACACCTTTTAAGGAAATTTAAGCAGTCACAATAACATAA
ATCGCCTCTGCTGACTTGAAGGCATTTATAATCTGTATCTGTCCTCATAATTTTCAACCA
TCGTCTGACAAGATGCCCTAAACCCCTTTGTAGTGCTCTTTATTCAGACCATACTTCTTC
ATTCTGAGATAAAGTTTTTTACGCGGTATCAGCAGATACTCCGCCACCTCATTAATACGT
CCCTGGTGGATATTCAGCGCTTCGGTGATGATCTGCCGTTCGACGTCCTCAACCCGCTGA
TCCAGCGGCGTCGGCTCGCCAATGTGCATCAGCGGATTAACCGTTTCTGCGAGTGGTAAT
ACCCCTACTGCAAACAGCTCGGCGGCGTTCGCCAGTTCGCGAACGTTATTTGGCCACACC
CGGCGCATCATTCCCTTCAACAGACCAGCATCCACCTCCGGGACGGGATGATTCAGCCGT
TGACAGGTTTTTTGCAAATAGTGATGAAACAGCGGCTCGATATCATCAGGTCGCTTTGAC
AGAGGCTGGCAGCCAATTTGCGTCATCGCAAAGCAGTAATAGAGTTCCGCCACTATCTGG
CTGCTGGCGGCCAACTCCACCAGCGAAGCGCTACCGATACCAATCAGGCGAAAAGGCCGC
TTCTCATGACTCTGCAGCTGTACCAGCTGATGCTGTTGCTCGTGAGTCAGATGCTCGGGG
TGACTTAAGACTAGCGTCCCGCCCTGGGCCTGGGCGATCAGTTCATTAAGCGTATGGGCG
TTAGCCGGAGTCAGCTCGCAGGCGATAAACGGACCTTCAGCGTGCCGTCCTAACTGGTGC
AGGTAACGCGCGCCGGTCATGCGGCCGGTTCCCGGCTCGCCGTAAAGCCATACCGCAATA
TCCGTTTCTGCCAGCTGCTGAAGGCGCTGGCGATACCGAACCGTCCATTGGCTGCGGCCA
ATAAGCTCAACCTGTAATTTTTGCTGACAATACTGGCGACGGGCGATAACCGATTGCCTC
TGACGCAGCGCGGCGTCCACCAGCGTGAGCAGTTTGCCCGGATCGATCGGCTTTTGCAGG
AAATCCCAGGCCCCTTTTTTCACCGCCTCCACCGCCATCGGCACATCGCCGTGACCGGTG
ATAAGCAGAATCGGCAGCAGATCGTCATCCTGATGAAACAACGTCATTAAATCGATACCG
GAGCAGCCGGGCATGCAGACATCGCTTAAAACGATGCCGGGCCAGTCCTTCGGCACCTGC
TCCCGCGCATCAAACGGATTATTACAGGCACTGACATGATACCCCGCCTGCTCAAGCAGC
TGCGTATAGGCATCCAGCACATCGGCATCATCGTCAATCAGCAGAATCGAACAGTTATTA
CTCAACATCTTTTACATCCGTCAAATTGAATTCCAGCACCACGCAGGCACTGCGTGTAAA
CGTCGACGCCAGACGCAACGCCCCTTCCATTTGCGTCATCAGCGAAACACATATCGAAAG
CCCTATTCCGAGCCCCACGGTTTTACTGGTAGTGAACGGCTTTAACAGCGAAGGGAGTAA
GGCCGCAGGCCAGCCAGGGCCGTTATCGGCAATCAACACGCACAGCCTTCCGCCCTGGAT
TTGCCAGCTCACGGTGATTTGCGCGGCGTGCGGGCAGGCGTCGAGGGCATTGGACAGCAC
GTTCACCAGCACCTGATGGACGCGCACTTCGTCCCCCAGGATCCAGACAGTGTCATCCGG
TATCACCAGCGTCCCCTGCTGAGGCTTATGACGCATCGCCAGCAGTTCCCACGCCACGGT
AAACGTCTGACGCAAATCGACCGGATGCAGCGGCGTTTCCAGTTCTGCGCGGCGGGTAAA
CTGGCGCAGGGAGCGGATAATCGCGTCAATGCGGTTGATCAGCCCTTCTGCTTTGCTTAA
CGTCGTCCGCGCCTGCTCCGCCTGTCCCTGTTCGATCGCCCTTCCCGCCGTAAAAAGATA
CATCGACAGCGCGTTCAGCGGCTGATTAATCTCATGCGCCAGGGTGGTCATCGTCTGTCC
CACCACCGCCAGTTTAGCGGTCTGGATCAGCTCGTCCTGCGTGGCGCGCAGATCGGCCTC
AATCGCTTTTCGCTCGCCAATCTCCTGTTCCAGCTGCTGTTTTTGCGCATTAAGCTGACC
TAGGGTATGACGAAGCAAACCGGCAATACGTCCCAGCTCGTCGCGCCCGTAAACCGGAAT
GGTCGCCTCGGTCCGGCCCAGACCAATCTGCACCACCGCCTGATTCAGCGCGGTAAAGCG
TTTCACCAGCCGCGAGCGAATAAAATAATGGTTTAGCCCCCATGCCAGCAGCAGCGCCAG
CAAGGTCGCCACCAGGATTAACCCGCCGCTGACCCGGACAATCTGCGCCATACGCTGATT
AAACATCTGCATCTGCTGGTGACTGCTGCCAAGCTGGGCTTCCAGCAGCGTTCTGAAGCG
CCCCAGCGTCGCTTCTCTGGACCGGCTGGCTTCCACGAGCGCTTTTTGCGCGCTAACATA
GTCGCGCATGGTATCCGGCATATTATTTTTTACCATGCCAATTTCCAGCAGCTCATCTAT
CGTTTGTCGCAGGGTAATGGTGCTCGGCCAGTCATCCAGCGCACGGATATTTTCATCCGC
CGTTTTTTTCAGGTTTTCAAGATAGCGGATATGCGTCTCCACCAGCATGCCGTCATCATT
CCCGGATTTCAGTTCATTGAGCCTGTCGCGCAGGTCGTCAACGATCTGATTTTCAATACG
AGCCAGGGTATAGACCTGCTGCTGTTCATTCTGCACTTCCCGGGCGCGTTTCAGATACTG
CCTCGCATCCCCCTGTCGGGCTTCAATCTGATCGAGCAGCGTTCCCTGTTGCCAGGTAAA
ATCCTGCACCAGCGAATTCAGCTCGGTGGTGAAATCATCGTGCAGCCAGTCGATCCGCGC
CGCAAGCTCTCCCACCTTTTCACGAACCAGAAACATGTTGTAGAGCACGCGATCCAGTTC
CGCCAGCAGCGCGCGGCTGTCCTGCAATATCACCCCCAACTGCTGGCGTTCTGCCGGCAA
CAACCCCTGACTTAGCCGTTCTATTTTGTCCAGATGCTGGATAATCTGGTTGCGCAGCTG
CAGTCGTACCGTGGTATTTGGCGCCAGCAGAAATTCATTGAGCTGATCGACCACCAGGTT
GAGATTCCCTTCAATCAGAAAAGCCGCATGGATGCGCGGAAAATACTCATCCAGCGAATA
GCGGATCTGCGAACTTTGTTCATGCCAGGAATAGAGGCTTACGCTGCTGACAATCAGCGT
AAGCAGCGCCCCTGTCAGAAATGCCCCGCGCAGACTGCTACTGATACTGATTTGCCGCAG
GCGTTGCAGCATGGACCTGTCCGTCATTTCAGTTCTTCCAGTTTAGTAATCGCCTGCCGC
TGGTTGTTGAGAAGCCAGAGCTGCCACTCCATCATCTGCTGTTCCGCAAAACTTTTGTTG
TCGAACTGAGCCAGCCAGGCTTCATCCTCGCTGCTGGCCGGATCCACCGGGACACGGGTG
AGCAGCGCCCGTATCTCGGGCAGCGGACGCTTAAGACGGACCTCCGCGCTATGCAGCGCT
CGCCAGGCGTCTTTGAGCTGGGCAAGACGAAAGCTAATCGCCGTATCAAACATCCGCTGA
ACCAAACGCTGACGTTTGAGGATCAATCGATAGTTTAATGGCGGTTGATTCATCAGCATC
GCCTGCTGCGCCGCCCGTGGATTGCCTGGCGCCAGCGGTGTTACCGGATACTTCCCGGTA
TTAGCGTCGGCGAGGATCGTCTGGCCCTCCGGACTTAACAGATAGCGAATAAACCGCCGC
GCTTCGCTGGCGTGCTGGCTGTTTTTAAGCACTGCGACATAGGTCGGCGAAACCGCCGAC
TGAGGGAAATAGGTAAAAGCCAGGTGCGGATCGTTCAGCAGCAGATTGGCGTAATTATCA
ATCACCGGACCAGCCACGCCCAGGCCGCTTTTAATCTTATCTGCCACCCCAAAGCTGCGG
GATGAAATGGTCACGAGATTTCCCGCCGTCGTCAACAGCGTTTCCCATCCTTTAATCCAG
CCTTTTTGTTGCAGCAGCGACTCCACCATCAGATGGTTGGTATCCGAACGCGACGGACTG
CTCATCAGCAGCGCCCCCTGATAACGGGGATCGGTCAGGTCATCCCAGTCCGCTGGCGCA
GGCAGATGCCGGGTCATCAGTGCCAAGCGATTCATCAGCAAACCGAACCCGGAGATCGCC
ACGGCCACGGAGGTGGAGCGAATGGATTCCGGCACAAGATGTTGGCTTACTGCCGGCGCA
CCGCTGAACGGCGCCAGTTTTTGATGCTCCTGAAGATGCTGCAGCAGCATCGGCGACGAA
GTCAGGATCAGATCGACATTTTCGGCATTTGCCGTATCAAGCAACTGTTCCAGCGAGGCG
CTGGTGCGGTTGAGCGTCCTTATCATCACCGACCCTGGCTCTTTCTGCCAGCGATCGATA
ATCCACACGGTGGCGCTGGGAGAAAATGTCGTCGCCATCACCAGCTCATTGCCTTGCGCC
GCACAGGGTCTCAGCCATGCGGTCAGCAGCAGCAGCGCGAGCATTTTGCTCACTATCCTG
ACCCCACGAAGAAATATGTTTGTGATCCCGTTCATAAATATTGAAATACCGTAAAAACCG
CGTTGAGACAAAACTTACCCGTTTATGACATCTGGTGAATTAATCGCCGCGAGCGGAAAA
ATAGTCAAACGGGCGTCCGGGAATATCGGGAAAGATTACCAGATAATGATTAGGCAATTT
GTTAGTGTCCGCACAAGCCGGACATAAAATCAGCGCAAAATTAATTGCGCAAAATCTCAC
TCATGCCAGATGCGTCAAAAACAACCCGTCCCTGCATTATTTTGAGTCAATTTTGACTCA
TTTCGTCGATTTGAATTTTTTAGCCGCTTATTTCACCCTTCGGGGTAATTACTCCTGATG
TTCATATCAATATAAATACAGGTGACGACATGTTATCATTATTAAAAAAAGGCCCGTCGG
CGAATAAAGTTCCTGCTGAGAAAATTCAGGCAACCTATGGTCGATACCGTATGCAGGCGC
TGCTAAGCGTATTTCTGGGATACCTGGCGTACTATATCGTGCGCAATAACTTCACCTTAT
CCACGCCCTATCTGAAAGAACAGTTAGACCTCAGCGCCACGCAGATCGGTTTGCTCAGCA
GCTGTATGCTCATCGCCTACGGGATCAGTAAAGGCGTAATGAGCAGCCTCGCGGATAAAG
CCAGCCCGAAAGTCTTTATGGCCTGTGGCCTGGTGCTGTGCGCCATCGTCAACGTCGGGT
TAGGATTCAGTACCGCATTCTGGGTCTTCGCTGCGCTGGTTGTCCTGAACGGCCTGTTTC
AGGGTATGGGGGTCGGCCCCTCTTTTATTACTATTGCGAACTGGTTCCCGCGCCGTGAGC
GTGGCCGCGTAGGGGCGTTCTGGAACATTTCCCATAACGTCGGCGGCGGAATTGTCGCCC
CGATCGTCGGCGCCGCATTCGCCATTCTCGGCACCGAGCACTGGCAGAGCGCCAGCTACA
TTGTACCGGCCTGCGTGGCGGTGGTATTCGCCATTAGCGTACTGGTGCTGGGTAAGGGTT
CGCCGCGCGAGGAAGGTCTGCCTTCGCTGGCAGAGATGATGCCGGAAGAGAAAGTGGTGC
TGAAGACCAAACACGGCCAGAAAGCGCCGGAGAACATGAGCGCATTTCAGATCTTCTGTA
CCTACGTACTGCGTAACAAAAACGCCTGGTATGTCTCCTTTGTGGATGTGTTTGTCTATA
TGGTGCGTTTCGGCATGATCAGCTGGCTGCCAATTTACCTGCTGACGGTGAAACATTTTT
CCAAAGAACAAATGAGCGTCGCATTCCTGTTTTTTGAGTGGGCGGCGATTCCGTCTACTC
TGCTGGCCGGCTGGCTCTCCGACAAGCTGTTTAAAGGGCGCCGGATGCCGTTAGCCATAA
TCTGTATGACGCTAATCTTCATCTGTCTGATCGGCTACTGGAAAAGCGAATCGCTACTGA
TGGTCACGGTATTCGCGGCGATTGTGGGCTGCCTTATTTATGTCCCGCAGTTTCTGGCCT
CGGTCCAGACCATGGAAATCGTCCCCAGCTTTGCCGTCGGTTCAGCCGTGGGTCTGCGCG
GATTTATGAGCTATATCTTTGGCGCATCGTTAGGCACCAGCCTGTTCGGCGTAATGGTCG
ATAAAATGGGCTGGCACGGCGGGTTCTATCTGCTGATGGGCGGGATCGTCTGCTGCATAC
TCTTCTGCTACCTCTCTCATCGCGGCGCGCTGGAACTTGAGCAACAGCGTAAAATCACCG
AGCAGGAAGAGGCCCGACTGGCACTGGCTGACGCACAGTAAGCGCCTGAACCCGGGGGAA
CAAAGAGCCAGCTTGCTGGCTCTTTTGCCGTTGATAGAGGATTAGATGTCCGCGGCGGCT
TCCGACAGCGGTATAAAGCAAGTATTCCTGCCATCACTGATGTTGCTGCTGAGTGGCCTA
CTTCGCCGGGATAATCAGCACCTGACCCGGATAGATTTTGTCGGGATGGGTCAGCATCGG
TTTATTGGCTTCAAAAATGCGTTGATACTCATTGGCCGAGCCATACATCGCTTTTGAGAT
TGCGCTCAGAGTGTCACCGGATTTGACCGTGTAAAAACGACTTTCCGCCCCGCTTTGCGT
CACCTTAACGCCGTCACTGACCTGGCCTACGCCAGTGACATTCCCGACCGCAACCAGAAT
TTTTTCCTTATCCTCCTGCGAAGCGACATCACCAGTGACCGTTGCGGTGCCATCTTCCGC
AACATCAATATTGACCTTTTCGGCGCCAGGCAGATTAAGTCCATCGATATGTTTTTTCAG
CTTATCGGCCCGATCTTCTTTACTGTCGCCGGAGACGGCATCCCATATTTTCTCGCCCGC
TTCTTTCACAAAATTTAATAATCCCATCTTTCCATACCTCCACGACTGTTACATGAACAC
ATGTTCCTCGGCCCCGTTGACCCAATGTCAGGGGGCTGGTTTTGCTACCCGCCCTCGCGT
CAACAGCCTGAAGCAGCACAAGCCACCATCAAAGTATAATCAATAAGCGACTAAGTGCAG
GAAATTTGCCCCGCTACGGCAGGAAAGTCTGTATTCCGGCAAGGCGACACGAAACTAAAG
CGGACATTATCCCCCCGAACACAAGGCACCTGGCGCAGAGGCTGATTGATTGTGAAAGGA
TATGGGACCTTAAATGGCAGGCTGGGAGTTGGCACCCCGCCTGAGGGCTCCTGATTCTGG
TCGCCAATGCTTTCAGGACGTTTTTCTTACTGAGATCGTCTCAAAAACATTCGCTGATTT
CTGCCGCAGCAGCTACAGTAAATCCAGGTTAAACTGGTATGACCACACAAGGCGAGACTC
ATGGAATCTGTCATCATCCCCGTAAGCCAGGGCGGCTTTGTCGCCGCCACGCTCTGGCAA
AGACACAAAGCCAAAGCATTGGTGATCGTTCACCCGGCGACGGCCGTTGTACAGGGATTT
TATAAAGGATTCGCTGAATACCTTTATAAAAGGGGGTTTAGTGTCATTACTTATGATTAC
CGGGGCACTGGTCTTTCGAAGTCCGGGAGAGTCCGTCACAACAAAAACACCATGTCCGAC
TGGATCGAGCAGGACGTCGGATGCATCACCGCGTGGGCGAAAGCCCGAGCCCCTGGCCTT
ACCCTGCTGGCGATTGGGCACAGTATTGGCGGGCATGCCGTGCTGTTATCTTCCGCCTCC
ACCGACCTGCGAGCCGCCGTCATGGTTGCCTCACACGCAGGCGTGACAAGCACTATCAGC
CAAACGAAGGAAAAGCTGCGAGTATGGTGCTTACTGCGCGTTTTGGGGCCGGCACTTTGC
CGGCTCTTTGGGTATATGCCAGCCAGACGTCTCGGGCTGGGTGAAGATTTACCGGCTCCG
GCGATGCTTCAGTGGGGACGCTGGAGCGCGATGCCTGAATATTTCTATGACGACCCGGAG
TGGGATGCGCGTCAGCGGGCAGGAAAGATAACCTTACCTATTCTGGTGTTGGGTTTTGAT
GACGACCCCTGGGCTAATACAGAAGCCATCTCACGCCTGCTTGCTCCAGCGCAAAACGCA
AAAATAGAACGCCGTGAAATACGGCGGGCGGATTACGGACTTTCATCCATTGGTCATATG
GGCTTCTTTCGTACCCGGAATGCGGAGAAATTATGGCCCCTCGTCGCACAATGGCTGGAG
AGACATTGCCCGGATAAGAGGCGGACGACCTGAGCAATATTTCAGGAGACGCCGCTTCCG
GCGCCTCCTGTTTTTCACCTCGCGGCTACTCCTCGTACGCCGCGTGATGGAAATCAATTT
CCCACTGCAGCACCTCGCCGTAAAGCGCCGATAACGCCTGCTTTTCGTCTTCACTCAGCG
CCATGGCGCAGCGGTCGAGTTCGTTTTTTAGCCAGAGAGCCTGCTGATAAAATTCGTCCT
CCGCGTGCATTTCCACCCAGCGTCGTAAATCAGCATCGCTCTGATAATGTTCGCTCGCCC
GTCGGCACCAGAAATAGTACATCCATTCCGCACCGAACATCAGGGTCACAATCTGCTCAT
AGCTGCCCTCGTGGGCGATCCGCAGCATACCGTCGCGAAAGCGCCGTACCCCGGGCAAAT
CATCCGGGTACTCAGCGGGATCGATCTGCCGCGCTGACAACACCTGTTCAAACCACGCGA
TCTGTATATCAACCAGGGCATTCAGCACGCCAATCAGCCAGCGCTGCTGTTGCATACCCG
GCGCTTTGCTGACCCCGAGGGCAAAAATCGCGATTGCCGTCGCGACAAAGTTGCCCTCAA
ACACCAGATAGCGGTTGAAGACGACTGTCGGCAGACGATCCTGTTCGATATCAGTCACAA
ACGGGTGCTGCTGCATCGCCTGCCACGCCGGTTGATGTTCGCGCAGCAGGCGTTCGCTAA
ACGCTTCCATTAAGCTTCCTCCAGCGCGGCCTGCGCGACCGACATAAAATGTTTCACCCG
GGCCAGCTCAACATCGTTCCACCAGACGCCATCGACCTTCATTGTACTGGCCACAATGAC
CCCCTGAGTCCGCCCGAGGATCTGCTTCACGTTAGCCGGTGTCACCCCGGAGCCCACCAG
GAGCGGTAGTTCCGTCGCCGCACGGATCTCGTCAATTTCCGCCATCGTGGCGCTATCGCC
CGTACGCTGGCCGGTGGCGATCACCGCGTCAGCCTCGAAGAAATCGACATCGCGCGTCAG
TTCCTGAATCGAACGATCGGCGACAATGGCATGGCTACCGTGCTTAACGTGGCTATCGGC
AAAAACGCGAATATGTTCAGCGCGCAGCATACTGCGGTAGCGCAGCGTCTTAGCGGCCGC
CCCTTCTATAAATCCTTCGTTGGCGATATAGGCGTTGGCCCACTGGTTGACGCGGACGAA
ATCGGCGCCTCCCGCCAGGGCGATCGCCATTGCCGGGATCGCCGCGTTAGCCAGAACGTT
AATGCCCAGCGGCACAGCAAAACGTTCACGAACTTTCTCGGTAATGACCGCCATCAGCGC
TGAGGTTTCATGGCCGATATCCTCAGGTTTAGAGAAAGGAATATCGCCATGATTTTCAAT
AATCAGACCATGAACACCGCCTGAAATATAATTTTCAGCATCGCGAAGCGCACGTTCAAC
AATATCCGAGACTGATTTTCCTCGATATTTTGGCGAGCCAGGAAATGGGTCGCAATGAAT
AACACCAATAACAGCCTTGTTTCGTGAAAAAATAGCTTGTATTGCATTCGTTTTTTCTGC
TGAGATAGCAACCATCTTATCCATCCTGTTAAGGGAACACTATGCGTGTTTACGTTACTG
GTAATATTACCGTAGATGAAACCTGGTCCATTCCGGATATACCGAAAAAAGGAGCCTCCA
TTCACGGCGTTAAAGTGTCGCAGGATATCGGCGGTAAAGGCGCGAACCAGGCGATTATAT
TATCCCGCTGCGGAATAGAGACGCGTTTAATTGCCGCCACGGGAAATGACAGCAACGGCG
CGTGGATCCGCCAGCAGATAAAAAATGAACCACTGACGCTACTACCCGACGGCCATTTCA
ATCAACATAGCGATACCTCGATTATTTTAAATAGCGCTGATGGCGACAACGCCATCATTA
CCACTACGGCGGCGGCCGATACATTCAGCCTGGATGAAATGATTCCGCATATGGCGGATG
CCGTCGCTGGCGATATTCTGCTACAGCAGGGCAATTTCTCCCTCGATAAAACGCGGGCGC
TGTTCCAGTACGCCAGAAGCCGCGGCATGACGACGGTATTCAACCCCTCACCTGTCAATC
CTGACTTTTGCCATCTGTGGCCCCTCATCGACATCGCGGTGGTCAATGAATCTGAGGCCG
AGCTGCTCCAGCCATACGGGGTGAAAACCTTAGTGATTACCCAGGGCGCCGCAGGCGCCT
GGCTGGTCCAGGAGGGCCAGCGTCAGTTTTGTCCCGCCGTGCCCGCCGAGGCGCTTGATA
CTACCGGCGCGGGCGACACGTTCCTCGCCGTCATGTTGGCCTCCGCCCTGCTGCGCGGCG
TCGCGCCGGATGCGCTGGCGCTGGCGCACGCCAGTCGCGCTGCCGCCATTACGGTTAGCC
GCCGGGGGACGCTCAGCGCGTTTCCCGGCAGCCATGAGCTCGCCGCCCTGTTAACCACGG
GCGGCGCGCGCTGACCTACTTAAACAGCGGACGGTATGAATCGACGTTCGCTTTGGTCAC
CACCGTCGCCGGAACCAGAATGGTTTTCGGCACGGTTTTACCCGACGTGATGCTGTTCAG
CGCATTCAGGGCTTCGGCGCCCATCTTTTCCGGGTCCTGCTGCAGTACGGCGGTGACGTA
GCCGCCGTCCATACCGGAAATCGCCTTCGCCGTCAGATCCCAGCCAAAGACTTTAATATC
TTTCTGCCGCCCCTGGTTTTCCACGGCGGCGATAGCGCCGAGCAGCGCGGGTTCGCCGGT
GGCATAAATCGCTGTCAGATCCGGGTTACCGGTGATCAGGTTTTCCGCCGCAGTCATCGC
TTTATCCTGCACGTTCTGCCCGTCGACCACGTTAGCGATAGTAATCTTCGGATTGCTTTT
CAGCGTCTCTTCGAACCCTTTCTGCCGCTGGTTCTGAATGGCCGAATTCAGCGCGCCGAC
AATACCCAGTCGCGCCTGGCCACCCATCTCTTTCTGCACGTAGTCCACGAAGTATTGACC
GATAATTCTGCCGCCTTCAATATTATCAACGCCGACCTGAGCTGCCTGTGGCCCGGCCGG
TAATACGGCATCAATCGCAATCACCGGAATGTTTGCGGCGGCGGCTTCTTTAACCGCTGG
CATGATCCCGTTAACGTCGATAGCAGCAACCAGAATGCCTTTAACGCCTTGCTGAATATA
GTTTTCTATCGCGTCATTTTGCGCCACGGGATTATCGTTAGAGTTAAAAATAACTAAATC
CTTGCCACTGGCTTTGGCCGCATCCTGTGCGCCTTTATTCATCAGATTAAAGAACAGCGC
CTGTTGGTTGATTTGTACCAGCGCATAAGTCGGACCGGCAGCGCTGGCGGCAGAAATAAA
ACTCATGGATGCCAGCATGGTCGTGGCGACAGCAAGGAAACGCAGTTTTCCGGTGTGAAA
TAACATCATCAGTATCCTCGTCGGGAATAGTTGATAGCCAGCAGAGTTCCGCGCCGCATG
CGAACGCAGAAGGATTATTTTTTTGGCGGGCAAATATCGTCTATATCGCCAGAACAATCA
TTGAACGTTCGGCGGATACCTGCTTAATGTCATCCCGGCAACCGGTCCGTGTCGGTGCGC
GACTGGAATAACTTAAACGGGGTTGGGAATGACTTCCCGAATGATGCGGTAAACTGCCTA
TACAATTCTCCGCTGATTAAAATTTGTCAAGCATTTATTTTTGGTGATTGTTCGCAGAGA
AATTGCTGTATCCACCGCGCTTAACTATGTTACAGATAGCCGATTCTGGCAGAAATGGCG
CAGGAAATGAGTATAAAACGTGTATTGTTATCCGATGTGGCAAAGCTGGCCGGGCTGTCG
AAGGCGACCCTGTCGCGCTATATGAACAACAGTATTGTGCTGCCGCAGGACACCATCGAC
CGCATCGAAACCGCCATTCGCGAACTGGACTATCGCGGCAATAGCCTGGCACGCCGTCTT
AGCAAAGGCGGCAGCGAAACGCTTGGCCTGGTGCTTCCCGATATTACCAACCCCTTCTTT
GCCGAACTGGCCGACGCAGCCGAAGAGGCCGCTTCTGCCAGCGGCTACAGCCTGGTGCTG
TGTATCACCCGCAACAACCCGGAAAAAGAGTGCCAGTTCATTCGCTGGCTGGATACCTGC
CAGGTCGACGGTCTGCTGTTCACCACCAACCGCCCCGATAATGGCCTGCTGCGCAAGGAA
GTCCAGCGTCACGAACGGATTGTCCTGCTGGATGAAGATATTCCCGGCAGTAAGGTACCG
AAAGTGTTTGCCGATAACGTCCAGGGCGGGCGGATCGCCACCGAAAAACTGATCGCCGCC
GGGCATCGCCATATCGCTTTCGTCGGTGGCCCGGACAAGCTGATGAGCGTCCGCGAGCGC
TATCAGGGCTTTTGCACCGCGATGGAGCAAGCGGGCCTGAGCTGGCCGCCCGAATGGGTG
ATGTATGGCGACTACCAGCGCGAGTTTGGCCAGCAGGCGCTGCGGTACCTGTTCAGCCAA
CCGGTTCGCCCCACCGCCGTCTTCGCTGCCAGCGACTATCTGGTGCTCGGTCTGCTCGAC
GGCTTGCGCGCCAGTGGGCTCCAGGCGCCAGAGGCGCTATCGTTAGTGGGCTTCGATGAC
GCCAACTATGCCGATTTTACCCAGCCGCGGATCTCCACTATCCGTCAGCCCGCCCGCGAA
CTGGGCCGCACTGCGGTGAACATCATGATGCGCCTGCTAAACGACGATCCGGATATCCCT
GCGGAAACCCGCCTGCCGGTTGAATGGATTGGCCGCGACTCGATCAAGATTTGTTAAGCC
CGTCCCAAAATGGCGCAAAAGCGCCCGCTTTTGGCGCAAAAAACGATCAATTAACAATTT
ATTCACTATAATCAGTAAACCGGTTTACCGGATTGTATTCAATTAAGTGTATTGAATACA
TAAGGTTAAGTTACAGGGCTGCTGTGTGGTTACTGCCCTGGCACGGATGCTGCAATGTTC
TTACTGGCGAACAAATATCTTACATAGCGTTTGTCCTGACTGCACTGGCGAGTGCTCTGG
TCCGCAGGTAAACCGGTTTACTAGATTGTAAACCGTGTCGGATAGAGTCTCTCCCGCAGG
ATGGCGAACATTTTCCCGGCCACAGCGATGGGAGTTATCAGATGCAGCAGCCACAAACTA
CCCCGCCAAGGGTAGAGATGATCAATATCACCAAGACCTACGGGTCGATACGCTCATTGC
GCGGAGTCAACCTTGAGCTGGCCCCGGGCGAAGTGCTGGGCTTAGTGGGCGATAACGGTG
CGGGGAAATCCACCCTGACCAAAGTGCTCTCTGGCGCGGTGATCCCCTCCAGCGGCACGA
TTCGTATCGACGGTGAACAGCAACAGTTTACGAATCCGGCCGATTCACGCCGTTGCCATA
TCGAGATGGTCTACCAGGATCTGTCGCTCTGTGACACGGTCGATGTCGCGGGCAATCTGT
TTATGGGCCGTGAGCCGATGAAATCGGTCCTCGGCATCCCCTTTCTCGACGAAGCCAAAA
TGCACGCCGATGCCAGAGAGATGCTTAAAGGGCTCGGGATCTCCATTCCGGATACTCGCC
TGCTGGTGCGAAATCTCTCCGGCGGCCAGCGCCAGGCTATAGCCATCGCCCGCGCCGCGG
CCTTTGACCCGAAAGTGCTGATTATGGATGAACCCACCGCCGCGCTGGCCGTCGCGGAAG
TTGAAGCGGTTCTGGAGCTCATTCGCCGCGTTTCCGCTCGCGGGGTGAGCGTGATTCTGA
TTACCCACCGCCTGCAGGACCTGTTCCTGGTCTGCGACCGGATCATGGTGATGTATGAGG
GTACGAACGTCGCCGACAGACGGGTGTCCGACACCAGCCTGAGCGATATCGTTAACCTGA
TTGTGGGCGAAAAATTCACCGCCCGCTCTGCGGCAGCACATTGAGGTAACAGGATGAGTA
TCATGAACTTGAGCAGCTCACGCATGATCCAGCATTCGCTGCCGCGCCGCCTGCTGCATA
ACCACTCAGGCGTGGTCAGCATCGCGCTCTTTTTCGTCTTCTGCTGCGTGGTGTTTTCGC
TGATCACCAGCAACTTTCTCACCGGCACCAACTGGCTCAACATTATCCGTCAGAGCGCCC
CGCTGCTGATCGTCGCGACGGCAATGACTCTGGTCATTACCACCGGCGGTATCGATCTGT
CGGTAGGCTCCACCCTGGCGCTGGTCGGCGCGCTCTCCGCTATCGCCCTGAATAGCTGGG
GTCTGCCGTGGCCGGTGGTACTCCTCGGCGGCCTGCTGCTAGGCGGATTCGTTGGTGCCA
TCAACGGCTTCTTTATTGCCTATGAGGGCATTCCGGCGTTTATCGTCACGCTCGCCACCC
TGGCCGTAGTTCGCGGCATCGCGCTGCTGGTCACCCAGGGCTACTCGATTCCGGTGCCGG
CTGACAGCCTGTTTACCTTTATCGGACGCGCGTGGGTCGTCGGGATCCCCATGCCCGCAC
TGCTCGGCATTCTGATTCTGCTGATCGGGCATATCGTTCTCAACCATATGCGCTTTGGCC
GCTACGTGACCGCCATCGGCGCTAACGCCGAAGGCGCGCGGCGCAGCGGCATTAACACCA
AAGCGGTCACCATGAAGGTCTATATCATCATCGGAATGGCCGCCGCGCTGGCGGGGATGA
TCATTACCGCACGCCTCGGCAGCGGCTCCTCCAACCAGGGCGAAGGCTTTGAACTGCAGG
TCATTGCTGCCGTTGTGCTAGGCAGCACCAGTCTGTTTGGCGGCTTCGGAACTATTATTG
GCACGCTGCTGGGCGCACTGTCGATTGCGGTCATTCAGAACGGGCTGATCCTGTCGCATA
TTTCGCCGTTTTACACCCAGATAGCCACCGGCACCATTATCCTGCTGGCTATCTGGCTGA
ACACCCGCATTCTCAACCCGACGCGCTCCGCGGCAAAAGGATAGCTGATGAAAGGATCAA
TTTTTCGCCATCCCTCCCCGCTGCCGGTTGGCGTTAGCAGCGGTTACGTAATGACTGTGC
TTGGCCCACTGCCGATTAACGAAATGGGCGTTACTCTGATGCATGAGCATATTCTGCTGG
ATGCCTCCGGCAAATGGGTGCCGCCCTGCTGCTGCAGCGATCGCCATCTTGCCGAAATGC
CGGTGAAAATGGAAAACCTTGGCGAACTGTCGCTCAACCCGCTGATGAGCCGCGATAACT
GTCAGCTGTTTGATGTCGACGTTGCGATTGACGAGCTGACTAAATATCGCGCCCTTGGCG
GAGAAACGGTAGTCGACCCGACCAATATCGGCATTGGCCGCGATCCGAAAGCGCTGGCGC
GCATCGCGCGGCTGACCGGTCTGAACATCATTATGGGTACCGGGCTCTATCTGGAACCTT
CGCACCCTGAGTGGGTAAAAATCAGCAGCGTCGAACAGCTGACCGAACGGCTGATTTACG
ATCTTGGCGGCGCGGAGGAGAAACCGGAGGTGCTCGCCGGGCTCATCGGCGAAATCGGTA
TCTCCAGCCGCTTTACGCCGGATGAGGAGAAATCCCTGCGCGCTGCGGGTCGGGCCAGCG
CCGCGACCGGCGTGCCGATCGAGGTCCATCTGCCCGGCTGGGAGCGGCTGGGCCATCGGG
TGCTGGATATTCTCGAGCAGGAAGGCGCCGATTTACGCCATACCGTGCTGTGCCATATGA
ATCCCAGCTTTGCCGATAAGCGCTACCAGCGCGAACTGGCGCAGCGCGGGGCGTTTCTCG
AATACGACATGATTGGCATGAGCTATTACTACGCCGACGAGTCGGCGCAGTCGCCCTCCG
ACGAGGAGAACGCCCGCGCGATCCGCGAGCTGATTGACGACGGCTACATCCAGCAAATTC
TGCTGTCGCAGGACGTCTTCCTGAAAACCATGCTCACCCGCTACGGCGGCCACGGTTATG
GCTACATACTCAAGCATTTTGTTCCCCGTCTGCGGCGCCACGGCGTCAGCGGCGAACAAC
TTGAAACCTTAATGATTGGAAACCCCCAGCGGGTCTTTGGCGGATAAAAGGAAACGTCAT
CATGCAGAAAAAAATCTTACTGGTCGGTGAGTCCTGGACCAGCACGTCAACGCACGTTAA
AGGCTTCGACCAGTTTGCCACCGCCACCTGGCACACCGGCGCAACGGACTTTCTGGCCGC
GCTCGCCGACAGTCCCTATGCCATTACCTATATGCCCGCCCACGCGGCGGCGACCGACTT
TCCGCTGACGCTGGAAGCGCTGCAGGAGTGGGATGCGATTATTCTCTCGGACATTGGCGC
CAATACGCTGCTGCTGCATCCGGACACCTGGCTGAAGAGCCGCCGAACCGCCAACCGTTT
AACGCTCCTGCATGATTACGTGGCCGGCGGGGGGGCGCTGATGATGATCGGCGGCTATTA
CAGCTTCCAGGGAATCAACGGCGGCGCGCGCTACCGCCATACCGAGGTGGAGAAAGTGCT
GCCGGTACGCTGCCTGGCCTGGGACGATCGCATTGAAACCCCGGAAGGCTGCTATGCCGA
AGTGACGGAGTCTCACCCCCTGTTTAACGATATTCCGGGCGAATGGCCGTGGCTGCTGGG
CTATAACGAAGTTGAAATGCACCCGGAAGGCAAACTGCTGGCGACCGTGGCCGGTACCGG
TCATCCGCTGTTGGCTGTTCGCGAATATCAGCAGGGTCGCTCGCTGGTGTGGACCAGCGA
CATGTCGGCGCACTGGCTGCCGGAAGAGTTTGCCAAATGGCCCGGCTATCGCCAGCTGTG
GATTAACTGCCTCGACTGGCTGACGGAACGCCGCTGATGACCGCGACCCTTGAGCTCGCC
CGGCAGCTGCTGGGCTTTAACACCATCAACCCGCCGGGCAGCGAAGCCGACTGCATGCGG
TTCTTCGCCGACTGGCTTGACGATAGCGGTTTTGAGGTTTCGCTGTCGTCGTTCGGCGAA
GGACGCTGCAATCTTATCGCCAGCCTGCCCGGGGCGAAGAGCGGTAAACCGCTGGCCTTT
ACCGGACATCTGGATACCGTCCCGCTGGGAAATGCCCGCTGGCAGTACGATCCTTTCGGC
TCGCAGATGGAAGACGGGCGTCTTTATGGCCGCGGATCCAGCGATATGAAAGCGGCGATA
GCGGCGTTTGCCGTCGCCTGCGTTCATCAGCGGGAAGCGATCCTCGCCGGACGCGGCGCG
GTATTGCTGATAACCGGCGGAGAAGAGACCGGCTGCGACGGCGCGCGGGCGCTGATCGCC
TCCACAACGTTGCCGGAGGTGGGCGCGCTGATCGTCGGTGAACCCACCGCCAACTATCCG
GTTATCGGCCATAAAGGCGCGCTCTGGCTACGCTGCGAAACGCGGGGAAAACCGCCCACG
GCGCGATGCCGGAGCTGGGGATCAATGCTATTTATCTTGCGGCGGATGCGTTGGGTAAGA
TTCAGCATTTTTCGCCAGGCGCGCCGCATCCGCTAATGAAGCAACCCACCCTCAACGTCG
GACGCATAGAAGGCGGACTCAATATTAATTCCGTACCGGACCGCACGCGTTTTGATGTCG
ATATCCGCAGCGCGCCCAATTTACAGCACGCCACTATCCGGGAGCGCTTGACGACGCTGC
TTGGCGAAAGCGTCACCGTCTCCACGCTGGTCGACCTGCCCGCCGTCCTCAGCCGGGAGG
ATCATGCGTGGATTAAGCAGGTTTATCAACGCTGTCAGCCGCTGCACGCTGAGCCGATTG
CGCCGCGCGTGGTGCCCTACTTTACCGACGCCTCGCTGCTGCTGCCTGCATTGGGCGATC
CGCCCTGTATTATTCTCGGCCCCGGCGAGCCGTCGATGGCGCATCAAACCGACGAATACT
GCCTGCTCAGCCGACTGGCGGAGGCCGAACAGCTATACGGTGACATCATTCGCGACTGGA
TGGCATCACCGCCCGCGACGAAAGTAAAAAATGAGTGACACTGTCACTGAAAGCGCGTGC
CATGCAATTCAGCGTTTGAATAATATCGCGGAATAACAGAGGATAACCGCCTCGTACACG
ACGGTATCACCACCAGCAAGGAGGCTTAGCATGTCCGTGAAAACCAACGCTGTGCTCGTT
TGCACCCTCTCTTTACTCCTTTCCGCCTGCTCGGGTCGTGCTTCTGCGCCGGGCAGCGCC
GAAGACGCTAAAATATCGGCTGAAGTGGATAAGATACTTCGCGATTATCAAACGGGTTCC
GATACTTCACCCCAGGCCAATGCCTCACGCTATCTGGCGCGGATCCAGGCGGCTATCTTC
GCTAACATAGACCAGCCGGCCTCCTGGCAAGGGCAAAAATGCTCGGTGCGCTTTATGCTG
CAGCGTGACGGGACGGTGCAGGATCCAACGGTCGAGAGCGGCGATCGGCCATTCTGCGCG
CAGGTGATGTCCGCGCTGAAAAAAGCCAACATCCCGCCCGCGCCGGACGAAAAAACCTAT
CAAACCTTCAGTCATGTCGTGCTGGACGTGAAGCCCTGAGCTTGCCCGCAGAAATGGCCC
CGGCCATCACCAGGGCCATTTCGAACAAGATAAGCTGACAGCCCTGCTTAACAGACGCTT
TTTGGCGATCAGCGAGGAATGATTCAATAGTAACAGGCTGGCGCAAGCCTGTTTTTTTTC
CATTCTTCAGGATCGTGGCCGGGTATGAATACCGCATGATATCGCTCGGTAAGCTGACGC
AGCTTTCGCACAGACTGAGCGACATCAGTAGCAGACGTCATTAGCCCCGGGAGAGCCTTC
TCATGGTAATGATCTAAGGTATAAGCCGCATCAATCGCTAGCGTAAAATTTGTACCACCC
GGTAAGCGGATAATAAAAGATTGATGGCCCGGTGAATGCCCTGGGGTGAAAATACATTAT
AACGTGCCATCACCGTAAAGGTCATAGTGATCATCGGACAACCCGTTCAGAAATAGCCAG
TTAAGTTGGGGACGATCGAAATCGCGTCGGCAATAGGCTCCCGAAGTAAACCAGTCAGGG
GCAAAGGCATATTCATACTCTTGCCTCTGGACAACATGCGTAGCATGGGGGAAGCGACCA
ATTGCTCCCGTATGATCAGAGTGCAAATGGGACAGGACCACATAGCGGATATCCTCAGGA
GCAATGCCAATCCTCTTAAGTTGTTCCACGCAACCCTGTTCTTCTGACATCACCGGTTTA
AACTGCTCTACAGCACTTCCCCAATAACCGCTGGGATCTTTCAATCCTTCGACAGCCAGA
CCGCCGTCAATCAGCGTAAACCCATCCGGATGGGTCAGCAGAAACCAGGGGACAGGGATC
TCATAATGCTCTCCCACGCCCTGATTCATCCGGATATGCTGATATCGACAATGCTGTGTT
CCTGACTGGAACATGAAAAGCTTTATCTCTGGCATCATTATTTTCCACCAATAAATCAAT
TAAATAGATTAAAATTTAGCCTGACTCAGGCCTTGAGTCTGGATTTTTCATCATTTCGCA
GTAAAGCAGTAGATACCTGTCCCCACTTACATTTATCGGTAAAGCCAATATAATTGGTGA
ATGGATCTCTTCTCAGCAATGCGCATATTTATCAGGGTGGTTGAACGGGGCAGCATGTCG
GCTGCAGCCCGCGATCTCGGTATTGGCCAGCCCGCCGTGAGTGAAAGAATAGAAAAACTG
GAAGCTCATCTTGGGACACGTTTGCTTAGGCGCAACACGCGTAACATGTCTCTAACGCAA
AGCGGTAACGTGTTTTATGAGCGAAGCAAAACGGCCGTTCAGGCGGCAGAGCATGCTCTT
TCTGTGAGTGAGGAAAATCAGGGGCTGCAAGGCAAAATCCGTATTGCCGCGCCCTATTCC
GCCGGAGAAAGCTTGCTGATGCCTGCATTGTTGCAGCTTCAGAACGAGCATCCGGCGCTG
CAGGTCGATGTCATTTTTAACGACCGCGTCATCGATCCCGTCACCGAGGGGGTCGATTTA
TCACTGAGATTAGGTGATGTCTCCGAAGGTTTTTTTGTCGCACGCCCGCTTGGCACCGTG
CGCAGAGTGTTACTGGCCTCTCCGGCTCTGCTGGCGAAAATGGGTCATCCTGACACGCCG
GATGCGCTGACAGATTATCCATTTGCTGCTGTTTCCGGTGTATTCGCCAGTAATCGCATT
CAATTGGTCGCTTCCGAAGATCAACTCATTAATGTTCCCGTCAATATTCAATTTCAGTCC
ACGCACTGGCGGAGTGTCCTCTCCTGGTTATTAGCGGGACATGCCATTGGTGTTTTGCAA
AGTCCGGTTTGCAGAAAAGAAATGGCAGACGGCGCGCTCATCCCCCTCTTAAGCCACTAT
CCGATCCCGCCATTTAGTGCCTGGTTGCTCCATCCACCAGCTGGGATGATGTCGTATGAA
ACGCGAATTTGTGCCTCCCTGCTGGAGGGCTATATCAGAGATTTGTTGCTTGAGCCGGCC
GGCTGAATAAAACAGCGCTGCCCTGGCGCGCTGAAGATGGCCTCTTGTTAATGACTCAAT
CTCTGATGCATGAAATCAATAAGCGCTCTTGTTTTTGCCGGCAAGTAACGCCGATCTGAA
TACAGAGCGAACAATTGCAAGGGGGCTGCCGATTGTTCAAATTCAATCTCGATTAACCGC
CCATCATCAATATAGGGTTGGCAGGCTTGTTTCGACAGGATGGCAAAACCGACACCTGAG
ATGGCCGCTCGCCCTGCCATCTCTCCGCTGTTGACCCGATAACGACCGTTAACCTTGATC
GTCTCGAATCCGCCCTTTTTATTCACAAACTGCCAGGGAGCGCCTTTAAGCGCATTCACC
GTTGTAATACAGGGTAACTCTTCAAATTGCTGTATTCGAGAAGGCGTGCCATAACGCTGG
ATGACGGAGGGGGCCGCAACGATGGTGCAAGGGATCGTCACCAGATGACGGGCGATGTAG
TCACTGTCATCCATCTGACCACGGCTAACAATGACAGCTAAATCCAGATCATCTCGCAGG
GATTCATAACCCGACAAATTTGTGACGCAACTTATCTCCAGATCCGGATGCTGACAGGCG
AAATCAGCAACAACAGAGCCCAGCAATACAGGACCGATTTCATTGGGAATACAGATACGT
AATGGCCCCTTGAATTGCATTTGTCGCAACGTTAATTCGGTTTCAGTTTGCTCAAGTGCT
TCCAGTAATGGCTTCGCCCGGGTATAGAGTAGATGCCCAGCCTGTGTGAGCTTCATATGT
CGGGTACTGCGCTCAATGAGCTGAAGGTTCAGTTTGTCTTCTAACTGAGAAATGCAACGG
CTCACATTTGATGTCGGCATTTCCAGGGCTTTCGATGCCCCGACAAAACTGTCTCTTTCC
ACCACAGCAATGAAGATTTTCAGCGCATTAAAGTCAAGAACTGGCCGCATCAACTATCCC
ACATATGATAATAATGAGTGCCATTTTTACCATCTAATCGACAAGTTTGATAGCAGTTAA
GCTAGGATATCTTTCATCCACAGGTCGCTTGCTATGCCACTGGTCACCACAACATTTAAT
CAAAAGACGCTCATTCGGATTGCTATGGTAATCGCTTTGGTCCAGTTTACTAATGCGCTG
GAATATATGATGTTCAGCCCTGTTTTTACATTTATGGCTGCAGATTTCGCTGTTCCCGTC
ACCTTCTCAGGCTATGTATCCGGTATGTACACATTTGGAGCCGTCCTGTCGGGAATTATC
GCCTTTTACTGGATTGATCGTTGCAATAAGAAGCATTTTTTAAGCGCTAATATGGTACTG
CTAGCCATGGCGACACTGTTGACGACATTCACTACCAGTTTTCCTCTTCTTCTTACATTG
CGCTTCTTCGCAGGACTGGTTGGCGGTACGACAATGGCTGTGGGGATCACTATTTTGATA
AACCACACACCGGCTGACTTGCGCGGAAAAATGTTGGCGACGGTGATTGCGTCATTTTCG
ATGGTCAGCATCGTGGGGATGCCCGCTGTACTATTTTTGTGTACTCATTACGGTTGGCAT
GTCGCGTTGTGGTTAATTTGTACACTGTGTTGGTTGGCATTGCCACTGATCGTCTCCATC
ATCCCTCAGGATCCCGTCACTTTCGACACGTCCCACGCGCTGCCCCTCGATGTAGATACT
TTACTGTTTGCTTCCGGTAATGCGCTGGTACAGTTTAGTCCAATGCTGATCATTCCTGTC
CTGGCGCCATTAATGACGCAGCTGTTGGGGGCTTCTCAAGGTCTGCTGCCCTGGTTGTTC
TTCGGCGGGGGCCTGGCGGGGTATCTGTCTACCAGAATGACAGGCGCATTAACCTCTCGT
GTTTCTGCTTTGAGTTTGGCGACCGGGTCGACCCTCGTTTTTATCCTGAGCTTACTGATA
CCCGTGATGGGCTATCCGCATCCAGCGCTATTTATTACGTTATTTCTCGGCGCAGCTTAC
AGTCGTCTGGTGTCATCGTCGGCGGTGACGATTCAGTTTCCTGATAACAAGCAACGAGCG
GGATTCTCTTCATTACAGACATCCATGATGTATCTGATGACAACTGCCGCATTTTTCCTG
TCTGCTTTTTTGTTACCCGACCATCGCATGGCGCTACAAAATATGGATACGCTGTTGGCG
GTATGTGCAATTACCGCATCAGGAACCCCAATTATTGTCATCGTTTTGCAAAAGAAACTG
GCTAAACGTACGTTCGAGCCCGATCGTTTCACCACTGAGTAGTACTCCACGGGTTGCTCA
TTTTTTAAGGCAAAAACAGGGGCATACGCCCCTGCGTGACTACCGCCGACTCATGGCCAG
CTTCGCGGCAAACAACAGAAACAGGCAGCCGGTCGTTCGATCCATCCATTTCACTACGGC
TGGTTTTTTCAGGATGCCTGCGGCATAGCGAGTGGCGGTAATCAGCGTTAACGACCACAG
CGTACCAATCAATACATGGATAGCGACCAGGAGAAAAGTCCAGCTCACGGGTGAATGCCC
GGCGGGGATAAACTGAGGTAAAAACGAAACGTAGAAAACACCCATTTTGGGATTAAGCAC
ATTCCCCAGCATCCCACGCAGAAACCAGTTACTGGTGGTAGTGGATTCTGCCGGAGTGGT
GTTAAATTGCTGGCGCGGGCGCAGAAGCAACTGGATGCCCAGCCAGCAAAGGTAGCCCGC
TCCGCACCATTTCAACAAGGTATAAGCCAACTCAGAAACCGCCAGCAGCGCCCCTAAGCC
AAAGGCCACCACGGCGCCCCAAATAAAGCATCCGAGATCAATGCCTAACGCGGCATGCAA
GGCTTTGCGTCCACCTTCAGCGGTCGCCGTGCGCAGGATGAGCGCGGTATCGAGACCTGG
TGTAAGAGTAAGCAGTGTGGCAGCGAGGGTGTATGCAAGAAGTGAATCAGTGACGAGCAT
TTCCTGTCTCCGAAAGAGACAAGGCTACTGAAGGGTTCACATTTTTGCAATAAAATTATT
TCCCCTGATCTTCTGCTTACCCTGCTCCATTTTACTTCGGGGATGGCAGATGCAAAGGGT
AGCCCATGACTAAGTAATGCTTAGTCATGGGCTGATGTTCTTACAGGAAGAGCTTAATGT
TGATTTAAAATAACCCTGGGATACGTTAGCTCACTTTAATATCATCCAGGTCGATATCCT
CTTCTTCGTAATCATTATCAACAATCACGTCGCGAGGGATATCTTTTTTGATGACGGCAT
AGACCGTGGCGGTAACAACGATATTCACCAGCAGGGCCATGATGCCTGCCATCGGATGTG
ACATCGTGGGGATCATCAATACTCCGCCAAAAGGAACCGTCGCATCCGCACCATAGACCA
TGGTGACCGCCCCGCCGCACGCGCCGCCGATAGCCGCCGCCGCGATACCGCGCACAATAT
CATTCATGACGATCGGAATAGAACCCTCAACGATATTCACAATCCCCATCGGAACCGCCG
ATTTTAAGGTTTCCACTTCTTCACGGTTATAGATGTTCTTACGCAGAAGCTTAGCAATGA
AGAAAGCCAGGCCAAATCCGATAGGCGTAGCGGTGTTAACTAACTGAAGTGCGGTAATGG
GTTCATTTATCCCCTGCGCCTGCAGGGTCAGCACGAAAGCAAAGCATGTCTTATTTAGCG
GGCCGCCAAAGTCAACAATACACAATGCGCCTATGACTGCGCCTAACACCAAATTCGACG
ACGTGCCCATGCTTCTCAGGAAAGACGTAAGCGCTTCCGTAAAGATACCGATAGGCGTAC
CGATGATATAGACCATAATCAGGCAGCTGATAATGGAGGCAAAAAAGGGAACGATCAGCG
TCGGCATCAACCCGCGGGCCCAGTCAGGCACCTTGACGTTTTTAATGATCGCCAGCGCAA
TATACCCCGCAATATAGCCACCAATCATCCCACCGATAAAGCCTGCGCTTATGGTATTCG
CCGCCAGCCCGACGACAAATCCTGGCGCGATGCCTGGTTTGCCGGCAATCGAGCCAGATA
TTCCCACGGCAATCACCACCGGCAACAGCCCAAGCGCCTTGGCGCCCAGGGTGGCCATCG
CCTGCCATACATCAAATTGTCCCGGAGTTAACGTGTCCTGCACCGTTCCGCCAAGCCCCA
TGCCGATGGCGATAATAAACCCAGAACCACAGACAATGGGGATCAGAAACGAGATAGCGG
TCAGCAGATGTCCTTTAGGGTTTGCTGCTTGCCATATTTGTTTTAGAGACATAAGTCACG
CCCTTTAATGTAGAGTCGCCAGGCCGAAATAAAATTATGAATTGACTAGTTCACTGAGTT
TTTCAATCAACTTATTGGGGGATTTGACTGCCGTTTCCGTCGCGACTTTAACGACTTTCT
TGCCGGCAAATCTCTCCTCGCCCGTTACTTTGACATCGGCAGCAAGCAGGACAATATCTG
CTGCGGCAATCTCATCAGCGGTTAACGAGTTCTCAATGCCGATGGTTCCTTGCGTCTCGA
TTTTAACGTTATGTCCGGCTTTTTTAGCCGCAGTTTCAATTTTCTTTTGCGCAATATAGG
TATGTGCAATCCCCACCGTGCAGGCGGTAACGCCGACAATATTCATAATGTTTCTCCGTT
AATTAATTTAATAAATTACTAATCGATATTAGCAAGTTGGTATTAAGCATCGGCGTTTTC
TGTTTCTGAATTGAAAAGCGCAATGATTTTATGTGGATCAGATTCAACAAGTAATTTAGC
GATAATGTCTTCATCCGCCAGTGACCCAGACACTTGTGCCAACAGGCGAATATGGGTGGC
ATTTTGATCCACCAGGCAAACCGCAAATAAAATAACACAGCGGACATCGCTGCCATCCAT
GGTCTCCCAGGGAATGGCATGTTGCGTGCGTCCGATGGCTAATGCGGTACGGGAAACACC
GGAAGATTTACCATGTGGAATAGCGATATGGTTTTCAAAGCCGGTAGAGCCTAGCTCCTC
GCGTAACCAGACATCACGAATAAAGTCTTCCTTATTGGTGACGGCGCCATCCTGGATAAG
TAAATCGGTGAGTTCTTCTATCACCTCTTCTTTGGTTCTGGCGGTCATATTTAACTTGAT
GTTTTTAACATTAAGCACTGTCGAAATATCCATGATTCACCCGCATTCATATAGAGTAGT
CGTTAAATAACAAACCAGCATCGCTGGCGTGATGCAGATCTTTTAAGGCTTATTCAAATA
CACACTGTGGTTCGAAGAGAAATAACCGTTATGCAGCGACAGTTTCCCGCTGGAAGATCT
CGATCATTCTGTCCCACGCCTGGCTGACATCCTCATGGAGCGAAAACAGACCCGATGTGC
CGACGATAAAGACATCTACCCCGGATTCAGCAATCTGACCGAAGGTTTTCTCATTGCAAG
AGCCATCAATTTCCGTCAGATAGTGATAGCCATTATTTTTGCGCATGTTGATGAGCTTTC
TAATCTTGTTCAGCGACTCAGGAATAAACTTTTGTCCGGCATAGCCAGGGTCAACCGACA
TGACCGTCACTTTATCCAGCAGATGCGCATATTCGGCAATGCTTTCTGCCGGTGTCGCCG
GGTTCAGCACCACCCCGCACTTTTTGCCCGCATCCTTGATCTGATTCAGCAGGCGGAATA
TTTTGTTATTCGCCGTCTCGGGATGAAAGCTGATGATATCGGCGCCGGCCTCGAGACACA
TGGGAATGATATCTTCCGGATGATTCACCATCAGATGAACATCAATGGGCACAGTAGTAA
TTTTTTTCAGATTCTCAATAAAAAAGGGAGACAGTGTGATATTGCGGACGTAATTGCCAT
CCATTATATCAACATGGTAAAAATCCGCTTTTTTATTCATTGCCGTGATCTGCTCTTTGA
ACTGCGTTAAATCCATGCACATCAGTGACGGTGAAAATTTAGCGCTCATAAACCACCTCC
GATAAATAGTTAGTTAAACATTGCGATGATATGACCCAGCACGATGCCGACAACGCCAAA
GTCTGCGTCTCCAAAGGTTGTGGAGCCCAGTCCCATATCCCCCATCATGGGCAAGAGAAT
GGCAGGCAGGAACGAAATGAGCAGACCGTGAGCAAAAGCCCCTACCACCGCCCCGCGACG
TCCGCCGGTAATGTTGCCGTAAACCCCCGCCGTGGCCCCGCAGAAAAAGTGGGGAACCAG
GCCCGGGACGATGACGCTCAAGCCGAACAGCGGGCAGAGGAACATACTGACCAGTCCTGC
GACAAAGCTTGCGAGGAAGCCGACGATGACGGCATTCGGAGCGAAGGGAAACACCGTCGG
ACAGTCCAGCGCCGGCTTCGCGTCTTTAACCAGTTTGTCCGCAATCCCTTTAAACGCCGG
GACGATCTCGGCAATCACCATCCGAACCCCGGCGAGGATGATATAAACTCCTGCAGCAAA
CGTGAGGGACTGAATAATGGCGAAGATAATAAAGTTCTGACCAGCGCTCAGGGTCTCCTC
GACAAAGGATTTGCCCGCAACGAGCACCAGCACCAGAAACAGAATCATCATGGTGAGAGA
GATGGCCACCGATGAGTCGCGAAGGAAATTGAGCGACTTAGGTACTTTGATCTCTTCAAT
CGAGGGACTACCTTTACCAATAATTTTGCCCACCAGCGCGGACAGCAGGTAGCCAATAGA
TCCAAAATGCCCGAGCGCCAGATCGTCGGTGTTGGTTATTTTACGGGTAAACGGCTGCAA
GATAGCCGGGGAGATGACCATCATCGCACCGAGAATAACCGCCCCGATGGCCACCACCCA
TCCCCCTGACAAGCCCCCTACAGACAGGATAACCGCCAGCATCGCAGCCATATAAAGCGT
ATGATGTCCGGTCAGAAAGATGTACTTTAATGGCGTTAGACGCGCCAGGGCGATATTGAT
CAGCATGCCCAATACCATAATGGTGGCGGTTTCCGTGCCGTAATTCTTTTGCGCCAGAGC
GGCCATGGCATCAGTGTTGGGCACCACGCCCTGAATATGGAAAGAATGCTCAAATAACTG
GCTAAAGATGGTTAACGTATAGGCTATAATACCGGCGCCGGCGGTCAATATGACAAAACC
CATGATGGTTTTCAGCGTGCCTGAAATAACGTCTGAAATTCCTTTTTTTTGCAACAGCAG
ACCGATCAGTGAAAATAAACCAACCAGTATCGCCGGTGTTCCTAGCACATCATAAATAAG
AAAATGAAGCATGTTTAACTCCACGAATCAGATAGCCGTTGCTTAAATGTTTTCTGCTAA
AATTTCTTTAATTTTATTGTTATCAAGTAAATTACTTAATCCAACGACCTTTGCAGAGTG
ACTGCTAAGATGTTCTGCAATGTCTTTGGCGCTGAGAATAAGATCGGCAGTTTCGCTTTT
TGCCGACGTCAGATCGGTATGTGCGACTTCAGCTTCTTTATTCATTTCGGCAAGGATCTT
TTTGACATTCATTTCAACGATGAAGCTGCTGCCTAAACCATTACCGCACACGATAAGCAC
TTTTTTCATTCTGTTTTCCTTCAGTCAATAACGGCCTGAATCGCCTTGCTATCATCGGCA
TTTAACAATCGGTGTAACTTTTGCTGATCGCTAAAGATTTCAGCCAGTTCGCCAATCATC
GTGATATGTTCATTTCCGGAACGAGCGCATAGTATGATTACCACGTATACCGGATCGTTC
TCTGTCGAGCCGAACGACACCCCTTCTTTAATATGAAGAAGCGATAATCCATTTCTTAAC
ACCCCCTGTTCAGGACGGGCATGAGGCATCGCCAAGCCGGGAGCTAATACGTAATAGGGC
CCAAGTTCTTTATGGCTTTGCAAAATCGCCTCAATATACGACCCGGCTATATACCCTTGC
ATCAGCAAGGGTTCTGCTGCAAGTCGAACGGCATTTTCCCAGCTATCTATTGAGTTAATG
ACTTTAATTTTATCCGGGGTTAACCAGTCTCTGATCATATGCTCTCCCGAGGGGGTCTAT
GTGCTGCACTATAAACAGCTAAATAAAATGCAACTGTGATACACCTCCCAAAGTTAGCGC
TAACAAAGAAAAATGTTAAAAAGTGCGTTACCGCTAACACTGGCTATAATGTGCTTTCCC
CCTCGCTGTGGTAAGTTATAATGCGATTCGCAGATATACTTTCGTTATATTTTATTTTTC
AAACGGTTGGTGATTTTGGTGAAGAGTTTAGACGCGGACGGTAGCCCGAAAGAAAAACGA
CGTAAAGGAACGGGTAAGATAACCCTGACCGAGGTGGCTGAGTTTGTCGGTGTGAGCGCC
ATGACCGTCTCGCGAGCGCTGAGAATGCCTGAAAAAGTGAATCCTGAGCTTCGCGATCGC
ATCGATGCGGCCGTCAGTCAACTCGGCTATGTCCCTAATCTGCAGGCACGTAATCTGGCG
TCGGTCCATTCCGATCTTATTCTCGCCGTCGTTCCCACCTTCTCTTCGCCGGGTTTTTTG
CCGGTCTCTGAAGCGCTGCAAAAAGTGCTGACCGAACGCGGATATACCATGATGTTTATG
GAATCCGGGCATGACGGTCAAAGTGAACAAAAGACGTTTGAAAAAATGCTCGCCTATAAC
CCGGCGGCCATTATTCAGTTCAATATCGATACCATTGAGAGCTGCACCCAGTTGCTGGCC
AACGTGGATGTTCCTATTCTGGAAATTGGCGCGCTAAATACCCACCCTGTGGGTATGTGC
ATCGGCGTGGATTACGGTAAGGCCGTAAAACAGATCGTGACTCATCTGGCCGACGCCTCA
TTAAAAAACATCGCACTGCTCTGTACCCCGGCTAATAACACAATGTTTCGCCAGTTGCTG
AGCGGATGGAATACGGCGATGCTCGCTCTGAACCGCTCCCCGCACCGGGTGGTAACCACG
CATTTGCCATCTACCATCGCCACAGGCGTCAATATATTCAAGGATATGATGATTACCTGG
GGCGATCTGGATGCGTTAATTTGCACGTCGGATGAAATGGCCTGTGGATGTATGATGGCC
TGCCACAGTGCCGGCATTAAGGTGCCCAATACCGTAGCCATTGCGAGTTTAGGCGGAGGA
GTGTTATCGACAGTCTGTTCCCCTGCCCTGACAACCGTTGAGTTTCCCTGGCATGACATT
GGGGTGAAAGCCGGTAAAGCTCTTCTCGAACTGCTTAACGATAAGCCTGGTGAAAAGTTC
ATTGAAATTCCGTCAGTGCTCAAAGTCCGGGCCAGTACCGCGGCATGAGTTTAATATAGG
GCGATAAGGCTTCCCCTATCTAGTATCTGTGTGTGGTAGCCAGGGTTTCTACCAGGAAGA
ATGTCTCTCTGCGAGAGTCCATACAATAAATGCCCAGCTCATAAAGCAAAAAATAGTCGG
GACAGTAGCGTTTTTTCGCTACTAAGCGGGTAAACCGCCAGCCTCATTTCCCGTTTATCT
TGCCAGCCGCCCCAGGCGGTGATTTCGTAGCCTCGACCCGCCTGGGCGGCTTTGCACTGA
AGTCCGTCTAGCGCCAGTCCAGGGTATACGATGTCTCCTACGCCAGTTAGCAGGTAAAGC
GCACCGCGATAATTCATTTGCACCGCCCTGGTGCCGCACATTCACCATGCCGCCCCCCGT
CAGACATGCCCTCATTACATTAACCAGTTGAATATAAAAAATTATTTTATATGGCACGTT
TAATGCTCTTCGCTTGTATACCGCAATGTGGACAAGAACGTATGCCATATGGCCACAACA
GGTCGCCAGTCTGCGGTCGCAACCTTCCCCTTTCTGTGAGGCATCCAGGGTGGATGCGTT
TCACGGAAGCCTGCTTACTGAAAACGGAGAACAACATGACGACACTCAGCGAACCGTTGG
TTACCCCGAAATATGGCAAGTGGCGCCAGCTGGTGCTGGGCCTGATCTGTATGGCCGCCA
TCTCCAGTCCGCAATATGTCTGGACGCTGTTGACAAAACCCCTGGCCGCCAAACTTGGCG
TCGGTCTGCCAGAATTGCAGGTCACCTTCTCGCTGCTGATCATCCTGCAGACCTTCTTTT
CCCCTTTTCAGGGGCGGTTAGTGGAAAAATTTGGCCCACGGCGGCTGATCGCTATTGGCA
CAGTGATGGCGGGAATGAGCTGGGTGCTTTCCGCGCAGGTGAATGGCCTGGCAACGCTCT
GGCTGGTTTATGGCTGCATGGGCGGCCTCGGGACCGGGATCGTCTACATCGGCGTTGTCG
GCCTGATGGTCAAATGGTTCCCACAGCAGCGGGGATTTGCCGCCGGCGCGGTGGCGGCGG
GCTACGGGATGGGGGCCATCATAACCACCTTCCCCATCTCCCTGTCGCTGACCACTAACG
GCCTTGAACACACGATGACGACTTTCGGGATCCTTTTCGCCCTCGTCGGCTTCATCGCCA
GTCAGGGGCTGAAGCTGCCGCCGCCCGCTGTCTCCCAGCCCGTCAGTCAGACGGTGGTGC
AGAGCAGCAGATCGTTTACTTCCCGGGAAATGCTGCGCCAGCCGCTGTTCTGGCTGATGT
TCGTCATGATGGCGATGATGTCGACTTCCGGGCTGATGGTCACTTCGCAGATGGCGGTGT
TCGCCGAGGATTTCGGCATTAGCCAGGCGGTGGTGTTTGGCATGGCGGCGCTGCCGCTGG
CGTTAACGATAGACCGCTTTACCAACGGCTTAACCCGGCCGCTGTTTGGGTTTATTTCCG
ACCGCTTCGGCCGCGAGCAAACCATGTTTATCGCCTTTGCGCTGGAGGGGGTGGCGATGA
TGCTCTGGCTGGCGTGCCGGGAAGATCCGCTGCTGTTTGTCCTGCTCTCCGGGGTGGTGT
TCTTTGGCTGGGGGGAGATCTTCTCTCTCTTCCCGTCGACACTCACCGATACGTTCGGCA
GCGAGCATGCCGCCACCAACTATGGCTGGCTGTATATTTCGCAGGGCATCGGGTCAATCT
TCGGTGGCCCGCTGGCGGCACTGCTCTATCAGTACACCCACGGCTGGCATGTAGTCTTCA
GCTGCGCTATTGGCCTTGATTTTATCACCGCCGCCCTCGCGCTGTGGGTGCTAAAACCGT
GGCGCGCGCGCTTTATCCGCCAGCATAGCTAATCGTCCGCCGGGCAGAAGTGACGGTTCG
CCCGTCACTTCACTGATATTCGCTGCGCAGCAGCGCGTACAGGTACTCATCGCCCCACTC
ACCTTTAAAAAAGATATTCTGCCGGTAATATTACTTTCGTTCTCAGGTAATGAAAATCAT
AGCGTTGATAACGTCAGCTAATAAATTCATTCAAGTTATTTTTTTATTTAACAACGCACA
GTACTTAATTAATTAAAATTACGCTATTCTGTACTTTTATAGCCTCAACAAAGCAGACAG
GGAGTCAGCATGATAATAAGCCCGCCATTTATACGTCCCCGGAATGAAGGAGAATGTGAT
GCATCATGGGTGGAAAGAATGATACCCACTGATTTAAACCGGGATTTTCCTGTAAACAGA
TCCGGATCATGGCATGGCGGTGTACATGTTCTCCACACCGACAATCCTGATGAAGGTTAT
AATCGCATCGAATTTGTACGTGCGATTGCAGATGGAGAAGTTGTCTCTTTCAGGGCGCCG
TCAAACACAGAAAGACGGGATGCATTCCCGCTGAATATTAATGGCAGAACTGATGATGGA
TATATTCTGCTAAAGCATAAAACCGAGATCGGGGAAAGTTGTAGCGTCGTCTATTACTCC
CTGTATATGCACCTCAGAGACCGACTGAGTCCCGCAATAAGGGAGGGAGGCAAAGTCTGG
CGCAAGGATCGCATAGGACAGAATGGGATGGTGGATGAAAATAATGCCTTTCACTTTCAG
ATTTTCTGTGACAATGAAAACATGTTGAAACTAACCGGACGCATGCTACCCGAACTCGAT
GTCACCCGCGATGGCAGAACCGATACGGTTTATGGTGATATTCATTTTTATCTGCCCGCT
GGGACACGGTTTTACGAATCTGTAGCTGACGCAGCCTCAGCAGATACCGACCGCCTAAAT
CTCGTTCATACCAGTGCCGAAGCACTGTTTGTCAGTATGACCTTCGAAAAAGGTGACTGT
TCGATGATTACTCGTAGGCAGAATATCACCATCGGGGCACACTTCGATACGGTGGGAGAG
CCTCTAGTAAACATAGATGCTAACCAAATTGACGACATAAGAAGATTAGGTCTGAAATAT
GAATACAATCTATACTGGACAGCCAAACGTCTGTACCCGCAGAATCCCTCTGCGGGCTTT
GAACTACTCCGCTTTGGTCGGATTATTAGTACTGAATATGAAACTCTCATCCCTGCCATC
GCCCCGTTGTGGCGTACTGTCAACTTCCCCGGAGGCTCAGGGCTTGTAAATCTGGCCTCT
TCTGACATCAAAAAATTCAGTGATGCCGACTTCCCGCACTGGACGGGCTGGCGAATGGTG
GACGATGACATGGACAATAACAGCCAGTGTAATTCCGCCTTTATCACGGGATTACAGGAG
AGTGGGAACCTTAGCGATCTGAGCAGCCGTCTGGTTTGTCATTTTCCACTCGAATGGAAC
GCCGACACTTTTGAACAGCGTTATTCCTGGCTAAAAAACAATAACGACGATACTCAAGCT
ATGTCTGATGAGGACTATGAGCGGTTGAAAAGTCATGTTTTAGCACTGTGCTTTGATACG
GGCACGCTTGGCACAGGTCGACTATGGCATTTTCATCCAGTGGCCTTCATTACCCATTTT
CGCAGGTGCTGCTGGCTTAGCAAATCAGAATTGAAGCAAATTGTTCCGCGCAATCTGTTA
AGAATGGCGGGACAGAATGATTATCGATGGGAAGCCATCATCTACCGGGATGGCGTCGGA
AGCCTTGCGGATAATATCCGCACGCACATTAACAGAGCAATGCAGAAACACCTGATAACC
ACCCCACTCCGACTCGCTTGCTTTCTGGGAAACGGGATTCAGGAGACGGGGTGGCTGGGA
ACAATGGAGGAAGGTTATCGCTATACGGAAAGGGATCCACGCACGCATCAGATCGTTCGT
CGCTATAATATTTGGTACTACCCGTGGTATGGACGAGGCCTGTTACAGCTAACCAGCCCA
CTAAATTATTTCGAATATTTTAGCTTCAGAGGACGAGTATATCCTGTAAACATCAAAGAT
ACTCTGATAAATGAATATAATCGTCTTTATTCACACCGGGGCATTCGCTACACCGACAAT
CACCTATCTGATACAGAAAACCACATTCCTGAGAACATTATTAGCTGGAGGGATAATGTC
AGCAGCGATAACCATGAGGCGACTAGCAGTGCAGGATTTTACTGGGCGTCAAGAAATATG
GCATATTACGCTGATAACGAACATATACTCGAGCGATGTAGCGTCAATACCAGAAGAAAC
GGGGTGAAAATTTACTATCGTAGTCAGGCCTTCTGGCAAGCCAGTGCCGCCGTTAATTTA
CCCGCACAAATTGATAATGAACAATATCAAGGATTAAATGGTTTTAATGAACGCTGCTGC
GCATACGGTAGTGCGATAGCCGTACTTACTGAGCAAAAATTCCCGGACAGCAATAACTTT
TTGGTTAATGAAGAACCCGAATCAGAACAGTTAAGGAGAGGATGATGAGGGGGGTTATAA
TTTTACTAATATTGATATTTTTATCACAAAAAGCCGTAAGCTCCATCACACCGGCAATAC
ATGTACCCTCTGACTTCAATAAAAACAGGTTTGTTAATTATAATAACGCCATATCTAATG
GTAGCGGGAATAACACATGTGATAAAGTTGCATTTAAAAACTATTATCCGAGTGAATACA
CATCATTAAAAATAAAAAACCCACCGTTTAACACTTGGTTTTGTTGGTTTTCTGTCGATG
TCATCCATGATGGATACGGCCCAAACAGGTTGCTTCCTGAAAAAGTCTACTTTGATGAAA
AAACAGGAATATGGAAAAAGAAAAAATACACTTTGAGTAAAGAAAGTATCCAGCGCTCTA
AGGATGTCTATGGCATTGTTAACCTTAGCGAGTTGCAGCCTGTACATCTGTATAATATTC
AGACAATTAATGCGCATGGATATGCAGTCATTGATAACAACGTTTCCTTACAAGAACAAA
AGAAAGGAGTGAAGAAAAAATTGTCATTCTGTCTTATACGTGACGAAGCTGCATTCTGTG
GTTCAGGGTCGATGATCAATCTTATCGATGGAAAAGAAGTCGACTTTACCCCCTATATGC
TCATTTCCCTTGAGACAGTCGAATTGGGTGTTGCAGAGCATAGCCAGAAGTGACGGCTCG
CCCGTCACTTCACTGATATTCGCTGCGCAACAGCGCGTACAGGTACTCATCGCCCCACTC
GCCTTTAAAAAAGATATTCTGCCGGTAATGCGCCTCGCGACGAAAGCCCAGCCCTTCCAG
GAGTTTGATCGCTCCGGGATTGCGGGTGTCTACCACCGCTATCAGCCGGTGATGGGCTAA
CTGTTCAAAGAGTAAGGCCATCACCGCCCGCATGGCTTCCCGGGCATACCCCTGATGCTG
ATACGCAGGGGAAAAGGTCATCCCCAGCTCGGCCTGTCTGCCGTGATCTAAGAAGTGGAT
CCCCACATCTCCCGCCAGCGCACCGTTGGCCTGGATCTCTACGGCAAGCTGGAACCAGCT
CTCATCCTCAGCAAAGGCCTGCGAACGCTGTTGTTCATAGAAGGCTGTCGCCTCTGTCAT
GCCGTAGTGGGTCCAGCTCTGAAAGCGGGCCACCTCCGGCAGATTGCGATAATGGCTGAA
AGACGGCAGATCTTCCGTTCTGAACCGGCGCAGCAGCAGCCGGGGCGTGGTCAGGGGTAA
TTTCATCTCTTCTCTTCTTCTCAATGAGACAGGCAATGGCGGGGCCATCTTAACCTGCGC
AGCCTCAACCCAGCCATCGCACTTCCTTGTCAATTTAATATAAAGTTAAATTTCGATATT
AAAATTTCACAAACCGATAAAACATTACAATAACAAATACGAAAAACAGGGGAACAAGCC
AGAGAGGCGTCTCTGGAAAAAAGAGCCCTTGCGCCACGGCGAAGAGGATGGTCAGTACAG
CTGGGCCATAATATGAAATTAACGACCTGAATATTCTTCGCAGCAATCTTTTAATAAGAT
TCATCATAGTTATCGGATCATCCTGGTAATGATGTCTGTAATACCCTCATTCGATGCCTG
TCCTGCTGTAACCGTCTCAGACTTCAGAAATAATGCCTATCAGAAAGTACATCATTCACA
GCTTATGTGTATAAAGGTCCGAATAATACGTCGGTTCAGAAACATAAGGACATGACTTGT
GTATGTCTACGCAATCTTGTTTTTATTGAGGGAACCGACGCCGCATAAACCGCGGCTGAT
TTACTTTTTGCCCGTCTGGCGGCAAGATCCGGCATAATGCACCGCTGTCGCAGGACGGCC
GTGTCACCGGCAATCGTGACAGCGAACCATTCGACAGGAAAACGCATGAAGCCAAAACAA
GCGGACATTCTCCGCCACGCCAGCACGCTGTTTAATCGCGAAGGATATCAGTCGCCCAGC
ATCGAGCGGATTGCTGAACATGCCGGCATCTCCAAAATGACCTTCTACCGCTATTACGCC
GATAAAGAGGCGCTCATTCTGGCTATCCTCAAGCAGAAAGAGAGCGAATTTATGCAGGAT
CTGGCGCAGATCACCGCGGATAAAGCCAGCGCGCGGGAAAAGCTGTTCGCCGTGTTCGAC
TACTACCATCGCTGGTTTACCTGCGAAACGTTCCACGGCTGCATGTTTACCCGCGCGCTG
TTTGAATATGGCGCGTCATCGCCGGCGATCCGGGAGCAATGCTCCCGATTTAAGTCGCTC
CTCTGGCAGTTCTTCCGCGATATCCTCCTGCAGGTGTTAAAACCGGAACCTGCCGAGCGG
GTGGCCATGATGATGGTGATGCTCATCGATGGCGCCATCGCCGCCCAGCAGGCCGAGTCC
GCCGAATGCCGGGAGATCCCGCCAGGGGTGACCGCCTGGAGCGCGGCCAAAGCGCTTATT
TACTCAGAAGGCGGTACGCTGTGAGATGATAAGCTGCCGCCCAGCGACTGCAGGGCCGCC
AGCAGACCATCATAGTAATCGTTGCAGGTTTGCAGACGCAGCGCGGCGCCAAAGAAGACC
TCCTCCATCGCCGCCGGATGTTTTTTGCCAATCGGCACAATCACATTGTTCAGCCAGCCG
TCCGCATGGCCGATATCGACCGTGATATGTTCGGCATAGTAATGCACGTCGCGCTCGGAA
AGCCCAATCCGCCGACAGCCCGCCACCAGTTTTTCATACTGCGGCGGGTCGAGCAGCTCG
GTCATCGCCATGACCCCCAGCGATTTGTAATAATGCAGACGGTTTACGCCGCCCAGCATA
AAGGCGTTATACCCGGCCAGCCCCTGCCACTCGTACAAATGGGCAAAATGATTGTCCGGC
AACGCGATATTCCGCCGCTTCAGTAAATCCTTATACAGATTAACGTGGGTGATCTCGGTG
CTGCCCTGGCCTATCTCATCCCACAGATTTTGCGCAATCTCAGCGCGGGTTTCCGGCAGC
GAGCCCACCAGCCCCATCGCCACCAGATCGAAGAAAAGCAGATTGAGGGCGCTGTCGCTT
TTGAAGAAATAGTCGATTTGCGCCGCAGAGGCCTCGCTGGCAAGGAAATCGAACAGCGGA
TGATGAGAAGCCGGGTGCTGCTGGCATAAGGCGCGCAGTTCGTCGACGATATTGCCGGCG
TTAAGCATTGGTCTCTGGTGGTGGAAGCGTTTGCTTTCCGCCCGCAGCCACTCAGACTCG
ATGTAATTTCTGATCCCGGAAAGCAGCGGATGAAACTGATTGGCAGCCGCTGGCGAGAGC
GGGTCGGCAAGCCAGGACTGATAGAGAATGAACAGCGCGTGGTGCGCACGCTTTTTGGCC
TGTGGATCGTCAGCGGAGAAGGCGCGGATGCAGGTATTCTCAGTGAGATGCCAGGCTCTG
TCGGCCACCAGCGGGTTGGCCGTCAGCTTCAGCGACAGCGCGTTGCTGTGCAGAAGCTGG
TCAATTAACTCATCCAGCGCCAGCCTGGCCATCACCGCGGTCTGGTCGCTTCCAATCACC
CCATTATCTGTGTTACGCATGATTTATCCCTGTGAAATACATGGCTACTATACGGTATAG
TACCGTCCATGATGCGGCAACGTAAATTTCACACGCGCTTTCAATTTACTGTTTATTAAA
GAATTTAAATGAATACAATAAAAACCACTAAAATATTATTGATATTATAAAAACAATAAC
ATTACCATTCAGTACAGTGACAAACGACACAAGGAATCATCATGCCTTATCTGTTACTGA
CGCTGGCGGCTCTGTTCTGGGGCGGGAATTATGTTGTCGGGCACGTGCTGGTGCAGGGCG
TGGATCCGATCCTGATGACCGAAGCGCGCTGGGCGCTGACGGCGCTGCTGCTGGGCCTCC
TCTACCGACGGCAAATCGCCGGCAGTCGCCACCTGCTGCGGGCAAACGCGCCAGCGGTGG
TGGTGCTAACCCTCTGCGGCCAGGTCAGTTTCCCGTTCACGCTCTATATTGGCCTGCAAA
CCACCTCCGCGCTCAACGCCGCCATCTATATGTCCGCCACGCCGAGCATGGTACTGTTGA
TTAACCGACTATTTTTCCGCGATCCGGTATCAGGGCGTAACTGGCTCGGAGTGGCTTTTA
GCACCCTCGGCGTGATGATCCTCTTATTTCAGGGAAATCCGCTGCACGCCGCCTCTCTGC
ACACCTTTGCCGTCGGCGACCTATGGGCGATGGGGTCGGCGCTGAGCTGGGCGCTCTACT
GTTCGCTGTTACGTCTGAAGGACCGCCGAATCCCGGCGAATGGCTTTGTCGCCGTCAGCT
CGCTGCTCGGCGCCCTGATCCTGGTGCCAATCGTCATCTTCTGGCTGATGCGCCACCCGG
CGCAGGACTGGGCAGCCTGGCGCGAGCTGTTTTTCCTCAGCGGCCTGGCGTATCTGGTAA
TTTTCCCATCGTGGCTGGCCTATTTGTTCTGGAACAAAGGTATCGCCACCATTGGCGCCA
CGCGGGGCGAAATTTACACCCACATCATCCCCCTCTCCGGCGGGGTGTTGAGCATCCTCT
TCCTGCATACCCAGCCGCATGCCTGGCATCTGTTTAGCGCGCTGTTCATCATGGTGGGGA
TTGGGATCTGCTCGCTGGAGAAACGCCAGGCGGCGTCTATTTGTCTGCGTGACTAATGTA
TGCGACCGGGCGCCTGGCCACGCCCGGTCACAAAAGTTAACGGCTGGTGGAGAGCGGCTG
GTGATGTCCCGCTCCTGCGGATTGGATCGCCCGGCCTTCGCGACCAAAAAAGGTCAGGAC
GGTAATGACAATCGCCACCGTCCCGGCCACCAGGGCCATTGCCAGGCCGTAGTTATGCCC
ATGATGCTGGGCGATTGATGCCTGGAGAGTGGCATTCACCGAAGCCAGCAAATTACCCAG
CTGGTAGACGAAGCCGGGCAGCACCGCCCGGGTGTTGGCCGGGACCAGTTCATTGAGCCA
GGTGGGGATCACCCCCCAGGCCCCCTGGACCATAAACTGCATCAGGAACGCCCCCGCCCC
CAGCGCCAGCGAGCCGCTGGCGAAAGCCCACAGTGGAATGACCGGCAGCGCCAGCAGGGC
GGCGATCATAATCGCTTTGCGTCGGCCAATCTTCTCCGACAGCGAACCGAAGAACACTCC
ACCAATGATCGAGGCGATGTTATAGCAGACCGCGATGATGCTGACCGTTTTAGGCTCGAA
GCCGTGCTGAACTTTCAAAAAGACCGGGTAAAGATCCTGCGTCCCGTGAGAGAAGAAGTT
GAAAGCCGCCATCAGCACCACCAGGTACAGGCACAGCTTCCAGTGGCTACGCAGTACCGG
CAGCAGGGCCGTACTCTCTTTATTCTGCCTGGCCGCCTGCCAAACCGGAGACTCCTCGAC
GCAGAAATAGATAAACGGCAGCAGCAGCACCGGCGCGGCGCCAATGACAAACATCCCGCG
CCAGCCGAGTTGTTCAAACAGCAGCCCATAGGCGACGGCCGCCAGCAAATAGCCGAAGGG
GTATCCCGCCTGGAACAGGCCGGACATCAGGCCGCGCGAGCGGTCGGGGATCGTCTCCAT
CGCCAGCGAAGAGGCCACGCCCCAAATCCCGCCCATCGCCACGCCGTACAGCACCCGCAG
CAGGAAAAACAGCATCAACGACGGCGCGGCGGCGGAGAGCAGCTCAAAAGCCGAGAAGAA
CACAATGTTGAGCATCAGGATTGGTTTGCGACCAAACTTCTCCGCCGCCCTGCCGAAAAT
TAGCGCGCCGACGGGCCGCACGGCCAGAGTCAGCAGAATCGCCAGGGTGACCTCCTCAAG
GTCGACATGAAACGAGTGGGCGATATCGCTCAGTAAAAAAACTAACAGGAAAAAGTCGAA
AGCATCGAGCGTCCAGCTTAAAAAACTGGCTATCGCCGCATTACGCTGTCGTGAGGTCCA
GCCGTGCATCTTGTCATCCCTATCCCGACGGCATTGCCGGGAGTGTGCGCGGCGTCCAGC
AGAGCGAGCTGGGGTCACCGCTTGTGTAAATTGTTTGTATAGAAAGTTGCTCTTTTGTTA
ATTACACCCCTTTTACGACAATCGGCAAGTTTATTAGCATGCTAATTTGTTTCAAATTGC
GTGTTCCCCTCACCGGTTCGGTAATTTTCGACCAGAATTAAAACCAGGTTCGCTTAAGCG
AAGCGTCATCAATGCCGCATCTGCCCACAGGAAGGGAGAGAATCATGAAGAGAATTGCCA
TCGTCGGCGTGGGGCCGACGGGGATTTACACCTTTTATGAACTGGTGAAGCGCGGTGAGC
CGCTGGCCATCACTCTGTTTGAAAAAGAGGCGCAGGCCGGGGTGGGTATGCCCTACATTG
ACGATAATACCGCGGCGCAAATGCTGGCCAATATTGCCAGCATTGAGATCCCCCCCATCG
ACCTGACCTACCTGCAATGGCTGCAGCAGCAAAGCGATGACTGGCTGTCAGCGCGCGGGC
TTGAACGGCACGCCCTGCATGAGCGCCAGTTTCTGCCGCGGGTGATCCTCGGCGAATACT
ATCGCGACCGTTTTCTGTACCTCGTTGAGCGGGCCCGGGACGTCGGCTTTGTGATTAGCG
TTTGTGAATCCTGTGAAGTCACGGATATTGCGGTTCAGCCCACCGGGATCGCCATCCACA
CCGATAGTGCAGCAGACCCGGTAATTGTCGACCTGGTGGCGATTGCCACCGGCCATCTGT
GGCCTGAAGAAGAGCGCGCCAGCAGACAGTACTTCCCCAGCCCGTGGACCGGCCTGATGG
AGGCCCGCATTGCCCCCTGTCGGGTGGGGATCCTTGGGACTTCATTAAGCGCGATTGATG
CCGCCGTGGCGGTAGTGGCCCGCCACGGCGTTTTCCATACCGAGGACGACAAAACGACCC
ATTTTTCCCTTCATCCAGGCAGCGAAGCGCTGGAGATCACCCTGATGTCACGCCACGGCG
TGCTGCCGGAGGCCGATTTTTACTGCCCGATCCCGTGGGAGCCGCTGGAGATTGCCACTC
CCGCCGCCCTCGAAGCGGCCATTGCGGAGGGTAGCGACGCTCTGTTAGATCGGATTTTTG
AGCTGATCGTTAAAGAGCTGGAATATGCTGCCCCCGACTGGAGCGAGGCGATCGGGCTTC
GTCAGCTGACGCCTGACAGTATCGCCGACGCCTGGTTTGCCGACCGCCTCACCCATGACC
CCTTTCAGTGGGCGCAGCGCAATCTGCAGGAGGTGGAGCGCAATAAGCGCGAACACCACA
CGGTGCCCTGGCGCTATGCCATTCTGCGCCTGCATGAGGCGATTGAAACCGTGGTGCAGC
AGTTCAACGACGCGGACAGCCGTCGCTTCCGCCAGGGCCTCGCCCGGGTATTTATCGATA
ACTACGCCGCCATTCCGCCGGAGTCCATACGTCGGCTGCTGGCCCTGCATCGGGCTGGCA
TTCTGCGGATCCTGACGCTGGGCGAAGATTATGAGCTGCAGCGGGAGCCTGACCGGACGC
TGATTGTTCATCATCTTCAGCGCTGCGAATTCGATGTCTTTATCGATGCCCGCGGACAAA
AAGCGCTGAAAACCCGGGATCTGCCCTTCCCTTCACTGCGCCAGCAGCTGCTGGCCTGCG
GCGACGACATTCCGGACGTTGGTGATGACTACACGCTGCAGGCGCCGGAGACAGTGCGCG
GTCGGGTCGCCTTCGGCGCCCTTCCCTGGCTGATGCACGATCGCCCCTTTGTGCAGGGGC
TGACGGCCAGCGCCGAGATTGGCAGCGCTATGGCCCGCGCCGTGTCGCAGCAGGCCGCCG
GCCGACGGCGCCGTCTCTGGTATATCGAATAGCGGAGCGCTTAAGCGCAATATCCGAATA
CTGGGGGGTGAACAGGCGTGCTATAAACAGCAACTGTCCGTCCCCTGCACGACCACGTTT
AACATTTACGAGGTATTCATGAGTCATCTTTTTAGCGCGACGCGAATTGGTCAACTCACC
CTTGATAACCGTATCGTTATCGCCCCGATGTGTCAGTACTCCGCCGACGAGGGTAAGGCG
ACCTCCTGGCACCGGATCCATCTTGGCCAACTGGCTTTCTCCGGCGCCGGCCTGTTAATT
CTGGAAGCCACGGCGGTAGAGCCTGCGGGGCGTATCTCCCCGGGGGATCTGGGGCTGTGG
GATGATGAAACCGAAAACGCCCTGCGCGGCGTAGTCGAAGATATTCGGGCCTGGTCGCCG
ATCCGTCTGGGGATCCAGCTGGGTCATGCCGGACGCAAGGCATCCTGCGCCGCCCCGTGG
CAGGGAGGCCATCAGCTGGCGCTCAACGATGGTGGCTGGCAGACCGTCGCCCCTTCCGCC
GTGGCGTTTCACGATGGCGATCGCGCCCCCGCTGAACTGAGCCATGCCGATATGGCGCGC
ATCAAAGCGGCCTTCGTCGCCAGCGCGCTGCGCGCTCAGCGGCTGGGCTTTGAGCTGATT
GAACTGCACGCCGCCCACGGCTATCTGCTGCACCAGTTTCTCTCGCCGCTCAGCAACCAG
CGCCGCGACGAGTACGGCGGTTCGCTGGAGAACCGAATGCGCTATCCGCTGGAAGTCTTT
AAGGCGATCCGCGAGGCAGTGGGCAACACCATGGCGGTGGGCGTCAGGCTGTCGGCTACC
GACTGGGTCGAAGGCGGCTGGGACTGCGAGCAGTCCATTAAGTTTAGTCAGCAGCTGGAA
ACGCTGGGCAGTGACTATATTCACGTCTCCAGCGGCGGTTTGTCGCCGCAGCAGGCGATC
ACTGTTGGGCCGGGATACCAGTTGCCTTTCGCCCGCGATATTCGCCAGCAGGTAGCCATC
CCAGTGATTGGCGTGGGGCTGATCACCGACCCGCAGCAGGCGGAAGCGGCGCTGGAGAAT
GGCGATGCCGACCTGATCGCCCTCGCCCGCGCGGTACTCTACGATCCGCACTGGCCGTGG
CATGCAGCGGCCAGCCTTGGCGCCCAGGTCCGTGTGCCGTCGCAGTATTTGCGCTCGGAG
CCGCACGGCCTGAAAGGCACCCTGCTGCCAAACCGTTGAACCCACGGCGGGCATAAAAAA
GGGGTATCGTAAGATACCCCTGAGCAGGATGTTATTGCGGTCCATGTGCCGGGCGGCGGC
GACGCCTTGCCCGGCCTACAAAAGGGTGATACCCGGTCATTGCGCAGCCAACCCGCCCCC
TGCGTAGGCCCGCGCAAGCGCAGCGCCGCCGGGCAATCTATCAGGCTCCGCTCCCTATAT
TTCCGGGCGGCGGGTCAGGCAAACACCGCGAGTTACTGCTGTGCGGCAGGCGGTGCGGCG
TTCTGTTTATCCTTCGCGATACTGTCCTGGATGGCTTTGGTTTTGCTCGCCGCTTCAGCC
GAGAGCTGATTGGCGTCACCGATGGCGTTGTCTTTGATCTGACCCGCCTCTTTGACTATG
CGGTCACTTTCCTGCTTTGCGTTCTGCTTCACCGCATCGGCCTGGGCTTTCGCCTGCTGG
GCGATGGCGTCCGCCTTCTTGTCCGCCTCGGCCTTGATGGCGCTGGCCTGATCCTTCAGG
CGATCGGCCTCGGCGTCAGCCTGGCTTTTCAGCGTATCGATTTGCTTATCCGCATCCTGT
TTAATTGCCTGCGCTTTATCCGCCGCGGCATCCTTCATCTGCTCCGCATTATCTTTAGCC
TTATCCAGTTTGTTATCAACTTTCGACGCATCGTCGCAGCCAAACAGGGTCAGGCACAGG
GCGGAAGCGAGTAGTGTTTTATTCCAGAGTTTCATCAGCATTCCCTTACAGGTTAAGTCG
TTATCCAGCTTTGTGATTCATTGCATTAATAGCATTCACATTTTATATATAAACGCTCAG
CCGATAGAGTCAAGGCGACAGCGCCGATTGTCAGTCCAGGGTCGCTACCAGCCCCTGCAG
CCAGTCGGCAAAGACCCGAACCTTATGCGAGAGATGCCGGTGCGGATAGAGCAGCGACAA
CGGTCGACGCGGCGCCGGAAAGTCCGGCAAAACTTCCACCAGTTGCCCGCTGTCGATATA
AGGTTGCAAAAAGAAACGCATCCCCTGCAGCATCCCCAGCCCCGCCAGCCCGGCAGCAGT
AAAGACTTCAGAGTTGTCCAGCACCAGTTTACCGGGAATGGCGATCTGCCTGATGCCCTC
CGGGGTCTGGAATCGCCAGGGCATAATCTGCCGGCTGCTGCTGTTCACCCAGTTCACCGC
CAGATGCGACTGCAGGTCCTCCAGCGTCGCGGGCGCCCCATAGCGCGCCAGATAGCCCGG
ACTGGCGCAGGTGGTTAACGCCACCTCCCCCAGCGAACGCGCCACATAGTCGCCATCCTC
AAGATCCCCCACCCGCAGCAGGCAATCCAGACCATCGCGCAGCATATCCCGGCGTACGTC
GGAGCTGCTGAGGACAATCTCCACCTCCGGATGGGCCTGATAAAAATCCGGCAGATGCGG
GATCACCAGCAGCCGGGCAAAGGCGATCGGCATATCAACGCGCAGCTGACCGCGGATCGG
CCGGTCCGGCGCGAACGACTCCAGCAGATCGTCGGCCTGGGAGAGCAACGGTTTGCTGCG
ACGATAAAACTCTTCCCCCTCCGGCGTAAGATACAGACGCCGGGTGGTGCGCTGCAGCAG
CCGGACCCCGCTCTCCTGCTCCAGCTGCTGCAGTGCTTTGGTCACCGCCGGTCGGTGGAT
CTGCAAATTTTCCGCCGCCTGGGCAAAGCTGCCGGCATCGACGATTTCAATAAAAATTTT
AATATTTTCAAACAGATTCATTTGCATGATGGCCCGCCTCCCACCTCTTCATCAGTTCAC
ATTATTACTAATTTAATAATAGTGATGAAAGTTTTTGCTCATTTTTTAAAACAATAAAGA
CGCCTACACTGCCCTCATTGCCGCATCGCTGGGGCGAACAAATTTATAACTTATTAACAT
ACAAGGAAAAATAGCATGCAACCTAACCGAGTCGCCCGCATTCTGGGTATTGAAAAACCG
GTGGTCCAGGGGCCCCTCTCCTGGCTAACCGATGCTCGTCTGGTGGCGGCCGTCGGCAAC
GCCGGTGGGCTTGGCGTGCTGGGCCCGAACGCCGGACTGACGGCGGCAACCGCCGTCTCC
ACCCCGGAGGCCACCGCCGAGAAAATGCGCGAAGAGATCCGCAAAACCAAACAGCTGACG
GAGAAACCCTTTGGCGTCAACCTGATCCCGACGGCGGAAAATGACATCTGGACGCCGGCG
ATCCTCCCGGTGATCAAAGAGGAAGGGGTTAAGGTGGTGGTCTACACCGGCTACGGCGAC
GGTTCGTTAAAACCGGCGCTGTTCGACGAACTGAAAGCCGCCGGGATCACCATTATCTAT
CGTGACATCAACCCGACGCCGGAGAACAGCCGCCGCGCGGAGCAGGCCGGAGCGGATATT
ATTGTCGCCACCGGCTTTGACGAAGGCGGCACGCTGCCGGGGACCGCCCTCGGGACCTTC
ACCATCGTCCCGCTGATCGTTGACGCGGTACAGCGGGTTCCGGTGATGGCCGCCGGAGGG
ATCACCGACGCCCGGGGCGCGCGCGCCGTTCATGCCCTGGGGGCGGAGGGCGTCTTCGCC
GGTTCGGTATTTATCAGCACCATCGAAAGCCGGGTTCCCGACTCGGTGAAAGCGAAAATT
GTGGCCGCCAACGGTCTGGATCTGCGCCTGTTCCGTACTCTGCCGGACTACTACCGCGCG
CTGCCCGGCAAACTGAGCGACACACTGGTGGCCATGGACCGGGCCGGCGCCTCCAGGACC
GAGCTGGCCCAGGCGATGGGCGGGCTGCGCGGGATGCGGCTGGGCATGCTGGAGGGGAAT
ACCGATGAGGGATATATCTCGGTGGGCGCGGGGATCGGCAACATCCATGCCATCACCTCC
GTCGCCGAGGTGGTCAACCAGCTGGCGGTGTAAAGCCGCCAGCCGGGGCACGGTGACCGG
CGCGATCAGGCGTCGGCCACCTTCTCTACCGCCCGGGAGAAAGCGTCGATAGCCAGCCCG
ACGTCGGCGGCGGTGACCGACTCCGCCGGGTGATGGCTGACGCCCCCCAGGCAACGCACA
AACAGCATCGCCGATGGCCAGCGCTCGGCGATGGCGATAGCATCATGCCCTGCGCCGCTC
GGCAGCGTCAGGGAACGCCCCTGCACCGCCACCACCGCCTCGCTCAGCACCGCCTGCAGG
TGACTGTCGCAGGCGGTGGCGGCGATGCGATAATACTCCTCGGCGGCGAAACTCAGCTGG
CGGCGCCCGGCAATGGCCTGCGCCTGCCCCAGCAGTTCCTCCAGCAGCGCCGTCAGCGGC
GCATCCTGCGGGCCGCGAATATCCAGCGTCAACTGCACCTCGCCCGGTATCACGTTTACC
GCGCCCGGCGCACAGCGCAGGGTGCCGACCGTCGCCACCAGGTTACCGCCGCGCTGGCGG
GTCAGGTTTTCCACCTGCACCATCCATTCCGCCGCCGCGGCGAGGGCGTCCTTGCGATGA
AGCATCGGCACCGTGCCGGCATGGCCAGCTTCGCCGGTAAAACGGCAGTTCAGCCGTCTG
GCGCCGTTAATCGCCTCCACCACGCCGAGCGCCAGCCCCGCCTGCTCCAGGCACGGCCCC
TGCTCGATATGCAGTTCCAGATAGGCGGCGATATCCCGCGGGTGACGGGCCGCGTGGGCG
ATCCGCGCCGGATCGAGTCCGGCATTCACCAGCGCCTGGGCGACGCTCACCCCGTCGGTA
TCGCACTGTGACAGCCAGCTTTCAGGCCAGGTGCCGGTGACGCCGCGACTGCCGAGCAGG
GTGATGCCAAAGCGGGTGCCCTCTTCATCGCCAAAGCCGACGATCTCGATTGCCTTCGCC
AGCCGTCGCCCCTGCTGGTGCAGACGCTGGACCACCTCAATCGCCGCCAGCACGCCGAGC
ATGCCGTCGTAGCGTCCGGCGTTGCGCACGGTGTCAAGATGAGAGCCCAGCAGCACCGCC
GGCGCCCCCTCCTGTTGTCCTTCATAACGTCCGCAGATGTTGCCGACGCTGTCCTGCCAC
ACCATCATGCCGGCAGCCTGCATCCACTGCCCCACCAGCTGGTTGGCCTGCAGATGCTCG
GGCGACAGATAGACCCGGGTCAGGGCATCGGCGGTTTCGCTGAAGGCGGCCAGCCGATCG
GCACGCGCCATCACCCGGCTGGCGGCCGCCTCTCTCTCCGCCTGCTGGCGGACGGTGTCA
CTCATAGGGTGGCCTCGGTGCGGTAGTGATCCCAGGCCGCCTGCATCGCCGCGCCCTGAG
TGGTGGTGAACCTGAGGTAGTTCAGGACCGCTTCCAGCGCGCTGAGCGTCTGCATCACGC
AGTCTTTACGCGCGTTATAGCCCATGGTGCCAATGCGCCAGACTTTACCGTGCAGCGGAC
CAAACGAGGTGCCAATTTCAATGCCGAAATCTTCCAGCATCAGTTTGCGTACCTGATCGC
CGTTGACCCCGTTGGGGATCACCACCCCCAGCACGTTATTCATTTTGTGCCGCAGGTCGC
CAAAGGTCTCGAGCCCCATCGCCTGGATGCCCTTCAGCAGCGCATCGCCGTGCAGTTTGT
GGCGGGCGATGCCGTTGTCGAGTCCCTCCTGGAGGATCAGGCGCGCGCACTCCCGGGCGG
CGAACAGCGCCGAGGTCGCTTCGGTATGGTGGTTAAGGCGCTCCGGCCCCCAGTAATCCA
TTACCATGCCGAGATCGAAATAGTTGGAGTAGATCATCTCGTCGACACCGTCGTGATGGG
CATCGGTGCGGATCCCCTGCTCAATGCAGCGGCGGCGGCGGATGACCTCTTCCATCCGCG
GGCTTAGGGTGATGGGCGAGGTGCCGGAAGGACCGCCCAGGCACTTCTGCATCCCGGCGG
ACACCGCGTCCAGCTGCCAGGCGTCGGTTTCCAGCGGGTTACCGCCGAGCGACGCGGTGG
CGTCGGTATAGAACAGCACATCGTGACGACGGCAAATCTCTCCCAGCTCCGCCAGCGGCT
GCAGCATGGTGGTGGAGGTATCGCCCTGCACGGTGAGCAGCAGGCGCGGCCGCACGCGCT
TGATCGCATCCTCAACCTGATCCGGTTTAAAGACCTCGCCCCACGGCACCTCGATGGTGT
GCACTTCTGCCCGACAGCGACGCGCGATCTCGCACAGCAGATGACCAAACCGGCCGAACA
CCGGCACCAGCACCTTGTCACCGGGACGGATCGCCGACACCAGAATCGCTTCGATCCCGG
CGCGCGAGGTGCCGTCGACCAACATCGTCCAGCGATTTTCGGTGCGAAACACGCCGCGGT
AGAGCGCCATGACTTCATTCATGTAGTGGGTCATCGCCGGATCGTACTGGCCAACCAGCT
GGCTCGACATGGCGCGCAGCACGCGCGGGTCGGCATTGATCGGCCCCGGCCCCATCAGCA
GGCGCTGCGGCGGGTTAATTTGCGAAAACTGAGTGATATCCATCTGCCATTCCTTACGTT
AGTTAAGACCGCGCACCGAGGAGATAAACTGTTTCAGTTCGCTGGTCTGCGGGCTGGCGA
ACAGCGTTTTGCTGTCGCCCTGCTCCCAGACGCGTCCCTGATGCATAAACACCACGCGGT
CGCCCACTTCGCGGGCAAAATTCATTTCATGGGTGACGAGGATCAGCGTCATACCTTCCG
CCGCCAGTTGCTCCAGCACCTTCAGCACTTCACCCACCAGTTCCGGGTCGAGCGCCGAGG
TGATTTCGTCACAGAGTAAAACTTTCGGCGACATGGCCAGCGCCCGGGCAATGGCCACGC
GCTGCTGTTGGCCGCCGGAGAGATTGGCCGGATAGTAATCCAGACGGTCGCCGAGCCCGA
CCTTCTCCAGCATCCGCTGCGCCAGCTCCCGGCATTCTGCCTGGGACTTCTTCAGCACCC
GCCGCGGGGCCAGCATGACGTTCTCCAGCGCCGTCATGTGCGGAAAGAGATTAAAGTTCT
GGAACACCATGCCGATGGAGCGGCTGATCTCCCGGGCCTGGGAATCGCGGTTGGTGATGG
TCATGCCCCCGAGCTTGATGCTTCCCTCCTGGTAGCCCTCCAGACCATTGATACAGCGCA
GCAGGGTGCTTTTACCCGAGCCGCTGCGGCCGATGATCGAGATCACTTCCCCCATGTCGA
TATCCAGATCGACGCCCTTCAGCACATGGTTGTCGCCGTAGTACTTCTGCATCTGATTAA
TGGTGATGAGAGGCATTGAATTTGTTCTCCAGATAGCGGCTGTAGCGGGACAGCGGATAG
CACAGAATGAAATAGCCCAGCGCCACAAGGGCAAACACTTTAAATGGCTGATAAGTGACG
TTGGTCAGCATCGTCCCTGCCTTGGTCAGCTCCACAAAGCCGATAATCGATGCCAGCGCC
GTGCCTTTGATCACCTGTACGGCGAACCCGACGGTCGGCGCGATAGCAATGCGCAGAGCC
TGCGGCGCCACCACCCGGTACAGGGTCTGGCCGAAGCTCAGCCCGAGACAGCGCGAGGCT
TCCCATTGGCCTTTCGGCAGCGCGCGAATGCTGCCGAACCAGATATCCAGCAGAAAGGCG
CTGGTGTAGAGCGTCAGGGCGACCGAGGCGGCGGTCCACGCCGAAACGTCAACGCCGAAC
AGCGCCACGCCAAAGAATGCCAGAAACAGCTGCATCAGCAGCGGCGTGCCCTGGAACAGC
TCAATATACCCGCGGATCAGCCGTTTCACCTGGCGTCCGCCGGTGAGACGCAGCAGCAGT
AACGGTAAGGTCACCAGCGCCCCGCCGGTGAACGCGACCAGCGACAGCAGCACCGTCCAG
CGACCGGCCAGTAGCAGGTTGCGGATAATGTCCCAGTCGGTAAAAGTGGTCATCAGGCCT
GTACCCCCAGCCATTTACGCCCCGCCGCCATCAGCAGCTGGCGCATCGCTATCGATAACG
CTAAGTAGATCCCGGTGGTCACCAGATAGACCTCAAAGCTCAAAAATGTCCGCGACTGGA
TCAGGTTGGCGGCGAAGGTCAGCTCCTCATAGGAGACCTGCGACACCACTGACGAGCCGA
GCATCACGATGATGCACTGGCTGACCAGCGCCGGGTAAATCCGCTGCAGCGCCGGGGGCA
ATACGACGCGAACGAAGGTTTGCGTCCGGCTAAGCCCGAGCACGCGACCGGCTTCCCACT
GGCCCTTCGGCGTCACCTGAATACCGGCGCGGACGATCTCGGTGCTATATGCGCCGAGGT
TGACCATCATCGCCAGCAGCGCCGCTTCACCGGCGGTCATCTTCAGTCCGAGGTTCGGTA
AACCAAAGACGATAAAAAAGAGCTGCACCACAAACGGCGTATTACGGATGATTTCCACAT
ATCCGCCCCATACCCGGCTGAGCATTCCCGGGCGACCGCTGCGGATCGCCGCCCCAAGGA
TGCCGATCGCCAGTCCGCCGATCGTCGCCAGCACCGTCAACTGCACCGTCACCCACAGGC
CGGCCAGCAGCTCCGGCCAGTGCGGCCAGAGCTCAGAGAAATGAAGTTGCTCCGTCATCC
CCAGACCTTACGCGCCGAGGCTGGCAGGCAGTGGCGCTTTCAGCCACTTCTCAGACAGAC
CGTTGAGGGTGCCGTCCTTAATGCCCTGCTCAATGAGGGTATCCACTTTCGCCTTCAGCG
CCGGTTCGTTCTTTTTCAGACCGATAAAGCACGGCGAGTCCTTCAGCATAAAGCTCGGCA
CCGGCGCTTTGTCGGCGTTCTGCCGGGAGATGGCCGCCACCACCAGATTGCCGGTGGCGA
CATACTGCACCTGACCGGACAGGTAAGCCGACAGCGTAGTGTTATTATCCTCGTAGCGCT
TAATCTGCGCCGCCTGCGGCGCCACGCTGGTCAGTACCATATCTTCCACCGCCCCGCGGG
TCACGCCGATGCTTTTGCCGCTCAGCGCGGCCGCGTCCTTCAGCTCCGCCCCTTTCGGGC
CAAACACCCCTAGGAAGAACGGGGCGTAGGCGCGGCTGAAGTCGATCACCTTCTCGCGCT
CGGCGTTCTTGCCGAGGCTGGAGATCACCAGGTCCACCTTATCGGTCTGCAGATACGGCA
CGCGGTTGGCGCTGGTCACCGGGACCAGCTGCAGCTTGAGCTTCATCGATTTCGCCAGAT
AGCGCGCCATATCGATGTCATACCCCTGCGGCTGCAGGTCGGTACCCACCGAGCCGAACG
GTGGAAAGTCCTGGGGTACGGCAATGCGGATGACGCCGCGTTTTTCAATATCCTGGAGCT
GGTCAGCCTGCGCGGCAGAAACAGACGATAGGAGACAAGCGGCCCCGGCCAGCGCGATCA
ACAGTTTCTTCATGATGTTTACCCGTTACGTTAGCATGAAACAAAAGATTCTTTGAATCT
GTTTTTGCAACTAATGTGCCAGATACGGACGAGGCGAGGGTTGGCGAGGAATTAAAACAA
AAAGTGAGAAAGGACAAGCGTTAACGGAAAAGTGTTCAGAGAGCGGCGGCGCCATGACGT
GGTTTTTATTGCACCATAATAATGCACAGCACCACGCTGGCGCCCCATCAGCGTTGTTCC
AGCTCGTCCAGCTGCTGGTAAAGCGTGGCGATCTCGTGGATGCGCGGACGACCGCTGTCG
AGCGTTTCATGGAGAAAGGCATTGGCCAGCAGATTAATCAGGCTGTTGACCGAGGCATAG
CTATCGTAGGCGGAGACGCTGTCCAGCGGCGCGCAGAGCTGCCAGCGGGAGAGCGGAAAC
AGGCTGTGGGCCTGCGGCTCGCACATTAACAGGACCGGCACCCCGTCGCGCTGCAGCTGC
TGCAGCAGCGGGCGTACTATTCGCGGCCGGCGGCGAAACGCCATCATTACCACCAGATCA
TCGGCGGTCAGATCGACCAGCTCTTCGCTGAGACTCTGACCCGGCTGGGGCAGCACCAGC
ACCTGGCCGCGGGCCTGCAGCAGCTGCTGGCGCAGATGCAGCGCCGCCGGATAGGCGTTG
CGCATGCCAATCACCACAATGCGGCGGGCGGCCACCATCGCCGTCAGCGCCTCAGCGAAC
TGGCGGGCGTCGAGGGCGTTGACCCACTGGGTGAGGTTTGCCATCTCCTGCTTATAATGG
CGCGCCAGCAGCGTGTTACCCTGCACCGCGTCGCGCTGGTCGGTGAGCGGCATCCCGCTC
TGACGCAGAGTGCGCAGTTCATCGCGCATATCCTTATATTTGTCGTAACCGAGGCGCTTA
AACAGCCGGCTGACGGTGGCTTTCGACACGCCGCTCAGCTGCGCCAGCTCGGCGCTGTTG
TAGCTTATCAGGTCGTCAAAGTGGTCAAAGATGAAATCCGCCACCCGCTGCTCCTGCGGC
GACAGCGAGGCGTATTGCCCTTTCAGTCGTTCATCGAGTTGTTGCATAGCGCCCCTGTAA
CTTTCGTTTCATCATCCATTCCTCATCATACTGTATCTGCTATGCCTTACACATAGCGTG
CCAGTGGGAAAATTCTGGTCATCGTTTTTATCAATGAAACGAAACGTTCAGAGATGGAAC
AGCTTTTGCAGTGTTCTGCGGGTGATTCGTTCAGAAAGGATAATTTATGCACAGTAGCAA
CGTTTCGACCCACGGCATGGCGGTGGCCCCCCACCACCTCGCCAGTCAGAGCGCGCTGGC
GATCCTGCGCGAGGGCGGCAGCGCCATTGAAGCGATGGTGGCTGCCGCGGCGGCCATCGC
CGTCGTCTATCCCCATATGAATGGCCTCGGCGGCGATGGCTTCTGGCTGATCGTGCCGCC
TGAGGGAGACCCCATCGCCATTGACGCCAGCGGGGCCGCCGGATCGCTGGCGACCCTCGA
GGCCTACGCCGGACAGCGGCATATTCCCCACCGGGGACCGCAGGCCGCGCTGACCGTCGC
CGGCACCGTCAGCGGCTGGGACGAGGCGCTGCGTATTTCACGCGACTTAACCGGCCGCGC
GCTGCCGGTGGCCCGCCTGCTGGCCGATGCGATCGGCTATGCCGAAGACGGCATTCCGGT
CACTGCCTCGCAGGCCCACGCCACCGCCAGCAAACTGGAAGAGCTGCGCCATCAGCCGGG
CTTCAGCGAAACCTGGCTGGTCGCGGGCGAGGCCCCGCGGCCCGGCAGCCGCTTTCGCCA
GCCCGCCCTCGCCGGTACCCTGCGCATGCTGGCCAGCGACGGTCTCGACAGCTTTTATCG
CGGGCCGCTGGCCGAGCGTCTCGCGCAGGGTATGGCCGCGCTGGGGATGCCTGTCACCCT
CAGCGACCTGCAGACCCACCGCGCCCGGCGTCCGGCGCCGCTGACGCTCCAGCACCAGCA
GGGCACGCTGTGGAATCTTGCCCCACCCACGCAGGGGCTGGTATCGCTGGCGATCCTTGG
CATCACCGACCGTCTGAACATGGCCGATGCCGACGACGCGCAAACGGTGCACCGTATCGT
CGAAGCCACCAAGCGGGCGTTTGCCCTGCGCGATGCGCATATCACCGATCCGCGCCATCT
GGATGTGGATGTACAGCAGTTGCTCACCCCGGAAGCCCTGCAGCCGCTGGCCGACAGCAT
CGACGACGCCAGCGCTTCCCCCTGGGGCGGCGGCAAAGGCCCGGGCGATACCGTCTGGAT
GGGCGTCGTGGATAACAGCGGACTGGCAGTGTCGTTTATTCAGAGTATCTATCACGAGTT
CGGCAGCGGCGTGGTACTCCCGGACACCGGGATCGTCTGGCAAAACCGCGGGGCGGCCTT
CAGCCTCGACCCGCAGCATCTCCTGGCGCTGGCCCCTGGCAAACAGCCATTCCACACCCT
CAACCCTGCCGCCGCGCGCCTGAACGATGGCCGGGTGATGGTCTATGGCTCGATGGGCGG
CGACGGTCAGCCGCAAACGCAGGCGGCGCTGTTTACCCGCTATATCCTGCAGGGGGTGCC
GTTGCAGGAGAGCATCTCCCGTCCGCGCTGGCTGCTGGGCCGCACCTGGGGCCAGTCCTC
CGACTCACTGAAGCTGGAGGGACGCTTTGCCCCCGCCTGTATCGCTCGCCTGCGCGAGCT
GGGGCACGACGTAGAAGTGCTGGCCGATTTCAGCGAAGCGATGGGCCACGCCGGGGCCAT
TGTCCGCCATCCCAACGGTCTGCTTGAAGGGGCGACCGATCCACGCAGCAACGGCGCCGC
CGCCGGGTACTAAGGAGCAGACCATGACCACACAGCCAGACTGGAGCGAGTATCTGACGC
AGATGACTCACCTGTTGGATATGGAGCTGGATGCGCCGCGCCGTGAGGAGCTGGAGCGCC
AGTTTGCCCGCATCGCCGCCATGGCGCAGCCGCTGATGGACTATCCCCTCGGGCCGCGCG
AGGAGATTGCGGGGGTGTATAAAGCATGACTCTTCAACACTTCACCATTGCCGATCTCCA
GCGTGCGCTGCACGATGGCGAACTGAGCGCCCGGGAGATCGCCCGCCAGACGCTGGACGA
TATCGCCCGCGTGAATCCGCAGATCAACGCCTGGACCGAGGTCACCGCCCAGCGCATGCT
GGCGGAGGCCGACAGCATCGACGCCCTGCGCCGGGAAAAGCGCCCCTTGCCGCCGCTGGC
AGGGATTCCTTACGCAGTGAAAAATCTGTTTGATGTCGCCGGGCATACCACCCTCGCCGG
CGCCGAACTGCTGAGCGACCGGCCGCCAGCGACCAGCGACAGCTGGGCGGTGCGCCAGCT
GCACAGCGCCGGCGCCCTGCTCAGCGGGATGCTCAATATGGACGCCTACGCCTATGGCTT
TACCACCGAAAACAGCCACTATGGCGCGACACGCAACCCGCACGATCTGTCGCGGATCGC
CGGCGGATCTTCCGGCGGTTCGGCCGCGGCGGTGGCGGCCGGACTGGTCCATTTCAGCCT
CGGCAGCGACACCAACGGCTCGATTCGCGTCCCCGCGTCGCTGTGCGGGATCTTTGGCCT
GAAACCCACTTTCGGTCGCCTGTCGCGCTCTGGCAGCCATCCGTTTGTCGCCAGTCTGGA
TCATATTGGTCCTTTTGCCCGCCGGGTGGCCGACCTCGCCGCGGTGTATGACGCCCTGCA
GGGGCGCGACCCGGCCGATGACTTTCAGGCTGATAAAGCCAGCGAGCGCACCGGCAATCT
GCTGGAACGCGGACTGGAGGGGCTGCGCTGCGCGCGGCTGGGCGGCTATTTCACCACCTG
GTGCGATGACGACGCCCGGGCGGCCGTGGATCGGGTCGCCCACGCGCTGGGCGCCGACAG
CGAGCTGCAGTTCGCGGATGCCGCGCTGGCCCGCTCAGCGGCCTTTATCATCAGCGCCAG
CGAAGGCGGCAATCAGTACCTGACGGATCTTCGCCACTCGCCCGAGCGCTTTGAACCTCA
CTCCCGCGAGCGGCTGCTGGCCGGCGCGATGATCCCCTCCGCGTGGTATCTGCAGGCTCA
GCGTTTTCGCCGTCATGCTCGCCAGGCAATGAAATCCCTGTTCAGCCAGGCCGACGTGCT
GATCGCCCCGGCCACCCCATGCAGCGCCACGCCAATAGGCGCGGAGGAGATGGTGATTAA
CGGCCAGCCGCTGCCGGTGCGCGCCAGCATGGGAATGCTGACGCAGCCGATCTCCTTCCT
CGGTCTGCCGGTGGTGACCGTGCCCCTGCGTACCGCCAGCGGTAAGCCGATTGGTCTACA
GCTGATTGCCGCGCCGTTTAACGAACAAGCCTGTCTTCGCGCCGCGCGGGCGCTGGAAGC
GATGGGCATTACCGATGCCCGAGTGGCGGAGAGTGCAGCATGATCAATCTGGATAATGTA
GACCGCCCGGCGATCCTCGCCGAGGTGACGGCGGCGTTTTATCAGTATGAAGAGGCGCTG
GTCAGCAATAACATCGAGGCGCTGGATGCGCTATTCTGGCACGACCCGCGCACCGTACGG
CTGGGAGCCGGCGAAAATCTGTATGGCATCGAGGCGATCCGCGCCTTTCGCGCCGCCCGC
CCCGCCGCCGGTCTGGCCCGCGACCTACGCCATACCACCATCACCACCTTTGGCGCGGAC
ATGGCGGTGTGCAGCACCGAGTTTACCCGCGAAGGCAGCGCGCGCCTGGGCCGCCAGCAG
CAGACCTGGGTACGCTTCCCCTACGGCTGGCGGATTGTCGCCGCCCAGGTCAGTCTGATG
GACTGAGTGACGTATACGGGAGCGGACCGGAGAATAAGGTATCCACCGGCCCGCTTCCGG
TCCGGTAACATGTTATTTGGAGTCGAAGATCATGGTGTTCATCAGAGCGGCTGAAGCAGA
AGATATCCCCTCGCTGCAAACGCTATTTCTGCAGCTGGGCTATCAGACGGAGACGGCGAT
CTTAGCGCAACGCATCACTGCCCCGCAGAGCATGATGAGTACGCTGGTGGCGGAAACAGA
AAACGCCGTGTGTGGCGTAATCGTTATCAATTTTATTTTACCGGTACATGAGAACCGTTT
ATGGGCATTAATTTCCGCGCTGGTCATCGAGGAATCGTCACGTGGATCAGGGATAGGTCA
GCAGCTTCTCCAGGCCGCAGAGCGCCTCGCCCGTGATAAACAATGCGCTCAGATCGAGCT
TTCAAGCAGTGAAAAAAGAATCAGAGCGCATCAATTTTATGAAAATAACGGCTACAAGGA
GGTTCGCAAACGCTTCGTTAAATATTTGTCTTAACCGCCTGCGTGCGAGGGCTTTCCCCG
GATGACCGTAACTATATTTTGCCCAGCAGGATATTTAACATGCGGCGCAGGGGCTCCGCA
GCGCCCCACAATAGCTGATCGCCAACCGTTAACACCGAGTAGACTGGGTCATTATTTAGC
GACATTTTCTTGTAGCGGCCAATACCTACCTGCAGCGAACCACTAATAGCAGCCGGGGTC
AATTTACTGACACTCTCTTGCTTATTATTGCGGACATAGTTTACCCACGGATGGGAATGG
GTGACTAACTCAGCAAATTCTGCTTCGCTGACCTCACGTTTAAGTTTCAGCGTAATCGCC
GCGCTGTGACAGCGGATCACCCCGACCCGAATGCATAAACCATTGACCGGGATGGTACCC
GGCGCAAGGCCAAGAATTTTATTAGTTTCCGCCTCGCCCTTCCATTCTTCGCGGCTATTT
CCATCGCCTAAATCGCTGTCGATCCAGGGAATGATGCTGCCCATCAGCGGTACGCCAAAA
TTCTCCACCGGCATGCCCGCGCTGTTAATCAGCTCACTCACTTTATTTACCAATGGCAGC
ACGGAACCTGATGATGTCAGTTCATCAGCGGATAAATGCTGACTGATATAAGCGCTTTGT
GCGATTAATTCCCGCACCTGTTTGGCACCCGCTCCGGAGGCAGACTGGTAGGTCATCACG
CTCATCCATTCAATCAGGTCAGCCTTGATCAGCCCGGCCAGCCCCATCAGGCTCAGCGTG
ATGGAGCAGTTGCCGCCGACAAACAGTTTCAATCCCGCTTTTACCGCGCGATCGATATTA
TCGCGGTTGACCGGGTCGAGAATAATGCAGGCTCTTTCATCCATCCGCAGCGCCGAAGCG
GCGTCAATCCAGTAACCTTGCCAGCCATGGTTAATTAACGCCGGATAGATGGCTTTGGTA
TAATCCCCGCCCTGACAGGTGATGATGATATCCATTTCGGCGAGTGCGCTAAGGGAATTC
GCATCTTTCAGCCTGTCGCTTCTACCATTAATAACCGGGCCCGGGGCACCCGCACTGGAG
GTACTAAAAAAATGCGCTGTAATATCGTCGAAATCATTTTCTTCGATCATGCGTTGCAAC
AATACTGAGCCCACCATCCCTCGCCAACCAACAATACCCACCTGCTTCATTTATTTAACC
TTTATAAGTTATGAGAATGTTAATTTGAGTGTCGCCATACCTTATATCGTATCCCCCAAT
AAAGGTCATTACCCAGCACATCGATTTTTATCATTATTAAAATGTTTCATCTGCCATCAG
CGATATTTATCTCTTATTACGGTCAAGCAGATATAAGGCGGCGGCGACTGTCCAGTTTTC
GGCATTCAAAGGTGAAACGGCGTAGCGAAACGGCAGCAGCTTCTTCTCTGGGTACCATGA
AGAGTAACTTGCATTTTGATAGTTACTATGTCAATTTGCTGGCAAAAGCCACCTGGTTAC
TGGACAGCCCATGAAAAATGAACCGCTTTGCCACGCTCCCTGCCCCATCGCCCGCAGCCT
GGGCCGCATCGGCGACAGCTGGAGCATCATGATCCTGCGCGATGCCTTCGCGGGCTTTAC
CCGCTTTGACGAGTTCCAGAAAAGCAGCAACGTCGCGCCCAATATTCTGTCGCGCCGCCT
GAAGGAACTGGTCGATGACGGACTGCTGGAGAAGGTGTGCTACAGCAGCACCCCGCCGCG
CTACGAATACCACCTCACGCCGCGCGGCCGCGATTTCCGCATGGTGCTGCTGGCGCTGGC
GGAATGGGGTAATCGCCACTTCGCCCCCGAAGGGCGTCAGATGCAGCTGGTGGAAATGGC
AACCCAGCGCCACGTGGAGCCAGTCATGGTGGATAAAGCGACTGGGGAAGAGATTATCCC
GGGTAAATACGCCATGGTGCCGGGCCCCGCCGCCTCGCCGCTGATGAAATATCGTCATGA
ATATCTGCTGCGCAAACGCGAAGGCGATAGCGGACAAAAATTCCAGCCTGAACCTTACAG
AGATGCCAGCAATGAATCCGACCAGTAAGAAAAGCGTCCTCGTTCTGGCGGCCATCTGAA
TAACGCCAGGATTTTGTTCAGCGCAGCGCGGCAAACTTCGCCACGCGGGGATCTCACCGG
ATGCCGCGCTGGCGCTACGGGAGGCGCGAACCCAGGCCTTTTCCGATGCTTTCTACCTCA
TCATGATGGGTTTTTTACTTGCCGCGCTGCTGGCTCCCTTGATGAAAAAGCCGCCGGCAC
ACTGATTCTACAGGAGAGTTAACTATGGGCGTTTCCGTTAAACGCATTGTCGTCACCGGG
ATGGGGATTGTCAGCCCGCTGGGCTGCGGCGTACAGCACGTCTGGCAGTCGCTGCTGGCA
GGAAAGTCAGGGATCACCCGACTCAGCGAGCAGCTGGTCGCGGATATTCCCTGCAAAGTG
GCCGGCCAGGTGCCGTCCATTGACAGCGATCCGCTGCACGGCTTCGACCCGCTGGCGACC
ATCCCCGCGAAAGAGCGCAAAAAGATGGATCGCTTTATTGAGTTTGCGCTGGTCGCCGCG
CGCGAAGCGCTGGCCCAGGCCGGTTGGTCGCCAGCATCTGCGGCCGAACAGGAACGCACT
GCCACGGTGATCGCCACCGGGATCGGCGGGTTCAGCGAGATCGCCAATGCGGTACATACC
ACCGATGAACGCGGGCCGCGTCGTCTCTCGCCGTTCACTATCCCCTCTTTTCTGGCCAAC
CTGGCCGCCGGGCATGTGTCTATCGCCCACGGCTTCCGGGGGCCCATCGGCGCGCCGGTC
ACCGCCTGCGCAGCGGGTGCCCAGGCCATCGGCGATGCAGCGCGGATGATCCGCAGCGGC
GAGGCGGATATTGCCCTCTGCGGCGGCGCGGAAGCGGCAATTCATCGCGTTAGCCTGGCC
GGGTTTGCCGCGGCAAGGGCGCTGTCCAGCGCCTACAGCGACCACCCGGAAAGCGCTTCC
CGCCCCTTTGACCGTGACCGCGATGGTTTTGTGATGGGAGAAGGCGCCGGGCTTATCGTG
ATCGAATCTCTGGAGCACGCGCTGGCGCGCGGGGCCACGCCGCTGGCCGAGCTGGTGGGC
TACGGCACCAGCGCAGATGCTTATCACCTGACCGCAGGCCCGGAAGACGGGAACGGCGCA
CGTCGGGCCATGGAGATTGCTATTCGCCAGGCCGGGGTGACCGTCGAAGAGATTGATCAT
ATCAATGCCCACGCCACCTCGACGCAGGTCGGTGATAAAGGTGAACTGGCGGCGATTAAA
ACGCTGTTTGGCGTCCATCCGGTCGCCATTACCTCGACGAAATCCGCCACCGGCCATCTG
TTAGGCGCGGCCGGCGGGATCGAGGCCATCTTCACCATTCAGGCGCTGCGTGACCAGGTG
GTGCCGCCGACGCTGAACCTGCATCACCCCGATGAAGAGGCGGCAGGTCTCAATCTGGTG
GCGCTGCAGGCCCGCCCACAGAAGATGCGTTACGCGCTGTCGAACGGTTTTGGCTTTGGC
GGCGTTAACGCCAGCCTGCTGCTGAAACGCTGGCAATAATCGTCAGCTCCCCTGCGGTAC
TGGCCGACGGGGGATTTCCACCGTTGCGGCTTTTGCCCTGCTGCTGGAGTAAATCAAGTA
CAGCGCGATACCCAGGGAGACAATGGCGCCGATTCGGCTCATCGAGAATGGAATCGACGC
ATTGTCCAGCCAGCCGAAGTTATCGATCAAGGTCAGTTTTGAGCGAAGAACGGACCACAC
TATCTAAAGAATGATATCGCCTATTATGTTGGGACCGCTCATGTTAAAAAAGGGATAGCT
TTTCTTTTCATTGACGATAACGAAGGAATTTTCATGGTTGAGGTTGAGGAAATAAAAAAG
AAATATCCCGGCGCAGATGCCTGGCAAATGGGTGACAGTCCGGAACTGGCTAACGAGCTT
GCTGACCTGATCAAAAAAGGGATCAAAACGGCCTCTTGCGGATCTTTTGCCTCTTACCAG
CAGGAAGAATCCGCCCCGAGAATCGGGAGTTATAACATTATTCTTGATGGTCAGAATGTT
CCAGTTTGCGTGATCAGACTGATTTCGATGCAGCTGGTTCGTTTTTGTGATGTCACTGAA
GCGTTCGCCCGCAAAGAAGGTGAAGGCGATTTAAGCCTTGAATACTGGAAGAAAGAGCAT
CGGAGATTTTTCAGCTCTGAAGGTCATTTTTCTGAAGATATGGAGTTGATCGCAGAAGAA
TTTGAAGTGGTTGAGGTGCTGTGAGACAAGGTCAACGGGCTGACGATTTATCACTTGCCA
CTCATAACACTATTCGCTTCTGGCGCGGAGCGGACAAGCTATCGAGTTAAAGGTCCGCAT
TGAGCAAGGAGCTGACGTGCCAGCTATAATTGGTAATAAAATGGGAGTAGAACTATTCTG
ATTTGTTTAAAAAAACATTTTTACATCCAAGGGCAAAATATTTTTTATGCTATCTTACAT
GCTATCTCAATATGCCAGGCTACCTGTTCCTGAAGTTACTCTACGTTCATGGTTAAAACA
ATGGTTGTCAGAGCAGGAATCGAGGTGTACAGACAGAAGTTTCTCGGCGCGATTTCCCTG
GAGAGAAACTGGATTATGTCAGGAATATTTTTTACAACGAAAACTCAAAATTGATGGAAA
GCAATTTCTTACTGGCCCCCGTTATCAGGGCGGAAATATTAACAAACCTTTTATTGATAT
TGTAGGTATGGATTCTGACCTAAATCATACTGCATTAGAACTCATTAGTAAGGAATGGTC
ACAACTCAGAGCTCAGTATGTCCGCATTCTTGTGCCAGGCCAGTCCTTCCCGCAGGGTAT
TCCTGACCAGTATATATATGCCACTTCTTTTTCTGAACCCCCTGAATTCAATGATAAATC
TCTTACTTTGCAAGTGGCGACATACGAAGATTTTGACTGGTGTTGTCAGGCCCTGGGTGA
TGCCTATAAGCATACATGGCAGACAGTTCGCGAACTGTCTGCAAGCAATTTGGTAGCAGT
TGATGACGAAGAGTTGTGTGACCATATTTCTGAGAGAGAAGTATATATTATCTATGAAAA
CGATGTTCGCGCCGGGTTGCTAATATGCCAGAAAGGAAACCTCGCTTTTCTGAGAGGATA
TCGTATTACTGACAAAATAATACTTCCTGCTTTTCGTGGTCGATCATTGTCAGCCCGAGC
GCAACGCCTGCTGTACCGATTATTAACTCATTCCGATTCGGAACTATCTTTGTATATGGG
CACAATTATTCCGGAGAATATCCCCTCGATGAAAACTGCAGAAAGAGCGGGACGAACTTG
CATCCTAAGTTATCAATTTCTACCCATCTGCAAAACCCACGACTAACAGCAATGCTAATT
TATCTTCAGCCTACTTCCGCTTTTGGCACACAGGGACATGCAGGGCCCGGGAGTACTCCC
CTGGACGCATTAATGGGCAGGATGTGATTGTTGCGCAGGCTATCATATGGCCTGAGGTAC
AGCAGAATCAGGCTTCGTAGCAATGAGGGGCTCACAGCGTCCGGAATCCACCCGGTGCCG
TAAATCACCGCAAGGTCTGTCATAAGGTAATTTCATCACACATCGCGACACCTTTTTTCT
TCATGCAGGCCTTCTCTTTCACGGTTTGTCAGAACTATGGACCGCAGTAATCTCCACTCC
GTGCTTTAATCAATGAGAGTGATGTCGGGTGCAAATTAAACTACCTTTCTCAACAGCAAA
GGCGGGATACCCCTGCCCTCGCAGGGTTTCTGCGTCTGGTAATATGCCCATGACAGTCTC
AAAGACCGCTTTGAGGGTTTCCCGGTTTAAGGCACATAATCGCGTGGCGTTGCCCCCAAA
ATGCAGCGAAAAGCAGCGGTAAAGGCCGCCGGGCATGAGAAACCAAGCTGGTAAGCGACC
TGTTTGATTGGAACGCCGTTCGCGAGAAGATCCAACGAAGCGCAAATTCTGGCTCTCTGC
TTCCATGTTCTAAAACTAAAGCCTGTATCCTTCATAAACAATCGGGAAAAGGTCCGTTCC
GACATGGCCGACATAAAAGCCAGCTCGCTCAGCGATGCTTCCCAGCGCTGATTGACCAGT
AGCGATCTGGCCGCGCTGAATAATCGCTCATCATTCGGCATGGGAAGCGCCATCGTTAAA
GGTGGAGCCTCGCTGAGAATTTCCAGAAGCAACAACGCTATCTTCCGTTGACTCGGTCTG
GCGTAGTCCTCACTGAACAGCCCAGCGATAAGCTCTTTGACTAAGGGCGTAGCCGTGATC
ACATGTACCTGCTGACTCTTCGTAAAGCTCGTACATTCTGCGATAAGGCTACTGCTGAAA
TAGATCGCCCTGAGATCGGTTTGTGAAAGCAGATGATAACTATGGATATGCAGAGGCGGT
AGCCATAATGCCCGCTGAGGAGGGATCACCCAACGGTCGCTCTCTGTTTGCACCAGCATA
ACCCCTCTGGTGGCGAAGAGTAGCTGCCCCTCAACATGATGATGGGGAGGATCTGCCTCG
CCGCGTTGATAGCTTATCGCAGTACTGGACCAGCCTGTGGCTTCATCATGTCTTGGCGCT
TTATCTATACTACCTGGCATTTGAGATTTAGCCCCTGCCATTATCATATCGAAACTGGAA
CCACCCGGAGTAGAGCCTTAGGCAATGGGTGCGTGACTTATCATCCTGATCATCAAAGAT
ATTACAGGAGCTTAACCTCATGCGTGTACACTTTATCGTACATGAAAGTTTTGAAGCCCC
GGGCGCATATGAAACCTGGGCAATAAACCAGGGTCATGATGTAACTTACTCACGCGTCTA
TGCAGGCGATCGGCTACCTGCTGACGCCGTAGGCATCGATTTTCTTATCGTTATGGGCGG
TCCGCAAGATCCGGACACCACGCTTGAAGCGTGCCCGCACTTTAATGCTAAAGCGGAACA
GGCGCTGATTGCTTCCGCGGTTAAAACCGGTAAGGCGGTGATCGGTATCTGCCTGGGTTC
ACAGCTCATTGGTGAAGCGCTGGGCGCGCCGTTCTCTCATAGCCCGGAAAAAGAGATTGG
TAAATTCCCGATCACATTGAGCGAAGACGGCAGGAAGGATGAGATGTTCTCTCACTTTGG
GAAAACACTTGAAGTGGGTCACTGGCATAACGATATGCCAGGTTTGACGCCAGAGGCCAA
AATTATTGCTTACAGCGAAGGCTGTCCGCGGCAGATCGTTGCCTATTCAGACCGCGTCTT
TGGTTTCCAGTGCCACATGGAGCTCACATTGGACGTTGTAGAACGGCTGATCGCTCATTC
TGAGAAAGACCTGAGCCGTGCAGCAGAATATCGTTTCGTTGACACGCCTGAAGCGCTCCG
GGCGCACGATTACAGTGAAATGAATCAAGTACTTTTTGGCTTTTTGGATAAGCTGGAAGC
ACGTTACACAGCAGCGCAAGCATAATGTTATGCTCGGTAAGCTTGCCATCGGTTTTGATT
TTAATGTCCGCTCCTGGCACAGAGCGGACAAGCTATCTGAGTTGAAGGTCTGATATGAGC
GATCAGCGGACGTTGGCTACACTGTTAAACGTCGCAGACTCAGCTTCTGACTGCCAGTTT
TTCGCGAGTTGGGCCTTCAAAGTAGATGCTCCTGATATGGCAATTACGGGGTTGAGTCAG
CACAAAGCGAATTGTTTCCCAGACTGAACGCCCATTCATCAGACGTTCCCCCATTTTGGG
CTGGCTATCGACAAACGCCTCTAACCCTGTCAGCTCGAAATCCGGGGGATACAACCCAGT
CACACGTATATTTTCTTTAGACAACTGGTACGAAAGTTTAGTTGTAAACCCGCTAAGCCC
GTGTTTACTGGCAAAAAAAGCGGGGTGCGCAATTGAATCTGTAAAATTAGGAATCCCACA
TGAAGATATAATTGAGACGATATCCGCACTTTCTGAACGTCTTAACCCGGGTAGCAATGC
CTGAGTCAGCAGAATAGAACCTGTCAGGCCTGAACTGATAGTATTTATGATTTCTGTGTC
TGATTGATCGTCTAACGTTCCTGAAAGCCACTGAGCAGCATTGAGGATTAAAATGTCTAT
GGGCTTGTCTAAAGTTAACAACTGTGAAGAAAACTGAGAAAGGGATTCAGGTAGGGTTAA
ATCACAGAGATGCCCTTTCGCCATTCCGCCTTCAGCCGTAATGATACTGCAAGTTTTTTG
AATGTCATCAGCGCGCCTCGCGCAAAAATCCACCTCGACGCCTTCTCGCGCTAACCATAC
GCTCAGCGCCTGACCAAATCCCGTGCCACCACCGGTAATTACAGCTCTTTTACCTCTCAG
CATCTTCATCCATCCTTTATTAATGAATAGGGGGGAATGTAGATATATATGAGGAAGCAG
ATTGACATCTTTCAGTTAGTGCCATTTTTTGACGATAGGGATAAGTTGTACTGCTACATT
TCCATCGCGCTCCTGTGGGCATGCAACATCCGCTCCTGGTGGCGATAGTCAGCATCATGT
CTGGCCCAGGAGAAATCTCCAGAAGCGTCAGTGCGAGAAGGAAAGTCATAAACGTTTCGA
TGAAAGGCATCCTGGTAGAGTCCGAAAACATATTTCCGCTACGTTACCTCCGTTCGATGC
GGGCAAGAAGCGGACGTTGTACTTCAATCATCATCGATTTGAATGACAGCAAGGTAACGG
CTAATCCAGGTGACGTAAATGTGTCGCGATCCCCCAGCTTAGAACGGTACAGCTTCCATT
AATCAGCTCGAAAACGGCGTAACTCGCATTGGGTTGTGCATAGCGGTGAAAATCATCCAC
AGATCCACTTTTTAATGTCGCAAGCACGCCCTGAATGACCTGCCCGTGAGACACAATACA
TATTGTTCGATGATGATGTTTTTTTTCCAGACTGGATAAAAAATGTATCATTCGCTGCGA
AGCATCTGAGAGAGACTCACCCCCTGGCGGACAATACTCTGCATCCAGGGTGAATAATGC
TTCTGCGGCGTCCGGATTATTTTGCAGCAGCGCTACGGTTGTCATGCCTTCAAACTGACC
AAAAGCCTGTTCTTTCAGAGCCGGTTCAGCTATCAGTGAACAATAAAAACGCTCAGCCAG
GCGCTGTCCCATTTGCCAGGCCCGGCCAAGTGGAGACGCGTAAACACATTCTACCCGGTA
ATCACTCTCTGCAAACGCTGCCAATAAAGCTGATGTTTGACGCTCCCCACGAAGCGTCAA
TGCGCTATCACTGTGTCCCTGAATAATATTTTTTACATTCCATTCTGTTTCCGCGTGTCG
AACCAGTATCACTTGCATCATTGCAGGGTCACATAAGCCGTTATTTGAAATGTTATCATC
TAAAAACCCTCCTTTGATATGCAGGCAAGTTCTCAGCTCTCGACGAAAAACAGGAACAAG
TGTAGCTGATAATGGTTATGTTCAGCTTCAGAAGTGACGTAGTTATCGACGTTAACGTCT
GCTCTGGCACAGAGCGAACGCTTCCCCTTGTCGACGCGAAAAGCAACTCTGCCCATGCCT
CTATCTCAGTAATACCTGTATCAGTTGAACGACGATATACACTCCCGCTACCACCTGTAT
GATTCGAAATCCCCATCTCAGATAGCGCCATTGATAACGTTCGCTGGCATCAGCCGCTTC
AATCGCGGGATCATAGCGTTTTCTTTTCCTGGTTCTGAAGGTATCGAATCCCCACAGGAT
GAGAAGAATGATGATGATGATTTTTTCAACGATAAGATGGTTCACAAAGAGAGACTCCGG
TCTTCTCACGGTTACAGGCAGAATAGATAAACCGCCTGGATGTAGCCACCACTAAATGTA
GGGGTACCTGAAAACGAAGCCAGGCCTTCCTGGATTATCTGTCTTATGACCGCGTAAACG
CATAGCAACGCCATAAAAGCGACATTCTTTTCCGACACATGCTGCGGGAGTCCCCTTCTC
CGACGCCTCAGGCTGGGTGATAAAACGACGGCGGCTGCCCGGTCACGCGGCGGAACATGG
TGGCGAAAGAGGACGCATTGTCGTATCCAAGGGATAATGCCACTTCGTTCACCGGTTTGC
CTGCTATCAACCATGCCAGGGCGCTCACCACGCAGGCTCGCTGTCGCCAGGCGGAAAACG
ACAGGCCCAGCTGCTTCAGGAAATGGCGGCGAAAGGTACTAGGACTCATAAACAGCGCCC
TGGCCCAGCGCGCCGCAGGATCATGGATAGAGGGGTTAAGCAAAAAAGCCTGACAAAGCG
CCAGCAGCGCCGGATGCTGCGGCAACGGAATGTCAAATTCGCGGACCGGCATGGCGGCCA
GTTCCAGCAACATCAACTGTATCAGCGTGCGATCGCGTGGGCTGTCGTACAACGGTGGTA
AATCCACAGCCTCAAGCAGTAGCTGACGCAACAGCGGCGAGACGCTGATCACTTCGCAAC
GACGGTGTTTAATGAAAGCGGCCACACAATCTGGCTCAATATACAAGCTACGCGTGGTCA
CCCCTGCAAATCTGACGGCATGCACGGTTTCAGGGGGGATCCAGACAGCGTGTTGCGGAG
GAACCACCCATTCTCCGTCTTGCGTAGTGACATACATCAGTCCGGTCGCGCCATACAGTA
GCTGTGCGCGACGATGCTGGTGCGGGGGCAGGATAAATCCCTGCGCATAGTCATTACCTA
ACGCCACCACATCACGATCGAGTCGATCGAACTCGTCAATTTTTACGTTGCGCACACCTG
CCTCCCTCTGACCGATTTACAAAGGTAATTGAGCGCTACGCAAATGGGAAGCAGTACGCG
ACCGGTATAAGCTGCTCGCTCATTTTCAGGTCGGGGATACTCTCTTGAATGAGATCGTTA
TTATTGCGCTGGCAGGCTTTACTACCGGCATTACCACGGTGCTGTTCGGCTTCGGCGGCG
GCTTTGTGGTGGTGCCCTTTGTCTATCAACTGATGCTCCGGCAGCCGGCGATCGCGGGCA
ACGCCATGCATGTCGCAGTGGCTACCTCAACGGCGGTGATGATATTTAACGCCGGCTGGG
TCAGCTATCGAAACTGGCGGGCGGGCAGGCTTGCCGCGCAGACGCTGTTTCCGTTGTTAT
GGTTTATTGCCATTGGGGCGGTGGTAGGCTCCTGTCTGGCGGGGATATTGAGCGAGAAGA
TCGTTCGCGTGCTGTTTATTCTCTATATGCTGGCAACCATCAGCGATTGTTTGTTGCGCA
AGGGTTTTTTCACGGGCAGCGCTCGGCGTCGCCTGTCCCTGCCAGTGGTCACCGGCGGCG
GTGTGATTATCGGTACGATCGCCGCATTGCTGGGCGTGGGCGGCAGCGTCATGACGGTGC
CCCTGCTACGGCGACACGGGTATGCAATGCAGGAGTGCGTTAGCGCATCCAACCCGCTTT
CTTTGCCCGTGGCGCTATGCGGGGCTGTGACCTATGCCGTCATTGGCTGGCACAGCATTC
CGCTGAGCGGATTTCTGGGGTTTATCAGCCTGAAAATTTTAGGCCTGCTCGTCCTGACCG
GCTGGGCCGGGATAGTGTTTAGCCGCCGGGCAATCCCTGCGGTACCTGATGTATGGTATG
CGCGCATCTATGTGCTGCTGCTGTGCCTGGTACTCCTCGCCATGCTTATTCAATAATCAA
ATTACATTCTGGTAAACCGGTGTAACAGACGCGACCGGGCGGAGCCCTCTCCCTGAAGAG
AGGGCCAGGATCAGGGGCAACAAGCTACCCGCGATACGGATGGGTTTCGCGCCAGTGGTC
GGCAATCTGCTGCCGGGTGCAGACCCACACCTTGTCGTGCTGCTGGATATAATCAAGGAA
ACGCTGCAGCGCGCGGAAACGGCCTGGACGCCCCAGCAGCCGGCAGTGCATCCCCACGGA
CATCATCTTCGGTGCGGTTTCACCCTCGGCGTACAGCACGTCAAAGCTGTCTTTCAGATA
GGTATAAAACTGCTCCGCGGTGTTGAATCCCTGGGCGGTGGCGAAGCGCATGTCGTTGGC
GTCGAGGGTATAAGGCACGATCAGGTGCGGCCGCTGGCTACCGTCGCTGCAGGCCACTTC
GCTCCAGAAAGGTAAATCATCGCCGTAATAATCGCTGTCGTAGTCAAAGCCGCCGTGCTC
CACCACCAGCTGGCGGGTGTTAGGGCTGTCGCGGCCGGTATACCAGCCGGTGGGCGGTTT
GCCGAACAGGTCGGTCAGCACCTGCACCGCTTTTTGCAGATGCGCGCGCTCCTCGGCGAT
ATCCATGTGCTGATAGTGGATCCAGCGCCAGCCGTGGCTGACCACATCGTAATCCGCGGC
CTTGATCGCCGCCACAATCTCCGGGTGCCGCGCCAGCGCCATCGCCACGCCGAAAACGGT
CAACGGCAGCCCGCGCTGGCTGAACTCGCGATGGATGCGCCAGAACCCTGCCCGGCTGCC
GTACTCATAGAGTGAATCCATCGACATATGGCGCGCCGGGTAGCTGGCGGCGCCGATAAT
ATCGGACAGGAACTGTTCCGAACCCGCATCGCCATGCAGGACGTGATTCTCCGCGCCTTC
CTCATAGTTGAGGACGAACTGCACCGCGATCCGCGCCCCACCCGGCCAGCGCGCGTGCGG
CGGCTCCCCTGCGTAACCTCGCAGATCGCGAGGATAGTGTTCCTGGTTCTCTCCCATCTC
CTGCCCCTTTTAAAATGGATTTAACGACTGAAACTGTCCGCTTAACGCTTTTTTCTCCGG
GAACGCTAAGTCCCCATGCTTGCTGGTCGCCAGGCCCAGCGCGACCAGAGACTCCACCAT
CTTCACCGCCGCGCTGACGCCATCGATCACCGGCACCCGCAGCTCGCGGGTCAGCTCCTG
CGCCAGGGTCGCCATCCCGCCGCAGCCAAGAACAATCGCCCCGCTGCCATCCTCTTTCAG
CGCGCGAATGCAGCGCTCACGCACTTTCTCCTGCGCCAGGCCGCTACCGTCTTCCAGCGC
CAGCACCGGCAAATCAATGGCGTGCAGCGCCGCGCAATGTTGATGAAATCCGTACTGGTG
CAGCAAATGACGGGCGATGATCAGCGTGCGCGGCAGCGTGGTCACAATGGAGAAACGGGT
GGCGACCATCGTCGCCATATGCATTGCCGCCTCCGCGATACCGATCACCGGCCCCTGGGC
CAGCTCCCGCGCCGCCAGCAGCCCCGGGTCGCCGAAGCAGGCGATCACATGCCCATCCAC
TCCCTGCTCGCGTCCGGCCCTGATCTGCTCCAGCACGCCGACCGCCGCGATGGCTTCGTC
AAAGTGGCCCTCAATTGACGGCACCCCGGCGCGGGGACAGACCGCAAGGATCTCGGTGCC
CGGCGCAGCGACCGCACGCGCGGCGGCGCCTATCGTTTCGGTCATCGCCAGGCTGGTGTT
GGGGTTAATCACTTGTATACGAACGGAAGACATCACGACTCCTTGTGGCCGGCGAACAGC
CGGGAAAAATCGGGCAGGCTGACGCCATCGCGCTCGAAGCACAGGCTGGCAACAATATGA
TCAAAATGGTGCATCAGCGCCTCGCTGAGCGGCTGCAGGGCTTTATCCCGCAGCAAACCG
ACCAGCTGCTGGTGATCGTCGCAACGGCAGCCCTGTCGCCAGGGGGCGCCCCAGGCGGCA
ATCACTAAAGAGGAGCGCTGGCTGAGGCGGGTCACCATCTCGGTGAGCACCGGGTTGCCG
GAGATAGCCTGCAGCTGAATATGAAAGTCAGCGGAGTGGCGGATCGCCGCCGGGCCGTCG
TGCGCCGCATGGGCCTGCTGTTCACGCTGAATAATGTTCTCCAGCGCCGCCAGATGCGGC
GGCTGACAGCGCGCGATCACATCGGGGAGATTGGCGACCTCGAGCAGCGCCCGGGTGCGA
AAGATCGCCTGGGACTCTTCCACGCTCGGGCTGGTGACGTGTGCACCACGTTTGGGCGTC
AACGTGACCAGTTGCACAGCGGCGAGTCGTTGCAGCACCTTTCTGATGCCGGTGCGGCTC
ACGGCGAACACCTCCGCCAGCGCCTCTTCCGGCAGTTTGCTGCCCGGCGGCAGCTGATGT
TCGACGATAGCCGTCATCAGCGCCTGGTAAATGCTTTCGTCCTTGTCCTGCAGCGCTGGC
GCGGCCTGGAGACGATGTTCATTATTCATTAACCCACTCCGGTTTCACTTATCGATAGCA
GATCGTATACATAAAATTTATTTTTTGTATACAAGATTCATCATTCTGGCCTGGATCCTG
CAATAGCCTCAGCAATCCATATCAAAGGGTTTTCATTCAGAGGAGCAGGTTTCATGCCAC
ATTCATCCCACACGCAGCAGACGAAGACTCACGAGGCGGCCGCCGGCTACAGTCCGCGGC
TATGTAATGACGATCTGGCGCCGACCCGCGACCAGAACTGGAGCTGGTACAATATCTTTT
CATTCTGGATGTCGGACGTGCACAGCATGGGCGGCTACGTAGTGGCGGCGAGCTTCTTTA
CGCTTGGGCTGGCCAGCTGGCAGGTTCTGCTCTGCCTGCTGGTGGGCATCTGTATTGTCC
AGCTGTGCGCCAACCTGGTGGCGAAGCCGAGCCAGATGGCCGGGGTGCCATACGCCGTTA
TCTGCCGGCAGGCGTTTGGCGTCTTCGGCGCCAATATCCCGGCGGTGATCCGCGGGCTGA
TCGCGTTCGCCTGGTACGGTATTCAGACCTATCTGGCGGCGAATGCCCTGATGCTGGTTC
TGCTCAAGTTCTGGCCCTCCCTTGCCTCGCTGACCAGCAGCAGCTTTCTCGGGCTATCAA
CGCTCGGCTGGCTGTGCTTCGCCACTATGTGGCTGCTGCAGGCGATGGTGTTCTGGCATG
GCATGAACGCCATCAAACGCTTTATCGATATCGCTGGTCCGGCGGTTTATGTGGTGATGC
TGGCGCTGGCCGGCTGGATTGTATACAAGACTGGTCTGGACGGTATCTCCTTTACCCTCG
CCAGCAAATCCCTGAGCGCCGGCGAGCAGACCTGGCAGATGATCACCGCCACGGCGCTGG
TGGTCTCCTACTTCTCCGGGCCGCTGCTTAACTTCGGTGACTTTTCCCGCTACGGCAAAA
GCATGGGCGAGATCCGCCGCGGTAACCGCTGGGGACTGCCGTTTAACTTTCTGCTATTCT
CGGTGGTTACCGTGGTGATTGTCTCCGGCACCCAGTCGCTGTTTGGCAAAATGATCACCG
ACCCGATCGAAACCGTCAGCCGCGTGGGTAACGATCTGGCGGTGGCCATCGGCCTGCTGA
CCATGATCACCGCCACCATCGGCATCAATATCGTGGCTAACTTCGTCTCGCCGGCCTTCG
ATTTTTCCAACTGCGCCCCGCAGAAAATCAGCTTCCGTACCGGCGGGATGATTGCCGCGG
TGGGCTCGATACTCCTGACGCCGTGGAATCTGTTTAACTCGCCGGAGCTGATCCACTATA
CCCTCGACGTACTGGGCGCCTTTATTGGCCCGCTGTTTGGCATCCTGATCGCCGACTTCT
ACCTGATCAAACGCGGCCGGGTGTCAGTGGACGATCTGTTTGACGATACGCCGCAGGGTA
AATATTGGTACCGCAACGGCTTTAACCCGAAAGCGATTGCCGCCCTGCTGCCGTCGGTGG
GCCTGGGGCTGATTATCAGCTTTATTCCGGCCCTGCATGAAGTGGCGAACTTCAGCTGGT
TTATCGGCGTCTTCCTCGGCGCCACCACCTACCGCTGGCTGGCTCGCGACGAGCGCGAAG
TGCAGGCGAAAGCTGCCTTCCGCTCCGGCGCGGTGGCGCAAAAAGAGTAACCTTCCCCTT
CTGCCGCGGCGTCTGGCCGCGGCAGGCTGCAAACTGGCACCAATCTTGCTGTTTATCACT
ATTCCCAGAGCGTTAAGAGAAGGCAGGTTCGATGATGGATTACCAGACCGCGGTGCGCGG
TGCATTTTTTGATATCGCCGGCGTGGCGGAGACCCCGGATGAGGTGGCCGCCCAGGCTCG
CTATCTCGATGATGGCCTGTTGTTTCTGCAGGAGGGGAAAATTATCGCCCTGCTGCCATG
GCTGGAGGGTGAAGCCTTTCTGCATCCGCTGAAGGGCTATGTCGACCTGCGGGGCAAGCT
GCTGTTGCCGGGTTTTGTCGATACCCACATTCACTATCCGCAGACCGAGATGATCGGCGC
CTTTGGCGAACAGCTGCTGGAGTGGCTCACCACCTACACCTTCCCGGTGGAGAGCCAGTT
TGCCGATGCGGAGTATGCCCAGGAGATAGCGCAGTTTTTTGTAAATCAGCTGATAAGCCA
TGGCACCACCACCGCGCTGGTGTTTTGTACCCTGCATCCGGCATCGGTGGAGGCGTTATT
CAGCGAAGCGCTGCGCCTCAATATGCGCCTGATCGCCGGGAAAGTGATGATGGATCGCCA
TGTGCCCGACTACCTGTGCGAAACCGCCGGGGAGAGCTACGAGCAGACCCGGGCGTTGAT
CCGCCGCTGGCATCAGCGCGGCAGGCTGGGCTATGCCATCACCCCGCGCTTTGCCCCCAC
CTCGACCCCGGGGTTGCTGGAGGCGGTGCAGCGCCTGCGGGCCGAGTTTCCCGACACCTG
GCTGCAGACGCATCTCAGTGAAAACCGGGAGGAGATCGCCTGGGTTAAACAGCTGTGGCC
TGAGCATGCGCGCTATCTGGATGTCTATCATCACTATCAGCTCACTGGCGAACGCAGCGT
CTTCGCTCACGGGATCCATCTCGATGATGCCGAGTGGCAGTGCCTGCATGACACCGGGTC
CGCAGTCGCCTTCTGCCCGACGTCGAATCTGTTTCTCGGCAGCGGGCTGTTCCGCCTGCC
CGCCTGCTGGCAGCACCAGGTGCGGATGGGCATCGGCAGCGACGTCGGAGCCGGGACCAC
CTTCAGCATGCTGCGGACGCTGGGCGAGGCCTACAAGGTAGGACAACTGCAGAGCTATCG
CCTGCGCGCCAGCGAGGCCTTCTATCACGCCACCCTTGGCGGGGCGCGCGCCCTGCGGCT
GGAGGAGAAAATTGGCAATTTCCAGCCGGGCAAAGAGGCGGATTTTGTGGTGATTGACCC
GGCGGTCACCCCGCTGCAGCGCTTGCGCATAGGCCGCTGCCATGACATTTATGAGCAGCT
GTTCGTGCTGATGACCCTGGGTGATGAACGCAATATCAGCGAGACGTGGGTGAACGGCGA
GCGGGTGTGGTGTCAGGACTGACCCGTTTGAGAAGCGGAAACAACCTTCGGTAAGACAAT
AAATCAGCACCAAGCCCTAAAGGATCTTAAAAGATCCTTCAGGGGGATTAGGCTGGTTAC
CAGTTACCGTAAGGGTAGTGCTTCCCTTTGATAAAATCTATAATATCTTTGTCATATCCA
TAAGAAAAATCGCTCCTTGTTATATCTTTACAAATATCTAATTTATTACCTGATACGGTT
TTCAGGACTGACGGAGTGACGCGGTAATTAGATTCAGATCCACTTCCCTGTAACCAGACG
GCCACTTTTCCTTCTGGAGCCAGACCAATTTGCATTCTGTCGTACCAGGCAATACGTCCC
CGATAATCCTTATATTTACTCGGCATAAGCATCTGTTCCAGTACCGATTTAGGGATCGTC
AAATGGGTTTCATACACTTTTTTATCAATAATCGAGTCCCAGCAAAAAATAATATGTCGT
GGAGGGCGCTTTACGTGATTCCAGTATCCTACCGGCGCACGATCTTTGTCGTTCCACTCG
CCGATCACGCCAGGCAGATCGGGTGTGCTATTCAGCGTGTTAAAGCGATAGTCATTTCCA
TCAACGTCAAGAATAGCGGCAAACGTCACCACGGCGGGTAACGCTTTGGGTGTGAAAAAG
TTAAAACTCCACTCTGTTGGCGCATCACTATGCATGGCGGTGTTGGGCAAAGGTTTTCCC
TGACAGGCAGCCAGCGCCAATAATGGAAGCAGACAGGCCGCACGAATTATTTCCATATTT
TATTTCCGTCCATATCGTAAACGGTACGCTGCCAGCGGTCATCAGGCCGGTTGGTGAATG
TCACCAGCTTCGCCGGTTTGACCGCACCGCTGATAATACCCCGACTGTCTCGTATAACGC
TGTTCCAGTTGGCCGAGCAGTGGATATATTTTTCGGCCAACATCCGCAATTCCGGTGTGG
TAAAGCCTGGGGCAGACTTACCACTCCTTATGGCTCGGCCCATCGCAATCGCTTTTTCAC
ACAAACCGTTCAGTTCTTGCCTAAGCTTTAAGTGTGCATTTGTATCTCGAATAGGTTCAA
ACACCGCCCCGGCATCCTGGGCCGCATCGAGCATCACCCGCAATACCACTTTTGACCAGT
CGTTGAAAGTCGGACGGTTGATAACCAGAGCTGCTCCACTGCGTTTCTGTAGCGTGCCGT
AACGGTCAGCTGGCATTCTGTCGTCATGCCAGGTATCGACGCTCACCTCTACCGCATTTA
GCAGTAGAGCTATTGCCGGATAGCCGTCCATGGTTTTAAGTTTTGCACAGGTCTGCCGGT
AAATACGCGTTTCCGTATCCGGGATGGAAAAGGGGACGGTTTCAAACTCTGGTCGGGTAA
GGAAATAAGCTTCATTCTCGTTGGGATTATAGCCGCCACCAATGTCGGAGTGCGCACCGG
GTAGCGCCAGCTCCGGCCACGCTGGCTTTACGCTGTTCAATGCAAAGTTAAAACGACATT
CATGCTGCGCGGTGATGTGAAAAACCTTCTCCGCTACACCTGGACGTAGCGCCAGATTGA
CATCTCCTGTGTCTGCGCTGTGCGGGTTAAAGCCGTTAACCGGGGTGCCGATCGCCGCCA
CGGTATCAAATATGCCCAGAAAGCGGGTTTTACCACCCGGTGCACCGGAGAATTCAATAC
CATTCAAACCGGCTCTAATCGCCGTGATAATGTCACGGTCCTGACTGAATACCCGATTGG
CAAAGTGCCGTGCCGCACCAGCCCCGCGACTGAAACCGAATATATCAAATTGTATCTCTT
TGATGGTGCAGGAACCATCGCTTGCATGCTGAAGTAAATATTCCTGAATACCGACAGTCA
GAGCTGCAACTGCCTTATCGGTTTTTCTCACCACACCGGTATCGCCTCGACCAGTACCCA
TTCCGTAAGTATTGTCGCCAGCTCCGTCTTCCGTGCCAATACCTTCAACATAAATGGCGT
GCTGGCCTGCTCCGCTATCGGGTCGGATATCCTGCCTGTACAATATATACAACCAGTGCA
CATTGCTATAATAGCCAATATAGCTCCCTGCGGCAGTACCACTATAGCCATGCTTTAGTC
GCACGCACTGAGAGTACGCCGTTACCGCATCGGCGTCATTCATCCCGAAATGTTCGCCGG
AACAGGCGGCCTGACGGTCACCGCTATTATTCGCATTGTTTCCGGTTCCATCAAAAAACA
CACCGATGGTTAGTGTGATTTCCCGTTTTTTCTTTGCGGCCTGCGCACGCTGTTCAGGCT
CAGGCTGTTGGTTTTTTTTCTTCGCCGTTTCCGCCCGTTCAGCTACCCGCCCGGCATTGC
AGTCCCTATCGTAGGAGTGAGAAAAGACGGTCGGAACGAACCGAGCACGACACGGGCAAG
AGCTGTAGCTGTCCAGTGAGCCAGCCCATTCTTTCAGGGATCCACCGACATCGTAGGTGT
CACCCATTCCCCCACAGACGCGAAATCGCCCCTCGTGCTTACCGCAGGTCACCGGATCGC
CCACCCTGACCTGTTGCCGCTCAATGCCGCCAATGTGGTAAGTGTCATCAGGCGCACCCG
AAAGTATGCGTCCCCCACAGGTGGTTTTATCCAGGTGATACAGAAAGAATCCCTTCGCCA
TAATCCCTCACGAATGTAATGGTTATAAAATCAACGCATCATACCCTGAAGCATGGCTAA
GTCGAAATTACCTGTTTCTGATTATTGTTACCGCGCCTGAATTGGCCCATTTGCAGGACT
ATCAAAAACTCATTGCCAGGCCTACACCATAGCCTGTGGTGTTATTGCCGAACATATAGC
GCGCCACCAGCCGGGTGCGGGTGATAAAGACCGGGTATTTACTGCTGTCCAGCTCGAGGC
CAACCCCCAAGGAGGTCAAACCGGTAAAGCCCAGCGCCCCTCGCTGCTCGCCGAGAAATT
CAGTATGCGCCCCCTCCAGCACATAACGCAGTGGGTTGCCCAGCAGCGTCCAGTCGGCTA
TCGGCGCGCGGCGGCGCAGATACAGGCCGAGATTCTCCGCGCTGGCCTCGCCCTGCACCA
CCTCGGCGCTACTGCCGAAACTTTGCAGATGCATATAGGAGTAACGCAGTTCGGCATCAA
TATCCTGGGTGGCAGAGAAGCGTTCGTAATCCAGCATCAGTGCCCCGCCCAGCCCCCAGG
CGTTGAACCGACCGCCGTCGAGAAATTGCAGATCGGCGTTGGTTTTTCGCTCAATTGCCC
AGCTACCAATACGCGCATCGCTGGCCAGGGTACCGAGCATCACATTGACGATCGGCCGCA
GCACCAGGTTGCCTCCGAGGCTGTCCCGGTGCAGCGAAAAATCCCAACCGACGCCGCCGG
TGGTGGTCAGACTGTTCCATTTGGTCGGCACATTCCGCGTCTGTTCGCCATTGCTGACCA
CAAAGCGCGGGTCGTAACGGCTGTAACCCATCGTACCTTCAAGGTACAGAGGAAACGACT
CGCTGAGGGTTGCCCCGCCGCCAAACTGGGTGATGGCCAGATTATGTTTGTCGTTGCTGC
CGGAACCAATGTTGAGATCGCTGGCGGTCACGTCAGGGACGACGGTATAGCTCATCAGAG
TCAATACGGCATCGGCACGCTGTTTGATGGCGTGGCCGTTCGCCGCCAGCGTCGCTGGCG
CGGAAAGCGAAAGTACCGACAGGAGAACGAAAAGACGCACCATATGTCGTTTGCCACCTC
AGCGACAGGCTAACAATATTGCCACCTAAATCAGCAGGCTGGCGTTCACTCAGTATAGTC
GGTGAGTCAACCTGCGCGTCCGGCGGGGAGAAAAAGCATCGGGCTGGTCAGGCCGCGCCT
CCGCGGCTATGCAGCAGTTCCACATTTTCAAACGGCATGCGCGAGACCCGATTACGCCCA
TCATTTTTTGCCGCATACAGCGCTTTATCGACGCGGGAAAACAGTTGATCAACCGTTTCG
CCGTCATGATGTTCAGCCACGCCGATGCTGACGGTCACCGACAGCGTCTGGTATTCGCTA
ACCGCCTGGCGGATCCCCTCCGCCAGTATCAGCGCGCGGCCGATCGGCGAATGGGGCAAA
AAAAGCAGAAACTCTTCTCCACCCCAGCGATAAATTTTATCTTCGCGGTCGACCGACGTT
TCCAGAATACGAGAGAGCACCAGCAGGACCTCATCGCCTTTTTGATGGCCGTGAATATCA
TTAATGCTCTTGAAATGATCGATATCGATTAACAGCAGACAATAACCCCGGGGGATAAAA
GTTGGCGCCTCAACCAGACGGTGAAACTCCCGGCGATTAAGCAAGCCGGTTAACGGATCG
TGGGCGGCGGAAAATTCCAGCTCTTTTTTCAGATGCACTTCTTCGGTGATATCGTGAATG
ATGCATAGCATCAGTCGAATATTATACAGCACCACCGGCCCGGCATAAGTTTGGACATGG
CGTAGCGAGCCGTCAGCCAGAATATGCGTAAAATTAAGCGGTTTATGACCGCCAGGCAGA
CTGGCAATATTATTCATAATGGGGATAACGTCCCGGCCCAGGGTATTTATTTGCCAGGTA
TGTTTGGTGCGCATTTCCTCATCGGAATAATGATAAAAACGTAGCGCGGCAATATTGGCA
TCGACAATCCGGCCATCTTTATGAGGGTCGATCAACAGCATCGGCGCGGTATTGGTCATA
AAAAAGCGAGCGAAAAAGCCATTGTTACGCCGCTGGTAGCGGCGGGAGCCGGTATGAATC
GACTGATTTTGCGCCAGCAGCTTCACGGCTTCAAACAGCAGCAAGCAACCACAGTCTTCG
GTATCAATCAGGGTGGTTTTGCAATACACCGACTGCAACCCATTGGCGGTGGGTAACGTC
CAGACTTCGAATATCTCGCTCATGGTGTCGAGATAGCGAAGGTAGTGCTGCAGTTGCGTT
TCCGGACAGGTGGAATAAATACCGTTACGCATCTCATTGAGCGACATCTCGCCGCTCAAT
GTCCGGGAAGCCTGATTGGCATAGACCACCCTTTCGTTAAAAGGATGAACTACCCATATC
GGGGTGCTTAAGACCTCAAAAACAGCCAGCTCTTTTAATAACATACAGGCCCCAAACCGA
CCCACTGCCGGCGCGGAACGGCACTTATCGCTGTGCAGCCCCAACGCTGGTTTAAAGTGA
AAGCAAAATAGACACCGAGAAACCGCAATTACGCGCGAGCGCGCCAAGTATAGTCGGTTA
TGCGCCCAGTAAAGCCCTCTGAGGGTGACTTTGCGCGCAGTTTAACCAACAGAAGCGATG
CTGCCTTTAATAATAATTTTATTTCAACAGCATAGCAGCAATGCCAGAACGGGTAGTCGC
TTTTGATCACAGAGTGTGCATCGCCAACAGGGGTTACCCGGCAGGCGCAGCGGCATAGGC
CAGGGCGGGCAGAGAGTCGCTTTTCTGCCCAGGCTAACCGTGATAGTTTCTATCATTACG
CTCATTCATAGCGACAATTACCTTGAAAAAAATCGCCACTAAAATCACCCTTGCCGACAT
TGCGCATGAAGCGCGCGTCGGCGTAGCCACCGTCGACCGGGTGCTCAATAAGCGCGCGGC
GGTAAAAGAGTCCACGGCGCGGCGCGTGCTGGAGGCCGCCCGCCGGCTGGGTTTTACCCT
CGAGCAGCCCCACTATCGCCTGGCTGCCGGCAAAGCGCCGGTCACGATCAGAATGGGCTT
TATCCTGCTGCAGGAGAGCCACTCCTTCTACCTGCCGTTGGCCCGGGCGCTGACGCGCGA
GGCTGCCCCATGGCTACCGGCGGGCCAGGCGCCGGTGATACTGCATTTTGCCATCGATGC
GGTGGAAGAGATGGCTCAGGCCATTCACCGACTCAGCGATGAAGTGGAGGTGCTCGGCCT
GGTGGCGCTGGATCACCCGCTGATTCGCCACGCGGTGGCCCGGGCCGCCGCCCGCGGCGT
GCGCGTGTTCACCCTGCTTTCCGATCTATCGGTCCCCCAGCGCAGCGGGTATATCGGCCT
CGATAATCATAAAGCCGGGCGCACCGCCGCCTGGTTTATCGAGCGCTTATGCCGGGGGAA
TGGCGAAATTGGCATTATCATTGGCGATAATCGTTTTACCTGCCAGGAAAGCTGTGAGAT
CAGCTTTCGCTCCTGCCTGCGAGAACAGGGCAAGGGGCAACAGATCCTTGAGCCGGTTCG
CAGTCATGAACGGGCGGATATCGCCAGGACCGTGACGGAACAGATGCTGACTCAGTACCC
GGCCCTGCAGGCGATCTACGCCCCCTGCGGCGGCGTCGAAGGGATCGTCGACGCGCTGCG
CGACAGCGGCCGTCAGCAGGAGATCGCTCTGGTCTGCCACGGTCCGCTCAGCGACAGTGA
ACTGGCCCTGATCGATGGCACCATCGACATCATGCTTAACCACCGGCTGGATGAGTTTGC
CGCCGTTACGCTGCGCGCCATGGCGGACGCCGCTTCACACCCCCATAGCGAGGTGATTTC
ACTCCCTCAGCCTTTCGATATCACCACCAAAGAAAATATGTAAATTTCCGGCTCCGTCTC
CAGCGGAGACGGTTATCGGGCCGACCGCGCCACCTCTCGACTTGATAAAAAATTATCAAA
AAATCCATCAATTAAAATCATGATGATTATCATAAAATCAAAATTCCATCATTGTTGATA
ATGAAATCTTTATTCAATACTCAGCGGCATCCCTTGTATGAAAAAGGAAGCCGACATGAT
ACATCCTATCGCTAACGCCCCCTGCAGCTGGGGCGTCGATGATCCGAAAAACCCTAACCT
CCCTGCCTGGGCTACCGTGCTGAAGGAGGCGGCGCAGGCTGGCTATCGCAGCATTGAGCT
CGGCCCCTGGGGTTATCTCCCCACCGATCCGGCCAGCCTGCGCGCGGCGCTGGAGCAGCA
TCAGCTGTCGCTGGTCGCCGGCACGATCTTTGACGATCTGGTGAGCGAGGCCCATTTCCC
CACCCTGGTGGCGCTGACCCATCAAATCTGCCGCAATCTGTCGCAGGTAGCCGCTGCCGA
ACCGATCCCGGGCCGCCCTTTCCAGCCGCCCTATCTGGTGATTATCGACTTCGGCAACCC
CGAACGGGCGCGCTTTGCCGGGCGCGGCGCGCTGGCTCCGCGCCTCAATGACAAAGACTG
GCAGCGCATGATGGAGCACATTATCGCCCTTAGCACCCTCGCCTGGCAGGAGTACGGTGT
GCGGGCGGTTATCCATCCGCACGCCGGGGGCAGCATTGAATTCGCGGATGAGATCGAGCG
GCTGGCCAACGATATCCCGCACGACGTCGCCGGGTTGTGTCTGGACACCGGACATCTCTA
TTACGCCGGGATGGATCCGCTCGACTGGCTGGATCGCTATTACCACCGCCTGGACTATCT
GCACTTCAAGGATGTCGACCCGCAGGTTTATCAGCGCGCTATCCATGAAGGTATCGACTT
CTTCACTGCCTGCGCCGAAGGGGTGATGTGCCCGCTCGGCAGCGGCGCCATTGACTATCC
GGCTATCAAAGACTTTCTTGCCCGCCGTGGGTATCAGGGCTGGATAACCATTGAACAAGA
GCGCGACCCGCGCCATGCCGCAGGCAGCCTGCAGGCGGTCACGGAAAGTCTGCGCTATCT
GCGCGACGTCGGATTCTGACAGGAGGCACGACATGATTAACGGTTTAAAACCTCTCGACC
GCACCCTGCGCTGGGGCATGGTCGGCGGCGGCGGCAGCAGCCAGATCGGCTATATTCACC
GCTCTGCAGCGCTGCGCGATAACACCTTCACGCTGCTGGCCGGCGCCTTTGATATTGATG
GCGAGCGCGGACGCCAGTTCGGCCAACGGCTGGGGGTGGATCCCGACCGCTGTTACGCCG
ACTATCAAAGCCTGTTCCGCAGCGAGGCTGCCCGGCCTGACGGCATTCAGGCGGTGTCAG
TTGCCACGCCAAATAACACCCACTATGCCATCTGTCGGGCCGCGCTGGAGGCCGGGCTGC
ACGTGGTGTGCGAAAAGCCGCTGTGCTTCAGCAGCGAGGAAGCTGACGAGCTGGTGGCGC
TCAGCCAGCGGCGGCGCAAGATCATCGGGGTGACCTACGGCTATGCCGGCCACCAGCTGA
TCCTGCAGGCCCGGCAGATGATCGCCGACGGGCTGCTGGGCGATATCCGTATCGTTAATA
TGCAGTTTGCCCACGGTTTTCACGCCCAGCCGGTGGAACAGGAAAACGCCAGTACCCGCT
GGCGGGTCGATCCCCGCTTCGTCGGCCCCAGCTATGTGCTGGGCGACCTGGCCACCCATC
CGCTGTTTCTGGTCGAAACCATGGCCCCGCAGCTGAAGATCACCCGGCTGATGTGCGCCA
GACAAAGCTTCGTCAAAAGCCGCGCACCGTTGGAAGATAACGCCCATGTACTGATGGAAT
ATGACAACGGGGCCATCGGCTCACTGTGGAGCGCCGCCGTCAACTGCGGTTCGATGCACG
GGCAAAAGGTGCGAATCATCGGTGAAAAAGCCAGTCTCGAATGGTGGGATGAACAGCCCA
ACCAGCTACGCTACGAAATCCAGGGCGAACCCGTGCGCATCCTCGAGCGCGGTATAGACT
ATCTCGATCCGCTGGCGCGTCAGGATGATCGCATCGGCGGCGGCCATCCCGAGGGACTGT
TTGAGGCATGGTCGAATCTCTATCGCCGCTTCGCCATCGCCATGGATGCCGCCGACCGTC
GCGACGAGGCGCTGCTGGCCGACTTCTGGTACCCGGACGCCCGCGCCGGGGCGTTCGGCG
TCCGCTGGGTGGAAAACTGCGTGCGTTCTGCCGACAACGGTGCCTGCTGGGTCGACTTCC
GCTAACTCGCCGGCTCAGGGCGTTCGTCCTGAGCCTTTACGGCTATTTTTCTGTCCGCGC
CAGCTGGGTTTTATCCGCCTCATGGGCGCGGTCCGCCAGCCCCTGGAACGCTCCGGCGCC
ATAGTATTGCGCGGGAACCGGCAATGCCTGCATATCGTGCCCTGGATAGATCTGCAGTTC
GCCGAGGTCGCGTAAGCGGAATCCCCCGACCTGCTCCGGCATGGTCAGGCGATACGGCGG
CATGGTTTCGAATGGGACCGGCGTCGGCAGCCGGTTTTCCTGTAGATCGTAGTTACGCTT
CAGTACCAGAAACTTATCCGGCACCCGCCGGTGACTGTTCCACCAGTCGCCGTCGATCTG
CTGAAACATCGCTTCCGTCTCACCGCGCGTCGCCACCAGCAGCCGGGTCAGCACTTGTTT
CAGCGCCGCATCCATGGCCTGGTTATAATCCTCCAGCGAACCGCCGTGGCCGCTGAGGAT
GATATTAATCGCCAGCCTCGCGCCCAGTAAATTGGAGTAGAGATCCTCGGGCGAAAAAGC
GGAAATCTCTTCGGAAAACCCGGGGACCGACTGGAAGCCATACCACTGGGCGATCTCATG
CCACTGGGCGATTTCGAAGGCCAGATGCCCGGCGAGCCAGGCCGCCAGCTGATAGCGCTG
CCTGACGCCCGCCGGCGGCGTAAAGGCATTCAGCTGCACGCGGCGCACGCCCAGTTCTTC
ACTGTAGAAGATCCGCCCCGCCTGACCCAGCGTCGGCGCAATACGATTGAACAGATAAAA
GGTGTTGTCCGCCGTATCGCGCACATGGGCGATATCAATAAACCCGCCGCGGCGGGTATA
GATAAGCCCGTTCTGCTCCTCGCTGAGCCCCAGCAGATTTTTCACCGCACCGAACGCGCT
GTCGTTGTAATGGTGCTTACCCAGCGTACCCAGAGTCAACACATTACCGATCTGGTACAT
CGGGATCGGAATGCCCGCCGCGCGCACGTGCAGGTCGTAACCAAAAGCGCAGCACGGTCG
CAGCGACTCCGGCGGCGGCAGCTCACCGAGGGTGGGCGCCGTATGGATCGCCGTCACGGC
GGGTAGCACCGGATCCTGCGCCAGCGCCGGCAGCGCCAGCGCGAATAATAGCCAGAAGGC
TTTACGCATCAACAGCCTCTCCACAGCAATAAAAGTGCGCGCATCTTACCGGCAGATAGC
GCCTGCGGTTTTAGTTAAAAACGGTATTCAGCGCCGACAACGAAACTATTGCGCGCGTAA
AAGCCGCTCTTCCGTTCGTCGCGGCCCGGTGGTTAGTAGTTGTTGCGCGGAAAAGCGCTG
GCTATCCCCCATTACCATCATCCTGCGGCAAGGTGGCGCGGTGATTGTATTCAAAAGGTG
AATGTCGTATAACATAGCGCTACCGAGGGGTGTCCCGTGAGGGCTGAGATGGCGCAAGCC
GAACCCTTTGAACCTGATCTGGGTCATGCCAGCGAAGGGACGGGTCGGCAATTTTGCCAG
CATTACCGCCATTGCCTGTTCACACCCCTGCACGCCCGGATCTCCCCTGAATAAATGGAG
GTCCTGTGATCGTTCCCGCTTTTAGCCAAGGTCTTTACGGCCGTTTACGCCAGCTGGCCG
CCGCTGACTGGCAGCGCTATGTGGCGCATCCTTTCGTCCAGCAACTTGCCTCTGGGACGC
TGGCGGAAAACGCCTTTCGTCGCTATCTGACCCAGGATTATCTGTTTCTGATTCACTTTG
CCCGCAGCTACGCGCTGCTGGTGAGTAAACTGCGCACGCTGCCGGAGATGCGGGCCGCGG
CCGCCTCGATGAATGCCATCCTCAACGAACTGCCGCTGCACGTCGGCTACTGTGCCCAGT
GGGGGATTAGCGAACCGGAGATGGCCGCCCAACCTGAAGCCCCCGAAACCCTCAACTATA
CCCGCTATGTGCTGGATATTGGCCACTCGGGTGACGCGCTGGATCTGCTGGTCGCCCTGA
TGCCCTGCGTCGCGGGCTACGCCGAAATCGGTCTCGGCCTGCTGCAACATCCCGCCACCC
GACTGGACGATAACCCCTACGCCTCATGGATCCGCAACTATGGCGATGAAGGCTATCTGC
AGGGCGTCAGCGCCGCGCTGGCGCTGTTGGAAACGGTGTGGCAGCAGCGCGGGAGCGAGG
CGCGAATCACTGAGCTGAGCGAGATTTTCACCACCGCCACCCGCCTTGAGGCGCAGTTCT
GGCAGATGGGCCTCAACGCCGCGGCGGAGACCCGGGCGTGACGGCGCCGGGTATCGAGGT
CCGTGGCCTGAGCCTGCATGTCGGCGACCGTCGGCTGTTCGACAACCTGTCGTTTACGGT
CCCCGGCGGGCAGTGGGTGTCGCTGCTCGGCGCCAGCGGCGCCGGCAAAACCAGCCTGCT
GCGGGTGATGGCCGGTCTGGCGCCCGCCACCCGCGGAGAAGTGGTCGCCAGCGATGGGCA
ACCGATTCAGGGCCGTCTGGCGTGGATGGGGCAGAAAGATCTGCTCTACCCCTGGCTGAG
CGTTAGGGACAACGTCGCCCTCGGCGCGCGGCTGCGCGGTGAAAAAGTCGATCGTGCCCG
GGTCGCCGCCCTGCTTGAACAGGTTGAGCTTTCATCCTGCGCCGACGCCCGGCCGGCGAC
TCTCTCCGGCGGCATGCGTCAGCGCGCCGCGCTGGCGCGCACGCTGTATGAGGATTGCCC
CATCGTGCTGATGGATGAGCCTTTCTCGGCGCTGGATACCCTCACCCGTACGCGCATTCA
GACCCTGGCGGCCACCCTGCTGGCCGGTCGCACGGTGGTGCTTATCACCCACGATCCGCA
GGAGGCCTGCCGGTTGAGCCACCGCCTGCTGGTCCTCTCGGCGGCAGACGGCGACATTGA
TGATAGCCATCACCTCGCCGGCACACCTCCGCGCGCGCCGGACGCGCCCGATCTCCTGAT
CGGCCAGGCCGCCCTGCTGCAGCAGCTGATGAGGGCCCAACCATGACTGGACGTCTCTGG
CGCGGCGGTATGGTGTTCGGCGGGCTGATGCTTCTCTGGGGTCTGGCCAGCCGCAGCGGC
ATTCCCCATTTTCTTTTACCGTCCCCGCTGGCGGTCGCCGAGGCGCTTTGGGTTAATCGC
GCCTATCTCGGCTGGCATACGCTTATCACGCTCAGTGAGATCCTGAGCGGCCTGGCGCTG
GGCGTGACGCTCGGCGTCACCCTGGCGCTGGGCATGATCCTCTCCCCCCGTCTGCAGCGC
TGGCTGATGCCGCTGGTGCTCACCAGTCAGGCGATCCCGGTCTTTGCCCTCGCCCCGCTG
CTGGTGCTGTGGCTGGGCTTTGGCATGAGCGCCAAAGTGGCGATGGCGGTGCTGGTGATT
TTCTTTCCGGTGACTTCCGCCTTCTTTGATGGCTTGCGGCGGGTCAACCAGGAGTATCTC
GATCTGGCGCGCAGCATGAATGCCTCCTTCGGCGCTCAACTGCGACATGTCCGCCTGATG
GCCGCCCTGCCGGCGCTGGGCTCTGGCCTGCGCATGGCGGCGGCGGTGGCGCCCATTGGC
GCGATCATCGGCGAATGGGTCGGCTCCGCCGAGGGGCTGGGCTACGTCATGCTCAACGCC
AATGCGCGACTGCAAACCGATATCTGCTTCGCCGCGCTGTTTATTTTAGTACTACTGACC
CTCCTGCTGTGGCTGGCGGTAGATACCCTGCTACACCGGCTGATCGACTGGTCGCCGGAA
TAAGAATGACGTAATAAAGGAAAACAGATGAAAAAGTCGCTATTCGCCGGGGCAACCTTG
ACGGCCCTGTTCAGCGGCCACGCGCTGGCCAATGAACCGCTGACGCTGGTGCTGGACTGG
TACATTAATCCCGACCATGCGCCGATTATGGTGGCCGAGCAGATCGGCGCCTTTAAGGCC
CAGGGGCTGGACGTCAGGATTGTCCCCCCTTCCGATCCCGCGCTGCCTCCGCGCATGGTG
GCCGCCCGTCAAGCGGATCTGGCCATCACCTACCAGCCGCAGGTGCACTTCTTTGCTGAC
GAAGGGTTACCGCTGGTGCGTGTAGGGACTCTGATTAATTCGCCGCTGAATACGGTTATC
GCCCTGGATAAGCAGATCAAAACCCCGGCAGATCTGCAAGGCAAGAAGGTGGGCTACTCG
GTCAGCGGAATTGAGCAGGCCACCCTGGCGACCATGGCGCAACATGCGGGGATCGATCCG
GCCAGCATCAAACTGGTGAACGTCAATTTCCAGCTGACCAGCGCCCTGCTGGCCGGCCAG
GTGGACGCGGTTATCGGCGGCTATCGTAATATAGAAGCGCAGGAGCTGAAACTGCAGGGC
AAAACGCCGGTGGTGATGAACGTCGAAGATTACGGCGTGCCGGCCTATGACGAGCTGGTG
ATTGTCGCCCATCGCGACGCAATTCATGAGGCGAAGATCCGTAAATTCCTCACCGCCCTG
CAGGCGGGAGTGGGCTATCTGCGCGCCCATCCACAGAAGAGCTGGGAGGCGTTCGCCGCC
GCCCACCCGGAGCTTAGGACCGAACTCAACCACCAGGCGTGGTTGCAAACCGTGCCCCTG
TTCGCCACCGATCCGGCAGCGCTGGATAAAGCGCGCTACGAGACTTACGAACAGTTTTTA
TATAACAATAAGTTGGTGAAAAAAGTTACACCTTTAACAAATTATGCGGTGGAACTGCAT
TGAGTCTTGCTATCGCTGACGGAAGGCATTCCGTCAGCGCTTTAACGTAGCGGCAATAAA
AATATAGAGACTTTCTCACTAATAATTACACTTTAAAGGGTTATAGTGACAGAGCGTTGT
TCTATTATAATTCAGCAAGTTACGTTAATTTTGCCCCTGGTAAGAATAACGTCAAAATAG
CGCAATCAATAAAACGTTGAATGCGGATTTAAAAAGCCATATATTGTGCGCGCTTTATGA
ATGCCAATTCAATTTCTTACACCAATTATTCAACCAGCGTTCAACCGCAATGCTGGTTGT
GGGAGTGATATGATGACGGATAAAGTCCGTATTGATACTTTACGTGCCGATTTATTAGAC
GCAAACAACGAAACCTTTTTGGCCCGTCAGGCCGAATTCGAATCGAATGTCAGGAGTTAC
CCGCGTAAGCTGCCGCTGGCTATCACTAAAGCCGAAGGCGTGTGGCTGACGGATGCGGAT
AACAAACAGTACCTGGACTGCCTCGCGGGCGCCGGTACTCTCGCTCTGGGCCACAACCAC
CCTGATGTATTGCAGAGCATCCAAAGTGTCATTACCAGCGGCTTGCCGTTACATACTCTC
GATCTTACCACCCCGTTAAAAGATCGCTTCTCCGAATACCTGCTCTCTTGCCTGCCGGGC
GAAGGGAAAGAATATTGCCTGCAGTTCACCGGCCCGTCCGGCGCTGACGCCGTGGAAGCC
GCGCTGAAGCTGGCGAAAAAATACACCGGTCGTACCGCGGTGATCAGCTTCTCCGGCGGC
TATCACGGGATGACCCACGGCGCGCTGTCCGTCACCGGCAACCTGTCGCCGAAAGCGGCG
GTTAATGGCATGATGCCGGAAGTCCAGTTCATGCCTTACCCGCACCTGTATCGTTGCCCG
CTGGGCATCGGCGGCGAAGCCGGCGTGAAGGCCCTGACCTACTACTTCGAAAACCTGATC
AACGACGTGGAGAGCGGCGTCCGTAAACCGGCGGCGGTGATCCTTGAAGCCGTTCAGGGC
GAAGGCGGTGTGAACCCGGCGCCGGTCGAGTGGCTGCAGCGCATCCGCAAAGTGACCGAA
GAGCACGGCATTCTGCTGATCGTCGATGAAGTGCAGGCCGGCTTTGCCCGTACCGGTAAA
TTCTTCGCCTTCGAGCACGCCGGTATTCAGCCGGACATCATCGTGATGTCGAAAGCGGTT
GGCGGCGGGCTGCCGCTGGCGGTGCTGGGCATTAAAAAGCAGTTTGACGCCTGGGAACCG
GGTCACCACACCGGCACCTTCCGCGGCAACCAGCTGGCGATGGCCACCGGCCTGACCACC
CTGCGTCATCTGCGCGACAACAAGATCGCCGACAAAGTCGCCGCCCAGGGCGAGTGGCTG
AAAGGTAAACTGGCCGAGCTGCAGAAACGCTACCCGGTGATTGGCCACGTTCGCGGTCTC
GGTCTGATGATCGGTATCGAAATCGTCAAGCCGAACGAAGCGCAGGATCACATGGGCTGC
TACCCGGCTGACGGCGAACTCTCTGCCCTGCTGCAGAAGAAATGCTTCGAAGCGGGCCTG
ATCCTCGAGCGTGGCGGTCGTCACGGCTGCGTGCTGCGCCTGCTGCCGTCCCTGCTGATC
AGCGACGCGGAGCTGGACGTGTTCCTCGACAAATTTGAACAGGCCCTGCTGGCCGCCGGC
GTAAAACCGGTCTGAGTGGAGTAAGTGACCGCCATGTCCACATTGAATCCGATTCTTGCT
GGTTCAGCGCAGAGCGTTGAAGCCTATCAGCAGGTTATCGAGCAGACCAGCCAGGCCGTT
GTGCAGTGGCTGAAGCAACCTGAGATGTATCAGGGGAAAAGCGTTGACGAGCTGCGTGAG
CGTATCTCCCTTGAATTTAACGAACAGGGTTTGGGTAACCAGGCGGCGATTAATCGTGCG
ATCGAGTACTTCCTGAAAGACAGCCTGTCGGTGCATCACCCGCAGTGCGTGGCGCACCTG
CACTGCCCGAGCCTGGTGATTAGCCAGGCGGCGGAAGTGCTGATTAACGCCACCAACCAG
AGCATGGACTCCTGGGATCAGAGCCCGTCGGCAACCATTATCGAGATGAAGCTGATCGAA
TGGCTGCGCGCCCGGGTCGGTTTTCCGGCGGGCGACGCCGGCGTCTTCACCAGCGGCGGT
ACCCAGAGCAACCTGATGGGCCTGATGCTGGCGCGCGACGCCTTCTTCGCCCGTCAGGGG
CACTCCATCCAACAGGATGGGCTGCCGGGGGATATCCGCAAGTACAAAGTCTTGTGCTCG
GAAAACGCCCACTTCTCGGTGCAGAAGAACATGGCGCTGATGGGCCTCGGCTACCGCTCG
GTAACGCTGGTGAAAACCGACGAATTCGCGCGGATGGACGTGTCCGACCTGCAGGCGAAG
ATTGCGCAAGCGCAGGCTAACGGCGAGCAGATCATGGCGATCGTCGCCACCGCTGGCACC
ACCGACGCAGGCGCTATCGACCCGCTGCGCGACATCGCCGGTATCGCTGCGGAACATCAG
ATCTGGCTGCACGTTGACGCAGCCTGGGGCGGCGCCCTGCTGCTGTCTGAGCAGTATCGC
GACTACCTTGACGGTCTGGAGCTGGTGGATTCCGTTACCCTGGACTTCCATAAGCAGTTC
TTCCAGACCATCAGCTGCGGCGCATTCCTGCTGAAGGACGCGCGCCATTACGAGTTGATG
CGTTATCAGGCGGCCTATCTGAACTCCGAGTTCGATGAAGAACACGGCGTACCGAACCTG
GTGTCTAAGTCGCTGCAGACCACCCGTCGCTTCGATGCGCTGAAGCTGTGGATGGGTCTG
GAAGCGCTGGGCCAGAAACAGTATGCGGCGATCATCGATCACGGCGTCACGATGGCGAAA
AACGTGGCGGAGTACGTGAAGTCGCAGCCGACGCTGGAGCTGGTGATGCAGCCGCAGCTG
GCGAGCGTGCTGTTCCGTTCCCGTCCGGCGCAGATGGCCGGGAGCGACGCGGCGGCTATC
GCGCTGCTCAACCAGCGCGTCGGCGACGCCCTGCTGGCCTCCGGCCGCGCTAACGTCGGC
GTAACCGAGCACAACGGCGTTACCTGCCTGAAGCTGACTCTGCTGAACCCGGTGGTGATG
CTGGATGATGTGAAGGTTCTGCTGAACCTGGTGGAGCGCACCGCTCAGGAGCTGCTGGCG
CAATAACCTGCCTTAGCGAGGCGGCGCCTGCCGCCCCGCTGTCAGCCTTGCCTGCAATAA
GCCGATAATGTCCTTATCGGCTTTTTTTTATTTCTTTCCGCACCGCTAATGCTCTCTTCG
CAGGGCCCGTTGACCCCTGCCTCTCGCGATGCCACAGTACTATCCCGCAAATAACAACGT
TCAGGATAAACGTCCTGAAAATGGGGATGATGATGGAGAAACGCTTACCAGGGCTGGATC
TCGACGCCCTGCGCAGCTTTGTGACCGGCATGGAGTGCGGCAGTTTCGCCCAGGCAGCGC
TGCGCCTGTCGCGTTCCACCTCCGCGGTCAGCGCCCAGCTTAAAAAGCTGGAGAGCCAGT
GCGGTGCGGCGCTGGTGACCAAACAGGGGCGGCATCTGGTGCTCACCGCGGAAGGCGAAA
AGCTGATGAGCTACGCCAGACGCCTGCTGGCGCTCAATGATGAAACCCTGCGCGCGCTGC
AGGGTGAGCGGCTCACCGGCGAGATCCACCTTGGTATGCAGGAAGATTTTGGCGAATCGC
TGATGCCGGGGATCCTCGGGCAATTTAAACGGCATCATCCGCAGGTGCGGATAGTCGCCA
GGGTGGATCGCAATGGTCCGCTGCACCAGGCGCTGGCGGAAGAGGCGCTGGATCTGGCGC
TGCTGTGGCAAAACGAAGATCAGGGTTCCGGGCTGGGCCTCTGCCCGCTGGCGTGGATTG
CGCATCCTGACCTGGATATTCGCGCTTTGCTGGTCTCCGGCGAGCCGCTGCCGCTGGTGA
TGTTCGACAGCCCGTGCCTGATGCGCTCCCGCGCCATTGCCTGTCTCGATGCCGCGGGGA
TCCCCTGGCAGGTGGTGTTCGTCAGCCACAGCCTGAGCGGCATTTGGGCGGCGGTGCAGG
CCGGGCTGGGCCTGACGATACGCACCCGCATCGGCATGCCAGGCAACCTGCGCCCCGCAG
GAGGACTCCTGCCAGCGCCAGGAAGTCTGGCCATCAGCCTGCGACAAACCCCGCGTGAGG
AATCGCATTCCGCCGCCGTGGCGCTGCTCGGCGAACTGATGACCGAGGCCCTGCAGGGAT
GGCTCGACAGGTGACAGTGTCACGCCATTTCCATTCATCCTCACCCTAACCCTCTCCCTG
AAGGGAGAGGGAACCGTTCGGCAGCATCTGTTACCCCACTCCACATTCTGTCTCCCGGGC
AAGCGCAGCCCAGCCCAGCGCCGTTCCCGCTTCAATGCCCGGTGGCGGCCGCGCCTTACC
AGGCCTACACTCTCCCTGCGCGCTCATGTAGGCCGGGCAAGCGCAGCGCCGCCCGGCAAT
GGGCACAAGGGATGAAGGGAACCGCCCGGCAGCCACCGACAATGGGCATTCTGCGCCTCT
CCCGCTTCAATGCCCGGTGGCGGCTGCGCCTTACCGGGCCTACATTCTCCCTGCGCGCTC
CTGTAGGCCGGGCAAGCGCAGCGCCGCCCGGCATCAGGTATAAGGGCTGGAGGGTTCCGT
CCGCCAGACGCCTGCGCCGCGGGTCAGGCTTTGCTCTCCTGCAGCAGCTGCTGGATCACC
TGCTCCTGGCGGGCATAATCCCCTTCGCCGAAGGCGGTATAACGCAGCTGCCCGCGAGCG
TCGAAAATGTAATGCGCCGGCCAGTACTGATTGCCGAAGGCGTTCCAGATGGCGTACTCA
TTATCCGCCACCACCGGGTAGGTTATCCGCCAGTCCTTCACCGCCTGGCGCAGCAGGGGC
AACGAACGCTCCCAGGGATATTCCGGGGTATGAACGCCAATCACCACCAGGCCCGCCGCG
CGGTATTTGTTCGCCCAGTCGCGCACGTAAGGCAGGGTATGCTGACAGTTGATACACTCC
CGGGTCCAGAAATCCACCAGCACCACTTTGCCCTTCAGACGCTCCGGAGTTAACGCCGGG
CTGTTGATCCATGCGCTGCCCCCCGCCAGAGAGGGCATCGCGCTGCTGGGCTGCGGCGCG
GCGATCGGCTGGAGGCTGGTCTTTTGCTCCGGCTGCGGCAGACGGGCGGCCAGCCGCTGC
TCCAGCGCCTGGCTCAGTCCACCAGCGCTCTGCAGATAGCGATCGCCGCCGCTGGCGATC
AGCGCCACCGAGGCCAGCATTGCCCCCCCTGCCAACCGGCGCAGCCGTTCGCCGAACGCC
TGTCCGCGACGCAATCTGGTGATCAACGCCGCCCCGCACCACCCCAGCAGGAATAACATC
AGCGCCCCGCCGCTGCCGTAGGCCAGCAGCAAGCCGCCGGTAGTCGCCTGCCCCGGATGC
ACAAAGCCCAGGCTAAGTATCGCTCCCAATACCGGCCCGGCGCACGGCGCCCACAGCAGG
CCCACCGCCAGCCCGGCCAGCAGAGAACCGATCCAGCCGCGCTGGCGTGAACTGGCGTCG
TTAAGCTGATTCCCCAGCGTCACCAGGGGTGAGGTTAGCCGTTGCGCGACGCGTTGCGAA
AGCAGACTCAGCCCGACCAGGGCGAAGAACGCCAGCGCCAGACCGCGGCCTGCGAGGGTC
AGATTCACCACCCAGCCGCTGGCGACCGTCACCAGCCAGGAGACAGCGCCGAACATCAGC
GCCATTCCTGCCAGCATGATCGCCAGCTGCCCCCGGCGGCCCCGGACGCTGGCGAACAGC
AGCGGGATCACCGGCAGTGTACAGGGGCTCAGCAGGGTTAACATTCCGCCCAAAAATGCA
ATTAATATCGACATCGCCTTCTCCTCATTATGCCGTCGCTGCCGAGAGTGGCAGCCACGA
CATTACAGCAAGGCCATGTAAGACTAATGTGTCGGGAAAGGGGGAGAATTGTCGGCTTAG
TTATCCGTCTTCCCCGGAGATACAGCAGGATACAATCCCGCCGCGGCAAGGCGAACGCTG
GCGTCCAGGCCGCCCTGCGGGCGGTTGGCCAGGCGCAGCGCGCCGTCCATCTGGCTGACC
AGCTGCGCGGCGATCGCCAGTCCCAGACCGGTGCCGCCGGTATCGCGATTGCGTGAGTCC
TCCAGGCGATAAAACGGCTGCAGCACCGCCTGCAGCGCGGCCTCCGGGATCCCCGGCCCC
TCATCCAGTACATGGAGGGTGACATCCCCGGCGGCGTCGCGGGTCAGGGTTACCGTGACC
GTGGTGCCGAATTTCAGCCCATTATCGATAAGGTTAGTCATCACCCGGCGCAGAGCCTGC
GGCGGGATCCACACCACCCCGGCGGTCTCTTCGGGACAAAACTGGACCGGCCGGCCGACA
TCAGCATAATCGCAGACGATGGTGTCGAGAAACGCATCGAGATTCAGCCGCTGTCGCGCC
TCCTCCAGCGGCTGCGAGGTGCGGGCGAAGGCGATGCCCTCCCGCACCAGACGGGTCATA
TTGTCGAGATCCTGCAGTAGCTTATCGCGCAGTTCCGGCTGGTCGGCCATCTCCACCCGC
AGCTTCATTCGGGTTATCGGGGTTTGCAGATCGTGGGAGATGGCGGCAAGGATCCGCGCT
CGCTCCTGCAGATGATCGTGGATGCGCGCCTGCATCGCGTTAAACGCGCGAGCGGCGCGA
CGCACCTCCTCCGGCCCCTGCTCGGCCATAGTTCCCGCCGTGTCGCTGGCCGGCTCCAGG
GCATTTACCGCGTGGGTAAAGCGGGAGATGGGCAGCAATACCTGGCGAACCGCGTACCAG
GCGCAGGCCAGCAGGAGGACAAACTGAGCGATCAGCACCACCGGCAGCCAGCGGGCGATG
GCCGGTAGTTTCGGCCACAGGTCGAGGGTCAACGGCGCGCCGTCGTGAAGGGTAATATGG
GCCTGAATATGCTGCCGCGGGCCGGGGATCGCCACAATACTTACCGGATACTGCGCGCTC
AGCGCCTCCTGCAGGGAGCGCGCTGCGTCCCGGGCGCGCCAGCTGTCCGGGTAATCGCCG
CGCTCCCCGGTGTCCAGCAGATAGCGATAATTGCCGCGCGCCAGCTTCGGCAGCCATTGT
GGGCGCTCAGCGGCCGGCAGGCGGTCAAGGATCGCCACGCTGGTGGCGACATCGGAAGCC
AGATTGCCCAGCATCACGCTGCGAGCGCTGCTCATACGCTCATAAAACAGCAGCGACAGG
GTTAAGGTATTCGCCAGCAGCAGCGCCAGAAACAGCAGCGCCATCAGCCTCGACTGCAGC
GAGGCGGGCCAGAACCTCATTCATGCCTCTCGCGAATGGAGACCGGTACCGACAGCACAT
AGCCTTCGCTGCGCACCGTTTTAATGTAGGCCGGCTCGCGGGCATCCTCCCGTAGCCGCT
GGCGCAGTCGGCTCACCAGCAGGTCAATCGACCGCTCAAACAGTTCCGCGTCGCGTCCCT
GGGTCAGATTGAGCAGCTGATCGCGGTTCAGCACCCGCTGGGGATGGTCGAGAAACACCC
GCAGCAGCCGATACTCCGCCCCGCTGAGGGCGACGATGGCGCCGCTGTCGTCCAGCAAAT
GGCGAGCGGCAGTGTCGAGCAGCCAGTCGCCAAAGGCGATCAGCCTGCCCGCCTCGGTGA
TCTGCAGGTTGGGCGGCAGCGCCCGGGTGCGGCGTAAAATGGCTTTGATGCGCGCCAGCA
GTTCGCGGGCCACAAAGGGCTTAATCAGATAATCGTCAGCCCCCATTTCCAGGCCGAGGA
TCCGGTCGCTGTCATCGGTGCGGGCGGTGAGCATCAGCACCGGGATATCCTGCTGCGGGT
TGGCGCGCAGCTGGCGACAGAGCGTTAAGCCATCCTCGCCCGGCATCATAATATCCAGCA
CAATCAGGTCAATTTTATGGTTTTTGAGTACCGACCACATGGCTTTGCCGTTCGCCGCGC
CGCTGGCGCGATATCCCGATTTTTCCAGATAGTCGACTATCAGTTCCCGGATGTCGCGGT
CGTCGTCGACGACCAGGATGTGGTCAATACGCTCCAAAGGCTGCTCCTGCGGCAAAATAA
ACTCTTCACAAGCATAAGCCGTGTTGCCGGAAGCGCAACGTCGCGCCGCCGGCAAGGCGC
GGGTTACAAACGATCGGCGTCCACCACCGCCTGCACAAACGCCGTCGGATCCTCCTGCGG
CGGGTTATGGCCCACCGCTCCCGGCAGATCCCGGTGCTCATATTTACCGGTAAATTTGGC
ACGGTAGCTGGCGGGAGCCGGATGCGGCGCGCCGTTATTCGCCCCTTCCAGGGTGATGGT
GGGCACGGTTATCGGCGGTAGCGCCGCCAGCCGTTGTTCATAGCCGGCATACTTCGCTTC
CCCTTTCTCCAGCCCCAGGCGCCAGCGGTAGTTGCTGATGGTGATCGCCACATGGTCCGG
GTTATCCAGAGCCCGGGCGGTTTTGGCAAAGGTCGCATCGCTGAATTGCCACTGCGGCGA
CGCCTGATGCCAGATAAATTTCGCAAAGTCGTGGGTGTTTTGCCGGTAACCGGCCTCCCC
ACGCGGGGTGGCAAAATAGAATTGATACCACCACGACAGCTCAGCCTGCGGCGGCAGCGG
TTTTTCGCCAATCTGCTGACTGCTGATCAGATACCCGCTCACCGAGACCAGGGATTTCAC
CCGCTGCGGCCACAGCGCGGCGACGATATCCGCCGTGCGCGCGCCCCAGTCAAAACCGGC
CAGATCCGCCTGCCTGATGTTAAGGGCGTCCATCAGATGGACAATATCGGCCGCCATCGC
CGACGGCTGACCGTTACGCGGCGTGCTGGCGGAGAGGAAACGGGTCGTGCCGTAGCCACG
CAGATACGGCACGATCACCCGGTAACCCTTCTGCGCTAGAGCCGGCGCCACCTGGGCATA
GCTCTGAATGTCGTAGGGCCAGCCGTGCAGCAGGATCACCGGCTGGCCGTCGCGTGGGCC
GATATCCACGTAGCCAATATTCAGGTCGCCGGCGCGGATCTGCTGGATCTTGTCGAACGC
CCCCGCGTCTTCAGCGGCGCAAACGGCGGCGGACCACAGGGTGGATAACCCCAGCGCCAC
GGCGCTGGTATAGCGGACTAGGGATAATCTGTTCATCGTTTTCTCACCTTTTATCGTCAT
CAAGAGAGTACGTGACCAGTAAAGCGGAAATTTGTATCCGCCATGTGCCCGACCGGGGCC
ATTTTTATCTCTTAATGTCAGCGCTGCGCCGCGAGATACAGTGTGATACAAAGTCGAGGT
TGGCAATTGTTGCGGGCATGTGAATTTATGCTTGCCCCGGGAGATAAATCCGTTACCGTG
GCAGGCATTTTTCACCACTTAAGAACGCAGGAACCCGCTATGGCGATTTTTGATGGTCAC
AATGACCTGCTGCTGAATCTCTGGCTTCACCATCGCGAGGATCCGGTGAGCGCCTTCTTT
GCCGGGATAGAGAACGGCCATCTCGACTATCCGCGCATGCTGCAAGGCGGATTTGCCGGC
GGGCTATTCGCGCTATTCGTGCCACCGCAGGAATATATTGCCCGTATGACGCCGCAATAC
GCCAGCCAACGATGGGATCCGATCGATATCCTCTGGCAGCAACTGGCCATCCTGAAGCAA
CTTATCGCCCACTCCGCTGGACGCTTGAGATTGTGTCTGAGCGCGGCGGATATCGAGCGC
TGCCGCGAGGATAAGGTACTGGCGATGGTGGCGCATATTGAGGGTGCCGGAGGTTTTGAT
GGCGAGGGCCGCGACCTGCAGGCCTTTTATGCCGCCGGGGTCCGCAGCATTGGTCCGTTC
TGGAATATTGCGAACCGCTTCGGCAGCGGCGTTAACGGTTCGTTTCCCGGTAGCCCGGAC
ACTGGGCCTGGACTGACTGCGTCAGGTATCGATCTGATTAAGCAGGCCAATGCCTTGAAG
ATGCAGATTGACGTGTCTCATATGAATGAAAAAGCGTTCTGGGATACCGCCCATCACTCA
ACGTCACCGCTGGTGGCCACCCACTCCAATGCCCACGCCCTGTGCCCGCAGCCGCGCAAT
CTGACCGACCAGCAACTGCGGGCGATCCGCGACAGCGGCGGCGTGGTGGGCGTCAATTTC
GGCAATGCTTTCCTGCGCGCCGACGGCCGGCGCGATAGCGACACGCCCTTAACCACCATT
GTCCGGCATATCGACTATCTTATTAACATAATGGGTGAGGATCATGTGGCCCTTGGCTCG
GATTTTGACGGCATCACCCTGCCGGACGAGCTGGGCGATGTGGCCGGCTTACCGCGGCTT
ATCAATACGTTGCGCGCTAGCGGCTATGATCAATTGGTGCTGGATAAGCTGCTGTGGCGT
AACTGGCTACGGGTATTAAAAAATGTTTGGCAACAATAGGTTATATTGTAAACATAAAGT
TAATTCCTTACAGATTCCGGGTTGATCTCTCTCCCGGTGAAGCGCAATATGCGGCAGCCG
TCACAGATCCACCATTATCCGTGAGGCCTGTAGTCATTTTTAAGAGGAACAAAACATGTG
GAAGAAACCTGCTTTTATCGATTTACGTCTCGGTCTGGAAGTGACGCTGTACATTTCTAA
CCGTTAATCGCCCCGCCCGCCGTTCGCGCGGGCACCTTCATTCATTACCCGGTCCGTCTT
CATGTTCATTAAAGTCCTCGGTTCCGCCGCCGGCGGCGGTTTCCCGCAATGGAACTGCAA
CTGCGCCAACTGTCAGGGTCTGCGCGATGGCACCATTCAGGCTGCCCCCCGCACCCAGTC
GTCAATTATCGTCAGCGACAACGGTAAAGAGTGGGTGCTGTGCAACGCCTCGCCGGATAT
CAGCCAGCAGATTGCCCATACCCCCGAGTTAAATAAAGCCGGCGTACTGCGCGGAACGCT
TATCGGCGGCATTATTCTCACCGACAGCCAGATCGACCACACCACCGGGTTGCTGAGCCT
GCGGGAAGGCTGCCCACATCAGGTCTGGTGCACCCCGGAGGTTCATGAGGATCTCTCCAC
CGGCTTCCCGGTGTTTACCATGCTGCGGCACTGGAACGGCGGCCTGGTGCATCATCCCAT
CGCTCCGCAGCAGCCTTTTACCGTTGACGCCTGTCCTGATTTGCAGTTTACCGCGGTGCC
TATCGCCAGCAACGCGCCGCCCTATTCGCCGTATCGCGACCGGCCTCTGCCGGGTCATAA
CGTGGCGCTGTTTATCGAAAACCGCCGCAACGGGCAGACGCTGTTCTATGCCCCGGGGCT
GGGTGAGCCGGATGAAACCCTTCTGCCGTGGCTGCAAAAAGCGGACTGTCTGCTGATCGA
TGGCACCGTTTGGCAGGATGACGAGCTGCAGGCCGCCGGCGTCGGACGCAATACCGGCCG
CGATATGGGCCACCTGGCGCTCGGCGACGAGCACGGGATGATGGCCCTGCTGGCCTCTCT
GCCGGCAAAACGCAAAATTCTCATTCATATTAATAACACCAACCCGATCCTTAACGAGCA
GTCTCCCCAGCGCCAGGCGCTAACGCAACAGGGGATCGAAGTGAGCTGGGACGGGATGGC
AATCACCCTTCAGGATACCGCATGCTGATCACTGACACGCTGTCGCCGCAGGCCTTTGAA
GAGGCTCTGCGGGCTAAAGGCGCCTTCTACCATATTCACCACCCTTACCACATCGCCATG
CATAACGGCGACGCGACCCGCGAGCAAATTCAGGGTTGGGTGGCGAACCGGTTTTATTAC
CAGACCACTATTCCGCTGAAAGACGCGGCGATTATGGCCAACTGCCCGGATGCGCAAACC
CGGCGCAAATGGGTGCAGCGGATCCTCGACCACGACGGCAGCCACGGCGAGGACGGCGGG
ATTGAAGCCTGGCTGCGGCTGGGGGAAGCGGTCGGTTTGAGCCGCGACGATCTGCTCAGC
GAGCGTCACGTGCTGCCCGGCGTGCGCTTCGCAGTGGATGCCTATCTCAATTTCGCTCGT
CGCGCCTGCTGGCAGGAGGCGGCCTGCAGCTCCCTGACCGAGCTGTTCGCCCCGCAGATC
CATCAGTCGCGCCTCGACAGCTGGCCGCAGCATTATCCATGGATCAAAGAGGAAGGCTAC
TTTTACTTCCGCAGTCGTCTGAGCCAGGCCAATCGCGACGTTGAGCATGGCCTGGCGCTG
GCCAAGGCCTACTGCGACAGCGCTGAAAAACAGAACCGGATGCTGGAGATCCTGCAGTTT
AAGCTCGACATTCTGTGGTCGATGCTCGATGCCATGACCATGGCCTATGCCCTGCAGCGC
CCACCCTATCACACGGTCACCGACAAGGCGGCCTGGCACACGACCCGACTGGTGTAATCA
TGCAGAAAACGTCCATCGTTGCCTTTCGTCGCGGCTACCGACTGCAGTGGGAAGCCGCCC
AGGAGAGCCATGTGATCCTCTATCCGGAGGGTATGGCCAAACTCAATGAGACCGCCGCGG
CGATCCTCGAGCTGGTCGATGGCCGGCGCGACGTCGCGGCGATTATCGCCATGCTTAATG
AACGTTTCCCGGAAGCCGGCGGCGTCGATGACGACGTCATCGAGTTCCTGAAGATCGCCT
GTCAACAGAAGTGGATCACCTGCCGTGAACCAGAGTAAACCCACTGTCAATCCGCCGCTG
TGGCTGCTGGCGGAGCTGACCTACCGCTGCCCGCTGCAGTGTCCCTACTGTTCCAATCCG
CTGGACTTCGCCCGGCAGGATAAGGAGCTGACCACCGAACAATGGATCGAGGTCTTTCGC
CAGGCGCGAGCGATGGGCAGCGTTCAGCTGGGCTTTTCCGGCGGCGAGCCGCTGACCCGT
AAAGATCTGCCGGAGCTGATCCGCGCCGCGCGCGACCTCGGGTTCTATACCAACCTGATC
ACCTCCGGGATAGGGCTGACGGAGAGCAAACTGGACGCCTTCAGCGAGGCCGGGCTGGAC
CATATCCAGATTAGCTTCCAGGCCAGCGATGAAGTGCTCAACGCCGCGCTGGCCGGCAAC
AAAAAAGCCTTCCAGCAGAAGCTGACCATGGCCAAAGCCGTGAAAGCGCGCGACTACCCG
ATGGTGCTCAACTTCGTTCTCCACCGGCACAACATCGACCAGCTCGATAAAATTATCGAG
CTGTGCATTGAGCTGGAAGCCGATGACGTTGAGCTGGCCACCTGCCAGTTCTACGGGTGG
GCGTTTCTTAATCGCGAAGGGCTGCTGCCGACCCGGGAACAGATCGCCCGCGCCGAGCAG
GTGGTCGCTGACTACCGGCAGAAAATGGCCGCCAGCGGCAAGCTCACCAACCTGCTGTTC
GTCACCCCGGACTATTACGAAGAGCGGCCGAAAGGCTGCATGGGCGGCTGGGGATCGATT
TTCCTCAGCGTCACCCCGGAAGGCACCGCCCTGCCTTGCCACAGCGCGCGCCAGCTGCCG
GTGGCATTTCCGTCGGTGCTGGAGCAGAGTCTGGAATCGATCTGGTATGACTCATTCGGC
TTCAATCGCTACCGCGGGTATGACTGGATGCCGGAGCCGTGCCGCTCCTGTGATGAAAAA
GAGAAGGACTTCGGCGGCTGCCGCTGCCAGGCCTTTATGCTGACCGGCAGCGCCGATAAC
GCCGACCCGGTGTGCAGCAAATCCCCGCATCATCACAAAATCCTCGAGGCCAGGCGCGAA
GCGGCCTGCAGCGACATAAAAGTCAGCCAGCTGCAGTTCCGCAACCGTACCCGCTCGCAG
CTGATCTACCAAACCCGGGACCTGTAATGACGCTGGCGACCCGCACCGTCATTTTGCCGG
GCGGCCTGCAGGCCACCCTGGTCCATCAGCCGCAGGCGGATCGCGCGGCTGCCCTGGCGC
GGGTCGCCGCCGGCAGCCACCACGAACCGTCGCGCTTCCCTGGGCTGGCGCACCTGCTGG
AACACCTGCTGTTTTACGGCGGAGAGCGCTACCAGGATGATGACCGACTGATGGGCTGGG
TGCAGCGCCAGGGCGGAAGCGTGAATGCCACCACCCTGGCTCGCCATAGCGCGTTCTTTT
TCGAGGTTGCCGCCGATGCTCTGGCTGATGGCGTCGCGCGTCTACAGGAGATGCTGCAGG
CCCCGCTGCTGCTCAGGGAAGATATTCAGCGCGAAGTGGCGGTGATTGACGCCGAGTACC
GCCTGATCCAGCAGCATGAGCCATCGCGCCGGGAAGCCGCGGTGCGCCACGCCGCCAGCG
CGCCCGCGGCGTTTCGCCGCTTTCAGGTAGGCAGCGCCGACGCGCTGGCGGGCGATCTCG
CTGCGCTGCAGGCCGCCTTAGGCGATTTTCACCGCACCCATTACGTCGCCCGGCGAATGC
AGCTCTGGCTGCAGGGACCGCAGTCGCTGGAGGCGCTCGGCGAGCTGGCGGCCCGTTTCG
CCGCCGGGCTTGCCGCAGGCGAGCCTCCGCCGCCGGCGCCGCCGCTGCGCCTGGGCGAGT
TCACTGCACTGCAGCTGGCGGTCTCCAGCCAGCCCGCGCTGTGGCGCTGCCCGCTGATCG
CTTTAAGTGACAACGTCACGTTACTGCGCGAGTTTTTGCTGGATGAAGCCCCCGGCAGCC
TGATGGCCAGCCTGCGCCAGCGCCGGCTGGCCGGGGATGTGGCGCTGAACTGGCTGTATC
AGGATCGGTACCTCGGCTGGCTGGCGCTGGTCTTCGCCAGCGACCGGCCGGAAGAGGTCG
ACCGGCAGATAACCCACTGGCTGCAGGCGCTACAGCAAACGACGCCTGAGCAGCAGCAAC
ACTACTATCAGCTATCCCGCCGCCGCTTTCAGGCGCTGTCGCCTCTCGATCAGCTGCGCC
AGCGGGCATTCGGCTTTGCCCCCGGCGCGCCGCCCGCCGGGTTCGCCGATTTTTGCGCCG
CCCTGCAGGCCGCCCCGTCGGTCAGCCTGGCCTGTCAAACCGTTTCCCCATGGGAGCCTG
TTGCCACCCAGGGCTTTAGCCTGCCGCTTAGCCGCTGGCGCCGCCGCCCTGAGTCTGACC
CGGCGCTGGCGTTCGCTTTCTATCCGCAGGCCGCTGGCGATCTCGTTGCCAAATGCCCGG
AGAAAGCCGCGCCGCTGCTCCATCTCCCGTTACCGGAAGAGCCGCCGAGGCTCCTGCTGC
GACCGCCCTTCTACTACTCGCCCGATCAGGCCGAAGGACTGGCGCGTGGGGAACAGCTGC
GCCCACTGCTTGCCGCCCTGCGCCATGCCGGGGGACACGGCGAGTGGCATCTGTTCGACG
GCAGCTGGCAGTTGACCCTCCAGCTGCCGGAGCCAGGCCGACGGCCGGAAGCGATCCTGC
AGGCCATCCTGCGGCAGCTCGCGCTCCCGGTCGCCTCGCTGACCCCACCGCCGGAAAGTA
TCGCTATCCGTCATCTCATGGCTCAACTCCCCGAACGGCTGGGTACATCCGGGCATCAGA
AAGGTTGGCTGGCGGCCCTGGCCGGCGGCAGCGCAGAAGATGCGCAGTGGGTAGCGAGTC
AGCTGAGCCTGATTACCGCCCCGGTTAATCCGCCGATGCCCGCTCCGGCACCCTGCCGCC
GCGGCGTCGAACGTCTGGTTTATCCGGGAGGCGATACGGCGCTGCTGGTCTTCATTCCGC
TGCCGGATGGCGCCTCGCTGGCGGCCCTGCGGCTGCTGGCGCAGCATTGTGAGCCGCTAT
TTTTCCAGCGCCTGCGGGTGGAGCAGCAGATTGGCTATGTGGTGAGCTGCCGCTATCAGC
GGGTCGCCGATCGCGACGGGCTGCTGATGGCGCTCCAGTCCCCGGATCGCCGCGCCGGGG
AATTGCTGCGCTGTGGTAAAGACTTTCTGCGCCAGCTGGCCCCCATGGATGAGGCGACCT
TCAGACCGCTACAGCAGCGCCTGGCCGCTCAGATCCGCGCCAGCAGGCCGCCAGAGGCGC
GGGCGCTGTCCGCCCTGCGTCAGGAGTATGGATTACCAGAGCTAACGCCGCAGGCGGTTG
ACGCGCTGCGCGTTGCAGAGGTGGCCGATCTGGCACGCGAAATGACCCGCCGGCGTCGCC
GCTGGCAGGTGCTGTTCACGACAGGGGATTAATGGCCGGGGGCATAAGGGGTCAGAAAGG
CGCTGACGAAGCGCGTAAGGATCGCCGCGCCCTGCGGGCTCTCCTGCACCTCGTCGTGTA
ACCGCTGCGCGTCAATACCTTCCGCCTGCAGCACCGCCTCCCGGTGGCGGATCAGCGAAC
GGGCTATCGGCGCGGTAAATTCCGGGTGAAATTGCGTAGAGACCGCGTGCGGCCCATAGC
GCACAATCTGGTGGGGATCGTGGGAGGACGCGGCCAGCACCGTGGCCCCTTCCGGCAGAC
GAGTCACGGTTTGCAAATGGCTCAGATGCGCGGGGAATGTAGCCGGCAGGCCGCTCAGCA
GCGGATCATCGACACCCCATGGCGACAGCGTAATGGTTTGGCTGCCGCTTTCCCGCCCGC
CAGGATGATACGCCACCTCGCCCCCCAGGGCATGGGCCATCAGCTGATGACCATAACAAA
CGCCGAACAGCGGCATGTCGATAGCCACCGCCTGCCGGATCCAGTCGGCGGTCCGTTCGC
TCCACGCCAGACGATCGGTTACCATCGCCCACGAGCCGGTTAGCACCGCTAAGGTTTGGT
TATCCGGCGTCGGCAGCGGTTCATCTTCAAACACCCGCACCGTGGTGAGCTGCGTCTGCC
ACGGCGCCAGCAGCGTGCGAAACCAGCGCGGCAGATCGCCATGCGCCTGGCGAATGGCCG
TCGGCGGCGTGCCGGTCTGGACCAGCAGTAATCGGTTACGTGTCACCTTTCCTCCTCGCT
CCGGGTCATGTTTCCGTAAAACACTATGCCGCTGGGAAGACGATGGGACAAATAACCAAT
TACTATGGACGATGCGCCTGCGGAATAAGTCCTGTCGCTTACTGGGCATCGGCGCTATCA
CGCTGCGGCACATCGGCTGCCGCCGAAGATGCCTGCTGCGGGACAAAAATATGGTCCAGG
ATGGCGCGCGCCGTCGGTCCGGCTACCACCCCATCCCCGCCACCGTTCTCCAGAATCAGC
GCCATCGCCACCTTCGGATGCTGATAAGGGGCAAACAGGGTGTAGAAGATATGGTCGCGC
AGACGCACCGGGATCATTTTGGCGTTATAGGTCTGGTTTTGCTTCAGGCTAAAGACCTGC
GAGGTCCCGGACTTCGCCGCGATCTGATACGGCGCAGTATGAAACAGCTTATAGCCGGTG
CCGTTGGGCTGATTCGCCATCCCATACATGCCGTTGCGCACAATGCCCCAGTACGGGGAT
TTCGGGTCACCCACCTGCGGCAGGTTCGCCGGCTGCTGATAACGTTCCACATGGTTGCCC
TGCTTCATCGAATAGAGCAGATGCGGATCCTGTACTTTACCATTGTTCAGCAGAGTGGTA
AGCGCCTTCACCATCTGGATCGGGGTGGCGATCCAGTACCCCTGGCCGATGCCGACCGAG
ATGGTGTCCCCCTGATACCAGGGCTTTTTATGCACCCGCTGTTTCCACTCCCGGCTGGGC
AGCACCCCGGCGTACTCCTCATTAAGGTCGATGCCGGTGGACTGGCCGTAGCCGAACTTG
CTCAGCCATTCATGGATCCGGTCAATGCCCATCTCGAAGGCGACCTGATAGAAAAAGGTG
TCCGCTGACTCTTCGATGGCTTTAGTCACGTTGAGCATGCCGTGGCCGGTTTTCAGCCAG
TCGCGGTAGCGGCGTTGCGTGCCCGGCAGCGTCCACGTCGGCGCCCCGAAGAAGGTGGTG
TTCGGGGTGATGACCCCAGCGGAGAGCGCCGACAGCGCCATATAGGGTTTGACCGTCGAA
GCCGGAGGATATAGCCCCTGGGTGACGCGGTTGATCAGCGGCCGGTCCGGATTCTCCAGC
AGCGATTTATAGGCCTGATAGCCGATACCTTTGACGAACGGATTAGGATCGTAGCTGGGA
CTGGAGACCATCGCCAGCACGCCGCCATCCCGCGGGTCGACCACCACCACCGCCGCCCGC
TGTCCCTTCAGCACCGACTCAATATACTGCTGGAGATGAAGGTCGAGAGTCAGATAGAGG
TTTTTTCCGGCCACCGGCGGCACCTCTTTCAGTAGACGCACCACCCGGCCGTGGTTATCC
ACCTCCACTTCCTGATAGCCGGTGGTGCCGTGGAGCGCTTTTTCATAATAGCCCTCGATG
CCCTGCTTACCGATATTGCGGTCGGCGGCGTAGTTCTCCTCTTCGCCGTTTTTCGCCAGC
CGCTGCAGATCGCTGTCGTTGATTTTCGACACATAGCCCACCACGTGCGCCAGCTCTGCG
CCGTAGGGGTATTCCCGTTGTTGGTAGCTCTCCACCGTCACGCCGGGGAAACGGAATTCG
TTGACCGCGAAGCGGGCCACCTCCACATCGCTGAGGTCTGACTTGAGGGTGACCGCTTTG
TAGCGGCTGGTGTGGTGCATATCGTCGCGAAAGCTGGCGATGTCGTCCGGCGTCAGGTCG
ACGATAGGCGTCAGCTGCTGCAACAGCGCGGCCATATCGGGAATTTTGCTCGGGATCACC
TGCAGGCGATACAGGGTGATATTCTGCACCAGCGGAATGCCGTTGCGATCGAATATCAGC
CCGCGGCTGGGGGCGATGGGCAGCATTTTGATGTCGTTCTGGTTTGACCGGGTCTGGTAA
AAATCGTGCTGCTCCACCTGCAGATGGTAGAGGTTAACGATCAGCACGCCAAAGCAGACC
ACCACCAGCAGAAAAGCAATTGCGGCCCGGCGGATAAACAGCATCTCTTCCGCGGAGTGG
TCGCGAATTTCGTCTCTCAAAAGGGGCATTAGCGGTACATCACCTGAATCACTGGAAAAG
CCAACGGCGTAACGGCCGGGAAGCATAGCCTTATCGCAGCGTCAGCCCTACTGAAAGGTT
GCTAATGATCTGGCAGAAATGTTTCAGCATGTTAGAGGGATCGTTATTCTTAACCTTGCC
CGTGACGCGTCAGGCTATATTCACGATGCCCGACGCGTCGGCGCAGCTCACTGTTCTGCG
CGGGCCGCCTCGTGGGAGGTAGCCGACTTCCCTGAGGTGTAGATTAAGTACAGCGCGAGG
GCCAGACATATCACCGCCGCCAGTCGCGCCGGCGAGAACGCCATCGTGCTGTTGCCCAGC
CAGCCAAAGTTGTCGATCAGCAGGCTCATCGTCAGCTGGCCAAAGATCACCGCCACGGTA
GCCGTAGCGGTGCCTATCCGCTGCACCGCCAGCACCATAATGACGATGTAGGGCACGCCG
CAAAAAGCGCCCAGCAGCTGCCACTTAGGCACCTGTAGCAGGTTTACCGACGTCGCTGGA
GCAAAAAACAGGATCAGCAATCCCGTCACCAGCGCGCCGGTGGCGAAGGTTAAAAAGGCG
CTGCGCAGCACCCCCACCTGGCTGCCAAGACGGCCATTAATCGCCGCCTGGACGCTAAGC
AATGCGCCGCCGCACAGCGCCAGAATGATCACTATCGTATCCATTTCCCCTCCTTAACCC
AGAGCCACCAGCAGTAACGCCGCCATAATCAACATCAGCGCCATGGCGCGCCGCGGATCG
ATTTTGCGCCGTGGGCTGCCGAATAACCCGTAATGGTCGATCGCCAGGCTTTTCGCCACC
TGACCCGCCAGGATGCCGATCATGGTCATGGCAATACCAATCACCGGCGTCGCCACAGTC
AAGATCACCACGTACCCCGCCCCCAACAGACCGCCGGTGAGTTGCCAGCCGGGCAGAGAA
AAGAACGACGGGCTGCTACGCGGGCTGAAAAAGAGCATCAGAAAAAAGGTTAACACTGCG
CCAATCCCAAAGATGCTCATGGTTGCCCACAGATCCCCCACCTGGCTCGCCAGCGGCCCC
AGCAGGCCGGCCTCGACCGATAATCCCATGCCGCCGGCAATCACTAATAAAATGAATAAT
AACGCCATTACTGCGCCTCCTCTGTACAACAGGCGGCTGAGGATAAAACAGCGTGCTGAT
GCGATAAACGGTATAATGCAGAAAACACTATTGCAGGAATTGCACAGATGGCCGATGCCA
GCAGCGTCGATTTTCGCGCCCTTCAGCTTTTCATCGCGGTTTACGATAACCAGAGTTTTT
CCGTAGTGGCCCGCCGCGAAGGGGTCTCTCCCTCGCTGATCTCGCGAACCATCCAGCAGC
TGGAAGATGCCCTCGGGCAGCAGCTGTTCTACCGCAACACCCGTGCCGTGGTACCGACCG
AAGCAGGACGCCTTTTCGCAGCGTCCGCCCGGGAACTGCTGGGACAGTACGCCGACGCAC
AACGGGCGTTACAGGATCGGGCACAGGTCCCCGGCGGACTGGTGCGGATCAATGCGCCGG
TCTATTTTGGTCAGCGTCATATCGCCCCCTGGCTTCCGGAACTGGCGGCCCGGCATCCCA
AACTGCAGTTTGACCTGACGCTGACCGACGATTTTATCGATCCCCATCGCGATGCGACGG
ATATCCTTTTTCGCATCAGCAGCCTGCCGGACGCGGGCTATCACGCCAGAGTGTTTGGCA
GCCAGCGCTATTACCTGACCGCCTCCCCGGAGTATGTTTCACGGTACGGCAGCCCGACTT
CGCCGGAGGCATTGCATCAACATCGCACGCTGGTGTATGGCGGTTCGCAGGGAGCCAACC
GCTGGCTGTTTCGCCAGCGCGAAGAGGCATGGGTGCACTATCCGTTGACCCCGCTCATGA
CCTCGAACAATGCCGATGCCCTGCTCACTTCAGCCATCGGCGGGATGGGGATCGTGTTAT
TTCCCGACTGGATGGTCAGCGAAGCGCTGCACAACGGGACATTAGTCACGCTGATGGATC
GCTATTCGGCGGCCATCAGCCACACGCCATCGTATATCGCGGCGATTTATCCTTATACCC
GCCATCCCTCTCTCAACGTGCGGACAGTGATTGACTATTTTGCCGACGTGTTTGGATCGC
CGCCCTACTGGCAGCGCTAATGCGAGTTTCGTAGTAAAACTTGTCATATCTCAAACAATT
AGCATTCCTTCGCCCAGCTTGACGCGGATCGTTTCCTTTGCCGCCTCGTTACGGCTATGG
TTACTAATGAGGTTAATCTCAATCTCCAGGCCGACACGGTCCCACCAGGAGGTTGCCTAA
CCCTTCATTGAACGGAAATAGCTATTAAATCCGTAGATTCATTCAAATATCGCTTATTGG
TAGCAGTGTATATCGTAACGGCATTCACAAAAGCAAACGGAGCCTGATATGAGCACGTCT
AACGACCCATCCAACAATGCATCCGCCGGGAAGTGCCCTTTCCACGCCGAGACGCCAAAA
CAGAGCGCCGGCAGCGGCACCGCCAACCGCGACTGGTGGCCGAACCAGCTGCGTGTCGAT
CTGTTAAACCAGCACTCCAATCGCTCCAACCCGTTGGGTGAGAATTTTAACTACAGGGAA
GAGTTTAAAAAGCTCGATTACTCCGCGCTGAAGGCTGATCTCAGAGCGCTGCTGACCGAT
TCGCAAGAGTGGTGGCCGGCAGACTGGGGTAGCTATATTGGCTTGTTTATTCGTATGGCC
TGGCACGGCGCCGGCACCTACCGCACCGTTGACGGTCGCGGCGGCGCAGGTCGTGGACAG
CAGCGCTTTGCCCCACTGAACTCCTGGCCTGACAACGTCAGCCTCGATAAGGCCCGCCGT
CTGCTGTGGCCGGTGAAACAGAAATATGGCCAGAAAATCTCCTGGGCCGACCTTTACATG
CTGGCGGGTAACGTCGCTCTGGAAAACGCCGGCTTCCGCACCTTTGGCTTTGGCGCCGGT
CGCGAAGACGTCTGGGAACCGGATCTCGACGTCGACTGGGGCGATGAGAAAGAGTGGCTG
GCCCACCGTCATCCGGAAAGCCTGGCGAAACAGGCCATCGGCGCCACCGAAATGGGTCTG
ATTTATGTCAACCCGGAAGGTCCGAACGCCAGCGGCGAGCCGCTGTCCGCCGCGGCGGCC
ATTCGCGCCACCTTCGGCAATATGGCGATGGACGATGAAGAGATCGTCGCGCTGATCGCC
GGCGGCCATACGCTGGGCAAAACCCACGGCGCCGCAGAAACCAGCCACGTCGGCGCCGAG
CCGGAAGCCGCGCCGCTGGAAGCGCAGGGTCTGGGCTGGCACTCCAGCTACGGCAGCGGC
GCAGGCGCGGACGCCATCACCTCCGGTCTGGAAGTGGTCTGGACGCAGACGCCCACCCAG
TGGAGCAACTACTTTTTCGAAAACCTGTTCAAATACGAATGGGTGCAGACCCGCAGCCCG
GCTGGCGCGATCCAGTTCGAAGCCAAAGACGCGCCGGAGATTATCCCGGATCCGTTTAAC
CCGGAGAAAAAGCGCAAACCGACCATGCTGGTCACCGACCTGACCCTGCGCTTCGACCCG
GAGTTTGAAAAAATCTCCCGCCGCTTCCTCAACGATCCGCAGGCCTTTAACGAGGCGTTC
GCCCGGGCGTGGTTCAAGCTGACCCACCGTGATATGGGGCCAAAATCCCGTTACCTCGGG
CCGGAAGTGCCGAAAGAAGATCTGATTTGGCAGGATCCGCTGCCGGCAGCGACCCATCAG
CCGAGCGCGGAAGATATCGCCAGCCTGAAAAGCGCCATCGCCGGCGCCGGCCTGTCGGTC
AGTGAGCTGGTCTCGGTTGCCTGGGCGTCCGCCTCCACCTTCCGCGGCGGCGATAAACGC
GGCGGCGCTAACGGCGCGCGTCTGGCGCTGGCCCCGCAGAAAGACTGGCCGGTTAACGCC
ATCGCCAGCCGGGTGCTGCCGACCCTGCAGGCGATCCAGCGCGCCTCCGGCAAAGCGTCG
CTGGCCGATATTATCGTGCTGGCCGGCGTGGTCGGCGTTGAGCAGGCGGCCGCTGCCGCC
GGCGTCAGCGTCAATGTGCCGTTTACCCCAGGCCGCGTCGACGCTCTGCCTGAGCAGACC
GACGTCGAGTCGTTTGATCTGCTGCAGCCGCTGGCGGATGGCTTCCGCAACTATCGCCGT
ATCGAAGGCGGTGTCTCGACGGAAACCCTGCTGATCGATAAAGCGCAGCAGCTGACGCTA
ACCGCCCCGGAAATGACCGTGCTGGTCGGTGGCTTGCGCGTACTGGGCGCGAACTACGAC
GGCAGCAAACACGGGGTGTTTACCGACCGCGTCGGCGTGCTCAGCAATGACTTCTTCGTC
AATCTGCTTGATATGGCTACCGTCTGGAAAGCGGCCGATGATAACGCGGAGCTGTTTACC
GGCAGCGACCGTAAAACCGGCGAAGCGAAGTACAGCGCCACCCGCGTGGATCTGGTGTTT
GGCTCCAACTCGGTACTGCGCGCCCTGGCGGAAGTGTACGCCTGCGCCGACGGGCAGCAG
AAGCTGGTGCATGACTTCGTTGCCGCCTGGACCAAGGTGATGAACCTCGACCGCTTCGAT
CTGTAATCCTCTCGCCCCGGCTCCCGCCGGGGCGTTTTTCTTATACCGCCCGCGGCAGCT
GTTGCAGGCGACTCCGCGTTCGTTGAATATCCTCCAGTTCCACCCCTGCCACCAGCGTCT
CCAGGTCGCAGCGGGTCACCAGCAGCAGGCGGATCTGCTTTTCATACAGCACATCAATCA
CATTGATAAAGCGCTGCTGGGCCGCCGGCCCCACCGTAGCCAATGGCGGCACCTCGTCCA
GTAGCCAGACGGCATAGCTTTCGCAGAGCGTCAGATAGTCCATCACCGCCGTGGCGGCCT
GACAAAGCTGGGTAAAGGTGAAGTGCAGCAACGCGGGCGACGCCGCGGCCGCCAGCAGCG
TGCGATAGCCTACCGTCAGCGAAACCGGTTCGCCAGGCAGCGACGGCAGGTCATACAGCT
GACGCTGTTGTGCATTCGGATTAACCCACATCCGCCCGCTGCAGAAGGCGTTATCCTGGC
TCAGATGCCGTTCGCGATAATCTTCCTCGCCGTTCAGCGCCACCACCGTTAGATGGGCGC
GGATCAGCGCGATCGACGGTAAAAAGCGATCGTGATACAGCGGATTGGGCAGCAGCATCT
CCGGCGGGTAGTTTGAGGTGGCCAGCAGCACGATACCGTGTTGAAAGAGGTGTTCCAGCA
AGGCTTTAATCAGCATGGCGTCGCCGGGGTCGTGCAGATGAAATTCGTCGAAGCATAGCA
GGCGGCAACCGGATGTCATCTGCCTCATCACCGTCTGCAGGTCGGGCGCTCCGGGGGCAT
TCAGCCGCTGGTGCAGTTCGCGGAAGAAGTGATGAAAATGGACCCGCCGCCTGGCGGCGA
GCGGCAGGCTGGCGAAAAAGTGGTCGAGGATAAAGCTTTTCCCTCGCCCGGTACGTCCCC
AGACGTATACCCCCTGCGGCCTGCCTGTCGTGGACACCAACTGCTGACCGAGGGCGTCAA
GGCGGGCGATGAGTGACAGCTGATCGTCGTCCAGCGTCAGACGCGCCCGCGCCGCCTGCT
CGGCCATCACGCGGGTAAAACGAAAATCAGCCGTCACCTCTGTGGGACCAGATTCCGAGG
GTACACATCCATTATTTAACATTCTTATAACCTCCTGCGAGGAGGCCATTCTAGCCGCTT
TCCCGCGGGATGGCGAATCGCGCGACGAGCGGCCATTTCCGCTGCTCCGCCGCCAGCCCC
TACGCCTCTCCGACACGCCAGTGCACCGATGTGACGTTCTGCTGAACGCCCATTTGCGCC
ATAATTTGCGCCAGCGTTTTTTGGTGCTGCTTATGGCTAATCAGCTGTGCGCAAATCTCC
AGATGGTCCGCTGTGTCCGCCGCCGCCGACTGCAATCCCTGCAGGGTAAACCGCTGCTGC
TGCGCAATATTCAGCAACAGCTGACGCACGGCATTTTCATGTTCGCGCAGACAGGTGACG
CGTAAGACATAGCGTTTCTCTTCGTCACCGGCCCCCGGCAAGGCATGAATGCGCTGCGCC
GCCTCGCGCAGCAGGATATTGGCGCACAGAATAATCAGCGTAGCCGCCGTCGCGTTCCAG
AACTGTCCCAGGCCGCAGAGTACGCCGATCCCGGCCGAACACCACAGCGTGGCGGCGGTA
TTGAGGCCGCGGACGTTCATGCCATCGCGCATAATCACCCCTGCCCCAAGGAAGCCGATA
CCGGAGACGATCTGCGCCGCAATACGCCCCGGGCTGTCCGGCGAGGCCGACATCGCGCTG
AGAATAAACACCGCCGCGCCGGTGGCCACCAGGGCATTGGTGCGTAAACCGGCCATACGT
TGCCGCCACTGTCGTTCCGCGCCGATCAGCGCCCCCAACAACATTGCCGCGAGTAAATGT
GTCATATAAGGAAATACCATCGCGCCTTCCTCCAGAAAACAGAAAGCCAAAAATTACAGA
TCTAGCGCTCAGCCGCGCCGGGCGATTAGCCGGTGGATGATGGTGGAGGAAATAAGGGTC
TGGAAAACATAAACATAACGCTGCCTCTCGCGCTCAATGGCGCATAAATTATTGAGGGAG
GCAATCCGGAACTGAGAGATTGCTGCCCGCCGGGACGGCAAGCAGCGAAATGATCGCGTT
AGCTTGCCGGAAAATCGCAATAAGGGTGACTGTCCAACGTATGACTCCTGAATAAAAGTG
GGCACATTATAGCCCGGGGTAATGATGGGTAAAGCACGAAAACGCCGCCGGTGACGATTC
GTTTAGTTTGTCTTTCGCGGGTCCTGCGTAGCGTGACATCGCCAGGCGACTAAAATGCCG
TCAGCGGTGAATTACTTCAATTCTGTCGCTGGGATGCGGCGAAAACCAGCATGAATATCA
ACTTTATGTCTCCCCAGCGCGATCTTACGCTAAAGAATGTCGCTAAGGCTAAGGATTAAA
AATTTAAAACTATTAACAATCAATTAACATTAGCAGGCAAACCATTCTTCCTGAGGAACA
CAACACCATGTCTACCACCCAGGTTCTCGGCGAAACGCCCTATGCTTCGCCAGGACAACC
GCACGCCAGCTTAACCGGACGCATTGATGCGCTGCCCGCCTCATTTGGGTTATGGTCGTT
TATTACCCTGCTCTCACTTGGCGGCTTCTTTGAGCTCTACGATCTCTTCCAGACCGGGTA
TATCAGCGCGGGCCTGCTGGCGGAGGGCATTTTCCACACCGGACAGGCGGGCATCTTCGG
CATCGCCGACCAGGCGGCCTTCGCCTCCGCCACCTTTATGGGGCTGTTTATCGGCGCCAG
TCTGCTGGCGCCGCTGGCGGACAAACTGGGCCGCCGCCTGACCTTTATGGTGGCGCTCGC
CTGGTACGGTCTTTTTTCGCTGCTGATGGCGACGCAGAGTAGCGCGGAAGGGGTGATCTT
CTTCCGCTTTCTGGTGGGGATCGGCCTCGGCATTGAGCTGGTGACCATTGATACTTACCT
CAGCGAATGGGTGCCAACCCATCTGCGCAATAAAGCCTTTGCCTTTGCCTTCTTCATCCA
GTTCCTCTCGGTTCCGGCGGTGGCGCTGATGTCCTGGATGCTGGTGCCGACCACCCTGTT
CGGCCTCAGCGGCTGGCGCTGGGTGATCATCTTTGGCGCACTGTTCTCGCTGGCGATCTG
GTTTATCCGTAAAAAGCTACCGGAGTCAGCCCGCTGGCTGGAAAGCAAAGGGCGGCATGA
TGACGCGCATACGGTGATGTGTGAGATGGAAGCCCGCTGCGGCCTGACGCCGTCGCCGAA
GCATGCGCATGCGGCACAGAGCGTCGTCAAACGCGGCACCTTCCGCGAAATCTGGGCGCC
GCAGTATCGGCAGCGCACCCTGATGCTAATGGTGATGAACTTCTTCCAGGCGATCGGTTT
CTTCGGCTTTGGCAACTGGCTGCCGGCGCTGCTCTCCGGTCAGGGCGCCAGCATCACCCA
TAGCCTGCTGTACGCCTTCTTTATCACCCTCGCCTATCCGCTGGGCTGCCTGTTCTGCAC
CCGCTTCGTGCATCGCTTTGAAAACAAGTGGCAGATTGTCCTCTCCGCGCTGATGACCGT
TATCTTCGGCACCCTGTTCGCTCTGCAAAACAGTCCGATCCTGTTGGTGATCTGCGGGTT
TATGATCACCTGGTCCAACGCCTGGCTGACCATCAGCTACCACGCCTACCAGGCCGAGGT
CTTCCCGACCCATATTCGCGCCCGCGCCGTCGGCTTCTGCTACTCGTTCAGCCGGCTCTC
GACCGCGGTGACCAGCATTCTGATCGGCATTATTCTGCAATACGCCGGCACGCCGGGGGT
GATTAGCTTTATCGTCGTCAGTATGCTGATGGTGATGCTGTCAGTGGGGATCTTCGGCCC
GAGAACGCGCGGCATTCGTCTGGAGAATATCTGATGGCGGTCGCCGCCGAGGGTGCCGGC
GGCGACATATTTTATCAGTTGCGATGTTGCAGCTGGCGCTGAACCTCAATAAGCTCCGCG
ATCAACTCCCGCGCAAGCATAGAGGTCATTATATGATCCTGGGCATGTACCAGAATAAGA
TTAACCGGTACTTTGCCACAGCCCTCATCCATACCGATAAGCATGGTTTGTACATCATGC
GCGCGTTTTGCGGCATCTGCGGCGTCCTGCATCAGCCTATCAACGTCCTGCCACACTCCT
TTTCTGGCGGCTTGCAGCGCCTGCATCGCCAGACTGCGGGACTCACCGGCGTTAATGATG
AGTTCCATGACGGTTGCTTCCATATCCATACGGTTTCCCTACTTGTTGAGTGAATGACGG
CTGTTGCCATAGTTAATATTTGTGATGTGTACTGCAGGAGGGATAAAAAATTGTCATTAA
GGCTTGTAACTTCTGGACAGCATTAAGCGGCGCCGCAATACCACTTTTACCAACGGTCCA
GCATCACCGGGGCTATATTGACACTCTCCCATCAGAGGGGCGTTTAGGCATTTTAGTGAC
AAGCCGCCAGGTCGGCGGCCCGGCCTCAGCCAAATATCCCCTGCGCCTCGGCGAAGCATT
TTTCCGCCAGGGTCGAGACTGGTTCCTGCTGGCGCATAATCAGCGCCAGCTGTGAATCAA
CATGGGTTTCGGCGATCGGCAGAATTTCAAGATTATCGCTTAGCGCTTCGAGGCCGTTGT
TAAGCGGCATAATGGCGCAGCAGATCCCCGCCTGCACCGCCTGGATAATCTGAAACGTCG
AATCACTTTCAAAGACATACCCCGGCGTTAGCCCTTTGGCCTTAAAGCTGATTTCAATCG
ATTCCCGGTAATACATCCCCTTGGTCAGAAAGCCGAGGGGCAGCGTCGCCAGCGTCTCCC
ATCCCGGCGTCCCGGCGCTGAAGTCGAAATGGCGTTTATCGTGCAGCAGTCCCATCCGGG
TTTGCGGCAAGCGAGCAATCTTGAACTGACCTTCATCCAGATGCTGCAGATAACAGATCC
CCAGATCCAGCTGATTACGGCTGACGCCATCGATAATCTGCTCCGAGGTCATCGACAACA
GGCTGAACTGCAGCGCCGGATATTTCTCCGCCAGGGGTCTAATCAACTGCATCGGATTGA
GGCTCGCCAGCGGCACCATACCGACCCGCAGCTGGCCGACCATCTGCCCGCGACAGATGG
CCGCCTCTGCCGCCAGGCCGTCATGAGCGGCCAGCACCGCCCGCGCCCAGGCCAGGATCC
GCTCTCCCTCTGGGGTAAAACCTTCAAAGCGTTGGCCGCGCTGGATCAGCGTCAGGTTCA
GCTCCTCTTCCAGGTTACGAATGCGCATGGAGAGCGTCGGCTGGGTAATATGACAGGCCG
CCGCCGCCTGGCCAAAATGGCGCGTCTGATCGAGCGCGATCAAATACTTGAGTTGCTTAA
TATCCATTCTCTTTCCCGTTTGAACCCCGCCGTTCACCCCCGGGGCCGCGCACAGGTTAC
CAGAATGTTAGTTTCGCTAGCGATAAATTCAAGCGAGGACACCACGAGGTGCTGCGGGGC
GCAGGACGGCGCAACGCCGCTCTGCGCTATACCTTTTTAGCGCCCGCCGGCCAGCGGACG
GATCTCTTTCGAGCGCAGCGTCAGGCGAACGGGAACCGACTTATACGAAGGGGTGCCGCT
CTCTTCATCGAGATAGTTCAGCGGCACCAGCACGTTGGCTTCCGGATAATAGGCGCCGAC
GGTGCCCGGCGCAATGCCGTAGGCCACCACCGTGATATCTTCCAGCGTCAGCGCGCTTCC
CGGCAGCGCGGTATGGATATCCACCCGATCGCCATGCTCCAGACCCTGGGCGGCCATATC
CTGCTCGTTCATAAACAGCACGTCGCGGCGGCCAAAGACGCCACGGTAGCGGTCATCCAT
CGCGTAGATGGTGGTGTTGTACTGGTCATGACTGCGCAGCGTCACCAGGCGCATCACGTC
CTCACCCTCCACCACCACGTTCTCATGCACCCCTTTAAATACCGAGAACATGGCTTTACC
GGTGGCGGTAGGCCAGATGCGCTCGGTCGGCGGCAGCGGCATGCGGAAGCCTCCAGGATG
GCGAATGCGCTGGTTATAATCCTCGAACCCAGGAATGGTCTGTTCGATCAGATCGCGAAT
GCGATCGTAGTCTTCCACGAGGTACTGCCAGTCCACTTTGCTGGCCGGCAAGGTGGCCTT
CGCCAGACCGGCGACAATCGCCGGCTCCGAGCGCAGCATCGGCGAGGCGGGCTTAAGCTT
GCCCGACGAAGCATGCACCATCGACATCGAATCCTCGACGGTGATCGACTGCCGGCCGCT
GGCCTGCAGGTCAAGCTCGGTGCGGCCCAGACACGGCAGAATAAAGGTCTCTTTCGCCGT
CAGGAGATGTGAGCGGTTGAGCTTGGTGCCGACGTGAACGCTGAGCTCAAGGCCGCGCAT
CGCCGGGAAGGCGCGTTCGTGGTCCGGCATCGCTACGGCGAAGTTGCCCCCAAGGCAGAT
CAGCGCTTTGGCTTCGCCGGCGATCATGGCCTCCAGGGCTTTTACCGCATCGTGGCCATG
ATGCCGCGGCGGCGTAATCCCCATCACCCGCTGCAGGCTGTCGAGGAAAGCCGCGGAGGG
TTTTTCGCTGATCCCGACAGTGCGGTTACCCTGGACGTTCGAGTGACCGCGCAAAGGACA
GATCCCGGCCCCCGGCTTGCCGATATTGCCGCGCATCAGCAGCAGGTCGGCAATCAGACG
CACGTTGGAGGTGCCTTTGTTATGCTGGGTGATGCCCATACCGTAGGTGACGATGGTGGC
CCTGGATTTGGCGTAAGCCGCCGCAACCTGGGTCAGGGATTCGCGCGTCAGGCCAGACTC
CTGCTCGATATCCTGCCAGCGGGTGGCGTGGAGGTCATCGGCGAAGGCGGTGAATCCCTG
GGTATGTTGGGCGATAAACGCGTGGTCGAGCACATTGCCCTGTTCCTCCTCCAGCTGCAG
CAGCGCTTTGGCGATCCCTTTCAGCGCCGCCGCGTCGCCCCCGGCCCGTACCTGGTAGTA
GGTCGAGGCGATCGGCGTCGAGCGCCGGGTCGCCATCTCCATCACGTTCTGCGGATCGGC
AAAACGCTCCAGCGCCCGTTCACGCAGCGGATTGAAAACGATAATCGGCACGCCGCGGCG
GGATAGCTCATGCAGGGTGCCCATCATCCGCGGGTGGTTGGTGCCCGGATTATGGCCGAT
GGAGATCACCAGCTCGGTCTGGTCAAAATCGTCGAGGGAGACGGTGCCTTTACCAATGCC
GATCGACTGTGGCAGGCCCACGCTGGTGGATTCATGACACATGTTGGAGCAATCGGGGAA
GTTGTTAGTGCCATACTCGCGGGCAAACAGCTGGAACAGCCACGCCGCTTCGTTGGAGGC
TCGGCCAGAGGTGTAGAATTCAACCTCATCCGGCTGCAGGCCGCGGAGGATCTCGCCGAT
ACGGGCGAAGGCTTGCTCCCACGCCACCGGACGCAGGGTATCGCTGTCCCGGTCGTAAAC
CAAAGGATGGGTTAAGCGGCCGTAGCCCTCCAGTTCAAAATCGCTTTTTGCCAGCAGGGA
AGATACGGTATTTGCCGCGAGGAATGCGGGCGTCACCCGTTTGGTGGTCGCCTCCCAGGT
CACGGCTTTGGCGCCGTTTTCGCAAAACTGGAAGGTCGATTTATGTTCTTTATCCGGCCA
GGCGCAGCCCGGGCAGTCAAAACCGTCCGGCTGGTTGGTACGCAGCAGCGTGGCGGGCGC
CTCAAAGGCATCCATCTGGGTGCGCACGGCGATGGCCGTGGCCTTCAACGCGCCCCACCC
GCCTGCCGGACCGTCATAGGGGTGAACACCGGGAACCGCGCGTCTTTTATTGGTCATCTC
TTTACTCCTGCTGCTCTGTTCTGGCTGTCGCTAGCCGAAAAAGGCGTACGACAACCCCGG
CGACGAAGCGTGAATCGCATGGCGTCACCTGAAAAGAATGCTGTTTCTCAAGGATAGTAC
GATGGGAAAGCGTAGGTACTGCGTTTGTTAACTAAATAATAACATACACCACAATTCTGT
ATAATTGATGTTATCTATCAGGTGTTAAATTTAACTTATTTGCAAATTTTGCGGTTTTCA
CCGCGGTGCTGTGACGGATAAATTGCTACGGAAAGTGATGACCGGGCAGCGAAACCGCCC
GGTGGGCCAGGCTCAGGTCAGATTGAAGTAACGGTCCGGACGCAGCGTCTCCGGCAGCGG
ATGCTGACCGGTCATGTCGAGCAGATTGCGCTCGATGGTATTGCACATCGCGTTCAGCGG
CAGGTCATTGGCTGCGGTGCCGAACGGATCTTCCAGCTCTTCCGCCAGCGAATCCCACGA
TAAAAAGGTGTAAGAGATAAAGACCGAGACAAACGGCGTCATGTAGTGCAGATCGCCGAC
CAGGGCGAACGGCAGCAGCGTACAGAACAGGTAGACGGTACGCTGCAGGATCAGGGTATA
GGCGAAAGGCACCGGGGTGGTGGCCAGCCTTTCACAACCGCCCAGCACGTGCGCCAGCTC
GTCGAGTTTGTTGTCCATCAGCCCGTAAGTGATGTCGCTGAGCTTGCCCGCCTCCCGCAG
CTGGCCAATTTCGTTGCCGGCCAGCAGCAGGATCCGGTTGGTGGGCATTGAGCTGGCGAG
GATCTCCGTCACCCTCTCCTCCAGCAGCAACCGCCGCAGGTCAGCCGTCGGATCGGTTTT
GCGCAGCTGGTGCTTCAGGCTCCAGCTAAAGGCCACCAGATAGCTGACGATGCGGCGATG
GGCATCGTGTTCCGCCGGCAGGATATTACGCAGCTGACGCACCAGCGTGCGTTCGGCGAT
AAGCACCGTCCCCCACAGATTGCGCGCCTCGACGAAGCGGCTGTAGCTGGCGCTGTTGCG
AAAGCCGAGGAAAATCGCAATCGCAATCCCCAGCAGGCTGAACGGCGCCACGGTTAAGTG
GATCCCCAACTGTTCGTACCATTGATAGCTGATAATGGCGATGATCGACATCAGCACATT
TAGCAGCAGGCGAAAGATGATTTTCGACAGCACGGAGCCGTGCCAGTCAAATAGGCGAAG
AAACCAGTGTTGTTCTGGCCGAATGATCATTGTCTGACTTCCTGAATTACCGCTCTGGTC
ATTATCTCTGAATACAGAATAGAGATTATCTATGAGCCGATTGGTTTATTTTATCGTTAA
CTGCGATGGGCAGATCTGCGCCATTATTTAGCGATGGTAATGGCGTTTTTAGTATGGGCC
TTTTTTATATTTCAGGCAATCAATGCGCCAGCAATAATGGCTCAGAAGAAAAAATAACCG
CTGAGCCAATTCATTTTTCCGCTTAGGCTACCGGGTGTATCAGACCGCTTTCTTCAACCC
CTGCGCTTCGCAGGGATCGAGATGCACCATCACATTAAGCACCGGATGCTGCGCCAGCAC
TCGCTCCCGCGCGTGACGGGCAATCTGATGCCCTTCGGCTACCGACATCTCGCCAGCCAC
CTCGAGATGGACATCCACCAGCACCAGATCCCCCGCCTTACGGGTTTTCAGATCGTGGAG
GCCCGCCACGCCCGGCGTGGTTCGCAGCGTATCGGCGATCGCCTGCTGCATCTCTTCATC
AACCGCACGGTCCATTAAATCATGCAGCGCGCTGACGGCGAAACGATAGCCCATGCGCGC
AATCAGCAGCCCCACCGCCAGCGCGGCGAGCGGGTCGAACCAGGCGAACCCGGCCAGATT
ACCGATAATCCCCAGGGCCACCACCAGGGAGGATGCGGCGTCAGAGCGGGCATGCCAGGC
ATTGGCGATAAGCAGCGACGAATTCAGGCGCCTGGCGGCCGCCAGCATATAGCGAAACAG
CCCCTCCTTGACGGCCAGCGCCACCAGCGCCATCCACAGCGCCGCGCTGTGCACCGGCGG
AATAGTTTGCGGTTGCGCGAGATGGCCCGCCGCGGACCATAGCATGCCACCCCCGACGAG
CAGCAGCATCGCGCCGATGATTAGGGAGGCGCCGTTCTCATAGCGCCAGTGGCCATAGTG
GTGATCGTGGTCAGACGGTCGACGGCTCTTTTTATTCGCCATCAATACCACGCCATCGGC
GACCAGATCGGAAAAAGAGTGCATTCCGTCGGCAATTAATCCCTGAGAGCCGGAAAATAT
TCCCACGACTACCTGTAAGGCAGAAAGGAAAATATTAACCACCACGCTAACAAGGGTACT
CTTTCGCGCCTGCACCGAACGCTCATGATATTTATTATCATTTTCAAAATTATGTTGTGT
CATTATTTCTCTCCCTTTGTGAGCGGGAAGAATAAACTGACAAACTGAGTTTATGCTTAA
CAATATAAAAGCCATTGCCTTGCCGTTTAACGATATCGCGGCGGTCGTAATGACTATTTA
CTGTATGTGCCGTTGGAACGCTGCAACCTTGCGCCTATGAACTATCTTTTGAAGGGTGGC
CACAGGTCGGGCCACTTTAGCTTAGCCACCACAGGAGTCAGCGATGTCACATAACAAACC
ATCCCGGCTGCGTTTCGCCATTAATCTGGGCAATGCGGTCCTGGCCCATCTCGGGGAGAC
AGGAAAGCCCGCGGGCATCACCGTCGAGCTCAGCCATCGGCTGGCGACGCGCTGGGGCGT
CAGCGCCGAATTCGTTCCCTATCCTGCCGCGGGTAAAGTGGTGGCTGACGCCGGTGGCGA
GCACTGGGATATTGCCTTTCTGGCCATCGATCCGGCGCGGGAAGCCACCCTGCGCTTTAC
CTCGCCCTATATCACCATCCAGGGTACCGCGCTGGTCAGCGTTGATTCGCCCTGCCAGAG
CGTGGCCGACATGGATCGCCCGGCAACCACCATTAACGTCGGACAAAACGCCGCATACGA
TCTATGGCTAACCCGCCATCTGCAGCACGCCAGCCTGCATCGCCTTCCCTCTTCGCAGGA
GGCAATCGACGCCTTCCTCGCCGGTGAAGGGGATATGGTCGCCGGCATCCGCCAGCCGCT
GGAGGCGACAGCCTGTCAGCACGCCGGGGTGCGGGTACTGGCGGATAATTTTACCGAGAT
CCAGCAGGCCATCTGCGTCGCCCGGGCGGACGTGGACCGTTTTCACGCGGTAAACGACGC
GCTTAGCGAGTGGCGGGCGGATGGCAGTCTGCAGGCGCTGATTGCCGGTCACCTGGGCCA
AGCGAACTGAATCACGCCTCCGTCATCCGGCGCATGGCGCAATGCCAGGCGCCGTTGCGT
ACCGAGGCGCGCAGTACGCGGGCCACGCCATGCACCATCAGGCGCGTCGTGCGCCGCTGC
AGCGGCGTGAGCGACAATCCCAGCATCTCCTGCGCCCATTCCGGCAGGAGGTCAATTCCT
GCGTTCATCATCACCCGGCCGACCGGCTGGCTCATCCGCCCCGGCAGACGGGTGGAGAGC
AGCACCTGAGCTACCTCCCGGGTACGTTCGTCGCAGCGCAGTCGCGGGCGCATCGCCTCG
AGATAGTCCGCCACCTCCTGCGGTGTCTGAGGGATATCCCGAGCCCCCAGCCGCCGGGCG
ATTTCCGCCGACTCACGAAAATAGTCCTCCTGGCGCTCGGGACTGACCACCGTCCGCTTG
TAGCGCAGGTGGGAGGCCATAAAGCAACTGCACTCGGCGACGTGCACCCAGGTTAACAGC
GCCGGGTCGCTCGCCTGATACGGGGTTCCGTCCTTATCCACCCCGGCGATCCGCTGATGG
ATCCCCTGTACTTTGGCGATTAGCCGTTCGGCGTCGGGGGTAGTGGCAAAAGTGGTGGCA
GAAATAAACTGGCTGGTGCGGCGCAGGCGACCCAAAATATCCTCGCGAAAACGAGAGTGA
TCCCAGACGCCGGCCAGCGCCAGAGGATGCAGCATCTGCAGCAACAGCGCGCTAATGCCG
CCGCAGAGCATCGAGGTAAAATCGCCGTGCACCTGCCAGATGGCCGACTGGGGACCAAAC
AGCCCCGGCTCTCCTTTGGGTCGTTCAAAGTCGATCTCTTTTAGCGCCATGCCGGTCAGG
CCGAGCACCTGCGCCTCGATCATCCGGCGAATGCCGATCATGATGGTATCCCTTACGTGC
AACTAAAGGACAAAAGATACCACTGTTGGACAGCATTGGGAGAGATATTGCGGAAAGAGT
GCCCGCAGCACGCGGGCACGACGGCTTACGGATTCAGCTGGTAATCGAGGGTAATGTTGG
CCTTCAGCACCTGCGATACCGGGCAGCCTGCTTTCGCTTTCTGGATGATCTCATCGAACG
CCGCCGGAGACACGTCCGGCAGGACGATCTGGCTTTGCAGCGCGATATCGGTAATCGCAA
AGCCGCCGTCGGTTTTATTGAGGGTGACCACTGCGGTAGTGTCAATGGACGTTGCGGTAT
ATCCCTCTTCGCTGAGCATCAGCGACAGGGCCATCGAAAAGCAGGCGGCATGTGCAGCGC
CGATCAGCTCCTCAGGGTTGGTGCCCTTCACCCCCTCAAAACGGGTGTTAAATCCGTAGG
GCTGCTGGCTCAGCGCCCCGCTTTCTGTCGACACGGTGCCTTTGCCATGCTTCAGGTCGC
CTTCCCAGTGCGCTAGCCCTTTCTTATGAATCGCCATTTGATTCCTCCTGTAGTGATGTC
GAACAAAAAGTATAGTGCGTGATGCCGAAGCTGCGTCTTTTTGCAGCCTCTGGCCCCCAC
TTTCCCCTGGTTTTCGTGTCGTTGGTGACGCAGGGCGACGCTATCGGCCATCCTGCGGAT
GCCAGGGATCGGATTTGTCATCCTTGCTGTCGTCCCGTTTACGCGGAACTTCGCCCTGCT
CTCCGGGCGCCTCACGGGCAGGTTGCTTACCGCGCTCTTCGTCTTGCGAGTGAGAAAAGG
TGCTCATATCGACGTGCTCCGCTTACTTAGGCGACTGCTTGAGCAGACGATCGATTCGCA
CGACCGGCGGCGTCATTTTGCGATCCAGACTGCCGTTGATATTGACCAGATCGTCTGGCT
CTACGTGTTGTTCGTTAAACGCGGCGACCGGGATAATAACGGTGATGGTGCCGCTTTTAT
CACGAAACTGATAACGGTCATCTCCCTGCCGCTTGAGCAGATTGCCGCGCAGCGAAACGG
TCGCGCCATCGTGCATGGTTTTCGCCTGCTCAACGGTCATGATCCGGCCATCCTCGACGC
CGCGATAGCCGTCATCGAGTTTGTGCGGCGGCGGCGGCGCGGCATCCTGGCTAAACCCTC
CCTTATCGTCCGCCTGCGCGACACCTACGGCAAACAGACATGCCATGGCCAATGCTAGTT
TTTTCATCATGCCTCCGTTTTTTGCTGACGATGAGAATAAAGCCTGGCTGATGCTGGCCA
TTTTTACAAAGTCAATTGTTCTGATATCGTCTAATATAAGAATGTCCTTATCGTTACGCT
CCTGGCGAAACGAAACGCGGGGAAAATATTAATGATTAAGAATCAACAGCCTTGTCCTAT
CGTCGATGAGAATGAACGCTCCTTACGCTTTGAATATCGTTTCCGCCGCTATGGGATAAT
TGTTTTGAGTCTCATCATTCTTACCGCGTTAAGCGGCCTGTGGTCCTCCGGTTATTTCAG
TGAAGCACACAGGGAAACCAGTGGAGGCGAATTAAGCGTCGATTATCAGCGCTATGCCAG
GCTGATGAGTGAAACCGAGTTTAATATTCAGATTAAACCGGATACGGCCAGCGACACCAT
TATCAGCTTCGCCGCCCCGTTATTAACCCGCTACCAGATCGGTGATATCCGTCCGCAGCC
GGATAAAATGTATAGCGCCGACGGGAAATTACATCTCGTCTATCAGCGGTCGACCCCGCC
TTCACCGATATCTGTGTGGTTAGCCGTTACCCCAAAAACGGCCGGTAATATCTCCCTGCA
GGCGGTAGTTAACGATCGCTATTCTGTAACCTGGCAGCAGTTTGTCTATCCGTAGGAGTC
GCTATGGAAATGGTCCTTAGAGCCGCAGCAATCTATCTGATCCTGTTGATTATTTTTAAG
ATTGCCGGCAGAAGAACCCTGATGCAATTAACCAACTTTGACCTGATACTGTTGCTGATT
ATCAGCGAAGCCACCCAGCAGGCGATGCTCAGCACAGACTATTCGGTTACCGGGTCGATG
CTGACTATCGTCACCCTGGTTAGTATTGATATTTTGTTCGGCTATATTAAGAAAAAATTT
GCTCAGGCAGAAAATTTTCTCGATGGTACGCCGGTTATCGTGGTGGAAAATGGTGCTGTC
ATCGACGAGAAGATTAAGCTCGTCAATATCTCTGTCGATGATATCCTGCTGGCGGCCAGG
CAGCACCATGGCATTTATGAATTGAAAGCGATCAAATTCGCTATTCTCGAGCGTAACGGC
CAGATATCCATTATTCCTGAGCAGGAATAGTATCGGCTTCGCTATTTATCACGCTCCGGT
TGTTTATCACCTGATTCCGGAGCGCGAGTAGCGTCATCCTCTTCTTTTTCACCGTTAACA
ACGTTCAACATTAACATTTTTCCTCCTCGCTGGTTGTCAGGGATCCTACAAATTATAGAA
CGCCTTCGCCGAAGTATGTAGGATCTGCCGAAACTAACCAGGAGATGCCGCCTGATTCAC
ATTGCGCTTATTCCAGGATATTTCCCACCTCGTCATTGCCATTGGTGAGAAATAATTAAC
CGATCCGTACAGTCAATATTGTGAAAGCCAAAACATAATGAGGTCACTATGTCTGTGATG
GTTATTACCGGTGGAACCGCGGGAGCGGGCAAAGCTACCGCGCTGCGTTTCGCCCGCGCT
GGATATCACGTGGCGCTGATCGCCCGAGACGAAACGGGTTTGCAGGAGACGCGACAGGCC
TGTGAACGGTTTGGCATTAAAACGCTGGCTATTAGCGCCGATGTCGTCGATGCCGGGGCG
CTGCAGCGCGCCGCCGCCGAGGTGGAAACCACCCTCGGGGCAATCGACGTCTGGATCAAC
AACGCCATGACCACCGTGCTGGCGCCCTTTCGTCAGATGAGCGAGGAGGAGTTTCGCCGG
GTGACGGAGGTGACCTATCTCGGGTACGTGAACGGCACCCGCGCAGCGCTGGAGGTCATG
ATCCCCCGGGATCGGGGGGTGATTATTCAGGCCGGCTCGGCGCTGGCCTGGCGTTCAATC
CCACTGCAGTCGGCTTACTGCGGAGCGAAAGCGGCGATCCGCGGCTTTACCGATGCCGTG
CGAACCGAACTGATGCATGAGAAAAGCCACATCCAGTTGACCATGGTGCAACTGCCGGGG
ATGAACACCGCCCAGTTTGGCTGGGCGCGAAACAAAATGGATCAGGCCATGCAGCCGGTG
CCCCCGGTCTATCAGCCGGAAGTCGCCGCCGAGGCTATTTACAGCGTCATCCAGCGCCCG
GTCAACGAGCTGTGGGTCGGAAAAAGCACCATCCAGTCGATCCTCGGCCAGGTCTTCTTC
CCTCGCCTGCTCGATCGGCTGATGGTGAAAAAAGCGTGGGAGGGACAGTTTACCGGTCAG
CCAAAGTCGTCAGACCAACAGGACGACCTGTTCACGCCGGTGCGCGGCAATCATCCGGGC
CACGGCCCCTTTAACGATGGCGCACGGCGTAAAGCAGTCACCATCAGCGCCGATCTCCCG
GGTAAAGTCGCCGCCGGCGTCGGGGTAGCGGTGGCGACGATGGCGCTGCGGGCGTTGTTC
CGTCGTTCCGGAAAACGGCGCTAACTCAGGCTGCGGCTGAACCAACGGTAACCATACCCG
GAGAGTGCCAGCCGCGCATCTTTCCCGCCGTGCAGCCCATCCTGATAGAGCTTATCTTCC
AGAATTGGGCTCCAGTAGCCCTCGGCCAGCGGCGGGAGCAGGACCTCTACCGCCTGCTGG
CTGCAGTTGGCCAGCATCAGTACCTCCCGCGATTCGCTGCGATAGAGCAAGCCCAGCACC
GCGTCGGGCTTTAGAGTAAGGAGAGTAAAAGGGAGGGATCCCGGTTCAGTATATTCCGTG
CGCGCCAATACCATATTGCGTACCCGATGCAGCAGCGACCTGGGATGGCGCAGCGCCGTT
TCGACATTGATCCGTTGATAGCGGAACCGCCCGCTGGCCACCGGTTTTACCGGCAAATCA
TCCCGCGCCGCCCGGGAAAAGCCGGCGTTGGCCGCGGCTGACCACTGCATCGGCGTTCTG
ACCGCGTAGCGCTCCGGTAAGGAGAGATCGTCACCCATGCCAATCTCGTCGCCATAGCGC
ATCACCGGCACGCCGGGCAGCGCCAGCAGGATAGCATGGGCTAACGCTATGCGTCGGGTA
TCGCCGTCCAGCATCGGCGCCAGTCTTCGGCGTACGCCGCGCTGGTAAACGGACATTGAT
TTATCAGGGGCAAAGGTGCGGATAACCTGGCGCTTGTTGCGCTCGCCAATCCCCTCAAGA
TCCAGTTCATCATGGTTGCGCAGCCAGTTGACGAAGCAGCACCCGTCCGGCGGGGTCACC
ATCGCCTGCAGGGCCTTCACCACCGGCGCGGCGCGCTGCTGCGCCAGGCTGAGGTAGAGG
TATTTGTTAAGCCAGAAATTAAGCACCATCTGCAGCCGATCGCCCTGGCCGAAATAATGA
CGGTAATCTTCTACCGCGACGTCCACTTCCCCCAGGAGTATCGCATCGGGATTGAGGCGC
TGTACAACCTGCCGGAAATGGGTCAGCAACGGGTAGCCGCGCGTCTCGTCGCCCTTTCCG
GCCTGCTTGACCAGATGTGACGCGGCATCGAGACGAAAGCCCGACACCCCAGCCTGCAGC
CAGAAGGTGATAATGTTTTCGATTTCAGCGATCACCGGCGGATGGGCGAGATTCAGGTCG
GGCTCGTGGTGATAAAACATGTGGCGATAATATTGCCCAGCCTGTTCGTCCCAGCGCCAG
ACGCTCTCCTCAACGCCGGGAAACATGGGAGGATCGTCGTTTTCCGGCGGCCGATCGGCC
CACAGATAATACGGCCGCCACGGCGACCGGGGATCGCGTCGCGCCGCCTGGAACCACGGG
TGCTGCGCGGAGGTGTGCTGGATCACCAGCTCAACGATCACCCGCAGTCCCAGCTCGCGG
GCGCGGGCAATCAGCTCAATCACGTCAGCGATAGTGCCGAACCGCGGATCGGGCTGCAGA
TGATCGCTGATATCATAGCCATCATCCTGCAGAGGAGTGAGATAGAACGGAGTCAGCCAG
AGCACCGTCGCTCCGAGGCTGCGAATGTAGTGTAGCTTTTGGCGAATGCCCGCGAGATCG
CCAAAACCATCGCCATTGGCATCATAAAAGAGCGAACTGTCAACCTGATAGATGACCGCT
CTGTGAAACCACTCTTCCCGTTGCATCACTCTCACCTCGCGTTCTGCCCGTCCCTGTCAG
CCGCCTCAGCGCGATCCGGACCCCGCCCTGGCCTTCGAGCGCGGTTTGTCGACAGGCGAT
ACGGGATTGCGTTCCGCTGGTAGCATCCTGTTCGCTACCGCGTCCACCAGCGCCTGCTGC
CTGGCGGTTAATACCAGCGGAACCTGTTCCTCGGCGGCGAGGAGCGCGATGGTTTGCCGT
TTGACCATAGCGTTCTCCGGCGGCTTAATGCCCGGCCTCAACGCCAGGCATATCGGTATC
CATAAGATATTGCCCGGTCAGCGCTGGCAGATAATGGAGCAGCCAATCAGCCATTCCTCT
CTCTTCAGCCAGGATACCCTCCAGTGTATGCATCGCGCTGTGGTCGCCTACTCTTTTCGC
CGCCGTTAATAAAGCGGTATAGCAGGCGACCTCAAAATGGGCAAAAACGTAGGCAGTGAT
AATCACTTTAATAACCTCATCACCGGGCAGCATGATGCCAATGGTCTGTCCTAACGCCGC
CACCCGGCTCATCGCATCCTTCAGCGCAGAGCGGGAAATATGGTTGCGGGCGATGATATC
CTGCAGGGCGGACAATTGCCGTCGGGTTTCATAGAGATGTTGTTCAAGGCGGGTGCGTAA
CTGCGGTTCATTATCGAGGCGTCTGATGGTGGCCACCAGCAGCGACTCAGCCTGTTTTTC
CATGGCATGCGCATCGCGAAGCCAGTTGTGATAATTTTCAATATCCGTCATATACACCTC
TGATCATTAACCTTTTATTTTGACGTGGAATCTTCACTCTCTTCCGCCGCCTGGTCAGCT
CGCGCTGCGCTATATCCGGATAAATGGCCAACAATATTGGCATAAATACTGATGAGAATG
ACCCACAGTACGCTGTCTTTCCACCAGATTAACGAGGGTATCGCCAGACCCACCCACATA
ACGGCGGCGACAAGATGACAGCGCTTAATAAACACTGGCGTCAACTTCATTTTATTACCT
TAGGACCGAACAATATTGAGCGACCATTTTATCGACGCTCTGACCGCAGCGTCAGGCGCT
AAACCTTACGCTGAAAATGTCTTTCTTTTGCCTAAGCATAAAAAAGAAAGTAGCGTTGCG
TATTGTCCCGTTCCGTTATTTTCTGTCTTTACCGTCCGGCTAATTTATTGCCGCTGCGGC
CGTCTTTTATTGCTAGTGATGCGGCGATTTCCTCTTCACCTTTTAGTTCCCCCGCATCGC
GGATAATGAATGTCATTATAGAGAAATAAACCCTGAATATGCAGAAACCTGCGGACCATC
TGGCCCACAGGTTTTGTCTCAACGCCGATTTGTCGGCGTCACAGCTCATCAGTCGCTAGC
TGTCACCGGATTTACGGCCGCCGCCATGACTGTTCTTACCACCCTTCTTACCGGCTTCGG
ATGCACGCTCAGGATCATTTTTAAAGTTCCCGCCGCTGTGCTGTCCGCCTTTACGCCCGG
CTTCGGATGCTTTCTCACGATCTTCTGCAAAATTACCTGAACCGCCTCTATGCTCTGCCA
TAATTTTCACCTTTGGTTTGATCAATATCGGTTGGTAAATGGAAAATGACCCTGTTACAA
ATCATCGCCCTCGATATCTAAGGAAGGTGCGAATAAGCAGGTCATTTCTTCCCAAGCTGA
CTCGCTGATTAAAATTTCGCGGATCTGGGCCGATTTTTTTCCCGCAAACACATCGAATCA
GCCTATTTAGGCTATTTTTTCCACCATTTCTGGCGTTATTTCCGGTTTTTACTGAGATCT
CTCCCACTGACGTATCATTTGGTCCACCCGAAACAGGTTGGCCAGGGTGAATAACATCGC
CAGTTGGTTATCGTTTTTCAGCAGCCCCTTGTATCTGGCTTTCACGAAGCCGAACTGCCG
CTTGATGATGCGAAACGGGTGCTCCACCCTGGCACGGATGCTGGCTTTCATGTATTCGAT
GTTGATGGCCGTTTTGTTCTTGCGCGGATGCTGCTTCAAGGTTTTTACCTTGCCGGGACG
CTCGGCGATCAGCCAGTCCACATCCACCTCGGCCAGCTCCTCGCGCTGTGGCGCTCCTTG
GTAGCCGGCATCGGCTGAGACAAATTGCTCCTCTCCATGAAGCAGATTACCCAGCTGATT
GAGGTCATGCTCGTTGGCCGCGGTGGTGACCAGGCTGTGGGTCAGGCCACTCTTGGCATC
GACACCAATGTGGGCCTTCATGCCAAAGTGCCACTGATTGCCTTTCTTGGTCTGATGCAT
CTCCGGATCGCGTTGCTGCTCTTTGTTCTTGGTAGAGCTGGGTGCCTCAATGATGGTGGC
ATCCACCAAAGTGCCTTGGGTCATCATGACGCCTGCTTCGGCCAGCCAGCGATTGATGGT
CTTGAACAATTGACGGGCCAGTTGATGCTGCTCGAGCAGGTGGCGGAAATTCATGATGGT
GGTGCGATCCGGCAGGGCGCTATCCAGGGATAATCGGGCAAACAGGCGCATGGAGGCGAT
TTCGTACAGGGCATCTTCCATGGCACCGTCGCTCAGGTTGTACCAATGCTGCATGCAGTG
AATACGCAGCATGGTCTCCAGCGGATAGGGCCGTCGGCCATTGCCCGCCTTGGGATAAAA
CGGCTCGATGACAGCGGTCATATTCTGCCATGGCAGAATCTGCTCCATGCGGGAGAGGAA
AATCTCTTTTCGGGTCTGACGGCGCTTAGTGCTGAATTCACTATCGGCGAAGGTGAGTTG
ATGGCTCATGATGTCCCTCTGGGATGCGCTCCGGATGAATATGATGATCTCATATCAGGA
ACTTGTTCGCACCTTCCCTAACACTAGAGGAATGCCTGCAGGAGTCAAATTAATTTCAGA
TACCCATCTGCGCACTGACAAAATAAAGCTTTACTAACGAAGCGGTAAGATAAAATATAC
CTCACACAACTCCTTTATTTGACGTAGGTTATGTTCACCGGCGGGTAAAACAGAAACGTC
CAACGGCCGTTTGTAAAAAAATGCAAACAATTTAATGAATAAATATTTCTTTATCTCGCG
GAACACAATATCCAGAAATATTACCCCTAAAGAGGTATCACCTTATAGACCATGGTTTGC
TAATGAACATCTTCATCGTTTATTCATGCAGCACCTTCATCGTAACTTGAGAAAAAGATC
ATGCGCGTTACGAAAATAGCCCTTGACCCTTGATTAAGGATGGAATAATCCTAATTTAAC
GTCAGCAATAATAACGCAACGCTATCCCCCGAAATACGCCAAGGATCAGTCGGTTAAGGC
ATACCGTTACGCCTACGATTGGCCATTGACTGCGATGTTGCGAGTCATCCAGGGTCTGTC
GCCAGGAGAAGCTGACCTATTCTTAGAGCTGGCCCGTTCTGTCTGAAGGAGATGACTATG
CAAGATGAAAAACCGCCAATGAAGAAGTTACCCACCTCCATGTTGCCAGAAGAGACGGCT
CCACGTCCGGAGTTCCCGGAGCAAGAACAAACCCCGCCGGGTCTGGATGCGGAAATGGAG
CCATCCCCGGACCACGGTGAAACCAGCTACACCGGCTCCGGGCGACTGGCCGGTAAGAAA
GCGTTAATTACCGGCGGCGACTCCGGTATTGGCCGTGCGGTGGCGATCGCCTTTGCCCGC
GAAGGCGCCGACGTCGCGATAAACTATCTGCCCGAAGAGCAAAAGGATGCGGATGAAGTT
ATCGCCCTGATCAAAGCCGAAGGGCGCACCGCGGTGGCCCTCCCGGGTGATATTCGCTCC
GAATCCTTCTGCCAGTCGCTGGTGGCCGACGCGGTGGAACAGCTGGGAGGTCTGAGCATC
CTGGTTAATAACGCCGGGCGTCAGCAATACTGTGAAACCCTTGAGGAACTCACTACCGAA
GATTTCGACGCTACCTTTAAAACCAACGTCTACGCGCCGTTCTGGATCACCCGCGCCGCA
CTGCCTCACCTCCAGGCCGGAAGCGCGATTATCAATACCACCTCGGTGCAGGCGTATAAA
CCCAGCCCGATCCTGCTCGATTATGCGCAGACCAAAGCGTGTCTCGCGATCTTCACTAAA
TCGCTGGCTAAACAGGTGGCGAAACGAGGCATTCGCGTGAACGCCGTAGCGCCTGGCCCT
TACTGGACGGTGCTGCAATCCAGCGGCGGCCAGCCGGACGAGAAGGTGAAACAGTTTGGC
AAAGACACGCCGATGGGGCGCCCGGGACAACCGGTAGAGATCGCCCCGCTGTATGTCACC
CTGGCATCCGATGCCTGCTCATATACCTCCGGACAGGTGTGGTGTTCTGACGGCGGGGAT
GGTGTGGTCTAAGCCTCCCGGCATACCGACGCGCGCCAGCGCGCGCCGGTATTTTCCCGG
CCAACCCTTGCGGCTATATACTGGCCCCTCGCCTCCCGGTTGCGGCAATTTTTTCTTTCC
TCCACTCCGCTACTCTGGCCGCATGCTATGATGTCCGCCCGCCGCTGTGCGCTAACCCTG
GCCCCGACGCCACCCCTGAGGACGACAGATGAGTAATGACATCCCCCTGAAATTTTATGA
CATCGTGGACGAATACGAGACCGAAGCGGCTGTGCCGGTAAAGGATGAAGAACGCGATGC
GCTGGCGCGCTATTTCCAACTGCTGATTGCGCGGTTAACTAATAACGAAGAGATTGACGA
AGAGGCGCAGCGAGAAATGGCCCGCGAGGCGGCCATTAACGAAAACCGCATTGACGATAT
CGCTAATTTCCTTAATCAGTGGGGCAACGAATAAAGCTCAACGTCAGCCTACCGGCGGAA
TTGCCTTCCGCCGGTGCTGTCGGGGCGCGAAGCGCCAAGACTCAGCCGTGGCCAGTCTCC
TCTCCCAGACGCCTCTGCAGCGCATCAAGAAATAGCGGTAATCCGTCAGGTTGGTAGTCG
CGGGAAAGATAGATGCCGTAAACGCTCAACGCCTTCGGCGTCCACTCCGGAAGCACCACC
TCCAGCGTGCCGCTGGCAATCGCGCCCCGGGCCTCCAGTTCGGGAAGCATCGCAATGCCG
CACCCGGCAACCGCCGCCTCCAGCAGCAATGAAGATATCCCTGCGCTCAGATTACCGTTC
ACCGCCACCGACGCTTCCCGCCCCTGCGCATCGCTGAACTGCCAGTGCTGGCTGGCGAAA
TGGCTGTATAGCAGGCAGTTATGTCGTTGCAGATCGTCGGGCGTCGTCAATGGGCCATGC
TGGCGCATCCAGCCCGGCGCGGCGCAGAGCAGCGAACGGCACACTCCGAGGCGACGAGCG
ATGGCCCCCGCCTCCGGGTTGTCGGTAATGCGAATGGCCACGTCGATACGCTCGCCGATC
AGGCTGACCGGATGGTTATTGATATCCAGCTCCAGGCGCAGCAGTGGATAGCGGGCGAGA
AAGTCCGGCAGCAGCGGAGAGATCAGCTGCATGGCGGTAAAGTGCGCGCAGGCGACGCGC
AGTGTGCCGCTGGGATCGGCCCGCTGACGCTCGCCGGCGATTTCATCGGCGATCCGCGTC
AAACCGCGGGTCTTGAGCAATACCTTCTCCCCGGCCGGGGTCAGCGTCAGCCGCCGGGTT
GAGCGATGGATCAGCCGGGCGCCGGCCCAGCTCTCCATTTGTTCCAGATAGCGGCTCACC
ATCGGGCGCGACATCCCCAGCGCCCGCGCCGCGGCGCTAAGACTTCCCAGCTCGCAGATG
CGCAGATACACCTGCGCAGCAATCACCCTGTCCATCACTCCCCCTGATCTGCACGTTTTA
TGAAACTCAGCATCTCTTGTTTCAGGAATTCTATCAAATAGCGAAATCCGTACAATGGAA
CGCATTCACCTGTTACTGAGAATAAATCATGAAATTATCTGCCCTTGCTGTTGCTACCGC
CCTGTTCAGCGGCGCGGTCTTCGCGGCGCCTCTGACGCTGCAAACTTACAACCCGCAGGA
AAAAGGACTTTTTGCCGTCAACTCGACCCTCGTTTCCGGTCCGCATGAAGCGGTACTTTT
CGACGCGCAGTTCAGCGTCAAAGATGGGGAAAAGCTGGTGGAGATGATCAAGAAAAACGG
CAAACCGCTATCGCGGATTGTGATCACCTCTGGCGATCCGGATTTCTATTTTGGTCTTGA
GCCGCTGGTAAAAGCCTTCCCGCAGGCGGAGGTGGTCGCCACGCCGGAGGTCGTCAAACA
TATTGCAGCCACCAAAGCGGCCAAACTGGCGTACTGGGGCCCGCAAATGAAAGACGGCGC
GCCGACGCAGGTGTATGTCCCGCAGGCGCTGGAGGCCAACAGCTTTACCATCGATGGCGA
GAAAGTGACCATCATGCAGCCGCATGACTACGCGGCGTTCGTCTGGATCCGGGCGAACAA
AACGATCCTCGGCGGCACCGGCGTGGCGTGGGGTATGCATCTCTGGACCGCCGACACCCA
GACGCCGGCCAGTCGTCAGCAATGGCGTAATACGCTGGACCAGATGATCGCCCTGCACCC
GCAGCGGGTGATCCCGGGCCATTATCTAGGCACCCCGCCGGAGGGAGACAGCGCAGTGCG
CTTTACAAAAACTTATCTCCAGCAGTTCGAGCAGGCGCTGAAGACGCATTCGGATTCGGC
CGGGGTGATCAAGGCGATGGAGGCACAGTGGCCGGGCCTGGCGGAGACCAGCTCGCTGGA
GTTAAGCGCCAAAGTTAATACCGGTGAGATGAAGTGGTGACCCCTGCGGCGCGCAAGGAG
GACTGTTCTTAATCTGGCTCCCCAGGGTTGCTATTACCGAGAAAATGGACCACCCTACCT
GTGGCCGCACAAAAAACGCGCGGCCGACTTTGGGTTACATTTCATCCGGTCATTACCGGG
TTTGCCCTTGAAACCAGAACAGGATAAAGGAGTCAGAATGAAATCGAACCATCAGGCACG
TCATCTTCTCGGTCTGAACTATAAGCTTTCCCGGCAGAAAAAAGTGGTGCTGGAAGGCGA
TGAAGAAACCACCATTAACCACATCCATGCTACCGGCCGCAAACGCCGCGGTGGTTAATT
TTCAGCCTGAGTGATGATAAACAACACCGTCCTGTTGCCAGGATGGTGTTTTTTTATGGC
AATTGACTGCTTGTTTACCCGCTTGAAGACCTTCTGCTCTATACTCTGCCCGCTGCTTTC
CACCCGCCCTTCGCTTATCGCCGCGCCGGGACTGTGGTCATGATCAAGGAGTTAGTGCGA
TGCAATTTACCCATAAGAAAAACCGTTCCCTGTACATCCCCTACGCGGGTCCCGTTCTGC
TTGAATTCCCCCTGCTCAACAAGGGAAGCGCCTTCAGTATGGAAGAGCGCAGCAATTTCA
ATCTGCTCGGCCTGCTGCCGGAAGTGGTTGAAACTATCGAAGAGCAAGCGGAACGCGCCT
GGATCCAGTATCAGGGATTCAAAACTGAAATCGACAAACATATTTATCTGCGTAACATCC
AGGACACCAACGAAACCCTGTTTTATCGCCTGATCGGCAACCACCTTGAAGAGATGATGC
CGGTTATCTATACCCCGACGGTAGGCGCGGCCTGCGAACGGTTCTCCGAGATCTATCGTC
GCGCCCGCGGCGTCTTTATCTCCTACCAGAATCGCCATAACCTTGACGACATCCTGCAGA
ACGTCCCGAACCACAACGTGAAAGTGATTGTGGTCACCGATGGCGAGCGCATTCTCGGCC
TCGGCGACCAGGGGATCGGCGGAATGGGGATCCCGATCGGTAAACTGTCGCTGTACACCA
CCTGCGGCGGCATCAGCCCGGCTTACACCCTGCCTATCGTGCTGGACGTCGGAACAAACA
ACCAGCAGCTGCTCGACGATCCGCTGTATATGGGCTGGCGCCATCCACGCATTACCGACG
ACGAGTACTATCAGTTCGTTGACGACGTGATCCAGGCGATTAAGGCCCGCTGGCCGGACG
TGCTGCTGCAGTTTGAAGATTTTGCGCAAAAGAACGCCATGCCGCTGCTCAACCGCTACC
GCAATGAAATCTGCTCGTTTAACGACGATATTCAGGGCACCGCGGCGGTGACCGTCGGGA
CGCTGATCGCCGCCAGCCGCGGCGCCGGTAGCCAGCTGAGCGAGCAAAAAATCGTCTTTC
TCGGCGCGGGTTCGGCCGGCTGCGGTATCGCTGAACAGATTATCGCCCAGATCGTCCGCG
AAGGACTCAGTGAAGAAGAGGCCCGCCAGCGCGTGTTTATGGTTGACCGCTTCGGCCTGT
TAACCGACGGCATGCCTAATCTGCTACCGTTCCAGAACAAGCTGGTGCAAAAGCGTGAGC
AGCTGCAGAGCTGGGATACCACCAGCGAGGCGCTGTCCCTGCTGGACGTAGTGCGCAACG
TGAAGCCGAACATCCTGATCGGCGTCTCGGGTCAGCCGGGACTGTTCACGGAAGAGATTA
TCCGCGAGATGCACAAGCACTGCCCGCGGCCGATCGTGATGCCGCTCTCCAACCCAACCT
CACGGGTGGAAGCGACGCCGCAGAATATCCTGAGCTGGACCGACGGCGAGGCGCTGGTCG
CCACCGGCAGTCCATTCTCCCCGGTTACCGTGAAAGGCAAGCAGTATCCCATCGCCCAGT
GCAATAACTCCTATATCTTCCCGGGTATTGGACTGGGGGTGATCGCCTCCGGCGCGTCGC
GGGTCACAGACGAGATGCTGATGGCTGCCAGCGAAACCCTGGCGCAGCACTCGCCGCTGG
TCAACAACGGCGAAGGTCCGGTGCTGCCGGAGCTGAAGGATATCCAGACCGTCTCACGGG
CGATTGCCTTCGCGGTGGGCAAGGTGGCCCAGGAGCAAGGCGTGGCGGTGAAAACCTCCG
CCGAAGCGCTGCTGCAAGCGATCAGCGATAATTTCTGGTTACCGGAATATCGCAATTATC
GCCGCACCTCGATTTAATCACTGTCACCGGGTCGACATATCGGCCCGGTTTTTAATAACG
TCAGAATAATATCTCCCGCCACAGAAACGTTTTTTTCGCCCATATTCATTCATCGTAAAA
ATATAAAACGGATAGCATTTGCCGCGCGCCCTCCGCTGTGCAAAATAGTTGTTTCTCACC
CCCTCACAACGGAATGTGAAATGCTAAAATTAACCCCTGGCGCGAATAAAGCGAATGCGA
TTCTGATCCGTATTGTCTTGTTTCTTATCGGTGGTATCGCCATCATCACCGGAATGTGCC
TCTTCAGCGGTGATATGTGGATGCTCACCCCGCGGGCGGAACAGTATCAGCCCGCCACCG
GCGATCTGGTGGATGTCGTCATCTATGAGCCGAGTAAATTTTTCTTCGCCCTGCTCTACG
TGTTTATTATTACCCTGGTCTGGCTGCTGGCGGTACGTAAAATCCCCTGGCGGCCGATAC
AGCATCCTATATTACCGCTGATGGTACTGATTGCCGCCGGGATATTTATTTTCCTCCACC
CGGAGGTCACCCCGGGTCGGGATGCCAGTATTCAGTACGGTAAACACAATACCTATTATG
CGTCTATATTCTGGATGAAAACCCGGTCAGGTAGTCATTCCGCTAAGCAATCAAAATATG
AAACCTTTGTTGAAGCGAAAGATCCCCGCTGGCTTATCGACAGAAACAATCTTCGCCGCG
CCTGGCGCTGTGAAGTGCAGCGGCATACCCAGTTTTACACCCTGTCATTCAATGAGGGCT
GGTTCCCGAACGGCGATCCGCAGGTCCTTGCCAACCAGTGTAGTCAGATTGCCGATCTGG
ATACGGTCTCTGAAGACGAGCTGCTTGTCACTAAAACCATCAGGAGCCGTAAATGAGCCA
GCAAAAAATGGTTTTGCAGCCGATATTACGCCTCTGGCTGGGGCTGTTTAGCGGACTGTT
GCTGGTGAGCGCCATCAGCGCCTTTCACGGTGAGTACTGGTATTTCGGCGATAAGCAGGC
GTTTTACGCGGCGAAAGCCGGCGAGGTCTCTGTGCATGAACTCTATACGCCGGCGAAAAT
CCTCTTTGCTTTTATCGTCAGCACGATCCCGCCGCTGCTGTGGCTGCTGCTGGTTAACCG
TCGGGCGCCGCGGCTGCTGACCCACATTCTCCCACCGGTGTTACTCCTGCTGGCAGGACT
GGTGTTTTTCTTCCTGAGACCCGACGTGATTCCCGGCGGGGAGACCCCTGTCTATCGCTA
CGGCGAGCGGGAGCGCTACTACCAGACGGTCCGCTGGCAGAAACCGGAGCCGGGCGCGTG
GCGGGGTACCCGCTCTGAATACAAAGTGTATATCGAATATCGCGATCCCAGGGGATATCG
CGAAGCCGACAATATTAAAAACGCCTATACCTGTGAAACCCACCGTGAGTCTCGCTTTTT
GACCTTAACAACCGAAGAGGATTGGTATCCGGATGCGTATCCGAATATTCTCGACGCCCC
CTGCCAGGCGATAAAGGATCCCCAGGCGATGACGGAATATACCCGCGACCACGCCCGCTG
GTTTCCCATCATGTTCTAGCAAACACATAAGCCCTCTGCGCCAACCCGGCGTCGTAGACA
AAGGCGGCGCAGGTGAAAGCTGGCGGGGCCCCCCTGCCAGTTTTGTCACTGGCGTCGCTA
GCCTTTCCCCACTACACTGCCACCACCCACCCACTGACTGAATAAAAAAGGAGGCCCCCC
ATGCTGTATTGTGAAATGTTTATTGTTTCACATGCATTAGGCAATTGCGCCAGCTCAAGC
GTTATCGGTATCGTGCTGCGATAACTATGGCTTGAGCGAAGACACTTCACGCAATCCCTT
CTCTCCGGCTTACCGGGTTATCGTCAGCGAGTTTTGACGAGGCATTTGCATGCCTGTAAC
TCTTGAGTAAGTTGACTATGAGTACATTACTAACTGCCCATGCGCTCCACGTGGAGACTG
CCTTTGGGCCGCTGTTTAACACCCTCTCCTTCACCCTGAAGAAAGGCGACCGGATCGGTC
TCATCGGCCATAACGGTTGCGGCAAAAGCACCCTGTTACAGGTGCTGGAGGGCACCCTCG
CGCCCACCTCGGGCAGCGTCTCGCTCGCCGGTCAGTGTCTGATGGCCCGCGTTGAACAGC
ATCTGCCGGAGGCGCTGCATACGCAGTCGCTGCTGCAGGCGGTGCTGGCCCCATTACCCG
CCGACGCGCGGGAAGCACAGCGCTGGCTGGCCGAACGCCTGCTGGCGCAGATGGGCTTTA
CCCCGGCGGTGATGGAGCAGCAGACCGCCACCCTGAGCGGCGGCCAGCACACGCGTCTGC
TGCTGGCCCGGGCGCTGATCCGCCAGCCTGATCTGCTCTTGTTGGATGAGCCTGGCAACC
ATCTCGATCTGCCCACCCTGCTGTGGCTGGAAAGCTTCCTGCAAACCTGGCAGGGGAGCT
TCGTACTGGTGTCACACGACAACACCTTACTGGATGCTGTAACTAATGCGAGTTGGATCC
TCCGTGACCAGACGCTACATTGCTTCGCCTTGCCCTGCAGCGCTGCCCGTCAGGCACTGC
AGGAGCAGGATGAAAGCGCCGCGTTACGTCATAAGGCGGAGCAAAAAGAGATCGACCGGG
TCAGCGCCAGCGCCCGGCGGCTGGCCACCTGGGGTCGGGTCTATGACAATGAAGATCTCG
CCCGCAAAGCCAAACAGATGGAGAAGCAGGTCGCCCGCCTGAAAGACGAGCAGACCGAGC
TCAGCGTCGGCCCGCCGTGGCGCCTGGTGTTACAGGGGGACGCCCTGCCGGCCGACCGCC
TTTTGGAGATGGACACCCTTCCCGTCTCGCCCGCGCCGGGTCAGCCATCCCTCTTCACCA
CCGGCGTGGCGCGCCTGCGCAGCGGCGATCGCGTGGCCATCATGGGACGTAATGGCGGCG
GCAAATCGTCCCTGCTGCGCCTGCTGTGGCAGCAGATGAACAACGCATCGCCTCTCCCGG
GGCTGCGCCTGCATCCCCGGCTGCACCCCGGCTACTATGACCAGACGCTGGCGCAGTTGC
CGGACGAGGCCAGCCTGCTCGAGGCCCTGACGCCGTTTGCCCCGTCGGCGGACACCCGTA
AACGGGCGCTGATCGCCGCCGGGTTTGGCTGGGCGAGACATAGCCAGAAGGTCAGCACCC
TCAGCGGCGGCGAGCGATCGCGGCTGCTGTTCGTTGGCCTGTCGCTGGCGCGCTACAGTC
TGCTGCTGCTGGATGAACCCACCAACCATCTTGATATGGAGGGTAAAGCGGCGCTGGCGC
AGACGCTGCGCGATTACCCCGGCGGCGTGCTGCTGGTCAGTCATGACCGCCAGCTGATTA
GCGAAAGCTGTAACCGCTTCTGGCTGATCGACAGCGCCGGGCTAACGGAGTGGCACAGTC
TGGAGGAGGTCTATGCCCGTCTGCAGGCCGTGGCGCCCGCCCCGGACAGTCGGCTCGCTT
TGCAGAGTACACCCGCCGGGGCTGACGATGATGAGGAGGCGCTGCTGGCGCGGCTGATTG
ACCTGGAGCAGTGGCTGGCTGACGACATGGCCCGCAAGCCAAAACATCAAAAGCCGTCAC
TGCAGGCACAGTGGCAAGAGGAGATTGCCCGCCTGCTTAACCAACTGACGTAATCTCCAT
GTCCCCCCACCGGCTAAGGCGCAACACCCTTAGCCGATGTTTCCGGACCGGGTAAACTGC
TGCTCGGTCATTACCTTTCCCCACTGCTCCCCCTGCCATTCGCGGATTAACGTGAAGCCA
AAGGATTCATACAGTTTGCGGGCCGCGTCCAGCCCTTTAAAGGTCCACAGCTGCACCGCG
CTAAACTGGCGACTATCGCAGAAAGCCATCGCCTCGCTGAGGAGCCGCCTGCCAATGCCG
GTTCCCCGGCAGCTGTCATCGAGAATGAACCAGCGCAAATGCGCCTCCTGCTGGCCGAGG
TCCTCGCCATCAATAGCCAGCGAGCCGACGATTTTCCCTTCGCGGATCGCCAGCCAGATC
TGGTTGGCCGGGGAGGAGAGCCGGGTGGCAAATTCCGCTACGCCGCTGGCGACCTTGCCT
TCAAAAAAAGCGCCAAAGTCATGATGACGGGCGTAATACTCCCCGTGCATCTGGGCTATC
CGGCCGATCATCCCCGGCTGGTAGCCGGTCATCAGCGAAATTTGCGGAGCCGTATCCGCA
AGCGCGCTATCCCGACACTGCGCCAGCGCCCGGGCATAGGCCGCCAGTCCAGTGGCGACA
GTTTGCTGCTGCGTCTCACCCAGATGGTCTAACGCCTCCACCACCTGACGGGTACCCCAG
GCGTTAATTTTCGCCACCGTATCGTGCCCCTTTGCCGTCAGGGCGAGTGATTTCGCGCGC
GCATCCTCCGCGCAAGGACGCTCCTCCAGCTCACCAGCCGCCAGCAGACGAGAGACCATC
CGGCTGACGCTTGATTTTTCCAGTCCCAGCAACGTGACCAGCTGCGCGGCCGTCATCTCC
CCCCTCATCGATACCTCAAGCAGGGTGTGCACCGCCGAAGGTGAATAATGGGTGGCGGCC
AGCGTGGTGCTCATAAAGCCCAGCTCGCGCACCATTAACCGCGAGGCGGTACGAATCTGT
TGGATTAAGGGGGTATCAGGCATAGCGGCGGGTCCAGAAAATGAAATGGTTGTACAATAC
AACCATCACCTTCATCCTGCGTCAAGATGCAATATGGTGGGATAAGCGTTGTCGTGTGAC
GTGTGACGTGTGACGTGTGACGTGTGACGTGTGATTTTGCCGCCACAGGGATCGTGAAAG
CGAATGCCGCGGGCGCCGGACAGCGCCCGCGATGAATATTATTGCGGGTTCTTCGCCTTC
CAGGCCTCCCAGGCCGATTTGATCTCCTGCTTCGCGGCCGCGGCGTCATTAAAGCCGGCC
AGCTCGACCTTTTTACGCCCCTCCGGCAGTTCTTTATAGACCCGGAAGAAGGCCTCCAGC
CGCTGCTGTTCTATTTTCGGCAGATCGGAGATGGTCTTGATGTCGTCGTAGGTCGGGTCA
ATTTTACTGGCCGGTACGGCGATGATTTTGTCGTCTTTCTCACCGCCGTCTATCATCTTC
AGCACACCAATTGCCCGCAGCTTAATCAGCGTGCCCGGGGCCATCGGCGCGCGGGTATAA
AACACCACGTCCAGCGGGTCGCCATCCCCGGCCAGCGACTGGGTCAGCGAGCCGTAGTTC
GCCGGGTAGGCCACCGGCATCGACTGAAAGCGGTCGGCGACGATAAACCCCGTTTTAGCA
TCGGTTTCGTACTTAATGATCCCGCCCGTCGGGATCTCAGTGACGGCGTAAAATTCTTCC
GGGTTGTTTTCCGGCTGGGGAAATTCCAGCACATTGTGGGCCTGGGCGGCGGCGGACAAA
AGCAGACCGGCGGTGAGGATGGTTTTTACCAGATGCATTGTTGTATCACTCTGTTGTTAT
AAGAAATTGATGCGCAAAACAATAGATTCGAGTGATGACAAAAACATGACCATTCAGCGT
CAATATTATTACCTACCAAATATAGCGATGTTGTCTGAATTTTGTGCTATCCCTGTAGCA
AAAAGCCACATTCTGTACTAAGCGCCTTGTATTTTACCGCTCAGCGTCTAATCCTTATTG
GGTACTATTGCATTAATTAAGTTAATCAATTCCCCCACAAGGAGACAGGCATGAAGGCAG
CTGTTGTTACCCACGACCATCAGGTTAACGTCACGGAAAAAACGCTGCGCCCGCTGGAAT
ACGGCGAAGCGCTGTTGAAAATGGAATGCTGCGGCGTGTGTCATACTGACCTGCACGTGA
AAAACGGCGATTTTGGCGATAAAACCGGCGTCATTCTCGGCCATGAAGGGATCGGGGTGG
TACAAAAAGTCGGCCCGGGCGTCACCTCCCTGAAGCCGGGCGACCGCGCCAGCGTGGCGT
GGTTCTTCGAAGGCTGCGGCCACTGCGATTACTGTAACAGCGGCAACGAGACGCTCTGCC
GCTCGGTGAAAAACGCCGGCTATACCGTCGATGGCGGCATGGCGGAAGAGTGCATCGTCA
CCGCCAACTACGCGGTAAAAGTTCCGGACGGCCTCGACTCCGCCGCCGCCAGCAGCATCA
CCTGCGCGGGCGTCACCACCTACAAAGCGGTCAAGGTCTCCCACATCAAACCGGGCCAGT
GGATCGCCATCTACGGCCTCGGCGGGCTGGGTAACCTCGCGCTGCAGTATGCGAAGAATG
TGTTTAACGCCAAAGTGATCGCTATCGACGTCAACGACGGACAGCTGGAGCTGGCGGCCT
CGATGGGCGCCGACCTGACCATCAACTCCCGCAATGAAGATGCGGCGAAAGTGATTCAGG
AAAAAACCGGCGGCGCCCACGCTGCGGTAGTAACCGCGGTGGCTAAAGCGGCCTTTAACT
CGGCGGTGGATGCCGTTCGCGCCGGTGGCCGCGTGGTTGCGGTGGGCCTGCCGCCGGAGG
CGATGAGCCTCGATATTCCGCGTCTGGTGCTGGACGGCATCGAAGTGGTCGGTTCGCTGG
TCGGCACCCGTCAGGATCTGGTGGAAGCCTTCCAGTTTGCCGCCGAAGGCAAAGTGGTGC
CGAAAGTCACCCTGCGTCCGCTGGAAGATATCAATGCTATCTTCAAAGAGATGGAGCAAG
GTCAGATCCGCGGCCGTATGGTTATCGATCTGCGTAGCTAATCACCCGCGCCTCTCCCGT
CCGGGAGAGGCGATCCCCCTGGCACGTCCTCTCGCTTCCCAACCCGGGAAGTAAATGCAA
TTTCCGCAAATGCTTAGCGCAATTCCTTGGTTCCTTTGTTTTTAGCCGCGCCCGATGATG
GCAACACAATAGATAACAAAGGAATTCACCATGCATCGTCATTTTCGCCTGCCCGCGCTG
GCCGCGCTGTTTCTCACCGGCGCCTTTTCCGTCTGGGCCGCCGACACGCCGGTTAAAGGC
GGCACCTTAATTTATCTGGAGCAGCAACCGCACACCAATCTCTATCCGCCCGCCGGCGGC
TTTTACCCGAATGGCGGGATTCTCAATCAGATAACCGACAAGCTCACCTGGCAGAACCCG
AAAACGCTGGAGATTGAGCCGTGGATCGCCGAGAGCTGGACCAGCAATGCCGATAAAACC
GAGTACACCTTCCACCTGCGCAAAGGGGTCACTTTCTCAGATGGCACACCGCTGGACGCC
GCCGCCGTCGCCAAAAACTTCGATACCTATGGTCTGGGAGATAAAGCCCATCGTCTGCCC
GTCTCGGAGGTCATCAATAACTACCAGCGCAGCGAAGTGATCGACCCGCTGACGGTAAAA
TTCTACTTCAACAAGCCGTCGCCGGGCTTCCTGCAGGGAACCGCCACCATCGGCTCCGGT
CTGGTATCTCTCAGCACCCTGCAGCGTAATTTTGAAGAGCTGGGCGATGCCCGACATATT
ATCGGCTCCGGCCCCTTCGTCGTGCAGGATGAAAAACCAGGCCGCGAGCTGACGCTGGTG
GCGCGCAAGGATTACCAGTGGGGGCCGAAAAACATTGCCCAGCAGGGGCCCGCTAACCTC
GACGGCATCACCTATATTGTGACGCCGGAAGACAGCGTGCGTATCGGCGCGCTGCTGGCA
GGTCAGGCGGGCTTTATTCGCCAGGTGCAGGCCTACGATGAAAAGCAGGCTACCGATCAG
GGATTTAAGATCTACGCTGCCCCTACCCGCGGGGTCAACGACAGCCTGAGCTTCCGCCCG
GATAACCCACTGGTCGCCGACCTGCGGGTGCGTCAGGCCCTGCTCCATGCCACCAACGCC
AGGCAGGTGGTGGAGACGCTGTTCTCCGCTAACTACCCGCAAGCCACCTCCGTGCTGGCC
AGCTCTGCCGCCGGCTATGTCAATCTCAGCGATAAACTCACCTTCGACCAGGCCAAAGCC
CGGCAGTTGCTGGATGACGCCGGCTGGAAGCCCGCCGCCGACGGTATTCGCAGCAAAGAC
GGTCAGCGGCTGGCGCTGACCGTTTATGAGTCGCTGCCGCAGCCGCAAAATAAGGAAGTG
CTGCAGCTGATCGCCCAGCAGTGGCGCCAGGTGGGTGTGGCGTTGACGGTCAAAGCCGGG
GATGCCGGTAGCCGTACGCTGGATAACCTCGACCCGCAGAAAACCCCGCTCACCGTCTCA
GAAGTGGGGCGCGCCGACCCGGATGTGGTGAAAAGTATGTTCTTCCCCAACAACCGCGAT
GCGCTGCTGCAGAAAGGCGGCTCCAGCGATAAAGTGCAGCGCTTCCGCGATGATAAGCTC
AATGACCTGCTGACCGGTATCTCCGCGGCGGTAGAGCCGCAGCAGCGCTTGCAGTTAACC
GGCGACGCCCAGCGCTATCTGATCGATAACGCCTATGTGATCCCTATTTTCGAAGAGCCG
CAGGTGTTCGCCGGCGCGCCGTGGGTCAAAGGCGTCAGCTTCGAGGCCGTCGGTCGTCCG
TCGTTCTACGGCGCGTGGCTGGACAAGCACTAAGAGGCCGGTTATGAGCGCTTATCTTCT
GCGACGATTCGGCCAGGGGCTGCTGGTCCTGTGGGCGGCCTTTACCCTCACCTTTTTCCT
GCTGCAGGTCCTGCCGGGGGATGCGGTGCTGATCAAGTTTCAGAACCCGGACCTCGGCCT
GAGCCCGGCGCAAATTGCGGAGATGCGGCTGGCCTACGGCGCCGATAGCCCACTGTGGCG
CCAGTACCTGCACACGCTGCTGGCGATGCTGCACGGCGACTTCGGCTATTCTCTGCAGGC
GGGGCTAGCGGTCAGTAGTCTGATTGCCAGCAACCTGCCGGATACCTTAAGCCTCGCGCT
GCCGGCCTTCCTGCTGGCCGTGGCGCTGGCGTTCGCCCTCGCTTTCGCCTCGCGGCTGCC
GGGGCTGCGCTGGCTGAGCAATTTTCTGCAGTCGCTACCGGTGCTGTTTATCTCTCTACC
TACCTTTTGGTTGGGTATCGCCCTGATCCAGCTCTTCTCGTTTCAGTTGCGCTGGATCCC
GGTAATCAACCCCGGCCCACTGGAAGGACTGATTTTACCGGTTATCGCCGTCGCACTGCC
CATTTCCGCCCCGCTGGCGCAGATCCTGATGCGCAGCATGGATCAGGTGGCGGTTCAGCC
CTTCGTCGCGGTCGCCCGCGCCAAGGGCATGAGCGAAACGGGCGTCCTCTGGCGCCATGT
GATGGGGAATGCCCTGCTGCCGGCGCTGAATATTGCCGGGCTGCTGCTCGGCGAACTGAT
TGCCGGGGCGCTGATCACCGAGACCGTCTTCGGCCGCAGCGGCCTCGGCCAGCTGACCCA
GCAGGCGGTCAATAACCAGGATATCGCCGTACTACAGGCGGTGGTGATGATCTCCGCCCT
CGGTTTCGTCCTGATCAACCTGCTGGTCGACCTGGTCATGCCGCGACTGGATCCCCGACT
CCATTTACAGACCGGAGGTGCGAAATGAGCCTGGTCGATTATGCCATCGCGGTTCGCCGC
CGCCCGGAGTGGCGTAGAGTGCGCCTGCAGCCTGGCCTGTGGCTGGCGTGGGCGGTGATG
ATCGCCGCCCTGTTAATGGCCATTGCCCCACAGTGGTTTACCTCCGCTAACCCGCTGGAG
GGGATCCCCGGCGCTCAGCGCCTGGCGCCGCAGGCGCACTACTGGCTGGGTACCGACCAG
CTGGGGCGCGACCTGTGGACGCGGGTGGTTTACGGCGCGGTGCATTCCCTGTCGGCAGCG
CTGATCGCCGTCGCCATCGGCCTGGTGGTGGGTACCACCCTTGGCACCCTCGCCGGGGCG
CTGGCCGGACGCGTGGAATCCACCATCATGCGCCTGGTCGATGTCCTGCTGGCCATCCCC
TCCCTGCTGCTGCAGCTCACGGTGATTATTCTGCTGGGTTTCGGCACGGTGAATGCGGCG
GTGGCGGTTGGCGTCGCGGCTATCGCCAGCTTCGCGCGCCTGGCGCGAGCAGAAGTGGTG
CGCGTGCGCCACAGCGATTACGTCGAGGCGGCCCGGGGCAGCGGCGGCACTTTTTTCGCC
GTCTTCTGGCGCCATATTCTGCCCAACTCGCTCACTGCGGTGCTTGCTTTCGCGACGCTG
CAGTTCGGTCAGGCGATGTTGGCCCTGGCCACCCTCAGCTTCCTCGGCTACGGCACTCCG
CCGCCGGTCCCGGAGTGGGGACTACTGATCGCCGAAGGTCGCAATTACCTGTCAACCGCC
TGGTGGCTGACCACCTTCCCCGGCCTCGCCGTGGTCGCCGTGGTCCTTGCCGCCAATCGT
CTTAGCCGCCAGTGGAGTGGAGCACACCCATGACCGTTTTGTCCGTTGAAGATCTACGCA
TCAGCTACCGCTCGCGGGGCGAATGGCGCGAGGTGGTGCACAACATCAGCTTTTCCATCC
AGCGCGGCGAAATGCTGGCCTTCGTCGGAGAATCCGGCTCGGGGAAAACCACCACCGCGC
AGGCCATTATCGGCCTGCTGGCGGATAATGCCCGCCGGGATGCCGGGCGGATTGTCCTCA
ATGGCGAAGTGATTAGCGACTGGTCGGATAAACGCCTGAACCGCCTGCGCGGAGTGAGCA
TCAGCCTGGTCCCGCAGGATCCCGGTAATTCGCTCAACCCGGTAAAAACCATTGGTCAGC
AGGTGGAAGAGATCCTGCGGCTGCATCAGTCCCTCTCCGCCGCTGAGCGCCGACAGCAGG
TTCTTAACCTGCTCGCTAAAGTCGGTCTCAGCCACCCGGAACAGCGTTTTGACCAGTATC
CGCATCAGCTGTCTGGCGGGATGAAACAGCGGGTGCTGATAGCCATCGCCATTGCCCTGC
AGCCGGATCTGATTATTGCTGACGAGCCCACCAGCGCCCTCGACGTCACGGTGCAGAAGC
GCATTCTCGACCTGCTCGATATCCTGCGTCGCGAGTCTGGTACCGCCGTGCTGTTTGTCA
CCCACGATCTGGCGCTGGCCGCCGAACGCGCCGACCGGATCATGGTGTTTCGCCAGGGAG
AGATTCAGGAACAAGGCGCCACCGAGGCGATTGTCCAGCGTCCGCAGCATCCTTACACCC
GCCAGCTGCTCCACGACCTGCAGGATGCGCCGTTGAGGCTAACAGCGGCGCGTCACCGGC
CGCTGGCCACGCCGGCCATTCGCGTGGAGGGGATCAGCAAACGCTTCTCGCTGGGCAAAC
AGGCGCTGCAGGCGCTCGACAGCGTCAGCTTTGAGGTCAGACGCGGCAGCACCCATGCGC
TGGTGGGCGAATCCGGCTCCGGGAAAACCACCCTGGCGCGGATCCTGCTGGGCTTTGAGC
GCGCCGACGCCGGACAGGTCACCATCGACGGTATTGACGCCGGGCATCTCAGCCGCGAGG
CACAGCGTCAGCTGCGGCGCAAGATCCAGTTTGTCTACCAGAACCCCTTCGCTTCGCTCG
ACCCGCGCCAGACGCTGTTTGCGATTATCGAAGAGCCGTTAAAAAACTTTGAGCGCCTCA
GCGCGGCGACGCGTCGCCAGCGTGTGGAGAGCGTTGCCGCCCGGGTGGCCCTGGCCCCCG
AGCTGCTGTCGCGTACGCCGCGGGAGCTTTCCGGCGGCCAGCGCCAGCGGGTGGCGATTG
CCCGGGCGCTGATCCTCGAGCCGGCGATACTGGTCCTTGACGAAGCGACTTCGGCGCTCG
ACGTCACCGTTCAGGCGCAGATCCTCGCCCTGCTGCAGCAGCTACAGCAGCAGCTGGGTC
TGAGCTACCTGTTCATTACCCACGATCTGGCGACGGTCAGGCGGATCGCCGACAGCGTCA
CGGTTCTGCGCGCCGGCCAGGTGGTGGAGCATGGCGACGTAAACCGCCTGTTCGCCGCCC
CGCAGCAGGCCTACACCCGCGAACTGATCGCCGCCATTCCACAGGTTTCCTCCCGCTTAG
CACAGGCCCACACGGAGAACGCATAATGCCAAAACGCCTCGGTTTTTTTACCCGTCTGCT
CGATCAGGGCTCCGCGCAAACGCGCTACCGGCTGGCGGCCGAACAGATCCGCCACGCGGA
GCGTTTGGGCTTCGACAGCGCATGGATTGCCCAGCACCATTTTCATGAACAGGAAGGCGG
CCTGCCTTCACCGCTGGTGTTTCTCGCCCACGTCGCGGCGCAGACCGACCGGATCCGTCT
CGGCACGGCGATTATCACTCTGCCGATGGAAAATCCGCTGCGCGTCGCCGAAGACGCAGC
GGTACTGGATTTACTCACCGACGGACGTCTGGAGGTGGGGTTTGGCTCCGGCGGCACGCC
AACCTCGTTTCTGCCCTTCGGCCTGACCAGCGAGCAGCGCGGGGCGGCGTTTGCCGACCA
TCTGCACCTGATCCATAGCGCCTGGCGCGGCGACACGCTGAGCCACCCGGACAACCGTCT
CTATCCGCCGGCGCCGCAGCTGGCGGAGCGTATCTGGATCGCCACCTTCTCGGCGGAGGG
CGCTATCCGCGCCGGTCAGGCGGGACACGGGTTGATGCTGTCCCGCACTCAGCCACGGCC
GTCCGGCGAGCCACGCCTGCCGCTGGACGCCATTCAGAACCCGATCATCGACGCCTACCT
GGCGGCGCTGCCGGACGGCGTTGCACCGAGGATCCTCGCCTCGCGCACCGCCTTCGTCGC
CGACAGTCACGCCCACGCCCTGCAGGTCGCCGAGCCCGGTCTGCGCAAGCAGGCAACTCA
GCACCGGGCGGCGGGTCATACGATAGAAGGTGACAGTGTCACCGACTATCTGCAACAGCT
GGATGCCCACGTTGGCGATCCTGAGCATGTTATTGCCTCCCTGGCGCAGGACAGCGTGCT
GGCCCGCGCCACCGATATTTCGTTTCAGGTGCACTCGGTCGAGCCTTCGCACCGGGATAC
GCTGCGTTCCATTGAGCTGATCGCTCAGCATATTGCCCCCCACATCAGATAAGGAGTCCC
CATGACGCTGAGTCAGGATATTCTGGCCGAACTGGCGGAGATCGCCCCCGGTTCCCCGCT
CGATCAGGCGCGCGCCGTCCGCGATGCCGCCACCCGTCACGCCCAGGGAAGTTATGAAGT
GCTGTTCCGCCAGCAGGACGCTGACTTTCCTCTTGATGAACGCTTCGCGGTGGCCGCAAA
GGTGGCGAAACTGCACCAGGCGGACGCGCTGGCGGCGCACTATGCCGGTTTCGGCCTCGC
CGATCCGACCACCGATCGTCTGGTCCCGGCGCTGGCCTTTGCCCGCCTGCTCACCTTCAC
CCCCGTTGAAGCCACTCCCGGCGCGCTGCACACCTTAACCAGCGCGGGCTGGAGCCTGCG
GGGCATCGTCACCCTGGCGCAGCTGGTAGCCTTTGTCAGCTTCCAGAGCCGACTGCTGCT
GGGCCTGCGGGCGCTCAACCATAAGCCCATCGTCAGCGCAGATACGCCGCTGGTCGCCGG
ATACTGGCATACCACCCCGTACGCGCAGAGCGGCAAAGCGGCCCCGGTTCGCTTCACCCG
CGACGAGCTGCACTGGGAACCCTGGCTGGCCGATAAACCGCTGGCGGAATTCAACGCTGA
AGAACAGGCGATTCTGGCCAAATATGGCCATAGCGACTCCCCCTACTTTCGCCTGCTGGC
GCGCAACCAGCCGGTGCTGGAGCAGCGGACCCTGACCGATAAGGGCATTTTCTATACCGC
GGGAGGATTGCCGCGCGCCGAACGCGAGCTGGCCGCCACGGTCGCCAGTAAAATCAACGG
CTGTATTTACTGCGCCTCGGTGCATGCCCGCAAAGCGGCGCAGCTGGCGAAGGACGAGAC
CGCCGTCGACACGCTGCTGGCGGTGACGCCGGGAGAGGATCTGCGCGACGGGCAATCGCC
GCGCTGGCAGGCGGAAATCGACGCCGCCGCCGCGCTATCGGTGACGCCACCCGCATTAAA
CGCCGATCATCTGGCGGCGCTTGATGAGCAGGGCTTAGATACTCTGGCCCAGCTGGATCT
GCTGCAGTCCGCGGCCTTTTTCGCCTGGGCCAACCGCCTGATGCTTACCCTGGGCGAACC
CTGGCGTGAGTAGGCGTCGTTAGTAAGCTTGTCGCCGCTGATGGCAGCCATAGATGAGCA
AGGCGCTCATCGCCAGAAACGACAGCGCGGCGGCGGGGAGCGCCACGCTGTTCCAGCCAA
AGCCCTGGGCGATCATCATTCCGCCGCAGAAGGCGCCGATGGCGCTGCCGAGGTTAAAGG
CGATCTGTCCCCCGGCCGCCCCCAGCATCTCGCCGCCTTTGGCGTTCTGCAGCAGCAGGA
TCTGCAGCGGCGCTGACAGGGCGAATAGTCCCGCGCAGCAGATAAACGCCAGCGCCAGCG
AAGCGACTTTCTGTTCACCGAAGGCAAAGATCAGCAGCAGCGTCACGGCAATGACCCCGT
CGGTCATGGCCGCAATGCGCAGCGGGCTGTAGCGCCCGGAAATTTTGCCGCTGAACAGAT
TGCCGACCACCATTCCCAGCCCCGCCAGCATCATAATCAGCATCATCTTGCTTTCAGCAA
AGCCGGAGACGTTGAGCATAAAGGGCTTGATATAGCTGAACCATGCAAACACGCCGGCGT
TACCGAACATGGTGGCGGCGAAAATCAGCCACGGCGCCGGGGAGGCCAGAAAACGGAACT
GCTCGCGCAGCCGCGTGCTGGCCCGGTCATAAAGCGTGGGCACCCAGCAGAAGATCGCCA
GAAATACCGCCACGTTAAATACCGCGATAAGCGCAAAGGTATAGCGCCAGCTGAAGTGAT
GCCCAAGCCAGGTGCCGCCCGGGACGCCCACCAGGTTAGCGATCGTCATGCCGCCAATCA
TCCCCGCCACCGCGGCGGTCACCTTCCCCGGCGGCGCGATTTTCGACAGGATAATCGCGC
CGACGCCAAAGAACGCCCCGTGGGGAAACCCGGAAACCAGCCGGCCAAGCGCCAGCATGG
CGTAGCTACTGGAGAAGGTAAACAGGGTATTGCCGAGAATACACAGGCCAGCCAGGAACA
GCATCACCGATTTCAGGGAAAACCGGCTGGAGAGCAGCGCCATGATCGGCGCGCCGATCA
CCACGCCGAAGGCATACCAGGCAATCATATTGCCGGCGGCGGGTATGGATATTCCGACAT
CGTGCGCCATATCCGGCAGCACGCCCATAATGCCAAACTCCGCCATGCCAAGTCCAAAGG
TGCCCAGCGCCAGTGAAAAAATCGTTTTTTTCATACATCTTATAGGGGTATTGAGAGCCG
GCCGGCATTATTTACCATCCCGCCCCGACACACCAGCTAAAAACGCCCGACGGCAGTTTC
CTCCATACAACAGCCTGATTCGTTCATGTTCCCCAGCCGCGTGGCATACCGGCGGCGTGG
TTTCGCAGTAACAATCCCCCTATCAAAATCAGTGGGCTCAAAGAAATAAACACCTCATTG
ATCTCAAGTTAACTTGAGGTTGTAAAGTCAAATCATCGTTCACCTTGGGAGAATTATCCA
TGCAAAGTGTTGATGTCGGTTTTACTCATGTCGCCTTTACCGTCCGCTGTCTGGCCAGCA
GCATCGATTTTTATACCCGCTATACCGCGATGACCGTCATTCACCAGCGCGAGCCCGACC
TCCCCTCGGCGCGGAAAGTGGCATGGCTCAGCGACCGCACCCGGCCTTTCGCCCTGGTGC
TGGTGCAAAGTGACGATCCGGCCGATACGCCGCTGGGACCGTTCGGCCATCTCGGCGTCG
CCTGCGCCACCCAGGCCGAGATCGATGAGAAAGTGGCCCTCGCACGGCGGGAAGGTGTTT
TACGCCGGGAGCCGGAGCAGCTGGGCGATCCGGTGGGCTATTTCGCTTTCTTTGCCGACC
CGGACGGTAACACCCTGGAGCTGTCGTGGGGGCAGCGGGTGGGACTGGAAGTCATCCTGG
CGGGAAAACCCGGCGAATAATTTTCCACCGCCTCGCCGGGGGAGGATTACACTTCAAAGG
GATACCTCGGCAACACGGAGCATGGCGATGGGCAACAAGAAAAGCGGTAATCCGGTCGAC
ACGGCGGCAAAAATCGCGCCGCTCGACAACAAAGCGTACGAGAAAGCGCTGCGCAAACTC
CACGTTGAGCTGGTGAAACTGCAGCGCTGGGTGGTACACAAAGGACTGAAAGTGTGCATT
GTCTTTGAAGGCCGGGACGGCGCCGGGAAAGGCGGCACCATTAAGGCCATCACCGAGCGC
GTCAGCCCGCGTATCTTCCGGGTCGTCGCCTTACCCTCGCCCACCGAGCGCGAAAAAAGC
CAGCTTTACTTTCAGCGCTATATCAAGCATCTCCCGGCGGCCGGCGAAATCGTGATTTTC
GATCGCAGCTGGTATAACCGCGCCGGCGTCGAACGGGTGATGGGCTTTTGTACGCCGGAG
GAGGTGCAGAAGTTCCTCGACGGCGCGCCGATGGTGGAGCGCGGCATGGTCGAATCGGGC
ATTATTCTGCTCAAGTACTGGCTGGAGGTCTCTCCGCAGGAGCAGGAGCGCCGTCTGCGG
GATCGCATCGACGACGGGCGTAAAATCTGGAAGCTCTCGCCGATGGACATTAAGTCTTTC
AACCGCTGGGATGAATATACCGCTGCCCGCGACGCCATGTTCGCCGCCACCGATACCGCC
TGGGCGCCGTGGTTCGTCGCCCGCTCGGAGGATAAAAAGCGCGTGCGTCTGAATATCATC
ACCCATCTGCTGTCGCAGATCCCCTATGAAGCTTTACCGGTGGAGCCTGTGACGCTGCCG
AAGCGCAAAATTGGCAAAATGAAACAGACTAATTTTCCTTTCCGCTTCATTCCAGAGAAG
TTTTGATTATTTCCCGTCGCGCTGGTTAATGCCAGCGCCAGGTTTATTACTATAACCATG
AATATTTCAGGCTGTTACTTCCCTCTGGAAGCTGTCTCGCAAAATAAATATTAAACTTAC
TGCTGGTATTTATTTTTTAGTGGGTAAAGTAAATAATCACAGAACCAACCGCAAGGAGCC
TATGATGAAAAGTAATACGCTACGTAAAAGACCCACTGACGTACCCGTCCAGAAGGCGTC
AGAACAGCCAGGTAAGGATTTACGAGAAGCAGATAAACAGCGACAGCACAAGGAATTCAT
TGCCGCAATGAATGAATTTATTACAAAAGGAGGCACTCTTACTGATGATGAATTTTTCAG
GGTGCTATGATGCTTGGACAATTCAATGTTTATCGAAATTGTTCTGCTCAGACAAATAAA
ACCCTGCCATATTATATGATCGTGCAGAATGATTATTATGCAGACCTGGCCACGAGAGTC
ATTATTCCTTTAATTCGACCACAACAGTTACCACGCTGGCATCAGCATGTCGTACCAAGG
ATAAATATAAAATTTGACAGCTTTTTACTTTGTACGCCAATGATCAGTAACTTAAATAAT
AAACGGATCCCGCCACAGGATTTCGTCTGCAATCTGAGTCATGCGCGCCAGGGCGTTATC
GATTCAATCGATACTCTTATCACGAACTGCTGACTGCCGGGAACCCGCTCCGACATCCTC
GGAGCGGGTTTCGCGCCGTGAAGGCTTACTTCATCCCTTCACGACTCTCTTTCATCGCCT
CCAGGCGTTCGACATCGCGATACCAGCGCGGGTGGTGTTTCTTCGCCCAGCGGCGGCTCA
CCTTGCCTTCAATCATTCCCTTAATCGACCCCTTCACCCAGAACGCCATATACATATGGA
TAAGGATGGCGTGGATCAGAATGATGGCCGACGTCGCATGAATCAGCAGGCTATAGCGAA
TCACCTGCATCGGGAAATATTCCGCAAAATATGGGCGCCAGATAATCACCCCGGTCACCA
GCAGCACAAATATCATGCTCATGATGGTCCAGAACATCATCTTCTGCCCGGCGTTATACT
TACCGACGCGCGCCACCTTATGCTCGTTGCCTTTCAGCACCTCGACGATGCCTTTCAGCC
ACGGAATATCCTGTTTATCAGGGATGTTGTGGTGGACAAAGCGTACGAACATAAACATCA
GCGCGACAAAAATCAGCACCCCAAAGAACGGGTGCAGAATACGTCCCATCTGCGGCGTGC
CGAAGGTTTCCGTTAGCCATTGTAGCGTCGGGAAGAAAAACGAAATCCCCGACAGCGCCA
CGAGGAAGAAACAGATAACCACCGTCCAGTGACAGGCGCGGTCGATAAATTTGGTGCGCA
CTATCATTTTCGATTTATTCATCATGTTCCTCCTCATCGTCATCAACTTCCTTGTTCGGC
CCGATACCGATGTAGTGGTAAATCAGCCCGGCGAAGGTGGCGATAAAGCCCGCCGCCGCC
AGCGGTTTCAGCGCCCCCTTCCACAGACTGATACTGGTATCGATCTGCGGTTCCTTCGGC
AGCTTGTGATACAGCTCCGGCTGGTCGGCATGATGCAGGACGTACATCACGTGGGTGCCG
CCGACGCCCGGCGGGTTGTAAATCCCGGCGTTGGCATAACCGCGTTTTTTAAGCTTAGCC
ACCCGCTCCTCGGCCACCTCCAGCATCTCTTTCTTCGTACCGAAGTGGATCGCGCCGGTA
GGACAGGTTTTCACGCAGGCCGGTTCCTGGCCGACGCTGACCCGATCCACGCACAGGGTG
CATTTATAGACCCGGTTATCCTCTTTATTGAGGCGCGGGACGTTAAACGGACACCCCGCA
ATGCAGTAGCCGCAGCCGATGCAGTTTTCCTGCTGGAAATCGACGATGCCGTTGGCGTAC
TGAATAATCGCCCCGGCGGATGGGCAGGCCTTCAGGCAGCCCGGCTCTGCGCAGTGCATA
CAGCCATCCTTGCGGATAAGCCACTCCAGTTTGCCGTTCTGTTCGGTCTCGCTAAAGCGC
ATTACCGTCCAGGATTTGGCGCTGAGATCCGCCGGGTTGTCGTACACCCCGACGCAGTGC
CCCACGTCATCGCGGATGTCATTCCACTCGGAACAGGCCACCTGGCAGGCTTTACAGCCC
ACGCAGGAGGAGACATCGATAAGCTTGGCGACTTCCGCTTTATAGTCCCGCGCGCGCGGC
GCGGGGGTGATCGGGTTGGTCGCAGAGCGTTTAATAATGTCTTGGGTTTCCATCGCCATT
GAATCGCTCCTTACGCTTTCTCGATGTTGACCAGGAACGCCTTGTATTCCGGCGTTTGCG
AGTTGGAATCGCCAACGTTAGGCGTCAGGGTGTTGGCGATGTAGCCTTTGCGGGCCACGC
CTTCAAAACCCCAGTGCAGCGGGATCCCGACGGTCTCCACCTGCTGGCCGTTGACGTTCA
GCGTGCGCAGTCGGCGAGTCACCACGGCAACCGCGCGAATGAAGCCGCGCTTGCTGCTGA
CTTTCACCCAATCGCCGTTAGCGATACCTTTGCTTTTCGCCAGCCCTTCGCTGATTTCGA
CAAACTGTTCCGGCTGCGCGATGGAATTGAGCAACGCATGCTTGGTCCAGGTGTGGAAAT
GCTCGGTCAGACGATAGGTGGTCCCGACATACGGGAATTTATCCTTCTTACCTAAGCGAA
TGGCGTCCTCTTCATACAACCGCACCACCGGGCTGGAGACCACCTTCGGGTGCAGCGGGT
TAGTGCCAAGCGGGGTTTCCATCGGCTCGTAGTGCTCCGGGAACGGCCCTTCCGCCAGTT
TATCGAGCGCAAACAGGCGACCCAGCCCCTCCTGCTGCATGATAAACGGCCCGGTGTTGC
TCCCTGGCGGCGCGGTATTGAAGTCCGGAATATCATTCCCGACCCACTTGCTGCCGTTCC
ACTGGATCAGCATCCGCTTCGCATCCCAGGGCTTGCCGTTGATATCGGCCGAAGCGCGGT
TGTACAGCACCCGACGATTGAGCGGCCACGCCCAGGCCCATCCCAGCGTATTGCCCAGGC
CCGAAGGATCGGCGTTATCACGATTCGCCATCTGGTTACCCTGCTCGGTCCAGCTGCCGG
TATAGATCCAGCAAGACGACGCGGTGCTGCCGTCATCGCGCAGCAGCGCGAAGCTATTGA
GCAGTTGGCCTTTTTTCGCCAGCAGAGTGCCATTTTGATCGTAGAGATCCGCCAGCGCGT
AGCCGTTGTTCTCTTTTGCCACCTCTTCCGATTCCGGATGGTCCGGCTGCTTGTAGCGCC
AGCTCATCTTCAGCAGGGGTTCCGCGCCCTTCCCGCCTTCGGTGCGGTACAGTTCGCGCA
GGCGATGGTAAATCCCGGCAAGGATTTCGCCATCATTGCGCGCTTCACCTGGGGCATCCT
GACCTTTCCAGTGCCACTGCAGCCAGCGGCCGGAGTTGGCGATCGAACCGTCCTCTTCGG
CAAAGCAGGTCGACGGCAGACGGAAGACTTCGGTCTGAATCGCCGACGGGTCGACATCAT
TAGACTCGCCGTGGTTCTGCCAGAAGGTCGAGGTTTCGGTCACCAGCGGGTCGATAACCA
CCATATATTTCAGCTTGCTGAGGCTGCGAACCACTTTGTTTTTGTCCGGGAAGGAGGCAA
CCGGGTTAAAGCCCTGGCAGATATAGCCGGTGACGTTGCCGTTATCCATCATGTTGAAGT
ATTTGATAACGTCGTAAGCCTGGTCCCACTTCGGTAACCACTCAAAGCCCCAGTCGTTCT
CTTTTTGCGCCGCCTCGCCGTAGAAGGATTTCATCAGGCTAACGAAGAATTTCGGGTAGT
TGCTCCAGTAGTTCACCTGCTCGGGCAGGGTCGCCTTCGGCGTGTTGGCGCTGAGGTAGC
TTTGCAGATCGGTCTGTTTGTCCGATGGCAGCGTCAAATAGCCCGGCAGACTGGTCGACA
GCAGGCCCAAATCGGTCAGCCCCTGAATATTAGAGTGGCCGCGCAGGGCGTTGACGCCGC
CGCCGGCCATCCCCATATTGCCGAGCAGCAGCTGGATCATCGCCATGGTGCGGATGTTCT
GCGCGCCGACGGTGTGCTGCGTCCAGCCCAGGGCATACAGGAAGGTGGTGGTGCGGTCCG
CGGCGCTGGTTGAGGCCAGCACGTCGCACACTTTAAGGAAGTCCGCTTTCGGCGTACCGC
AGATGTTTTCGACCACCTCGGGCGTGTAACGGGAAACGTGCTGCTTCAGCAGATTCCACA
CGCAGCGCGGGTGGGTGAGCGTTTCATCGCGTTTGGCGTAGCCGTTTTCATCGAACTGGT
AGTTCCAGGACGATTTATCGTACTGGCGTTTTTCCGCATCGTAGCCGCTGAACAGCCCCT
CTTCGAAGGCAAAATCATCCCGCACCAGCAGGCTGGCATTGGTGTAATGCTTAACGTACT
CGGCATTGATCTTGTTATTTTCGATCAGGTACAGCAGCACGCCCGACAGGAAGGTAATGT
CAGTACCGGAACGAATCGGCGCATAGATATCGGCCACCGACGCGGTGCGCGTAAAGCGCG
GGTCGACGACGATCAGCGTGGCGTTGTTATTGTTTTTCGCCTCCATCGCCCAGCGGAAAC
CCACCGGATGCGCTTCGGCGGCGTTACCGCCCATCACCACCACGACGTTGGCGTTTTTGA
TATCCACCCAGTGGTTGGTCATCGCACCGCGACCAAATGTTGGAGCAAGACTTGCTACCG
TTGGTCCGTGTCAGACGCGCGCCTGGTTGTCTACCGCCAGCATACCCAGCGATCGCACAA
ATTTTTGCGTTAGCATGCCGGTCTCATTGCTTGCCGCCGAGGCGCACAGCATGCCGGTGG
AAAGCCAGCGGTTAACCGTCACGCCCTGTTCGTTCTTTTCAATAAAGTTGGCGTCGCGGT
CGGCTTTCATCAGTCGGGCGATGCGGTTAAAGGCTTCATCCCACGAGATGCGCTGCCATT
TATCCGAGCCCGGGGCGCGGTATTGCGGATAACGCAGACGGTTTTCGCTGTGGACATAGT
CCAGCAGGCCTGCCCCTTTCGGGCACAGCGCGCCGCGGCTCACCGGATGGTCCGGGTCCC
CTTCGATATGGTAGATCGCTTCTTTGGCGTTTTTCGCACCGTCGCCGAGGCTATACATTA
ATAGCCCGCAGCCCACGGAGCAGTAAGTGCAGGTGTTGCGGATCTCTTTCGCACGCAGCA
ATTTGAAATTGCGTGCCTGAGCCAGCGCCATTTTAGGGGCAAAGCCCAGGGCGGCGGCGG
TAGTTCCGGCCATACCGCCTGCGCAGATCTTAAAGAACTTTCTGCGGCTGACGTCCATTG
CATTCCTCCATGCAGGATGTTGATTCATCGCGCGGAGGAAACTAACAGCAAAATCCCGGG
AAAATTTGCGTCAAATCAAGGAGGAAAACCCTCGCCCCCTTAATCGCCAGCCCTGGCCAT
TTTCGCTAATCCCTAAGGGTTAGCAACGGCGGAAAATTTCGCCCCTCACCGATAAAAAGA
TGATATATATGCCGGCTGCATTTGCGTAACCATCAGGAAAAGCATGGAGAAAAAGAGAGC
CACGACGATCGGCTTCACCGCCATTATCTTATGGAGCACGATGGTCGGATTGATTCGCGG
CGTCAGCGAAGGACTGGGAGCGGTCGGCGGCGCGGCGATGATTTACAGCCTTAGCGGCCT
GCTGCTGATCTTTACCGTCGGCTTCCCCAACCTGCGCCAGATCCCGCGTCGCTATCTGCT
GGCCGGCAGCGTGCTGTTTGTCAGCTATGAAATCTGCCTCGCGCTGTCGCTGGGCTATGC
CGCCAGCCGCCAGCAGGCCATTGAGGTGGGGATGGTCAATTACCTGTGGCCCAGCCTGAC
GATTTTATTCGCCATTCTCTTTAATGGCCAGAAAAGCAGCTGGCTGGTGATCCCCGGCCT
GATTCTCGCCCTGCTGGGCGTTGGCTGGGTGTTGGGCGGTGAGCATGGGCTACAGCCCGA
TGAGATTATCAGTAACGTCATTTCCAGCCCGCTTAGCTATCTGCTGGCCTTTGTCGGGGC
GTTTATCTGGGCCGCCTACTGCACGGTGACGGCCAAATATGCCCGCGGTAAAAACGCCAT
TACGCTGTTCGTCCTGTTAACCGCCCTGACGCTATGGCTGAAATTTCTCGCCAGCGACCA
GCCGCCGATGCTGTTTAGCTGGCCGGTGGTCATTAAGGTGATGACGGTCTCCGTGGCGCT
GGGGCTGGCCTACGCGGCGTGGAACGTTGGCATCCTGCACGGCAACGTCAGCCTACTGGC
GGCGGCCTCCTACTTCACGCCGGTGCTCTCCTCTGCGCTGGCGGCGATCCTGCTGAGTGC
GACCCTGTCGTGGTCCTTCTGGCAGGGGGCCGGGATGGTATGTCTCGGCTCCCTGCTCTG
CTGGTACGCCACCCGCCGTTAGCCGAGATCGCCTCCGGCTACCGGCAGCGTCACGCCGGT
GATATAGCTGGCCTCATCGCTGGCGAGAAACAGGATCGCATTCGCCTGTTCCGCCAGCGT
GCCGTACCGGTGCAGCAGACTGCTCGCCACCGTCTGATCGACGACCTGCTGATACCACGC
CTTTTCCTGCTCGCTCGGCTGCTCTTCGTTACGCGGCGTCAGGCGCGGCGGCGCCTCGGT
CCCGCCCGGGGCCACGGCGTTAATCCGAATACCGCTACCGCTGTACTCCATGGCAATCGA
CCGGGTCAGCGCGTTAACGCCGCCTTTCGCCGCCGAGTACGGCACCCGATTCACTCCCGC
CGTCGCCACCGATGAAATGTTGACGATGCTGCCTTTGCCCTGCTTCAGCATCCATGGCAG
CGCCGCGCGGCAGCCCCACAGCGTGGGGAACAGCGAGCGGCGGATCTCTTTCTCAATCTG
CTCCGGCTGGTATTCGGCAAAGGGGCGCGCCCAGATGGTGCCCCCAACGTTGTTGATCAG
CACGTCGATACGGCCAAAATGAGCGACCCCGGCGGCAAACGCCTGCTCGGTACTTTCCCA
CGCTTCCAGATCCGCCTCCAGCGCCAGCACCAGACAGCCGGATTGCGCCAGCGTCGCCGC
CAGCTCATGGACGTATGACGAGCGATCGATGAGCAGCAGAGCCGCGCCTTCTGCAGCCGC
CTGCTCCGCCGTCTGGCGGCCAATGCCCTGCGCCGCGCCGGTGATGACGACGACTTTATC
GGTAAAACGCATTTTGTCTCCTTATGCCGCCGCGCTCTGGCTGGCGATAAATTTCTCATA
CCAGAACCCCGCCGGGGTGATCCCGCGGTCGCGCAACGCCGTGGCAACCGCGTTAACCAT
CGGCGGCGGGCCGCAGAGATAGATGTCCACGTCGCCGTTGTTCAGCATCGCGTCGTCGAG
ATGGTCGGTGACAAAGCCGCGCTGCGGGCAAGTGCTGTTTTCATCGGCCACCACCGGTAG
CCAACGATACCCCGTCAGCTGTTGAATAAAGGTATCCAGCGCGTCGGTTTTCACCAGATC
GCAGTCACGAGTAACACCGTACAGCAGCATCACCGGACGCTGGCTGCCCTGTGTCTGCAG
GGTATGGAGCATGGAGAGCAGCGGCGCCAGGCCGGTACCGCCCGCCAGCATCAGCAGCGG
ACGTTCGCCGTGGCGCAGATAGAAGCTGCCCATCGGGCCGCTGAGGGTAAGACGATCGCC
GGGCCGCGCCCGCTGGGTTAACCACTGGCTCATCATCCCGCCAGGCACGTTACGGATCAG
AAAACGCCCTTCGAGGGAACCCGGTTGCGAGCTGAATGAGTAGACGCGGACATGAGGCGT
GCCCGGCACCTGAATGTTGACGTACTGCCCCGGCAGGAAGGCCAGCGGCTCATCGAGGGC
GACCACCAGTTCGATGGCGGTATCGGACAGTAAATTCACCTGTCGTACCTGCGCCCCGGT
GTTGGTCAGCGCGGTTTTACACTGCGCGGCGGCCACCGGCACATCGATCACGCAGTCGCT
GGTCGGGACCATCTGACAGGTCAGCACCTGGCGGGCCTGCGCTTCGTCGTCGCTTAACGC
CTCGTCGAGATAATCTTCACCCAGGTCGTACTCACCGCTGGCGCAGTGGCATTTGCAGGT
ACCGCAAACGCCGTCCGAGCAATCCATCGGCAGATTCACCTTCTGGCGATAGGCGGCATC
CAGGACTTTCTCTCCGGCATTGCACTGAATAAAACGGGTTACGCCGTCCTCAAAATTAAG
AGCAATATTGAAGGTCATAAGCGCCTCTTAAATGTGGTAAACGTCAATCACCTGACGGAT
ATAATCGTTATTCAGGCGCACGGTTTTGCGGACGATCTGCGGTCTGCCGTCCTGTTCGAT
TAGCGTGCAGCAGGTAGAGCCAAAATAGGCATCAGTGTGCTGATAGCGATGGCTCCAGGT
GACCCAGCTGTAACGCACCTCCAGACCCTCGTCGCTTTCGCCCAGCAGCTCAACGTTGCT
GATGATGTGGGTGGTGCGCGGCTCTGGCGTGCTGGCGCCGGAACGTTCGGTTTTAATGCG
GTAGACGCGATCCTCCAGCCCTTCGCGGTTGGGGTAGTAGATAAGCGAAATCTCTTTTTG
CGGGTCGCGGGTCAGCTGGTCATCGTCGCCCCACGCCGGCATCCAGTAGACCACCTGCGG
GCTGTAGCAGCTGAGCCATTCGTCCCACTGACGATCGTCCAGCAGACGGGCTTCGTAGTA
AAGAAACTGGCGAACCTGTTCGAGGTTAAGCATCAGGCCACCTCCACACGCTGGGTAATG
GACTGGTCGTAACGCTGTTGTTCCTGTTCAATGGCCGCCAGCATCAGCGTCTGCCAGTGG
TGGTGATGGGCGATGTACAGCGCTTCGTCCTCCGATTTCACCCCGCTTAACCGCGGCGAA
AAGCCGGCATGTTGCGCATGCTCATCCGCGCCATCGACCCAGCGCAGCGCGCCGCGGCTG
AGGTCGCTCCATGGCAGATTTTCGCCGAGATAGCCGCGCTGACAGGCGCTGAACTCTTCG
AGGTCGTCCGGCGTCCCCATCCCACTGACGTTAAAGAAATCCTCGTACTGGCGGATTCGC
AGCGCTCTGGCCTGGTCGGATTCCCCTTTCGGCGCAAAGCACCAGATGGTGACTTCGGTT
TTATCCACCGCAATGGGGCGGATTACGCGGATTTGCGTCGAGAACTGATCCATCAGGTAG
ACATTGGGGTACAGGCACAGGTTGCGGGTTTCGTTGACCATCTGGTCGGCACGGCGTTCG
CCAAATTCCACCTGCAGCCGTTCGCGGTGGGCATAGACCGGGCGCACTTCCGGGTTGAGC
GCCCGGGTCCACAACAGCATATGGCCGTTATCAAATCCATAGCCGCCGCCGAGGCTTTTT
GACCAACCGTTGGCATCCACCGCGTGCGTCCCTTCCGCTTCATAGTTGCGACGTGACATG
GTTGAGGCGTAGTTCCAGTGGACCACGCTGACGTGATAGCCATCGGCGCCGTTTTCCGCG
CCCAGTTTCCAGTTGCCCTCATATACATAGCTCGACGAACCCTTAAGTACCTCGAGCCCC
TCCGGCGCCTGGTCGACGATCAGGTCGATAATCTTGCAGGTTTCTCCGAGATAGGCCTCC
AGCGGCTGCACGTCGGCCTTGAGGCTACCGAATAAGAAACCGCGGTAAGACTGAAAACGC
GGCAATTTTTGCAGGTCGTGGGAGCCGTCTTGTTTAAAGCTCGGCGGATAGCCGCCGGTG
CTCTCATCTTTGGCTTTTAATAATTTGCCGTTATTGCTGAAGGTCCAGCCGTGAAACGGA
CAGGTAAACGAATTTTTATTCCCGGTTTTGCGTCGACATAACATGGCGCCGCGGTGGGCG
CAGCTGTTAATTAGCGCGTGCAGCTCATTCTTTTTATCGCGGGTAATAATAACCGGCTGC
CGTCCCAGCGTCAGGGTATAATAATCACCCGGCTGGGGAATTTGACTTTCATGAGCGAGA
AATACCCAGTTACCTTCGAAAATATGCTTCATTTCAAATTCAAACAGCTGCGGGTCGGTA
AATATAGAACGATGGCAGCGGTAAATATGATTTTCACGGTCGACAACTAAGGCATTATTG
ATTTTGTCTTTGAGCGTCGAGAGCGTTTTTTGCATGAGTCGGTCCCTCCTGCAGGATTCA
GGATGAAAGAAACAGGGTGAATTCTTCGTTTTCGAGTGCAATATCTGGCCCGGGCAGTAG
CGTGCCCGGGGCCGATAATGCCGCTTACTCTTTGGCGCGCACGCGGATCCCACGCTGCTC
TTCGTCGGCGCTCAGCGCTTTACACAGGGTGAAATCAAAACAAACCTCGGTGTGCTCTCC
CTCAAGATTGCGCTGCGCGATGATCTCGCGGTCGGTCACTTTTACCGGATCGGCAATCAG
GCCGTCGCGGGTGGCAAAGGCAAAATCGTCCCACAGGTATTTATCGCCATTGAGGTTAAT
CTGGCTGGTCAGATGTTTATGACCCGGCGCGGAGACGAAAAAGTGAATGTGCGCCGGACG
GTTGCCGTGGCGACCCAGTCTGTCCAGCAGTTTCTGGGTTGGGCCATCCGGCGGGCAGCC
GTAGCCGGAGGGCATGATGCTGCGCACGCTGTAGCGGCCATCGGCGCCGGTGCGGATCCG
CCGGCGCAGGTTGTACTCACTCTGGCCTGGGTCGAAGAAGGAATAATTTCCGAGGGTGTT
GGCGTGCCAGATATCAACAATAGCGTTGGCCACTGGCCGACCTTCGGTGTCTTTGACTTC
ACCGTGCAGCCACATCACTTCTCCGGCGTCGGCGCCATCATCCATGCGGGCGTGCCCCTC
CGCCAGCGGCGCATTAGCCACGTACAGCGGCCCTTCGATGGTGCGCGGGGTGCCGGTTTC
CCGATGCGCTGCCGCGTCGATGGCGTCCTGGCGCAGATCGAGGAAATGCTCCAGTCCCAG
ACCCGCCGCCAGCAGCGCCGCCTCCTGACGCCCGCCCAGCTCGTGCAAATAGTTTACCGC
GTGCCAGAACTCTTCTTCCGTAACGTTATAGTCGTCGATGAGCGTGCAGATATTTTCCAG
CAGACGATGAATAATCGCCTTAAAACGTTCATCGCCGCCGGCAACATCTAATCCGGCACT
GTCGCGTAATAATTTCTGAATAGCTGGTTGTTGTACGAATACATTACTCATACTGGTTCT
CTCTTATATTTTGCAGGGTATACGCCGGTAATACCGGCGTGAGGTCAGATATTATTATTA
GCGATCGTCATCGCGAATTGATGACGGATGACGACAGAGGGCTTCCACTTTTATCGCCAT
AAAGGGATATAGCGGCAATCCCATTAATATTTGATGCAATTCTTCGGCATCTTGAACATC
GAAAATACTGACGTTGGCATAAAGGCCGGCAACGCGCCAGATATGCCGCCATTTGCCTTC
CCGCTGTAATTGTTGCGAATAGGCTTTTTCGCGTTTTTTTATTTCCTCCGCCTCGTTGGC
GGGAAAGCCAGGCGGAATATTGACAGTCATCTCCACTTTAAATAACATTTTTTTCTCCTG
TTCCCCGCTACGGCTGGCGGGTATAAAAATGCAGTTTGTCTTCATCCAGCTCGACGCCAA
GTCCCGGCGTTTGCGGCAGCGCCACCTGACCGTCGGCAAAGGTGAGCGGCACGCTGACAA
TATCGCCTTTCAGCAACAGCGGGCCGAACATCTCGGTACCCCACTGCAGCGGCAGCGTCG
ACCAGGCGTGCAGAGAAGCCACGGTCCCTACGGTGCCTTCCAGCATGGTGCCGCCGTACA
GGCCAATCCCTGCCGCCTGCGCGACGCGGGCCAGCGCCAGCACGCTGTTCGGCCCCCCGG
CTTTGGCGATTTTCAGCGCGTAAGCGCCGGTAAAGCCCTGCTGCGCCAGCTGATAACCAT
CGTAAGCGGTCGCGACCGCTTCATCCGCGAGGATCGCGGTTTCAATTTGCTGGCTTAGCC
GCACCAGGGCGGCATTATCGTGGGCGCTGACCGGCTGTTCGATAAGATCGACGCCCATCG
CCGCCAGTTCGCGGCAGCCTTTCGCGCCGGTGGCAGCGTCCCAGGCCTGATTGACGTCGA
CACGGATGCTGGCGCGGTCGCCTAACGCTTCAACGATGGCGCGGGTATGACGCAGGTCGG
TGGCGAGTTCACGCGCGCCGATCTTCAGTTTGAACGCCCGGTGGCGGCCTTCGGCCAACA
GTTTTTCTCCTTCAGCGATATCTTTCGCGGTATCGCCGCTGGCTAAGGTCCACAGCACCG
GCAACGCCGTTTGCAGCGCGCCGCCGAGCAGGGCTGATACCGGCAGACCTAAGGCTTTGC
CCTGGGCGTCGAGCAGCGCGGTTTCGATGGCGGACTTCGCAAAGGTGTTGCCTTTAATGG
CGCCGTTCATGCGGGCGGTCAGCGCATTCAGGTTATCGGCCGGCTGCCCTTTCAACAGCG
GCGTCAGATAATGGGTGATCGCTGACAAGATGGCCTCGGGGCTCTCAACGCCATAGCTCA
AGCCGCCGATGGTGGTGGCTTCGCCGATGCCGCAGATGCCGTCGGAACGGGTAAGGCGCA
CAATCACCAGCGACTGGCAGCCCATGGTGGTCATCGACAATTTATGCGGCCGGATGGTCG
GGACATCCACAATCCAGCTCTCGATTTGCTCTACGGTGGCAGTCATTTTCTGTTCCTGAT
GAGATATATAACTTTTTGTACCCACATCCATAACGGGGGTCTGTGCCATTGACAATAGGG
TTCAGCCTGGCGGATGGTCAACGGCGATAATCGAAATGTTGTGCGATTATCGACGCGTTT
GTTAAAAGACGGTTATTAATGTGATCGTGGTGGTAAAACCGGCACAATTCAGCGCGCCCC
ATTTTGCGCAAGGTATAGTGATCTGCCGTGAGCTTTACGCTGCAACGGAGAAGGATGCGA
TGAGCGACAATATCCCCAATACGCTGAGCGCCAGGCAGGCCGAGCACGACCCTAACTTTA
TGCTATCTCTGGCCCGCGGGCTGGAGGTCCTTAACGCCTTCACCCCCCAGCGCCAGCGGC
TGACCATTTCCCAGCTCAGCCAGAAAACGCAAATCTCGCGCGCGGCGGTACGCCGCTGTT
TGTATACCCTCGCCGCGCTGGGCATGGTGCACAGTCCGGATGGCCGTAGCTATGAACTGC
TCCCCCGGGTGCTGGCCGTCGGCCACGCCTATCTGGCAGGCACGCCGCTGGCCAAGGTGG
CGCAGACGGCGCTGGATAATCTTGGCAAAGCGCTCGGCGAATCCTGTTCGGTAGCCACGC
TCGACGGGGATAACGTGCTCTATATTGCCCGCGCGGCGGTCAATAATTTACTGAGCATCG
ATCTGGGGCGCGGCAGCCGCCTGCCGGCGTGGGCCACGTCGATGGGGCGGGTGTTGCTGA
GCGCGCTGCCGGAGGAACAGCTGGAAGTGACGTTGTCACGAGTTACGCTTATTCGCTACA
CTCCGCATACCCTGTGCGATTTGTCCGGTTTACGTGCAGAGATCGCCCGGGTGCGCATGC
AGGGCTATGCCCTCGCCGACCGGCAGATCGAGGTAGGCTTGTGCTCGCTGGCGGTACCCG
TGCTGTCGCGTCACGGTCAGGTGGTGGCCGCCCTGAATGTCGGGGTACCTGCCGCGACGG
TCAGCGCCGCGGCGTTAAAAGAGAAGGCTCTCGCCCCGCTACGGCGCGCGGCGATGGATC
TGTCGCTGCAGCTATAGCGCCGACTGCGGTTTCGCCACGGTGGCGAGGCTGCGCCAGATC
CCGGCGGCCAGCAGCAGAAGCAATACACCCGCCGTCGCCAGCACCAGGCTATGAGCCTGA
ATAAAAGCCGTCTTCGCCGCCGCCATCAGCGCCTGCGCCACCCCGGCGGGCAGCGCCTGG
GACAGACTCACCGCCTCGCCAATCGATGACGCCGCCTGCTGCGCCATGGCGCCACTCAGG
CCAGACGGCAGCGCAATAGAGGCGCTGTAGCTGCGGGTCAGGATCAGGCCGAACAGCGCT
ATGCCGAGACCGGCGCCCAGCTCATAGGCCATGGTTTCAATCGCCCCGGCGGCCGCCGCT
TTCTCCTTCGGCGCTGCCGCCATAATCGCGGAACTGGAGGCCAGCAGCGCGCTGGCCACG
CTAAAGCCCAGCAGAGTCATCAGCCCCCAGGCCAGCCACTGCTGGGTACTGAAATCGGTC
AACGCCAGGCCGAGAAAGCTGAAGGCGCTGAGCAGCATCCCGCCGGTCGCCACCTCGCGC
AGCCCAAGCCGCGACACCAGCAGGCCGGCAATCGGGCCGCTGAAGCCGCTGGCCACCATT
ACCGGCAGCATAAATATCCCCGCCTCGAACGGCGTTTTCTGGTGCACAAACTGCAGCTCC
TGGGCCATCAGCAGCTCAAAACCGACCAGGGTAATCAGGGCCGTCATCGCCATCATCACC
CCGCTTAAGATTATGCGATGGGTGAACAGGCGCATATCCACCATCGGGCGGGCCGCCGAC
AGCTGCTTGCGGATAAACCAGGTTAACATCGCCGCCCCGCCGAGCGCCACCAGCGCGGTG
AGCCACAGCGCCAGCTGGCCCTTCAGCGCCGATTTCGCGCTAAACACCAGCATCAGGATC
GCGGCAATCAAAACGAGCGCCTGCAGTAGATTGAGCGGCTGTTCGCGGCGCGCGGGCTGG
CGCGGCACCACTTTCGCGTTAATCGCGATAACCACCAGCACGATCGGCACATTGATCAGG
AACACCGACCCCCAGTAGAAATGCTCCAGCAGGATACCTCCCACCAGCGGGCCGAAGGCC
GCGCCGCCGGAGCCGACCGCTGCCCACAGCCCCAGCGCCATATTGCGCTGGCTGGCCTCG
GCAAAGGTGCTGCGGATCCCGGCCAGCGTCGCCGGGACGATCATCGCCGCCCCCACCGCC
AGCAAAGCGCGTGAGGCAATCAGCGTCATGGCCGTCGGCGACAGCGCGGCGCACAGCGAG
GCGATGCCAAAAATGGCGCTGCCGAGCAGCAGCAGGCGCTTAAAGCCGATCTTATCGCCA
AGGGCGCCCATCGGCAGCACCATCCCGGCCATCACTAATGAGTAGATATCAATGATCCAC
AACAGCTCATTGCCGCTGCTACCCAGCGCCACGCTGAGGGTCGGCGCGGCCACATGCAAC
ACCGTAGCGTCAATCGCCACCGGAATATAAACCAGCAAAATCGCCATCAGCGTCATCCAT
TGCCGTGACATAGCTTGTACCTCAATCAATATTGAATATTGGACACACGTCCAGGATGGC
GATCCTGCCGGATTGTTGAACACATGTCCAACTTTTTGTTACACTCGGCCAAAGCCAGAT
GACAGCGGGGTTCTATGCACTATTTACAACGTGATGCGCGACGGGAAGGGATTATGCAGG
CCGCCATGCGCCTGGCGCTGCGCGGCGGCTTTGCCGCCATGACCGTGCGGCAGATCGCCC
GCGAAGCCCAGGTGGCCGCCGGGCAGCTGCACCACCACTTCACCTCCATCGGCGAGCTGA
AAGCGCAGGTTTTCATCCGCCTGATCCGCGAGATGCTCGACATGCCGCTGGTGGCTGAGG
ACGCCAGCTGGCGCGAGCGCTTGTTCTCGATGATCGGCAGCGAGGATGGCCGACTGGAAC
CCTATATCCGCCTGTGGCGCGAAGGCCAGGTGCTGGCCGACAGCGATCCGGACATCAAAG
CGGCCTACCTGCTGACCATGAATATGTGGCATGGCGAGACCCTCGCCATCATCGAGCAGG
GCCTCGCCAGCGGCGAATTTCGGTCGGCTGAGCCTGCGGCGGATATCGCCTGGCGCTTTA
TCGCCCTGGTGTGCGGCCTCGACGGGATTTATGCGCTGGACGCGCAGGCCCTGGATGAGG
CGGCGTTTAGCCGCTATGTAAATAAGATGATTACGCTGGAGTTGTTTTAGGCATATTTAC
ATTTAGTAACAATTAATTCCGCTACGCTTACCACGTGCTCTCTGTCAGCACGTTTTTTTT
ATCTACGCTTCATAGATAACGCAAATTAAGCGTTATTCACTATCCCCTTGTATTCAGCTG
TTGACCTTATTTATTTACTCCTTTCCGGGCAAGTAGAGGGCAATATGTCGGTGCAGAATG
ATAAAGATAATCATTACCTTTTGAACAACTGGCGGCCTGAAAACAAGGCGTTCTGGGAAA
ATAAAGGCCAAGCCATTGCGCGAAGAAATCTATGGATATCAGTGGCCTGTCTGCTACTTG
CTTTCTGCGTATGGATGTTATTCAGCGCCGTAGCGGTCAATCTCAATAAGGTCGGTTTTC
ATTTCACCACCGACCAGCTTTTTTTATTAACCGCCCTGCCTTCACTTTCCGGCGCGATAT
TACGGGTCCCCTACTCCTTTATGGTACCCCTTTTTGGCGGGCGCTACTGGACCGTATTAA
GTACCGTTATCCTGATCGTGCCTTGTATTTGGTTAGGGGTGGCAATCCAGAATATTACTA
CTCCGTTCTGGGTATTTATTATTATTGCGCTGCTGTGCGGTTTTGCCGGAGCGAATTTTG
CTTCCAGCATGGGAAATATCAGTTTCTTTTTCCCCAAAGCGAAACAGGGCAGCGCGCTGG
GAGTCAACGGCGGCCTTGGCAATCTGGGCGTAAGCGTGATGCAGATGGTCGCCCCGGCGG
TCATCTTCCTGCCGCTCTTCACCTTTCTCGGCGTCCATGGCGTCACCCAGCCCGATGGTT
CGACAATCACCCTGAGTAATGCGGCGCTCGTCTGGGTACCGCTGCTGCTGCTCGCCACCG
TCGCGGCATGGTTCGGCATGAACGATATCGCCGGTTCAAAGGCCTCGATTCGCGATCAGC
TTCCCGTGCTCAAGCGACCGCATATGTGGCTGTTAAGCCTGCTCTATCTGGCGACGTTTG
GCTCGTTCATCGGCTTTTCCGCCGGCTTTGCCATGCTGGCGAAAACCCAGTTTCCCGCGG
TCGATATCCTCAAGCTCGCCTTCTTTGGACCGTTCATCGGCGCGCTGGCGCGCTCGTTCG
GCGGGATCATCTCCGACCGTCTCGGCGGCGTGCGGGTGACGCTGGTTAACTTCGTCCTGA
TGGCGCTGTTTACCGGCCTGCTGTTTCTGACCCTGCCAGGCAGCGGCTCCGGCAGCTTTC
TCGCTTTCTACGTGGTGTTTATGGGGCTCTTTTTAACCGCCGGTCTGGGAAGCGGCTCCA
CCTTCCAGATGATCGCCGTCATCTTCCGCCAGCTCACCATCGACAGCGTAAAACAGCGCG
GCGGCAGCGATGAAGAAGCGCAGCACGAGGCGGTGACCGATACCGCTGCCGCGCTGGGCT
TTATCTCGGCGATCGGCGCCATCGGCGGCTTCTTTATTCCGAAAGCCTTCGGCACCTCGC
TGGCGATGACCGGCTCACCGGTTGGCGCGATGAAAGTCTTTTTTGTCTTCTATGTGGTTT
GCGTGCTGGTGACCTGGCTGGTCTACGGCCGCCGTAAACCCGCTTAACCATAACGATTTA
TCTGCCGGATAGCGGCTTACGCCTTATCCGGCCTTACGAGTTCGTTCGCTCATCCGGCCG
GGTGGCACGATGCCGGACATCATCGGAGCAGGAGAAATGTCATGAGTAAACTTCTGGATC
GCTTTCGCTACTTTAAGCAGAAGGGCGAGACCTTTGCCAACGGCCACGGCCAGGTCTACA
ACAACAACCGTGACTGGGAAGATAGCTACCGTCAACGCTGGCAGTTCGACAAAATTGTCC
GCTCCACGCACGGTGTGAACTGCACCGGCTCCTGCAGCTGGAAAATTTACGTCAAAAACG
GCCTCGTTACCTGGGAAACCCAGCAGACCGATTATCCGCGCACCCGGCCGGATCTGCCAA
ATCACGAACCGCGCGGCTGCCCGCGCGGCGCCAGCTACTCCTGGTATCTCTACAGCGCCA
ACCGCCTGAAGTACCCGCTGGCGCGTAAACGACTGATTGAGCTGTGGCGCGAAGCCCTGG
CGCAGCATCCCGACCCAGTGCTGGCATGGGATAGCATCATGCAGGATCCGGCAAAAACCC
GCAGCTATAAAGCGGCGCGCGGCAAAGGCGGTTTTGTCCGCTCCAGCTGGAAAGAGCTGA
ACCAGCTCATCGCCGCCGCCAACGTCTGGACCATCAAACACTATGGCCCGGACCGCGTCG
CCGGCTTCTCGCCGATCCCGGCGATGTCGATGGTCTCCTACGCCGCGGGCACTCGCTATT
TATCGTTGATTGGCGGCACCTGCCTGAGCTTTTATGACTGGTACTGCGATCTGCCCCCCG
CCTCGCCGATGACCTGGGGCGAACAGACCGACGTGCCGGAATCCGCCGACTGGTACAACT
CCAGCTACATTATTGCCTGGGGCTCCAACGTGCCGCAGACCCGAACCCCGGACGCCCACT
TCTTTACCGAAGTGCGCTACAAGGGCACCAAAACTATCGCCATCACGCCGGACTATTCGG
AAGTCGCTAAGCTCTGCGACCAGTGGCTGGCGCCGAAGCAAGGCACCGACAGCGCGCTGG
CGATGGCCATGGGCCATGTGATCCTCAAAGCCTTCCACCTCGATAACCCGAGCGATTACT
TTCTCAACTACTGCCGGACCTACACCGACATGCCGATGCTGGTGATACTCGAGCCGCGCG
ACGACGGCAGCTATACGCCGGGCCGTATGCTGCGTGCTTCCGACCTGCTTGACGGTCTCG
GGGAAAGTAATAACCCGGAATGGAAAACCGTGGCCTATAACAGCGACGGCGAACTGGTGG
CGCCGAACGGCTCCATCGGCTTTCGCTGGGGCGAAAAAGGCAAATGGAATCTCGAACAAC
GGGCAGACGGCAAAGATGTCGAGCTTAAGCTGTCGCTGCTGGATATTCGCGACAGCGTGG
TGTCGGTGGGCTTCCCCTACTTTGGCGGCAACGAAAACCCGCATTTTCGCAGCGTAGCGC
AGTCACCGGTGACCCTTCACCCGCTACCGGCTAAACAGCTGACGCTGGCCAGTGGCGAAA
GCGGCCTGGTGGTCAGCGTCTATGACCTGATTCTGGCCAACTACGGTCTGGATCGCGGGC
TTGACGATGTCAATGCGGCGAAGGATTTCGCCGAGGTCAAAGCCTATACCCCGGCATGGG
CGGAGCAGATCACCGGCGTACCGCGTCAACATATCGAACAAATCGCCCGCGAGTTTGCCG
ATACGGCGCATAAGACCCACGGCCGCTCAATGATTATCCTCGGCGCCGGGGTGAACCACT
GGTACCACATGGATATGAACTACCGCGGGATGATTAATCTGCTGGTATTTTGCGGCTGCG
TCGGCCAGAGCGGCGGCGGCTGGTCGCACTATGTCGGTCAGGAGAAACTGCGCCCGCAGA
CCGGCTGGCTGCCGCTGGCGTTCGCCCTGGACTGGAGTCGTCCGCCGCGGCAGATGAACA
GTACCTCTTATTTCTACAACCACGCCAGCCAGTGGCGCTACGAAAAACTGACCGCGCAGG
AGCTGCTGTCGCCGCTGGCCGACGCCAGCAAATTTAGCGGCAGCCTTATCGACTTCAACG
TCCGTGCGGAACGGATGGGCTGGTTACCTTCTGCGCCCCAGCTCAACGTCAACCCGCTGA
CCATTAAGCAGCAGGCCGAGGCCGCCGGGCTCTCCCCCGCTGAGTTCACCGTCCAGTCGT
TAAAATCAGGCGATATTCGCTTTGCCGCCGAGCAGCCGGATAGCGGCAAAAACCATCCGC
GCAACCTGTTTATCTGGCGCTCAAACCTGCTGGGATCGTCCGGTAAGGGGCATGAGTACA
TGTTGAAATACCTGCTCGGGACCGACAGCGGTATTCAGGGTGATGAACTGGGCGCCAGCG
ATGAGGTAAAACCTGAGGAAGTCGAGTGGCAGACCGCGGCGATTGAGGGCAAACTCGACC
TGCTGGTGACGCTGGATTTCCGCATGTCCAGTACCTGTCTCTTCTCCGATATTGTCCTGC
CGACCGCCACCTGGTATGAAAAAGACGATATGAACACCTCGGACATGCACCCGTTTATCC
ACCCGCTCTCCGCCGCCGTCGACCCGGCCTGGGAGGCAAAAAGCGACTGGGAGATCTACA
AGGATATCGCCAAATCCTTCTCGCAGGTCTGCGTCGGCCATCTTGGCAAAGAGACCGATG
TGGTGCTGGTCCCGCTGCAGCATGATTCCCCCGGCGAACTGTCGCAGCCGTTCGAGGTGC
TTGACTGGCGCAAGGGCGAATGCGATCTGATCCCCGGGAAAACCGCACCGTCGATTGCCC
TGGTGGAACGCGACTATCCTGCCACCTGGGACCGCTTCACCTCTCTCGGCCCGCTGCTCG
ATAAGCTTGGCAACGGCGGGAAAGGCATTTCGTGGAATACGCAAAGCGAAGTCGATTTCC
TCGGCAAGCTTAACTACGTCAAGCCCGACGGTCCGGCCAAAGGCCGGCCGCGGATCGACA
GCGCCATTGAGGCCTCCGAAGTTATTCTTAGCCTCGCCCCGGAAACCAACGGCCAGGTGG
CGGTGAAAGCCTGGCAGGCGCTGGGAGAGTTTACCGGCCGCGATCATACCCATCTGGCGC
TCAATAAAGAGGATGAGAAGATCCGCTTTCGCGATATTCAGGCGCAGCCGCGCAAAATTA
TCTCCAGCCCGACGTGGTCCGGACTGGAAAGCGAGCACGTCTCCTATAATGCCGGTTATA
CCAACGTGCATGAGCTGATCCCATGGCGCACCCTCTCCGGCCGCCAGCAGTTGTATCAGG
ACCATCCGTGGATGCGCGCCTTCGGCGAAAGCCTGGTAGCCTATCGCCCGCCCATTGATA
CCCGCAGCGTCAGCCAGATGAAGGCCGTGCCGCCAAACGGCTTTCCGGAAAAAGCGCTGA
ATTTCCTGACGCCGCACCAGAAGTGGGGGATCCACTCCACCTATAGCGAAAACCTGCTGA
TGCTGACGCTGTCGCGTGGCGGGCCGATCGTCTGGCTTAGCGAAACCGACGCGAAAGAGC
TGGGCATTGAAGATAACGACTGGATTGAAGCGTTCAACGCCAACGGGGCTCTCACCGCGC
GGGCGGTGGTGAGCCAGCGGGTGCCGCCGGGGATGACCATGATGTACCACGCTCAGGAAC
GGATTATGAATATCCCGGGTTCGGAAGTGACCGGTCGTCGCGGCGGCATTCATAACTCGG
TAACCCGCGTCTGTCCGAAGCCAACGCACATGATTGGCGGCTACGCCCAGCTGGCCTATG
GCTTTAACTACTACGGCACCGTCGGATCGAACCGCGACGAGTTCATCATGATCCGCAAAA
TGAAGAATATTGCCTGGCTGGATGACGAAGGTCGCGATCAGGTACAGGAGGCGAAAAAAT
GAAAATCCGTTCTCAGGTTGGAATGGTGCTGAATCTGGACAAATGCATCGGCTGTCACAC
CTGCTCGGTCACCTGTAAAAACGTCTGGAGCAGCCGCGAAGGCATGGAGTACGCGTGGTT
CAATAACGTGGAGACCAAACCGGGCATTGGCTACCCCAAAAACTGGGAGGACCAGGATCA
GTGGCAAGGCGGCTGGATCCGCGGCATTAGCGGTAAGCTGACGCCCCGCCTCGGCAATCG
GGTCAGCGTGTTATCGAAGATTTTCGCCAACCCGGTGCTGCCGGCGATCGACGATTACTA
CGAACCCTTTACCTACGACTACCAGCACCTGCACAACGCGCCGGAGGGCAAATATCTGCC
GACCGCCCGCCCGCGCTCGCTGATCAGCGGCGAGCGTATGGATAAGATTAACTGGGGCCC
GAACTGGGAGGAGCTGCTCGGCGGCGAATTCGAGAAACGCGCCCGCGACCGTAACTTCGA
AGCCATGCAAAAAGAGATGTACGGCCAGTTCGAAAATACCTTCATGATGTATCTCCCGCG
CCTGTGCGAGCACTGCCTCAACCCGAGCTGCGTGGCCACCTGCCCGAGCGGCGCCATCTA
CAAGCGTGAGGAAGATGGCATCGTACTGATCGATCAGGATAAATGCCGCGGCTGGCGGAT
GTGCATCAGCGGCTGCCCGTACAAAAAAATCTACTTTAACTGGAAGAGCGGTAAGTCGGA
AAAATGTATCTTCTGCTATCCGCGCATTGAGTCCGGGCAGCCAACGGTCTGCTCAGAAAC
CTGCGTCGGGCGCATCCGCTATCTTGGCGTACTGCTGTATGACGCCGACCGTATTGAAGA
GGCGGCCAGTACCGAACATGAAACCGACCTCTATGAGCGCCAGTGCGAGGTGTTCCTTAA
TCCAAACGATCCGGCGGTCATCGAGGAAGCGCTAAAGCAAGGGATCCCGCACAACGTCAT
TGAGGCGGCGCAGAAGTCGCCGGTCTATAAGCTGGCGATGGACTGGAAGCTGGCCCTGCC
GCTGCATCCGGAGTATCGCACCCTGCCGATGGTCTGGTACGTGCCGCCCCTGTCGCCGAT
CCAGTCGGTTGCCGACGCCGGCGGCTTACCGAGCAACGGCAACATCCTGCCGGCGGTTGA
GAGTCTGCGCATCCCGGTGCAATACCTGGCGAATCTGCTGAGCGCCGGCGATACCGGACC
GGTCTTGCGCGCGCTGAAACGGATGATGGCGATGCGCCACTACAAGCGCTCGCAAACCGT
CGAGGGCGTCACCGATACCCGGGCCATTGAAGAGGTGGGCCTCAGCGTTGAGCAGGTCGA
AGAGATGTATCGCTATCTGGCGATCGCCAACTACGAAGACCGCTTCGTGATCCCCACCAG
CCATCGCGAACTGGCGGAGGATGCCTTCCCGGAACGCAACGGCTGCGGCTTTACCTTCGG
CGATGGCTGCCACGGGTCAGATACGAAATTCAACCTGTTTAACAGCCGGCGGATCGACGC
CATCGACGTCAGCGGCGTGCGTAAGCATGGGGAGGGCGAGTGATGCGGATCCTGAAAGTG
ATCGGTCTGCTGCTGGAGTACCCCGACGAGTTACTGTGGGAGAACCGCGACGACGCCCTG
GAGCTGATCAGGGCCGATGTCCCTTCCCTGACGCCGTTTGTCGGTGAGCTGTTGACGGCT
CCGCTGTTGGATCGCCAGGCCGAATGGTGCGAGGTGTTCGAGCGCGGGCGCGCCACCTCG
CTGCTGCTGTTTGAACATGTGCATGCCGAATCCCGCGACCGCGGCCAGGCGATGGTCGAC
CTGATGAATCAGTATCAACAGGCGGGTCTGCAGATCGATTGTCGCGAGCTGCCCGACCAT
CTGCCGCTGTATCTGGAGTATCTCAGTATTCTACCTCCCGCGGAGGCTCGGGAGGGGCTG
CAGAATATCGCGCCGATTCTGGCGCTGATCGGCGGCCGTCTTAAGCAGCGAGCCTGCCCG
TACTACCAGCTGTTTGACGCCCTGCTGGCGCTGGCTAAAAGCCCGCTCACCAGTGACAGT
GTCACAAAACAGGTGGCGGGAGAAAAGCGCGACGATACCCGTCAGGCGCTGGACGCCGTG
TGGGAAGAAGAGCAGGTGAAGTTTATCGAAGATAATGCGACCGCTTGCGATAGCTCGTCG
ATGCAAGCTTATCAACGACGCTTTAGTCAGGATGTGGCGCCGCAGTACGTTGACATCCGC
GCCGGAGGCCCGAAATGATCCAGTATCTGAACGTCTTCTTTTACGATATCTACCCTTACC
TGTGCGGCACCGTCTTTCTGGTGGGCAGCTGGCTGCGCTACGATTACGGGCAGTATACCT
GGCGCGCCTCATCCAGCCAGATGCTGGATAAGCGCGGGATGGTGCTATGGTCGAACTTAT
TTCATATCGGCATTCTCGGCATCTTCTTTGGCCATCTCTTTGGCATGCTGACCCCACACT
GGGTCTACTCGTGGTTCCTGCCGATGTCCCAGAAGCAGCTGATGGCCATGATCCTTGGCG
GCGTATGCGGCGTGCTGACCCTGGTAGGCGGTATCGGCCTGCTGATGCGCCGCCTGACCA
ACCCGCGAATTCGCGCCACCTCCACGACCGCGGATATTTTGATCCTGTGCATTCTGCTGA
TTCAGTGCGCGCTGGGGCTGACAACCATCCCCTTCTCCGCCCAGCATCCGGACGGCAGCG
AAATGCTCAAGCTGGTGGACTGGGCGCAGGCGGTGGTCACCTTCCACGGCGGCGCCTCGG
CGCATCTGGACGGTGTCGCATGGATTTACCGCGTCCACCTGGTGCTCGGAATGACCATCT
TTCTGATCTTCCCCTTCACCCGCCTGGTTCACGTCTGGAGCGCGCCGGTGGAGTATTTCA
CCCGGCGTTACCAGGTGGTACGCTCCCGGCGCTGAGCGCTGGCGGCGTTTACCATTCATC
CTTACCGGTAGCCCGGACGAGGCCTTCGCGCCAAATCCGGGTATTTATCGTACCTGACTC
CAGGCTTTATGCCGGATGGCGGCTACGCCTTATCCGGCCTACAGGGGCCTCTCACAGGCT
CAAACCTCGCAGGCCCGCGCAGGCGCAGCGCCGCCGGGCAAGATATCAGGCACGGTACCT
GTAATTTCGCCGGATGGCGGCTGTCGCCTTACCCGGTCTACAGGGTCCTCTCACAGGCTC
ATACCCGTAGGCCCGCGCAAGCGCAGCGCCCGCCGGGCAAGATATCAGGCACGGTTCCTG
TAATTTCGCCGGGTGGCGGCTACGCCTTGCCCGGCCTACAGGGTCCTCTCACAGGCTCAT
ACCCCGTAGGCCCGCGCAGGCGCAGCGCCGCCGGGCATGGGGAGATTTACTTCCCGGCTT
CCGGATGGGTATCGAACGCCGCCATCACCGCCGCCAGCGCCGCTTCGCTGAAGCCATGTT
TAGGATCGTCCACCCCCAGGCCGAAACGGGTCTGCAGCCCTTCATACAGCGCGGAGACAT
CGGCAAAATCGACCTTCTCCACCACATGGTTATTCTCCCAGTGGGTAAAGTGGAAGTTGG
TGAGGGTCATTTTGCCGCCTTCCGGCAGATGACGACACATCAGCAGATGGTGCCGGAAGT
GGGACTGCGGCCAGTGCGCCGACCAGAAGTTGCCCATCACATAATCAGACGCATACTGGC
GGCCTAAATCGAAATGATACATCGACTGCCAGTGTTCGTGATGGTTGAACTGCAGCGTCC
ACTCATCCCCTTCATGCACCAGACGATAGCTGCCGTGCGGCGTTTGCTGTGGGATATCGG
CCAGCAGTTTGATCGGCGCGGTCAGCGTCTGGCCGCCGAAGCCGACGTCGGCGATCCAGC
GCTCCCCCGCCACCTCCACCAGCAACAGACGGTGAGTACGCGGCGGCATCTGCGGCGGGT
TGGCCAGCACCACGCGGCCCAGCAGGCTGCGGACGTTAAAGCCTATCTCGCGCAGCGCGC
GCTCCAGCAGGCCATTCTGTTCAAAACAATACCCCCCGCGGCGGCCGGCGATCAGCTTCT
CTTCCAGCGCCCCATCGTCAAGGTGGATTTCACGCGGCAGCAGGACGTCGAGGTTTTCAA
AGGGGATGGCGCTGTTATGCTGCAGATGCAGTTCCCGCAGGGTATCAATGGAAACATCAG
GCTCACCCGTCCAGCTCAGACGGGAAAAATAGGCGCGTAAAAAGGGACTCATCAGGGCCT
CCAGCTGTAGGTGTCCGACATTTATAGCCTATTTTTCCGCGCCGACCGTCTTTTTTGTGC
GCTTAGCGTTAACCGCACGTGCGGCGCTGCATCAGCGCCAGCGCCGTCAGCATCAGGACC
AGACCGGTCAACAACGTCAGGCTGGCCATCGCCATGCCCTGACCGACGGAACCCTGTTCG
AACTGGCGCCAGATAAACACCGCCACGGTTTGCGTACCGGCCGGAGAGAGCAGCAGCGAG
GTCACCAGCTCCCGGGAGGCCACCGCGAACACCATCAGCATCGCCGCCAGCAGCGCCGGA
AAGACCAGCGGCAGGACAATCAACCGCAGCGCCTGCAGTGGCGACGCCCCGTGCACCCTG
GCGGCGGGCTCAAGGTTCGGGCCCAGCTGGCGCAGCGCGCTGCCGACATAGCGCACCGGC
CAGGGCAACAGCAGGCAGCAATAGGAGAGCAGCAGCATCCACAGCGTGTTATAGGGCGAG
CGCGGCCAGAAGGGCTGATTCCACAGCAGGATCAAACCGACCCCCACCACCACGCCCGGC
AGCGCCGCCGGCATCAGCGACAGCGCGTCCACCATCCCGCGCCCTTTAATCTTCTGCACC
ATCACCAGCCAGGCGGCCAGCAGGCCCAGCGCGCCGACGATTAGCGCCGAACCCAGGGCT
AGCGACAGGCTGGTGCCGAGGGCCGACAGGGCATCTCCCTGCTGGTCAAACAGCGCCGCG
AAATGACGCAGCGTGACATTCTCAACACTCACGCCACCGGAGAGCGTGCCCATCACGCTG
GTGAGCATCATCGAGACGGCGGGGACGCCGACCGCCAGGCCGCCGACGGCCGCCATCGCC
AGCACGGCGGGCAGCGTCATCCAGCCCAGCGATGCCCCGTGGTTCTCCCCCGGCTTACCG
GTGACGCTGGTGACCTCTTTCTCCCCCACCAGCCGCCTTTGCAGCCACCAGGCGAACAAC
GCCACCGCCATCAGCAGCAGCGACAATAGCGCGGCGCCAGGGAGATCCACCGGCCAGTCG
GCCAGCTTTTTCTCAATACCGACCGTCAGCATCACCACTCCCGCCCGGCTGCCCAGCGCC
GCCGGTACGCCAAACTCCTCGATGGCGAGGGTAAACGCCAGCAGCATCCCCGCCGCCAGC
GCCGGAGAGAGCATCGGTAGCGTCACGTGCCAGAAGGCGCGCCAGGCGCTGGCGCCATGG
ACGCGGGCGACCACCGCCAGCCGGGTCCCGCTCGCCAGCAGGCTGCGGGAGACGGCAAAG
TAGACCACCGGAAATATATTAAAGGTCATCACCAGCACGATCCCGCTGCGGCTGAACAGC
AGATCGTTCAGCTGCCAGCCGGTCAGCTGCTGCAGATAGCCCTGGCTTTGCAGGGCCAGC
ATCCAGGAGAGCGCCGAGATATAGGGCGGCGTCAGAAAGGGGATCAAAAACAGGAGATCC
CACAGCCGGGGCAGCGGCAGCGAAAACATACCGCGCAGGATGCCGAGCGGCAGGCCAATC
ATTACGCTGACCAGCGCCACGCCGGCGGCGATCCACAGCGTACCGCCGAGCATCGCCGGC
AGCTGAGGATCGGCCAGCAGCGCCGGGATGCCGCCAAAGGCGTCCCCGAGCGAACCGGCG
CTAAAATGGGGAAAAATCGCCTGCAGCACAATAAACACTAACGGTAACGCGACCAGCATC
ACCAGGGCGGCAAGGGTCGCGCCGGAAAGGAATGTTTGTTTCACAACCGGTTCCTGAAGC
TGAGGGTCCTCCGGCGGCCAGCGCCGGAGAAACGGGATCAATTACTGCGCGTACAGCTGA
CTGAAGCGGGCGAGCACGGCGCCCCGCTCGCTGCTGCCCTCGCTGGTGGTGGGCAGCACC
TTCAGCGCGTCCAGTAGCGGACGTTTAGCCGCCACGTCGCGGCGGGCGGGCATCAGCCAG
GCGTCGGCGACCTTCGCCTGACCTTCCGGCGACAGCACGTAATCGATAAAGGCTTTAGCC
TCGCCGGGATGCTGGCTGGTTTTGAGGATCATCATCGGGCGCGGGGCAATCACCGTTCCG
CTGGCCGGGAAGATCACCTTCAGCGACTCGCCCTGCTGAATATTGCCGTAGGAGACATAA
TCCACCGCGCCAAACACCGCCGCTTTCGCTCCCTGCATCACCGGCGTCACCGCCTGGGCG
TTGGGTCCGCTGACCACCATGCCGTTCTTTTTCAGATCGTCAAACAGTTGCCAGGCCTGG
TCGCCCATGCTGTTTTGCAGCCCGATCAGCAAATCCAGCGACGCGCCGGAGAGCGCCGGG
TCGGGGGTTGTCACCTTGTCTTTAAACGCCGGCTGGGTGAGATCCCGCCACTCTTTCGGT
TCCGGGGTGCCGCTTTTACTGTTCCAGACAATGCCCAGGGCGGAGACGCCCTGGGCGATA
TAGTCCGCCGATTTCAGGTTCGCCGGTACCTGGTCGGCGTTGGCGCTCGCAAAAGGCAAC
AACCAGCCCCGCTGGTGCAGATCTTCGGCGGTATCCCATGAGGCGGAGATCAGTACATCC
GCCTGCGGGTTGGCCTGCTCGGCCTCCAGTCGGGCCATCACTTTGCCGGTGGTGGCCTGA
AAAACGGTCACCTTCACCCCGGTCTGTTGTTCAAAACCGCTGGCCAGGCTTTTCGCCAGC
GAGCCGGGTCCGGCGGTGTAAACGGTCAGCGCATGGGCGCTGGAGAGCATCATGGCGGAG
AGAGCCATCGCGAGTACCACTCCTTTCTTAACGGTCATAACGGTGTTCATGCAACTTCCC
CTGAGGTTGGCGTAACGGCGCGGACAGCGGCCACGCGGCCCGCGGATAAATAGACAATCT
GGTCGGCTAACAGCTCGGCTTCACGTCGGTCATGGGTGACATACAGGGCGGTGATGCCGA
GCTGTCGCAGCAGGCGGCTCATTTCGCCACACAGCGATTCGCGTAGTTCGCTGTCCAGGT
TGGAGAGCGGTTCATCAAACAGCAGCACCCGCGGCGCGGCGACGATCGCCCGCGCCAGCG
CCACCCGCTGCTGCTGACCGCCGGAGAGGCCTGAAGGCTTACGTTCGGCAAAGCCGTTGA
GGCCTACCCGCGCCAGCGCCTCGCTGACCCGGCGCTCGCGTTCGCTGCGGGAGACGCCGC
GCATGCGCAGCGGAAAGGCGACGTTCTGCGCCACGCTCATATGCGGCCAGAGGGCATAAT
CCTGAAAAACCATGCCGATATCGCGCTGCTCCGGGGGCAATCCCCATCCTGCGCGGGCGA
CCAGCCTGTCGCCAAAGCGGATTTCGCCGCTGGCCGGCACGCTCAGCCCGGCCAGCAGAC
GCAGCAGCGTGCTTTTGCCGCAGCCGGAAGGGCCCAGTAGCGCCACGATGCGGCCGGGTT
CGATATGCAACGTGAAGCGGTCAAGAATAGGGGTCTCTGCGAAGGCGAAAGAGACCTCCT
GCAGGGTGATAGGGGTCAGCGTGCGCATCATCGCCCTCCCTTTCGGGACAGCGAGACCAG
CCCGGCGGTCGACATCCGACGGGGCACGCTCACCTGGGATAGCATCAGGGGAGCCAACAT
ATTGTGATCCTCTTTGGGACTTAGTGCTGGCGACTATAGTCAGACGAGATGACGTATTGA
TTACATTTTCATTGCGGCTTAACGTGTTACCTGCCAACCGACCCATTATTCAAGGAACGC
CTATGAGCCGCTTTCGCCACGTTGAACTGCAGTACGCCAGCCGCCTGCTCAACCACGGCC
CAACCATTTTGATCACCAGCTACGATGCCCCGTCCGACCGGCGCAACGTAATGGCCGCCG
CCTGGTCAATGCCGGTGGAATTCGCCCCGCCGCGGGTGGCTATCGTGGTGGATAAAAGCA
CCTGGACGCGGGAGATCATCGAGCGCAATGGCACCTTCGGCATTGTAGTTCCCGGCGTCG
CAGCCGCCAGCTGGACCTACGCCGTCGGCAGCGTCAGCGGCCGCGATGAGGACAAATTCA
ATGCCTGGGGGATCCCGGTAGTAACCGGTCCGGAGCTGGGGCTGCCGCTGATCGAGGAGA
AATGTCTGGCATGGATGGAGTGCCGGTTGCTGCCGGCGACGGCGGCCCAGACCCAGTACG
ACACCCTGTTCGGGGAGGTGGTCTCTGCCGCCGCCGATGAGCGCGCGTTCGTCACCGGAC
GCTGGCAATTCGACGACGATAAGCTCAATACCCTGCATCATCTTGGCACCGGCAATTTTG
TCGCCAGCGGCCGTCATGTGCGGGCAAACTCCCTCGACGAATAAGCGTGACTTGCCGCGG
GCGGCCGGTTTTTCCCCTGCCCGGCCTGCGGCCCCCTTTTAACCCGGTGGGCGGCGGCGA
TCGGCGCTGGGGGTCAGGCCAAACACTTTTTTATACAGGGTGGTAAAGTGGTTGCTGTTG
GCGAAGCCGCACAGATAAGCCACTTCGGTAATGGTCATCTCCGTTTCGCGTAATTTGACC
CGCGCGGAGACCAGCCGCAGACGTTTCAGATAATTATCCGGGGTTAATCCGGTGGCCTCT
TTAATATGGCGAAACGCGGTGCGGGTGGTGAGATGAAATTGCTCCGCCAGCTGCTGCCAG
TTATGTTCTTCGAAACAGTGCTCCTGAAGCCAGGTGAGTAATTTATGCAGTTTATAGCGA
GTGCTGCTATATTCGGCTTCCGACTCGGCTGTGAGAATGGTGGTCACCAGCTGGAAAAAG
AGAGACTCCCGTAGCGGGGTATTATCCGCCGCCCTCAGCGCCGGGGAAAATATCTTTTCC
ACTAGTTCCCGGCAATAGCTGCGAGTCTCCGGCGCCAGCCAGCCATAGCAGGCGGCGCGC
TGCGCGGATAATTGCTGCAGCAATCCCTCCATCTGCTGTAAATAGCCAAAGGCCACCGCC
GGATTAATTAAGACATTAATCAGCTTCAGCGTCCCCAGCTCATCATAATAATGCACATCG
CCAGGCTGGACGTAAAATACGTCTCCCTGTTGGATATACAGCGGGCGACCATTAATAACG
TGTAACCCATGCCCCTCCTCGACGATCACCAGTTCGGCAAATTCATGGCCATGCTCCTGG
CTATTATCCTCCGGGTCACTGGCGTATATGCCGAGCTTATCCTGGGGATGGGTGAAATAA
TACTCAACGGTCAGTGTCATCATTACAGCAAATCCTGAACAACCTATGGCGCAGGGGCAC
GATAATCTATTCCAGCCCTCGGCACGCGCCCGATGTGCGGATTTGTGATCGCCAGCGCCC
CCACCTCATTATTCCTGCCATTTTCACTGACGGTTTGGCATTGCCAGAGTGGTAGCCGCG
CCGGACGACGGCCTATGCTGCGCCTAACCTAACGGAGAGGACGCAGTATGTCACAAGCAA
TTCAATACAATTCCAGCGTGGCGATGATCCGTCACCCGCGCTTTTTACAGCGTGCGGCCG
ACCTGACGCCCGCGCTGCAACGCCTGCGCCAGACGCCGCAGGCCATCGTCGAGGCCGTCG
CTGAACCAGGAGCGCTGAACGGCTGGCGGGGGAATACCGTCTGCACGCCGGAGCAGTTTT
ATCAGCAACCGCTCAACGTCGGCGACAGCATCATTATTGATTTTGGCAGCCATTTTGTTG
GCTACCTGCAGTTCAGCTGCCGCAGCGTCGGCAGCCCGCCCGATGCCCCGGCCCATCTGC
ACTTCACCTTCGGCGAGACGCTGAGCGAAGTCTGTGAGCCGTTCAGCGAATACCAGGGAT
GGCTGAGCAGCAGCTGGTTGCAGCAGCAGGATCTGTGGCTTGACGTCCTGCCCGCCCGGG
TCGCTCTGCCACGTCGCTATTGCCTGCGCTACCTGAAGGTGGAGGTCAAAGCGCTGTCGC
GCAAGTTTCGTCTGCAGTTCGATGAGATCGCTCTGGAAACCGTCACCTCTGCCGGCAGCC
CGCACCCGGCGGTCATCGCCGATCCGCAGTTGAAAGCCATTGATGACGTTGCCGTTCGTA
CCCTGAAAAACTGCATGCAGGAGGTGTTTGAAGATGGGCCGAAACGCGACCGTCGGCTGT
GGCTGGGCGACCTGCGCCTGCAGGCGCAGGTGAATGACGTGACCTTCGGCCACCACGATC
TGGTCCGCCGCTGCCTGTATCTCTTTGCCGCCCATACCCGGGAAGATGGCATGGTTTCCG
CCAATGTCTTTGTTCAGCCAGAGGTACGCGCCGATGACACCTTTCTGTTTGATTACTCAT
TGTTTTTTGTCGACGTGCTTTATAACTACCTGCAAAGCACCGGCGACACGGAAACCGTCG
GTGAGCTGTGGCCCACGGCGCGGCGGCAAATCGAGCTGGCGCTGACCCGCTGCGATTCGC
AGGGGCTGGTGCGCGACAGCGATGACTGGTGGGTATTTATCGACTGGCAGGCGGAGCTGA
ATAAACAGGCCTCGGCGCAGGGGGTGCTCATCTACTGTCTGCAGCGCGCCCTCTGGCTGG
CGCAGCGTTTTGAACCGCAGCGGGTACCCGACTACACTGCCACGCTCTGGCAGCTGAAGG
AGGCCGCCCTCCACCATCTGTGGGACAACGAGCGGCAGGTGTTTATCAGCGGCGCCGTGC
GTCAGGTCTCATGGGCGTCGCAGATCTGGCTGGTGCTGGCGGAAGTTGGCACCGCCGGGC
AGCGTCAGGCGCTGATGCGCCGCCTGCAGCAGCAGCCGCCCGCCATTGCCATGAACACCC
CGTACCTGCGTCATCATCACATTGTTGCCCTGCTACAGTCCGGCCTGCGCGAGGAGGCGG
TGGCGGAGATCAAAGCCTACTGGGGGGCGATGGTCACCTACGGCGCCGACACCTTCTGGG
AAATTTTCGACCCCCAACATCCTGACTTTTCCCCGTATGGCAGTAAGCTTATCAACAGTT
ACTGCCATGCGTGGAGCTGTACCCCGGCCTGGTTTATTCGCCAGTACGGACTTTAACAAC
AACGATAAGCGAGTGATTTATGGCAGAAACAACGTTTACCCTGTGGCGGCAGCGCCTTGG
CTATGGCATTGCCGATCTCTCCTGCAACCTTGTGTGGCAGATGATCTCTCTGTATCTGAT
GTTCTTTTACACCGACGTCATGGGTCTCCCGGCCTATTATGTCGGCCTGATGTTCCTGGT
CACCCGGCTGGTAGACGGCGTGGCCGACGTGCTGATGGGGCTGGTGATCGACAATACCAC
CACCCGCTGGGGGCGCTGCCGCCCCTGGCTGCTGATCGGCGCCCTGCCTTTTGGCCTGCT
GTGTATTCTGGCCTTTTATGTGCCGGATTTCGGCACCACCGGCAAACTGCTGTACGCCTT
TGTCACCTATCTGTGTCTGTCGTTCCTCTACACCCTGGTGAATATTCCGTTCTGCGCCAT
GCTGCCGTTTTTAACCAGTGATTCCGCAGAACGCACCACGCTGTCGGCGGTGCGCATTTT
GCTGGGCTCCCTTGGCGCCACCATCGTCGCCGTGGCTACGCTGCCGCTGGTCGGCATGCT
AGGCAAAGGCAACCAGCAGCAGGGATTCCTCTATACCGCGGTGATTTTTGGCGTACTGGC
GGCCTTTTTCCTGCTGGTGAGCTTTCGCAACGTCGAAGAAAAGATCACCCTTACCGGGGA
GCGCATGACCCTGAAACGCGCCTGGATTAGTCTGCGCGCCAATCGTCCGTGGTGGGTCTT
CGCCAGCAATATCTTTCTGATGTGGGGTGCCTTTTTCTTTCAGACCGGGGCCCTGGTGTA
CTTCTTCCATTATTACGTCGGGAATACCGAGCTGACGGCGGTTATCGCCGGGATCTCCAC
CTTCGTTCCCCTGCTCGGCACCCTCACCGTCCCGCTGCTGGCCCGACGCATGAAAAAACG
TCATGTCTATCTGGTGGCCAGCGCGGTCAATCTGCTCGGGATGGGGATTATGATGGTGTC
TGGCGCCCACGTTCTGGGACTGATCGTCGGGGCCGTGATCCTCTCCCTCGGCGCCGGCCA
ACGCACGGCTATCTATTTCTCGATGCAGGCCGACCCGGTGGATTACGGCGTGTGGAAAAC
CGGGATTAATACCGCAGGGATCCTGACCTCGATAAACGGTTTTCTCGGCAAGGTGGCGAT
GGCTGGTGCCGGGGCTATCACCGGCGTGCTGCTCTCCTCCAGCGGCTATATCGCCAACCA
CACGCAGAGCGACAGCGCCCTGTTGGCCATCAAGGCCTGCTATCTATACATTCCGGCGCT
ATTGATCCTCGCCTCGATGCTGTGGATGGGCCGCTTCTACCGCCTCGACGATCAGTATGA
GCAGATTCGTGCCGACCTTGATGCCGGACGCGGCGCCTCGCCAGCCCCGGCCCCGACCGC
CGGAGAATCCCCCGCCATGTAAGGCGCCCCCGCTGATTTAACCTCTGGATAAATTAAGGA
TTTTTATGCGTATCTCTGTGATTAGCGCAGCGGTTTGCTGCGCCCTTTTTCCGCTCATCA
GCGTCAGCGCCGCCGGCTTGAGCGTGGAGCAACGGCTGGCGCAGCTGGAAGCGCGCCTCA
ATCTCGCTGAACAGCAGGCCAGCGAGGCCAGCCGCCGCGCGCAGCGGGCAGAACAGCAAA
CTGCCGCCGCCGAGCAGCGCGCCGCGGCGGCGGAGCAGCAGGTGCAGGCGCTCAGCCAGC
AGACCACGGCTCGCGAACAAAAACAGCAGGCCACTAATCAGCAACTGAGCGAGCAGCTGG
CGAAGCGCGCCCCGGACGATGGGTTTACCTTTAACGCCTACGCCCGTTCCGGGATGTTAG
TCAACAGCCATGGTAAAGGCGCCCGCGGCGGGCCGGGCGTCTCCCCGGCCAGTTCGCTCA
ACGGCGATGCCCATGTCGGTCGTCTCGGTAACGAAAAAGATAATTACGCTGAGCTGAGCT
TTGGCAAAAAGCTCACCTTCAACGATGGCTCATGGGCGCGCTTCAAGACCATGCTCGCCG
ACGGGGCCACCAACCCGGATCCGTGGGTTCAGGATAACGACAGCCACCATCTGAACATTC
GTCAGCTGTACGTCGAGATGGGTAACTTTGCCGAATTCACCGGTCCGTTAAAACGCGCCT
CAATTTGGGCCGGCAAGCGCTTCGATCGGGATAACTTCGATATCCACTTTACCGATAGCG
ACATCATGTTCCTCGGCGGTACCGGCGGCGGGATCAATGATGTCGACTGGGGAAGCGGCC
TGCGCGGCGACTATTCGGTGTATGCACGTAACTTCGGCGACCTTGGCAGCGATAATTACG
CGGATAATGACATCCAGAATCTGCTGTTCACCGCCAACCATTTTTACGGCAACTGGCAAC
TGATGACCACGGTGATGACCGCCCAGGGCAACGATGACCTGAAAGATAATACCTCGACCA
CCGGGAGCTATGCCCTGCGCAGCGATAACACCGCCAAAAACGGCTACTACGCGATGCTGG
CCCTGCACGACAAACAGCAGTTCTACGGCCTGGCGCCGGGGGTGTCTGAAAGCGCCCTGC
AGTACGGCGTTGGACTAGGCGCCGAAGCGCGTCAGCCGGGGAGCGATGGCGATCTGACCG
AGAACGCGGCCTCCCTGCGTTTTGCGTCGTACGGTATCCTGCCGTTGGGGAAAAACTGGC
AGCTGGCGCCGTCGGTGATAGCCCAGCACAGCGAAGACCGCTATCGCGACGGCGACCGCT
ACGACTGGGCGACGTTTAACCTGCGGGTATCACAGGGGATCTCCGCTCACTTCGCCCTGC
TGTATGAGGCCTCGTGGCAGTATATGGATCTCAATCCGAACGGGCGCAGCTATCGCTATA
ATGACAACGTTTATCAGTATCAGGCGGTGCGCGGTGATTTCTACAAGCTGACCTTCGCCC
CCACCTTTAAAGTGGGCGATGTGCTGGATATCAAGGCGCGGCCGGAAATCCGCTTCTTTG
CCACCTGGATGAACTGGGATAAAGCGCTGGATCGCTACGCGATAAATGACGATTTCGGCA
GCAAAGGCTTTACCGCCGGTGGGACATGGAACTTCGGCGTGCAGACGGAGATTTGGTTTT
AATCAAACGGCCCGTCCGGCTCAAAGGCCAGGACGGGTTGATTTAAATACACGCTGTTAC
TTTGTCACTATGCCAGTGCTGTATGAAGTAATATAAACTCATAAAATAAAAACCATAACA
GGCTAAAAAGATAAAGGTTGTTTTTATAATTCCAACAAGTGACTTTCGTTTTTTCTCAAC
GATGAGAAGATCGTGAAACCTTTCTTGCTGTTGCTCTGGTGTTAAATTATCAACTATTTT
ATTTTTTATATCATCGTGAATCTTTTTAAACGTTCGCTTTTCACCTGGAAAGCTACCGTG
TAGAAGAAACAAAAAAAATAAAGAAAAGCATAACGAACGCTAATATCCGAATACTGGGCT
CAGTTACCCCCCAGCATCCAAGGGTAGCAATAAACAACCAGATACCATGAGTGTTTGCTC
GCGCTCTAAACCTATCAATATGAGCGCTGTATTTCTTGATTTCTTTCAAAATAGAATCGT
TGGTTTCCATACGTAATGCACTCCTTTTTAAAGGCCCCGGTTACGAAAGAGGGCAAACTC
TGCCATTTTTCTTGCGAAGAATAACCTTTCAAACAACCTTCAACAAGTTGATAATCAATG
GATTACCCTGAAGCAATAAAAGCAGTTTTCTGGCTGCACCGGTTGGGTGACGTCGTTTCG
TTTCCCAGCTTTTAACCAACTCGTAGCTAACGCCAACGGCCGCTGCAAAGTCCTGCTGTT
TTAAACCTGTGGCTTCACGTATCGCTTTCACGTCAATTTCGCTGAAGGTATGAACGTGCT
GCTCCATCGGCATTTGTTCACCTTTCTCGATCCTGACCATTTCTTCTGCACTCGCCAGCA
GATCGGCAAACAATTCGTCTTTCATACCCACCTCGGTTGGCTCTCTGGCGCTTAGGATAG
ATGAACATGCTGTTTCTCTCAGTGCGTCGCCGGAGAAGCCCCTCCCCGGGGGCGGCGCAA
AGCGCCTTGCCCGGGCTACGGAACTGCAGACCGCTGAGAGCGCGTAGCCCGGACAAATGC
GCAGCATCGCCTCCGGGTGTCGGGTTACATGCTATAACCCGGCTGCTTAATCAACTGCGC
CATCTGCGGGGCGATCTCACTGTCCCACACCGCCTGCCACGCGTCCGGCTCAACCTGAGT
GAGTGCGACGCTGACGGCGCTCTCTTTGCTGTTCAGATGGCGGATCAGCACCTCAGTGAT
GTCGGCGGCCAGCGCGGTTTTTTGTTCATCAGTCAGTTCACGGGGAAAACATTTAATATC
AACATGCGGCATAGCAAAGACTCCTTGTGATGAGAGCCATAACGCTACCACAGAATGGCC
GTTCTGGTTGGCATCGCGTGCGTTAAATCAGCTTGTTACGACGTAGCGCCGCGGCCAGCT
CCGGTCGCTGACAGACCGCCCGGGCGATGGCGGCGAATTTTGGCGCGTGGTCGTCAAACC
ACGCCTGGCGGGGTCCCCAGCGGTACATCGCCGCGATATAGCAATCCAGCAACGTTACCG
ACGCGCCCAGCGCCCACGGCCCGGCGGCCAGCTGCTGTTCGAACCAGAGATAGAGATTTT
TCCGGTACTGGCGACAATTCTCCACCAGCTGCTCCGCGGCGGCGGGCGCCCAGCGTTCCG
GGTAATCGGCATAGGTAAAGGTAGGATAGACATTGGCCACCAGCCAGACCAGCAGGCGCT
GAAACTGCGGACGCTGTGGCGTCCCCGGCGCGGGGGCCAGATCGGGACGCTGGTCGAGGA
TCATCAGCGCGATGGCGGCGGTTTCGGTCATGATGCTCCCGTCGGCCAGCCTCAGGGTGG
GCACCTGGCACAGCGGATTAATCTGCCGCAGACGCTCGCGCGCCGGACCGGGCTGATCAA
AGCCCTCCACGTCAACCACCTCGTAGGGAATATCGGCCAGGGAGAGCATCAGCTCGCTAA
TCGTCGAGCCCCATCCCGGCACGCCATAAACGGTTATCATGGTCGGCCTCCAGGGTAAAG
CCTAAGTGTAGGCAGAAAAACGCCGCTCACCTACCCGGCACACCATGCCACTGGGGGTTA
GTAGGTTATCCCCGGCGGGTTGACCACCGACTGCGCCACCGCTTCGCCCTGCTCCCCCCA
ACGCGCCAGCACCTGCTGATATTCACCGCGGGCAATCGCCCCGTCGAGAGCCGCCTGCAG
GGCATAGACCAAACCGTTGCCTTTTTTGGTGGTTGTCGCCACCCACGCTTTTTTCGGCCC
CAGGCCCACCACCCGGGTCTGGCCGTTAAGCGCCGCTTTATAGGCTGCCACCGACTGCGG
GCCGAAAAAGATATCCGCCCGCCCGGACTGGATATAGAGATTGCCGGAGGCATCATCGGT
CAGGTAGACCGGCTGGGCCTGCGGCCGTCCGGCGGCGCGGTTGTCCTCGTTCCAGCCCAG
CAGGATCCGCTCCTGATTGGTGCCGGACCCGACGATCACTTTGCGCCCGGCAAGGTCGGC
GGGTCCGTTTACCGCGGCGATATCGCTGGTGGATTTCACCGAGAAGGCCAGGGAGTCCAC
CCGGTAAGTCGCAAAATCGAACTTCTCTTTACGCTTCTCGGTTACCGCGATATTGATCAG
CGCCACATCGTAGCGGCCGGAGGCGATGCCCAGCGGCCAGTCCTCCCACGCGGTGGGCAC
CAGCCTGAGCTTCAGGCCAAGGCTTCCGGCCAGCAGGCGGGCTATATCCGGGTCGCTACC
GATCCGCGTGCGGTTGTCGCTGGCCAGCAGGGCCAGCGGCGGCGAATTGAGCGCCGAGAT
CGCCACCGTTAGCGTCCCCGGCTCGACGAAGCGATAGCCCGGCGGAATTTTCGATATCGC
CTGCGGGTCGCGGGTGACCGGCAATGGCTGCTCATTGGCGCGCAGATCCAGCGCCGCGTA
AGCGCTCATGGCAAAAGCGCTGAGAACAAGGGTCATTAGCGCTCTGTTCATGACGGCAGC
ACCCTGGATAAAAACTGCCGGGTACGCGGATGCTGCGGATGGTTGAGCACCTCGTCGCTG
CTGCCCTGCTCGACGATCCTGCCGTCGACCATAAACACCACCTGGTCGGCCACCTCGCGG
GCAAAGCCAATCTCATGGGTGACCACCACCAGGGTGGTGCCCGATCGCGCCAGCTTCTTG
ATCACATCCAGCACCTCGCCCACCAGCTCCGGATCCAGCGCCGAAGTGGGCTCATCAAAC
AGGATCACCCGCGGGTTCAGCGCCAGCGCCCGGGCAATGGCGATACGCTGCTGCTGGCCG
CCGGAGAGATGCCGCGACCAGGCGTCGGCTTTATTGCGCAGTCCGACGACGTCCAGCAGT
TCATAGGCACGGGCAATGGCCTCTTTGCGCGTGACCTGCTGGTGGGCGATCGGCGCCTCT
ATCAGGTTCTCCAGCACCGTCAGGTGCGGAAACAGGTTAAAGTTCTGGAACACGTAGCCG
ACGTTGATCCGCTGGCGGAGGATCTCCTTTTCTTTCATCTCATACAGCTTGTCGCCTTTG
CGGCGATAACCGATATAGTCGCCGTCAATCTGAAAAAATCCCTCATCGACCCGTTCGAGG
TGATTTATGGTGCGCAGCAGCGTGGACTTGCCCGAGCCGGAAGGGCCGAGGATCACCGTC
ACCGTGCCCGGGGGGATCTCCAGCGACACATCGTCCAGCGCCTTGTGGCGGCCATAGTAT
TTGCTGACCCCGGTGATAGAGATATGGCCATTATGAGAGCTGGGCATGAACGGCCTCCTG
CGGCTGTGGTTGACGTGCGGGTTGATTCAGACGGCTGCTGCGGGCGCTGTTTACCGCCGA
GCGGCGTTCGCTGCGCGCCAGGCCCCGTTCCACCAGATACTGAATGGCGGAGAGGACGCT
GGTGATCGCCAGATACCAGGCGGCGCCGACCATCAACAGCGGGATCACCTCCTGGGTACG
GTTGTAGATCATTTGGATGGTGTAGAACAGCTCCGGCATCGCCAGGACGTACACCATCGC
CGTTCCCTTAGCCAGACTGATGATCTCGTTGAAGCCGGATGGCAGGATGGTGCGCAGCGC
CTGCGGCAGAATAATGCGCAGCGTGCGCCGCCAGGCGGGTAGCCCCAGCGCGGCGGCGGC
TTCATACTGCCCGTGGTCGACGCCGAGAAAGCCGCCGCGAATAATCTCCGCGGTATAGGC
GCTCTGCACCAGGGTCAGGCCCACCACCGCCGTGGAGAATTGCCCCAGCACGTTAATGGT
CTGATAGCTGGCCCAGGTGACGCCGGTAAACGGGATCCCCAGCGACAGGGTGTCGTAGAG
ATAGGAAAAGTTATAGAGAATGATCAGCACCACAATCAGCGGCAGCGAGCGAAACAGCCA
GATATAGCCCCAGGCGAGACTGCTGAGCAGCCACGATGAGGACAAACGGGCCAGCGCCAG
CAGGCCGCCGAAGATCACGCTTAACACCGTGCCGAGCAGGGTCAGGAGCAGAGTTTGCCC
CAGCCCCTCGAGGATCACCGGGTCGAAGAACCAGCGGGCGAAGACGCCCCACTCCCAGCG
CGGGTTAAAGGCCACCGACTGGATCACCACCGCCAGCACCAGCAGGGCGACCAGAGCCCC
GACCACCCGCAGCGGATAGCGCGCCGGCACTACTTTGATCGTTTCAGATGAATGCATAAT
GCCTCCTCAGGCGCTGTGGCTGTAGGCGCTCACCGCCAGCGCTTTAGTGAACCGCAGCCG
GCCATCGTACGGCGGCTGACTGTACTCTTCCGGGTCTCTCGTGAGGTCAAACTGCGCCTC
ATACCCCTGGCTGAGATAGAGCTTTACCGCCTCCGGCTGACGGAAACCGGTGGTCAGGTA
GATATGGCTGTACCCGGCCAGCACCGCCCGTCGCTCCAGCTCCTGGACCACCTTCGCCGC
CAGCCCCTGCTGGCGCAGACGGCGGTGCGTCCAGATACGTTTGATCTCTGCGGTGTGGCG
ATCCTTCGGCTTATACGCGCCGGTGGCGATAATTTCGCCCTCACGCTCAAGGACAATAAA
CAGCCCCTGCGGCGGCACATACCACTCACTTAACTCCACTTCCGCATCGCGGGAAAAATA
GTCGCCGTAGCGGGCGGCATATTCGGCAAACAGCCCGCTAATAATCGGCTGCAGCTCCGG
AGCCTCCGGAGAAATATCGCGGAATGCTTCGCTCATCGCGCCTCCTGTCAGTCGCCCAGT
CCGGGCGGATTGATTTCCGATTGCGGAATGCTTTCCACCCCTTCGCCCCAGCGGTTAAGC
ACTTTGGCGTAGTCCCCGCTGGCGATAGCCCCGTTCAGCGCCGCCTGGACGGCATTCACC
AGCCCGCTGTCTTTTTTCAGCGTTACCGCGATGTGCGCCGCTTTCGGCCAGCCGCCATCG
ACGCTGCCCACCAGTTTGGTTTTGCCGGTCAGCGCCGCCTTCCACGCGCCAATCACGTTG
GGGCCGAAGAAGGCGTCGGCTCGTCCGGTCTGCAGGGCCAGCGTCTGGGCGGCATCATCC
TTGGTGTAGACCGGGATAAACGGCTTAAGCCCCTTCTTGACGTTCTCCGCGTTCCACGCC
AGCAGGATCGCCTCCTGGTTGGTGCCGGAGCCGACAATAATCTTTAGCCCGGCGATATCT
TCCGCTTTGTCAATCTTGCTCAGCGGGCTGGTGCTTTTGACGTAGAAGCCCAGCGAGTCT
TTGCGGTAGGTGGCGAAATCGAACTTCTCTTTCCGCTCTTTGGTGACGGTAATATTGCTG
ATCGCGGCATCATATTTGCCGGAGGTGACCCCCAGCGGCCAGTCTTCCCATGAAGTGGGA
ACCACGTTTACTTCCAGCCCGAGGCTCTCCGCCACCAGCCGGGCGATATCCGCCTCGCTG
CCGAGCAGGGTTTTGTTGTCATCGGCAAAGACCGTCAGCGGCGGAGAGTTCAGGGCCGCC
ACCGCGACGGTGAATTTCCCCGGCACCGCCAGATGCAGATCTTGCGGCAACAGGGCAATG
GCCTGCGGATTTTTCGCTGTGTGAATCGGCGTTTTGTTGGCCTCCAGGCTCACTCCGGTG
CCATTGATCTTGACGTCCTGACCCCACGATGAGGCGCTAAATGCCAACGCGACGGCCAGC
AAGAGTGTTGTTTTCTGCATAGCGTGATTCTCTTTTATTATTTTTGGAATTGATTAGCGG
GTAGCGCCAGACCCAGACTTTCCCGCAGGGTGGTGCCCGGATAGTCGCGACGGAACAGTC
CGCGCGCCTGTAACAGCGGAACCACCTCATCCACAAAGCGCGGGAAGGTTTCCGGCGTGC
CGCCCTGAATAATGAAGCCGTCCGCCGCGTGCTGCTCGAACCACAGTTGCAGGCCATCAG
CGACATCGCTGGCGGTGCCGGTAAAGCGCGGACGCGGGCTGGCTGCCTCCAGAGCCACCT
GGCGCAAGGTTAATCCCCGCTCGCGGGCGTGACGCTTAATCTCATCGGTGGTACTGCGGA
AGCTGTTTTGTCCGAGGTCGCCAATATCCGGGAACGGTTCATCAAGCGGGTACTGCGAAA
AGTCATGGTGTTCGAAATAGCGCCCGAGATAATTCAGGGCATCCTCGATGGAAACCAGCG
CCGCGGTGGTCTGGTACTGCCGCTCCGCGTCCTCGGCGTCATCTCCGACGATGACGCTGA
CGCCCTGGAAGATATGCAGTTGGTCCGGACTGCGCTGATATGCGGCGAGTTGGCTTTTGA
CATCCCGATAAAATGCCTGCGCCTCGGCCAGCGAGTCCTGATGGGTAAAAATGGCATCGG
CGTGACGCGCGGCTAATTTTTTGCCGTCATCCGACGCGCCGGCCTGGAAAATAATCGGTC
GGCCCTGCGGCGTGCGGGCAATATTCAGCGGCCCGGCGACTTTAAAGAAATCGCCGTGGT
GGTCGAGCGTATGCAGTTTATTTTTATCAAAGAACTGGCCAGTCTCCTTATTGCGCACAA
AGGCATCTTCTTCCCATGAATCCCATAAGCCTTTCACCACCTGCAGGTATTCATCGGCAA
TGCGATAGCGCAGCGCATGATCCGGATGTTGGGCCCGGGAGAAGTTTTTCGCCGACCCCT
CCAGCGGGGAAGTGACCACGTTCCACCCCGCCCGTCCCTGGCTTAAATGGTCAAGGCTGG
CGAACTGGCGGGCGGTGGTAAACGGCTCGCTGTAGGAAGTCGATAAGGTCCCCACCAGCC
CCAGTCGCCGGGTGATCGCGGCCAGCGCGGAAAGTACCGTTAAGGGTTCGAAGCGATTTA
AAAAATGGGGAATCGATTTTTCGTTAATATATAAACCGTCGGCGACAAAAATAAAATCCA
GCTTCCCCGCTTCTGCTTTTAGCGCCGTCTGGGTGACGAAATCAAAATTAATACTGGCGT
CCGCCTGGGCCGCCGGATGACGCCAGGCGGACATATTTCCCGATGCGCCATGCAATATGG
TTCCCAGACGCAATTGTCGATTTTCAGACATAGCTACCCCTTCCCCTGTCATTCGTTAAA
TGTGTTGTAACGCTTCTTCCGCGAGACGGGCGAAATAGTGCGCCGCGGGCGCAATCAGCC
GTTCATCCGGATTAAATGCCGGATGGTGCAAACCATATTCGCTGGCGCTGCCGATGCTGA
CAAACGCCCCGGGAATATGCTGAAGATAGACCGCAAAATCTTCGCCGCCGAGATGCAGAT
CGGCATGGTGGGTGCGATACCCGGCCTGGGCTGCCACCTCGCTGGCGAAGTCGGCCCAGC
GGGCGTCGTTGACCAGCGCCGTCGGGCCGGCGTACCAGAAGACGTCAATCTGCGCGCCAA
AGGCGCTGGCGAAACCGGCGGCAATCTCGCTGACCCGGGCCTTGACCCGCTGCTGCACTT
CACTGCTGTGGGTGCGCAGCGTCCCCTCCAGCTCGACGCTCTCCGGCAGCACGTTCCAGG
TATTGCCTCCCTGGATCCGCGTCACGCTGAGCACCACCGAGTCGAGGGTGTTCACCTCCC
GGCTGGCCACGCTCTGCAGCACCGTCACCAGCTGGCTGGCCAGCAGGATCGCATCCCTTC
CTTCATGTGGGCGGGCGGCATGCGCCCCCTTCCCGGTCACTTTGAAGACGAAGCGGTCGA
CGTTGGCGTAGAACGCGCCGCCGCGGGTGGCAAATTCGCCCACCGGCAGGCCGGGCTCAT
TGTGCATGCCGAAGATCGCCGACACCTCCTCCAGCGCCCCGGCGCGGATCAGGGTTTTCG
CCCCGCCAAAATTTTCCTCCGCCGGCTGAAACAGGATCCGCACCCGCCCCGGGAGTTCCG
CTTCCCGCTCCTTCAGCAGCAGCGCCGCCCCCAGCATCACGCTGGTGTGAATATCGTGGC
CGCAGGCATGCATTACCCCTTGATTCTGCGAGCGGTAAGGCAGACCGGTCGCCTCCTCGA
TGGGCAACGCGTCGATGTCCGCCCGCAGGGCAATCACCTTGTCGCCGCTGCCGACTTCGG
CGACCAGCCCGGTTTTCAGATCGTAGGGCAGCAGGGTCAGCCCGCCGCTCTGCAGCCAGT
CGCGGATCCGCGCGGTGGTGGCCACCTCCTGCAGGGAGAGCTCCGGGTTCTGGTGCAGCT
CGCGCCGCCAGCTAATCAGTTGTTGTTCAAAGGACATTCAGCACCTCCTTGCCGTAGTGA
GCCTGCGCCAGCAGGCGCAGAGAGTGCAGGCGCGCTGGCCCGTCGCTAATGGGGGTATCA
ATGATGAGTTCATCCAACTGTTCTTCCGCCTGCAGCGCGTCAAGCCGGGCTTTAACCTGT
TCGGGAGTACCGGAGATCAGCGAAGATTCACGGCGGGCAATGCGCGTCGGTCGGCTGCCG
GCCTGGCGGGCAAAAGCGACGGCCTGCGCCTCACTGCCGACGGTCACCCGCTGGCCGTTC
TCCAGCTCGACGCCCCACACCTCGACCTGCTGCGCCAGCGCGGCGGCGGTGGCCGGATCG
TCAGCAACCACCACCTGGACGGCCACCATCGCCTCACGCGGGCTGAGCTCGCGCCAGCGG
TTGAACACGGCACGGCGCAGCGCGCTGTCGCCATTGAGATGGGCGGCAAAGACAAAGTTC
CAGTCAAGGCGGGCGGCCAGTTCAGCACTCTCCAGGCTGGCGCCGAGCAGAAAACCGTCT
GCCCGGCGCGGCGGGATCGGCGTGGCGCGTAGGCTCTCCTCTCCCCCGGGCTCAGTCAGC
GACAGCCAGTTATCCAGCTGCGCCAGCTGATCGGCAAAGGTCCCTTTCTCCTCTTGATGC
AGGCCCTGCTGCAGGGCGCGGGTGGAGAGCGGCAGGCCGCCAGGCGCCTTGCCGACCCCG
AGATCGATGCGGCCCGGCGCGAGGGCGGCCAGCAGGTTAAAGTTTTCCGCGACCTTATAG
GGGCTATAGTGCTGGAGCATGACGCCGCCGGACCCAAGACGGATCCGCCGGGTGTGGCCC
AGCAGCCAGGCGATAACCAGCTCCGGCGAGGGGCTCGCCAGCTGATCGGTATTGTGGTGT
TCAGCGACCCAGAAGCGGTGGTAGCCCCAGGCTTCGGCGTGTTGCGCCAGCGTTAATGTA
CGCGCCAGCGCCTGCGCGGCGGTTTCCCCGGCGGCAAGCGGACTTTTATCCAGGATACTG
ATTCGATAAGACATTTCGCAGGCTCATATGAAAGTACGTGCCTGCATTATTAAAATCTCT
GCTAACTATTGAGAAACAATTAATTCACATGTGTACTGCTGAAAATTAGATATGCCCGGC
TGAACGCTGCGCTTCCAGCTCGCGGAGCAGCGCCTCGGCCTGCCGCGGATTGCGCACCCG
GACGAAGCGAATATGACGATATTGCGGATCCTGCATATCGGCCAGATAGCGTCGGCGATG
CTGCCGCCAGGTTTTCAGCGTCCAGAGGATGATGGATTCCCGGCTGCAGAACGAACGGCG
AAAGCTCTCGCAGTTGCCCGTGCCCGGCCACAGCTCCTGATGTCGCCACGCCCGGCTCGC
CGCCCGCCATACCGCCTGGCGCAGCGTGCGCCAGAAACCATAATCTACCCAGATCACCAA
ATCCACCGCACGCCATTTAACGCTGCGGCTGCGATTGTAATTGCCATCCAGCACCCAGCC
CGGCGTGGCCGTCGCGGCGGCAATGGCGGCGAAAAATGCCTCATCCGGCGCGCCCTGCCA
GTTCGGCCGCCAGTACAGGCGATCGAGCTCGATCCAGGGTAGTCCCAGCCTGTGCGCCAG
GCGCCGGGCCAAAGTGGATTTGCCTGAGCCGCTGGTGCCGACCACGTTGATATTCATCTC
TGTTTCTCCCCGGTTACCAGACTCTGCCTGGCGATACTCTTGATCATCTTTCGGGCTGCC
GTCCCCCCGGTCATGCCGCGCCAGCGAATGTCGGTTCACCTGGCGCTGGCGTTTTTTGGG
CCTATTACAATACCTGCCCTGCACAGAGGAATAAATCATCCGCCATAACCATTCTGCTCC
ACTGCGTCCGGCCATCAGGCTGGCACAATCCTCAGGCCGGGCATACACTCTGCGTACCTG
TGAGCAGTATTCATCAATCCGGAAAGATTATGCTAAAAGAGAACGTAAACGATCTGCTCT
CCTTTATGGTGGTGGCGCGTGAACGCAGCTTTACCCGCGCGGCGGCCCAGCTTGGCGTGT
CGCAGTCGGCGCTCAGCCATGCCATGCGCCATCTCGAAACGCGGCTCGATGTCCGGCTGT
TGACCCGCACCACCCGCAGCGTGGTGCCGACCGAAGCGGGCGAGCGACTGATTCAGCGCC
TCGGTCCGCATCTGGAAGAGATCGAGCAGGCCCTGGCTGCATTGCGCGACACCCGAGAAC
GCCCGGCGGGCAACCTGCGCATTACCGCCGGGGAGCATGCCGCCAGCGCGGTACTCTGGC
CGGCGCTAAAGCCATTTATGCTGCAATATCCTGATATTAACATCGAAATCACTGTTGATA
ATGGGCTTACGGATATCGTGGGTGACCGCTTCGACGCCGGGGTGCGTCTCGGCGAACAGG
TGGCAAAAGACATGATTGCCGTGCGCATCGCCCCGGATATGCGGATGGCGGTGGTGGGTT
CGCCGGCCTATCTGCAGCGGGCCGGTACGCCGCAAACGCCCTGGGATCTTGCCCAACATC
GCTGCATCAATCTGCGCCTGCCGACACGAGGGGGACTTTACGCCTGGGAATTTGCCCGCG
ATGGCCGGGAGATTCAGGTGCGGGTGGAGGGACAGCTGATCCTCAACAGCCTGCCGCAGC
GCATCGACGCGGCGGAGGCGGGCCTCGGGCTGGCCTACGTTCCGGATGACTGCGTGGCGG
AGGCCTTAGCCAGCGGCCGGCTGGTGCGGGTGCTGGCGGAGTGGACCCCCGCCTTCCCCG
GCTACCATCTCTATTACCCCAGCCGGCGCCAGCATACCAGCGCTTTCACGCTGTTACTGG
AAACTCTGCGACGCTGATCTCATTGATAAATCTGTCAAATGCTCTCGGTAAATGTTTTAG
GTGCGTAACTATTAGGTTACGTGTAGGATTCAGCGCCATGTCTGAGCTTATCTCCTACGT
CAGAATGATGAGAAAGCCAGCATAATGTGCCAGCCGTCCTCCATTCCGGCTGCAAACATG
GGCATTGACAGGAAACTGATACATCAATGAATACGAAACACGAAAATGCAGCGGAGCATC
ATGCTGCAAAACGCCATTGGCTTAACTCACATGAAGCGGGTTATCACAAAGCGATGGGCA
ACCGTCAGGTACAGATGATCGCCATCGGCGGCGCTATCGGTACCGGTTTGTTCCTCGGCG
CCGGGGCACGTTTACAAATGGCAGGGCCAGCGCTCGCCCTGGTCTATCTGGTCTGCGGCA
TCTTCTCCTTCTTTATTCTTCGCGCCCTCGGCGAACTGGTCCTCCACCGCCCCTCGAGCG
GCAGCTTCGTCTCTTATGCCAGGGAGTTCCTCGGTGAAAAAGCCGCTTACGTGGCCGGCT
GGATGTACTTCGTTAACTGGGCGATGACCGGGATTGTCGATATCACCGCCGTGGCGCTGT
ATATGCACTACTGGGGCGCGTTTGGCGATGTGCCGCAGTGGGTCTTCGCCCTCGGCGCGC
TGGCTATCGTCGGCACCATGAATATGATCGGCGTGAAGTGGTTCGCCGAAATGGAGTTCT
GGTTCGCGCTGGTTAAGGTGCTGGCGATCGTCGCCTTTCTCGTGGTCGGCACCATTTTCC
TCGGCTCCGGTAAGCCGCTGGACGGCAATGCCACCGGCTTCCATCTGATCACCGATAACG
GCGGCTTCTTCCCGCACGGCCTCCTGCCGGCGCTGGTGCTGGTGCAGGGGGTGGTCTTCG
CCTTCGCCTCCATCGAGCTGGTGGGGACCGCGGCCGGAGAGTGTAAGGATCCGGAGACAA
TGGTGCCGAAGGCCATCAACAGCGTGATCTGGCGTATCGGTCTGTTCTATGTCGGTTCGG
TGGTGTTGCTGGTGCTGCTTCTGCCGTGGAACGCCTACCAGGCCGGACAGAGCCCGTTCG
TTACCTTCTTCTCAAAGCTGGGCGTGCCATATATCGGCAGCGTGATGAACATCGTGGTGT
TAACCGCGGCCCTCTCCAGCCTTAACTCGGGTCTCTACAGTACCGGGCGTATTCTGCGCT
CGATGTCGATGGGAGGCTCCGCGCCGAAGTTTATGTCGAAGATGAGCCGTCACCACGTCC
CTTACGCCGGGATCCTGGCGACGCTGGGGGTATATGTAGTCGGGGTTTTCCTCAACTATC
TGGTGCCATCTCAGGTATTTGAGATCGTACTCAACGTCGCCTCGCTGGGGATCATTGCCT
CCTGGGGCTTTATCGTGGTGTGTCAGATGCGTCTGCGCAAAGCGATCAAGGAAGGGAAAG
CGGCAAAGGTCAGCTTCAGAATGCCGGGGGCGCCGTTCACCTCCTGGCTGACGCTGCTGT
TCCTGTTCAGCGTGCTGGTGCTGATGGCCTTCGATTATCCGAACGGTACCTACACCATAG
GATCAATTCCGCTGCTGGCGGTATTGCTGGTGGCTGGCTGGTTTGGTGTGCGTAAACGCG
TGCATGAGATTCACAGCACGGCGCCGACGCTGAGGAAGTAACTGGCAGGACTCCCGGTTT
GTCCATCGCGGGCAAACCGGGAGGTCAGAAGTTAATTATCTTCAACCAGCTGCGACACAT
CGCTGCTGTTAATTTCCCGCTTATTACCTGACTCATCGATATAGCTGGTCATCCCCGTTT
CTTTATCCAGCTGCGGCTTGCCGTGGGTAACGATAGTTTGACCGCTCTTCGTGGTCATAA
CGTAGTTTGACGAACAACCTGCCAGCAGCGCCAGCATCGCGCCGGCGCAAATCACCATGA
ATGGCTTTTTCATTTTATCTCCACTGATTACCACTGCCCGCACGTGGCGGGAAAGGGTTA
AGTGTATAACCATCTGGTTTGTCAGGCCAATAGGCGTTTGTAACAGAGGGTGAGTCGCCG
GGCCAGGCCCGGCGGCATGCGGAGCGCGACCACCGTTTTCCGGTTTCGTCGCGCTGAGGT
CTTACAGGGCGATGCGGATCACATCGTCCGGCGCGGTGGCTTCTTTCTCACGGCTGGAAG
CCTGTTTCACGCTAACGTACAGCGTTTTTCCGTCCTCGGAGAGCGCCAGGCTGTTGGGGT
GAGTCGGCGTTTTAAAGGTCTTCACCACCTTGTAGCTCTTGCCGTCGATAACGCTGACTT
CCCCGGCCTTACGATGCGTCACATAGGCTTCGTTGCGCGCCGGGTTAAACAGTACCGCCA
GCGACTCCGGCGCGGCGATTTTCTCCAGCACCTTGCCGTCGCGGGTATCGACCACCAGCA
CTTCCGGCTGCTTGCTGTCGGTAATAAAGGCACGATGGCCGGCGGTATCGAGACTCAGGT
TAAGATAGAAATGCGCTTTGCCGTCATCCTGCAATTTTTTGCGCGACGCAATCGTGTTGC
TCTCGCTGTCGATGGTCAGCAGTTCGCCGTCGGCGTTGGTGGTATACAGACGCTTAGCCT
GCGGATCGATCGCCAGACCCGTCGCCATTGCCCCGGTGCCGGTAATGGTCGTTTTCAGCT
TCAGGGTCGCGCCATCTACCACCCAAATTACGCTCTCTTTGCCCAGACCGGTAATGTAGA
CCGTGTTGGTCTGCTCATTGACCGCCAGCTCGCGCGGCTGCAGCGGACGCACGGTTTCGC
TGCGCTGACGCTCGTCCAGCACCAGGCGCCCCTTCACGGCGCCGGTTTTGGCGTCAATAG
CGGTGACAGTGCTGTCGACGGTATTGCCAAACCACAGCGTGCCGGTGGCATGGTTGATAG
TGGCGCCGAACGGCTTCAGATCGTTGTGAATAATCTGCGTCACGTCGAGGGTGGTGGGGT
CAAGACGGTAAACCACCCCGCCTTTGTCCAGCGAACGACTCTGTGATGTGGCGACCCACA
GCGCATTCTCCTGCTGGCTGTAGGCCATTTCGTAGGCCCCTTTTCCGACGGCCTTGCGCA
GCATCTCTTCCGCGGCGTGGGCGCTAAAGCTGCCTGCCAGCAGCAGAGAAGTGACGAGCA
GTGAATGGCGCAGACGCGGCGCGGCAAAATGACGTAATGACATGACGACTCCCTTTGATA
AACCAGTATGTGCTGACCCGACATCGCTTCCGGCGGTAAAGTCCTGGCTTTACCCTTATT
TTTGAATGCGAATAGTAATCATTATTTATATCAAAGTGGAGCGTTAATTGTTGTTGTGCG
GCAAATTCATGCCTGGCGAGCACTATCCGTTAACCAGCAGCAGTTAATAATTTTCAAATA
TTTTACAAACGAGGTAACATATATACATATGTTCCATTTGGTTCGTCTTTGAGTATTATC
GATGAAAATCCTGTCCGTGCGTCACGTCGCCCTCCCGGCCCTGCTCTTGCCGCTCATTGC
CGCAGCCCAGGCCGCTGATGAACAAACCATGGTGGTGACCGCCGCGCCAACCACGGTTTC
TGAACTGGATACCCCCGCCGCCGTCAGCGTGGTGAATGGGGATGAGATGCGCCAGGCCGC
GCCGCGCGTCAATCTCTCTGAATCGCTGGGCGCCGTGCCGGGCCTGCAGGTGCAGAACCG
GCAAAACTATGCCCAGGATCTGCAGCTGTCGATTCGCGGCTTTGGCTCGCGCTCAACCTA
TGGCGTGCGCGGACTGCGCATCTATGTGGATGGCATTCCGGCCACCATGCCCGACGGCCA
GGGGCAGACCTCAAATATTGATATCGGCAGCGTTGACACCATTGAGGTGCTGCGCGGCCC
CTTCTCTGCCCTGTACGGTAACTCGTCCGGCGGGGTGATCAACGTCACCAGCCAGACCGG
CACCCAGCCGCCCACCGTGGAAGCCAGCAGCTACTATGGCAGCTTCGGCACCTGGCACTA
CGGGATGAAAGCCACTGGCGCCGTTGGCGACGGCAGCCACGCAGGCGATGTGGATTACAC
GGTCTCAACCAATCGCTTCACCACCCATGGCTATCGCGATCACAGCGGCGCGCGCAAAAA
TCTGGCGAACGCCCGGCTGGGGGTGCGCATCAACGACGTCAGTAAGCTGACTCTGCTGCT
GAATAGCGTGGATATCAAAGCCAATGACGCCGGTGGCCTGACCGCCGATGAATGGCGCGA
TAACCCGCGCCAGTCGCCGCGCGGCGACCAGTATAATACCCGCAAGAATACCCGACAGAC
CCAGGCCGGCCTGCGCTATGAGCGCCAGCTCAGTGCCCAGGACGATCTCAGCGTTATGAT
GTACGCTGGAGAACGTGAAACCACTCAGTTCCAGTCGATCCCGCGCGCGCCGCAGCTGAA
GCCGAGCCATGCCGGCGGGGTGATCGACCTTACCCGTCATTACCAGGGGATCGATACCCG
GCTGACCCATCGCGGAGAGCTGCTGGTGCCCGTCACGCTCACCGCCGGTCTCGACTACGA
AAACATGAGCGAGCGGCGCAAAGGGTATGAAAACTTTGTGATGGTCAACGGCGCGCCACA
GTATGGCGAACAGGGCGCGCTGCGCCGTAACGAACGCAACCTGATGTGGAACGTCGACCC
CTACCTGCAGACCCAGTGGCAGCTCACTGACAAACTCTCGCTGGATGCCGGGGTTCGCTA
CAGCTCGGTATGGTTCGACTCGAACGACTACTACATCACCCCAGGCAATGGCGATGACAG
CGGTGATGCCAGCTATCACAAATGGCTGCCCGCGGGCTCGCTGAAATATGCCCTGACCGA
CGCGTGGAACGTCTATCTTTCCGCCGGCCGCGGCTTCGAGACGCCAACCATTAACGAACT
CTCCTACCGCTCCGATAACCAGAGCGGCCTCAACTTCGGCCTGAAACCCTCCACCAACGA
CACGGTGGAGATCGGCAGCAAGACGCGGATCGGCAATGGGCTGTTCACCGCCGCCCTGTT
CCAGACCAATACCGATAATGAGATTGTGGTCGACAGCAGCAGCGGCGGGCGCACCAGTTA
TAAAAACGCCGGCAAGACCCGCCGTCAGGGGATGGAGCTGGGGCTGGATCAGCAGTTTGG
CGAGAGCTGGCGTCTGAAGGCGGCCTGGACCTGGCTGGACGCGACCTATCGCACTAACGT
CTGCGACGACGCCAGCTGCAATGGCAATCGCATTCCGGGGATCGCGCGCAATATGGGCTA
CGCCTCCTTTGGCTATCAGCCGGAGCAAGGTTGGTACGCCGGGAGCGATATTCGCTATAT
GAGCGATATCATGGCCAATGACGAAAACACCGCCAAAGCGCCCTCCTGGACGGTGGTTGG
CCTGACGACCGGCTATAAATGGAGCTACGGCAGGATGGATATGGATCTGTTCGGTCGCAT
AGACAACCTGTTCGACCGGGAGTACGTCGGGTCTGTCATCGTTAACGAGTCTAACGGACG
TTACTACGAGCCTGCCCCGGGACGTAACTACGGCATCGGCCTGAACCTCGCCTGGCGCTT
CGAATAACACGCCCCTTCCCCGCCGATGCCTCTCGCGATCGGCGGGCGAAGCGCTTTTCC
TTACCGTCTATTCCACCGCCAGGCGGACACCCGCCAACCACCCGCGCTTGACACTCCACC
CCCTTCGTAGTCATATAGTCACCACATAATCACCATGGTTACTATTTATATTGATCGGCA
CTTTTATCAGCCAGGGAGGGATAAATGGATAATGTCGTTTATGCGGACTGCGTATTGATT
AACGGCAAGGTCGCCACGGTGGACGCACATTTTAGTTTTAAGCGCGCCATCGCCGTGAAG
CAGGGATGGATTATTAACGTTGGTGAAGACCAGGATATTCAGCAGCATATTGGTCCCCAG
ACGCAGGTCATTGACCTTAAGGGCAAACTCATTTTACCCGCCGCGCATGACTCACATATC
CATATCGGCTGGCTCGCTGACAGCTGGCATTGCCTGAACTGCCAGGACGTGCGTTCCCTG
GCAGTACTGCGGGAAAGACTGCGCGACCAGGCAGCCCGTACTCCCGCCGGGGCATGGATC
CGTGTCTGCGGTCTGGATCCAAACGCAATCAAGGAGTGCGCGGCCGAGCAGCGCTCTCTG
ACGCGCTGGGATATTGACGACGTCACGGCCGATCATCCCACCCTGCTCGCCCTGTGGGAC
GGTCACTCCTGCATCGTCAACAGCCGGGCGCTGGCCCTCTCCGGTCTTGACGCCAGCACC
CCGGATCCCCTCGGCGGACATCTGGGGCGAACGGCCAGTGGCGAACTGGACGGCAATTTC
ATCGACCTGCCCGCCCTGCATCTCGCATCCGGCACGATGCCCCGTCTGACCGTAGCGGCC
CTCAAAGAGAACCTTATGGCAGCCCAGCGCCTGATGAACAGCGAAGGGTATGCCAGCTAC
ACGGAAGGCGCCATGGGTCCGGGGGAAAACACGCGCGAGGTGGGCGCCGCGGGGGATCGC
GCCATCGCCGCCTACCGTGAACTGCAGGATGAAGGAAAACTCACCGCCCGGGTATCCATC
GCCTTTTACTCCGCCGAGCGGGGGGTTCAGTCCTGCGCCACCCTGAAGCGCGATCTGGAT
AGCTTTGATTTCTCTCTGTTCACCGACCGGGACTGGCTGGATTGCCGGACCATAAAGCTG
TTCTGCGATGGCGTACCCACGTCGCACACGGCGTGGATGAATCAGGATTACGCCGACCGG
CCGGGATATCGCGGACGCTCGGTGTTTGGTGGCCCCGAGGCGACCGAGGAAGCACAAGTT
GAGGCGCTACAGCAGATGATTCTGCTGGCTCACCAGCGCGGTTTTCAGGTGGCAGTCCAT
GCGGTCGGCGATAAGGCGGTAAAAGTCACGATTAACAGCTTCGTGCAGGCGATTCAGCGC
TATCCGGGGGAGAGCCGACGGCATTATGTGCTGCACGGCTCAATGGGCGATCGGCAAGAT
TTCGTGACGGCGGCAAAATACGGCATTCTGCTTTCCGAACAACCCTCACCCGGCGGCCCG
GCATATGACTATGAACAGCGCGTCCGCTACTGTGGCATCAAGGGGGAAATCTGCAAAGGG
CTACGGGATATCATCGACCTTGGGGTCATCGTCGCCGGCGGGTCAGATGGCATTATGGCG
CTGGTGAACTGGCGCAAAATGGTTCAGGCAGCGGTCACCCGCAAATCATCTTCCAGCGGC
AACGTTATTCGCCCGGAGCTGGCAATTAGCGTGGCGGACGGCGTGCGGATGTACACCATC
AATGCGGCCTATCAGGAAGGGAAAGAAGCGGTACGCGGATCGATAGAGGTCGGCAAAGTC
GCTGATTTTCAGGTGCTGGACCGCGATATCTTCGCCGTAGCCCATGAGGAGATAGGCGCC
AGCCGCGTGGTGATGACTATGGTTGGCGGAAACGTCGTCTTTCAAGACTAACCGCGCTCA
CCCGGCTCAGGTCGCCGGGCGGGCAGCGTGCTGCTCCAGCGGAAGGCGTCTGCCCGTCAG
GGGCAACGTTCTTCCGCTACAGGAGCGAATTAAAGCAGATTTCGCAGGGATAACTCGAAA
ATGATCTTTTCCGCCTGGCAGGAGAAGGCGATGGAGAGGTCGAGTTTCACCGCGTCGCCA
GCGGCGACGATGGTGTAATCGACCTGCGGCGGTTCACTGGCCGGCGCTGCGGCGGCGGCA
CGTTCGCGCACGGCGGCTACGGTGGATTCCGCTTCTTCGCGGCTTGGGAACACCTTCTCG
GCCCGGTAGACGCAGTCCTCGTTATCAATGATCGTCCCGACATCAATGGCGCAGCCTTTG
GTGCTGCATTTATCTACTACATCTTTCATCGTAATAACCTCTTGAGTTTTCTTAAGGATA
AGAACCCGCCCGCCGAAAAGCAAACCATTAATATCCGTAAGGATTAGCAATTTTTCTATT
ATATCGCGCCGCGCCGGGCGCCATCTTGCGCCACCGCAAAACGAGGCACCATGTTTACGG
ACGGTCGCGTAACGATACGCGTTGCCCTCGCAGCAATCGTGGTCTCCATCACACTATTCT
GCACACCATCTCGTCTGCCTCGCCTCACAGCGTTAGTCTGGTCACAGAACAACGCCAACA
AGGAGCTGCTATGGCACTGCCGATTATGATTGATTGCGATCCGGGACATGATGACGCGAT
CGCCCTGGTCCTCGCCCTCGCCTCGCCGGAGCTGGAGGTGAAAGCCGTCACCGCTTCCGC
GGGCAACCAGACCCCGGAGAAGACCCTGCGCAACGTGCTGCGTATGTTGACGCTGCTGAA
CCGGCCGGACATTCCGGTTGCCGGCGGCGCGTGGAAGCCGTTGATGCGCGATCTGATCAT
CGCCGATAACGTGCACGGCGAGAGCGGACTGGATGGCCCGAGCCTGCCTGAGCCGGCCTT
TGCGCCGCAGAACTGCACCGCCGTCGAGCTGATGGCTAGCGTGCTGCGGGAAAGCCAGGA
GCCGGTGACTCTGGTGGCCACCGGACCGCAGACTAACGTGGCGTTGCTGCTCGCCAGCCA
TCCGGAGCTGCACGCGAAGATCGCCCGCATCGTGATCATGGGGGGCGCCATGGGGCTGGG
CAACTGGCAGCCGGCGGCGGAGTTTAATATCTACGTTGATCCGCAGGCCGCGGAAATGGT
CTTTCAGTCGGGGATCCCGGTGGTGATGGCGGGCCTTGATGTCACCCATAAGGCGCAAAT
CCTTCCCGCCGATATCGAGCGATTCCGCCAGATTGGCAACCCGGTGTCGACCATCGTCGC
CGAACTGCTCGACTTCTTTATGGCCTACCACAAAGATGAAAAGTGGGGCTTCGACGGCGC
GCCGCTGCACGATCCCTGCACCATCGCCTGGCTCCTCAAGCCGGAGATCTTTACCACGAT
CGAACGCTGGGTTGGCGTAGAAACGGAAGGCAAATATACCCAGGGGATGACGGTGGTCGA
TTACTACCATCTGACCGGCAATCGGCCCAATACCACCCTGATGCTGGATGTGGACCGCGA
AGCCTTTGTCGATCTGCTCGCCCAGCGGTTAGCCTTCTACGCCTGACCTCTATGCCAGGC
CCCTTTTCCCTGGCGGAAAAAGGGGCCTGTTAAGTCGAAGCCCGCCAGGTTAGTCGTCCG
CCGCGACGCGGATCACTACCTTACCGAAGTTCTCACCTTTTAACAGGCCGATCAGCGCCT
GCGGCGCCTGGTCCAGACCGTCGATCAGCTGTTCGCGATATTTAATTTTCCCCTCCTGCA
CCCAGCGCCCCATCTGCTGCTGGAATTCGGCGATCCGATGCCCGTAATCCTGGCCAATAA
TAAAGCCCTGCATCCGGATGCGCTTTTTGAGGATGGTCGCCATCAGCAGCGGCAGACGAT
CTGGCCCGTCCGGCAGCCCGGTGGCGTTATAGCCGCTCACCAGCCCGCAGACGGGTACCC
GCGCTGCGGTATTCAACAGCGGCAGCACCGCGTCAAAAACCTTGCCGCCGACGTTTTCAT
AATAAACGTCAATACCCTGCGGGCAGGCCTGGGCCAGCTGTTCGGCAAAATCATCCGCAC
GATGGTCAAGGCAGAGATCAAAGCCTAACGTCTCAACCGCATAGCGGCATTTTTCCGCGC
CGCCAGCGATGCCGACGGTGCGGCAGCCCTTAATTTTGCCGATCTGTCCAACCGTGGCGC
CAACCGGCCCGGTCGCCGCGGCGACCACCAGCGTTTCGCCCGCCTTTGGCTGGCCGATGT
CCAGCAAACCCATGTAGGCGGTGAAGCCGGGCATCCCCAGAACTCCCAGCGACCAGGACG
GGTGTTGCGGATTGTCACCCAGCTTCACCAGTCCGCTGCCGTCGGAGAGTTCATAATCCT
GCCAGCCGCTGTAGCCCAGCACCCAGTCGCCTGGTTGATAATCGGCATGATTTGAGCTGA
CCACACGACTCACGGTCCCTCCCACCATCACCGCGCCAATGGCCACCGGCGGCGAATAGG
ACGGCGCGTCGCTCATGCGCCCGCGCATATACGGGTCGAGCGATAAATAAACGGTACGCA
GCAGCACTTGACCCGGGCCTGGCGTCGGCACTTCGCTCTCTTCCAGGCGGAAATTCTCTG
CCGTCGGTTCACCATGGGGGCGGGAAGCCAGTACCCAGCGGCGATGGCGTTGCGGTTGAT
CTGTCATAGCAAACTCCTCTTGTTAGCAGACTGTACTGAGGCTAGCTGCTTTATGCGCAA
CGTGCTTTACCATTAAGAGCCGGATGGCGATTGATTAAGGCGAACCACCAGATAGACGCA
GGTCTCTGCGGATTCATTAATAAAGCGACAATCGTTGGGCGGGCCAAGCTCCAGACAATC
CCCCGCCTGCATCTCATGGCGGGTATTGCCTTCGACAAACACCAGCTCGCCCTGTTGCAG
CCAGATTAGCTGGCGGGCAAGCGCATAGGACGCGGCGGGCATCGGCACATCGCTACCGGG
CGGCAGCTCAATCTGCACCAGATCGATCGGCAAATCGCTGCGCGGCGAAACGTGGCGGCG
GAGATAGTGGCTTTGCGGGTCGCGCCATACCGGCTGGCTGGCAAAGCGCAGCAGCTTGCC
CTCCTGCATTTCCGCGCGGGCGATCAGGGTCGACATACTGATGCCGAAGGCGCCGGAAAG
GCGGCCCAGCATCGAGGCGGTCGGGCTGCTTTCGCCGCGCTCGATTTTATGGATCATCGC
CCGTGAGGCGCCGGCCCGTTCGGCGAGGTCGTTCAGCGACCAGCCGCGGGACTCGCGCTC
GATGCGGATGCGCGCGCTGATGCGCTGATTGAGGTTGTCTTCTATAGTATTCATAACGTA
ACACTATAGTGTGCGCCCCCCCATTACACAACCATCCACCGAGACGCGTTATTCCCGGGT
TAGCCGTTAAAATTATGCTGAAAACGGATGACAGCGTGGCGTTCATTATTGTAATAATAT
TGTACTACTATAGTGTACGAAAAATTGAGGTTTGCTATGTCCATTCGTCCTGCCATTAAA
GACGACTGCGCGGCGATCGCCGAGATCTATAACCATGCCGTCGTCCATACCGCCGCCATC
TGGAATGATAAAACTGTGGATACCGACAACCGCATCGCCTGGTTTGAAGCCCGCCAGCTG
GCTGGATTTCCGGTACTGGTGAGCGAGGAAGACGGCGTCATTACCGGTTATTCCTCGTTT
GGCGACTGGCGGGCGTTTGACGGCTTTCGCCATACCGTGGAGCATTCGGTGTACGTTCAT
CCCGAACATCAGGGGAAAGGGCTGGGCCGCAAGCTGCTGGTCGCCTTGATCGCCGAAGCG
CGACGGCTGAATAAACATGTGATGGTCGCCGGCATCGAGTCGCAGAATCACGCTTCGCTG
CATCTGCATGAAACGCTGGGCTTTATCACCACCGGGCAGATGCCGCAGGTGGGCACCAAA
TTTGGCCGCTGGCTGGATCTGACCTTTATGCAGCTGCAGCTGGATGCGCGTCAGGACCCG
GACGGCAAAGCATGAACGCGTCGCTCACTCTCGCCTGCCTGATCGCCGCCGGCGTTGGCC
TGGTAGTGCAGAACACTCTGATGGTGCGCATCACCCAGGCGGCGTCGACAATCCTTATCG
CTATGCTGCTCAATTCGCTGGTCGGGATCGTTATCTTCGTGACGATGTTACTGCTGCGCC
AGGGCGTCGCCGGCTTTCAGGAGCTGGCCCTGAGCGTGAAGTGGTGGACGCTGATCCCCG
GCCTGCTGGGGTCCTTTTTCGTCTTCGCCAGCATCAGCGGTTATCAAAACGTTGGCGCGG
CGACGACCATTGCGGTACTGGTGGCCAGCCAGCTGGTGGGCGGGTTGATTATGGATTTAG
TTCGCGCCCACGGCGTGCCGGTGCGGGCGCTGATCGGACCGTTATGCGGGGCGGTGATGC
TGGTGGTGGGCGCCTGGCTGGTGGCCAGACGCCAGTTCTGAGCGCATCTTCAGAGGATCG
CGCCGCCTTTGGTCAACTGCTCGCGGCGCGCGTCCTGCTCTTCCTGATGCTGTCGCCCAT
GATGGGCGATGGCGGTGCGCAGACGCTGCTGTTGGATATAGCGTTCCTCACGACTGAGTT
GCGCATCATCACTCAGGGCGATTAGCAGCTCATTCATATGCGCGATAACGCCCTCGGCCA
GGGTGTCATCGACTTTGACGATAACCTCATCCAGATGTGCCATCCTGTTCTCCTTTCGCT
TAATTCAGCTTCGCTTTGGAAAAATCGCTCCCCATCATGCTGACGGTGTAGCCGCTGACG
TTGCTGCGCGTCGCATAGAAGGTTTTCCCGGTCGCCAGGGTAATCCATGGCGCCTGCTGA
TAAAAGATCTCCTGCGCCTGTTCGTAGAGTTTGGCCCGCGCCTGCGGATCGCTCACCAAC
AGCGCTTTCTTTACCAGCGCGTCATAGGATTTATCACACCAGCGGGCGGCGTTGGAGCCG
GTCTGGATATTATCACAGCTGAGCAATGTGCCAGCAAAGTTGTCCGGATCGCCGTTGTCC
GACATCCAGCCATACAGGGCGCTGTCGTGCTCCCCTTTACGCATACCCGCAAGGTATTCG
CCCCATTCATAGCTGACAATTTTGGCTTTCACCCCCACTTTCGCCCAGTCGTTTTGGATC
ATTTCGGCAATGCGTTTTGAGTTTGGGTTGTAGGGGCGCTGGACCGGCATTGACCACAGG
GTCACTTCCGCGCCTTGCTCCAGACCCGCCTGCTTGAGCAGCGCTTTGGCTTTCTGCGGA
TCGTAGTCATAGTCCGGGAGATCTTTCTTATACCCGAGCATCGTCGACGGGATCGGTGAT
TTCGCCACGCTGCCGGAATCGAGGAATACCGCCTTGACGATCGCCTGCTTGTCGGTAGCG
TAGTTTAACGCCTGGCGCACCAGCACATTATCAAACGGTTTTTTCTCGGTGTTAAACGCC
AGATAGCCGACGTTCAGCGCCTCAACCGCATGCAGCGCCAGATCTTTATTGCCCTTAATC
ACCGGGAACTGTACCGGCGACGGCGCGGGAATAATCTGGCACTCGTTGGTCTGCAGTTTC
GCCAGACGGGTCTCGACGTTCGGCGTAATGGAGAAGATCAGGTGCTTGGTCGGTACCTCG
CCTTCCCAGTAGTGGGGATTGGCAATATAGCGGATTTGCGAATCCACTTTATACTGCTGC
AGCGCATACGGCCCGGTACCGACAGGCCAGTTATCAACGTTTTCCGGCGTTCCTTTCTTC
AGCATCGCCTCACCATACTCTGCCGACAGAATAGAGGCGAAGTCCATGCCCCAGTCGGCA
AGAAACGCTGCGTTCGGCTCGTTGAGCTCGAACTGGACATGGTAATCATCCACCTTTTTC
ACCGATTTAATCAGCTTATCGAGGCCCACGTCGTGGAAGTATTCGTAGTTCCCCTGCGAC
ACCTTGTGATAAGGATGCTGAGGATCCATCTGGCGCAGCACGGAGAACAGGACGTCGTCG
GCGTTAAAATCGCGGGTCGGTTTGAAGAATTTGTTGCTGTTGAACTTTACCCCCTGACGC
AGAGTAAAGGTCCAGGTTTTGCCATCCTCAGAGACGTGCCACTCGGTGGCCAGCGACGGG
ATCGGCGTATTTTTCACCGGGTCAAAGCTCACCAGACGGTTATACAGTACCTGCGAGCTG
GCGACGAACGACGGACCGGAGCTGGCGATCTGCGGATTGAAGGACTCCGGAGAGGCTTCT
GAGCAGTAGACCAGAGTGTCATTGCCTGCGGCCCAGGCGGCGCCGGCCGGCAGCAGTGCG
CTCAGCAGCAGCGCCAGCGTGGTTTTCCCTGTAGACATGGTTATAAGTCCTGATTATTGA
TTATAAGAACAGTAATAACAGCACAGCCGCCTGACGGCGGCAAATAATCAATGGCTATCA
CCTTATGCAAAACGCGTGGAATTTGCTGGTTTAATCGACGTTGCGCTGCTTTTTACGCCA
GAGGGCTTCGGGGTGTTGTGAGCCACACAAAATTCCTGCAAAAAAATGTGCGATAACCGC
CCGGCTCACGCTTCCCGTCAGTGCCGCCCGGTACACTGGGGGAACCGCAGAACAAGAGGT
TTCCACCATGACAATCACCTGCAATCTGTACATTGACGGCCAGTGGCACGATGCCGAAGG
CCGCCGCACCTTTACCCGACGCCACCCGGCCCACGATGAGGCAGCCTCGGTGGCCGCTGC
CGCCAGCCTCGCCGACGGCAAACGCTGCGTCGAAGCCGCGGCCTGCGCCTTTCCGCTGTG
GCGCGATACTGCGCCGGCGGAACGACGTCGCTTACTGCTCGAGGCGGCGGAACAGATGCT
GTTGCGGGAGGCGAAATTTATCGCCGCCATGGCGGCGGAGACCGGCGCGACCGCGCACTG
GGCCGGATTTAACGTTCATCTGGCGGCAGATATTCTGCGTGAAGCGGCGGCGCTGACCAC
CCAGATTGAAGGGCAAATAATTCCGTCCAACGTGCTGGGTAACCTGGCGATGGGCGTCCG
CCAGGGGGCGGGAGTGGTGCTGGGCATGGCGCCGTGGAACGCGCCGCTGATTCTGGCCAC
CCGGGCCCTGGCGACGCCGCTGGCCTGTGGCAACACGGTGATCCTTAAGGGCGCCGAACT
TTCCCCCGCCGCTCAGGGACTGATTATCGACGCCCTTGACGCGGCGGGCTTCCCGCCGGG
CGTGGTGAACTATCTTACCTGTGCGCCTGAAGATGCGCCGGCGCTGGTGGAATCGCTGAT
CGCCCACCCGGCGGTGCGGCGCGTTAACTTTACCGGCTCCACACCGGTGGGGCGCATTAT
CGCCCGCACCTGCGGACAGTATCTGAAACCAGCGGTGCTCGAGCTCGGTGGAAAAGCGCC
CCTGCTGGTGCTGGACGATGCTGATATTGAGCAAGCGGCGGCGGGCGCTGTTTTTGGCGC
CTTCGCCAACGCCGGGCAGATCTGCATGTCCACCGAGCGCATTATTGTCGACAATGCCGT
AGCGGAGGCGTTTATCCCGCTGCTGGCCAGGCGCGCCGCCGCCCTGCCTGCCGCCCTCAC
GGGCCCGGTTGTCGATATGAACACCATCGCCCGCTGCAACGCGCTCATTGACGATGCGTT
AGCGAAAGGCGCTCGCCTGCTGACCGGTGGTAGAGCCAACGATACCCATATGAGCCCGAC
CCTGCTGGACGGCGTGACCCGCGAGATGCGCCTGTGGCGTGAAGAGTCCTTCGGTCCGGT
GAAAGCGATTATTCGCGTTCATAGCGAAGAGGAGGCGCTGGCGGTGGCCAACGACAGCGA
GTACGGTCTTTCCGCTGCGGTCTACAGCCGCGACAGCGCCAGAGCGTGGAACGTAGCGCA
ACGTCTGCATACCGGGATTTGCCATATCAATGGCCCAACGGTGCATGATGAGGCGCAAAT
GCCGTTTGGCGGCTGCAAAGCCTCCGGCTATGGCCGCTTTGGCGGCCGGGCCGGGATCGC
GGAATTCACCGAGCTGCGCTGGATAACGATCCAGACCCAGCCCCGCGAGCTTCCCTTCTG
AGGCCCAGCGCCTCTTAACTATGGCTGGCGATAAGCTGCGCCAGCCCCTGCGGATTTTCC
CACGCCATCGAGTGTCCGGCATGGGGCACGATGCCGACCGGGATCCCTTGTGCCTGAACG
AGGTCGCTATCCGCATAAGGGAGCGACCGCTCTCCGACTATCAGCATTTTCTGGCAGCGC
AGCTGGCATAGCTGGGTAAACCAGGGCGTGTCGCTGCCGCGTATCAGGCTGCTGGCGGCC
CGCCAGACGGCCCAGGGGGCGCTGTTTTGTAAACAACCCGCCCACGGCGAGCGCTCCTCC
GCCAGCAGCCTGGCATAGCCGTCAGCGACAAAGGCTGTCTCTGACTGCGCAGCAATGCGC
CTGCTGTACTCGCCGCCGCCGGCGAACAGGTTGGGTTCCGAGACCAACAGCGTGGTCACC
CGCTCGCCCAGTAGCCCCGCCGCTTCGATGGCGATGCTCCCTCCCATGCTATGCCCGAAC
AGCGCGAAGCGCTGCAGGCGCAGGTGGCTGAGGAACTGCTCCAAAACTAAAGCCTGCTCA
TGTATGTTGTAACTAAACGCGCGCGGTTTATCGCTATAGCCGAAGCCCGGCAGATCGATG
AGTATTTTGCGCCGTTCGCGGAGCGCAGGATCGCTGGCAATGCGGGGATAATCGTAGGAT
GACGCGCAGCCAAGGCCGTGGATAAACACCACCGGAAGGCCATCTCCCGGGAAATCGTGC
CAGCGCAGCGTGGCGCCAGCGACGGACGAATAAAAACCGTTCACCTGTATGCCTCCATGA
TAAGGTTACTGGTTTTTTATACAGTAACCTCATCCTTTGTGCTACCCTTTTCTGCCGTCT
AGCGCCTGAGGGTTAAAACAGCGAGACGAGCAGCGCCATCGGGAAGCTGAACGGCCAGGT
GGCGCCGATCAGCAGGGCCGCCAGCAGGCGGATCATCCGGCTCTCTTTGGTTAAAAACCA
GCTAATCACGGCGCATATCACGCCCATAATGGCGTAAAACACCAACATTTTTTGATATAA
CGTCATTCTTACTTTTTCCTTCCCTGAGGGGCGTTCCATGGTGGGATGATTATCTGCCAT
GACGTCGTGATTCAGAGATACCTGTATAACAAAATCAGAAACGGGCTGAATATTCAGAAT
AAAGCCTGATTCGTCTTAATCTGATAGCGCAACCGCTGGCGCCGTACTATACCTTTAGGA
CTTACTCATTAGGGTGGCGCTATGGATGTCTCCAGTAAAACCGTCGTTATGATTAATGTC
TGCGCCGCGTTCGCGCTTATCAGCCTGCTGTCCGTAAGATTTGGCTGGTTTTAATCATTT
AATTCAGCAACGAAACCTAAAAAAGCAGCCCCGAAGGCTGCTTTTTTACGCGCGAACAAC
AGAGTTGTTATCTTGCTGTCGGGCGGCGGGGGCTAACTGCGCGGCAGCTATTACCTTATT
AAGACTGGGGTTATAGCGCGGCAGTACATTGACTTTTTCACTATCCCATTCGGCGGCGGC
GCAGACGGCCTGCCCTACGCCCATCTTCTCACAGCTTTGGATTCGTTTCGCCGGGGCATT
ACCATAGCTCAGCGCCACAGCGCCGATAGCCAGCAGAATAAAAGCAAAAATTTTCACAGC
GACATCAACGTCAAAACCTAATATGCCCCAAATGATCGCATGAGCGGCGGCGGAAAGTCA
AACCCGGGGCGCGCTACCGGGCGGCATCCGGTATTTGCCTCTGCCTCAGGGCTATAAAAT
ATTCAGAACAAATATCATGCGATAACCGTAAATATTAAAAGCTTATCTCTAGCCGTGAAA
TACTTTCTGTTCAGGGGAGTTAATTTCGCTAATAAGGAAAATATTTCGCCGTCGGCAAGG
GGAAAAGGATCGCCGCCTTCGCCACAGGCGCAATATATCGCGCGGGCCGTCATCGTAAGA
AGATAAATGGCGATGGCAAGCCGTTGTAACATAACCTCTTCATCTCCGTCATCACGGATA
AGAGCCAGAAATAGCGCTAAATGACAACAAATATCATTTGCCTTCGCGTCAGATAATACT
TACATTCATAACCATTGGTAATGCTTTAGCGCAGTTCGCGCTTTGAATTTCGAGGTGGAT
ATGTCCGGAATCATCACGCTGGTCATCGCGCTAATCCTGCTGGTCGCGGCGGTGTATAAT
CTTATTTCCTACATTCGTGACCGGCGCAGCGCCAGCCTGCCCAGCAAAAAAACCAAGCGC
TGAAAGTAATTAAAGCGGTATTCTCGTTACCCCGGCGCGACTGGCCGGCTCATCTCTTCG
CTCTTCTGCGAGCACAAAAAAGCCCCTGCCGACAGACAGGGGCCGCAATTCGGTCGCGAA
CCGCGATGTTGCCGCCCCACCCGCCGGGCGCTGTGCGCCCAGGGTGACTGGCGGACCCCA
TCCGGCGCTTATCTCCGGCACTCATGATGGCTTAGCTCTTGAAGGGGCATCAGAATAATC
TCATATCCCCTGGGTTGAGTTTTGACAATTTTTGCCATTGTGACTATTAGCGGCCTAACA
CACCCATCGCGCAATAGTCGCCTGGCGCTAAATGATCAATCCTTTAGCTATGCTTAACCA
TCACATGGCGGACCACGGTATAATCCTCAAGGCCATACATCGACATGTCCTTGCCGTAGC
CTGACAGCTTCTGGCCACCGTGCGGCATTTCGCTGACCAGCATAAAGTGGGTATTGACCC
AGGTGCAGCCGTACTGCAGCCTGGCGCTAAGACGATGGGCGCGACCGACATCTTTCGTCC
ATACCGAGGAGGCCAGGCCATACTGAGAGTCATTCGCCCAGCTCAGGGCCTGCGCTTCAT
CGCTGAAAGGCGTCACGCTGACTACCGGACCAAACACTTCGCGCTGGACAATAGCGTCTT
CCTGCCGGGCGCCGGCGAGCAGCGTCGGCTGGAAGTAATAGCCCGCGCCGTCAGCCCGAC
TGCCGCCGGTGACCACCTTAATGTGCGGCAGCGCCCTTGCGGCTTCCACCGCCGCGCTAA
CGCGCTCAAGATGGGCCAGCGAGCTCAGCGGACCCAGTTCGGTGGCAGCGTCCTCCGGCG
CCCCCATTTTCAGGCTGGCCACCGCCGCCCCAAGTCTCTCCACCAGCTGGTCATAGATAC
CCTGCTGGGCGTAGATCCGGCAGGCGGCCGTGCAGTCCTGGCCGGCGTTGTAAAAACCGA
AGGTCCGCACCCCATCCACCACCGCATCGATGTCCGCATCGTCAAAAACGATCACTGGCG
CCTTACCGCCCAGCTCCATGTGGGTGCGTTTAATCGACGAGGCGGTATGGCCAATGATAT
GGGCTCCGGTGGCAATCGATCCGGTCAGGGAGACCATTCGCACTTTAACGTGGGCGGTCA
AGGGGTCGCCCACCGTTTTACCGCGGCCAAACAGCACGTTGATAACCCCCTCCGGGAAGA
TATCTTTTGCCAGCTCCGCCAGCTTCAGCGCCGTCAGCGGGGTGATCTCCGAGGGTTTTA
TCACTACGCAGTTGCCCGCCGCCAGCGCCGGGGCCAGCTTCCAGGCCGCCATCATCAGCG
GATAGTTCCACGGCGCGATGGAGGCCACCACGCCCACCGGATCGCGGCGGATCATTGAGG
TATGCCCTTCGAGATACTCTCCGGCCGCCATCCCCGGCAGGCAGCGAGCGGCGCCGGCGA
AGAAGCGGAAGACGTCGGCGATGGCCGGCATTTCATCATTAATCACGCAGTGCAGCGGCT
TGCCGCAGTTCAGCGACTCCAGCTGCGCCAGGGTTTCAGCCTGCGCCGAGATGGCGTCCG
CCAGCTTCAGGAGACATTCCGCACGCGTCTTCGGCGTCGTCTGACTCCAGGCATCGAATG
CCCGGTCCGCCGCCTCAACGGCGGCATCGACCTGGGCTGCTGTCGCTTCGGCAATCTCCA
GGATCACTTCGCCGGTTGCAGGGTTATATACCGGAACCTTCTCGCCTTCACCTGCCACTA
ACTTACCGTTTATCAATAGGTTGTGTTGCATAGCATTATCCTGTTTCATGGTTTTATTTC
CCGTTTCCGGCGTCGTTATCGCCGTCGCGGGTGAGCCACCAGGCCCCTAAGATTGGTATC
GTCGTTACCAGCATTACCAACAGCGCGACAACGTTGGTGACGGGCACATCTCGCGGCCGC
CCCAGCTGATTCAGCAACCACAGCGGCAAGGTGCGTTCATGCCCCGCGGTAAAAGTGGTA
ACGATAATTTCATCAAACGACAGAGCGAATGCCAGCATTCCCCCCGCCAGCAGCGCCGAC
CCCAGATTGGGCAGCACTACGTAACGAAAGGTCTGCCAACCGGTAGCGCCTAAATCCATC
GAGGCTTCCACCATACTCCACGAAGTCCGGCGGAAGCGGGCGATGACGTTGTTAAACACC
ACCACCACGCAGAAGGTCGCGTGCCCCACCACGATCGTCAGCAGGCCAGGCTCAAGGCCG
ACCGCTTTGAACGCCGTCAGGAGCGCCAGGCCGGTAATGATCCCCGGCAGGGCGATAGGC
AGCAGCAGCAGTAGCGACACCGCATTTTTGCCAAAAAAGGCGCTGCGCCACAGGGCTCCT
GCAGCCAGCGTGCCAAGCACTAAGGCAATGGCGGTCGACAGGGCGGCGATCTTAAGTGAC
AGTGTCACTGCCTGCAGAATGTCGCTGCGCCCGGCCGCCTCGCTGAACCAGCGCAGCGTC
AGCCCCTGCGGCGGAAAGCTAAAGGCTGCATCTTCCGTATTAAAAGCATAGATGGCGATA
ATCAGCAGCGGAAAGTGGAGGAATATCACCCCGCCCCAGGTCGCCAGTCGCAGATACCAG
GGCGCGCGTTCAGAGTGCATCGAAGGCTCCCAGACGTTTCACGAACGCCAGATAGAGGGC
AATCAAGACGATAGGCACCAGGGTAAACGCCGCCGCCATCGGCATATTGCCGATCGCCCC
CTGCTGCGAGTAAACCATATTGCCGATAAAGTATCCCGGCGGGCCCACCAGCTGCGGCAC
GATAAAGTCGCCTAGCGTCAGCGAAAAGGTGAAGATCGACCCAGCGGCGATGCCGGGAAT
GGCCAGCGGCAGCACCACGTAGCGAAAGGTCTGCCGCGGGGCCGCGCCGAGATCGGCCGA
GGCCTGTAGCAACGATCCCGGAATACGCTCCAGCGCCGCCTGCACCGGCAGGATCATAAA
CGGCAGCCAGATGTAGACGAACACCAGAAAGCGTCCAAGGCCGGAGGTGGACAAGGTATT
GCCGCCGACCGCCGGGACGCTCAACAGCGCGTTCAGCGCCCCCTCCAGTCCAAGATGACC
GAGGAACCACTGCGCCACGCCATCTTTCGCCAGCAGCAGCACCCACGCATAGGCTTTGAC
GATATAGCTGGCCCACATTGGCAGCATGACCGCGATATAAAAGAAGGCCTTCATTTTGCC
GCTGGTATAGCGCGCCATATACCAGGCCATCGGCAGCGCCAGCAGCGCGCTGGCCAGCGT
GACGCACAGCGCCATCACCAGGGTCCGCACAATAATGTCGTAGTTGGCAGGGTTGAACAG
CGCCCGCAGGTTAGCCAGCGTGAAGTCGCTGGTCACCGACATGGTGAAGTCGTCAAAGGT
ATAAATGCTCTGCCACAGCAGGGTCAGCAGCGATCCCAGATAGACGATGCCAAACCACAT
CAGCGGCCCGAGCAGCAGTAAAAACAGGCCCAGCGCCGGTCGGCGCCAGAAGATCCCCGA
TATGCGCCCGGTCTGCGCAGGAATTATTGCCATGGTCATCTCAGCCTCCGCTTTCCAGCG
GGGTCATCGCCGAGCGCGACCATGACGCCTGTACTATTTGCCCGGTTCGCGGAACGCTGG
CCGCCGCCGCGCCATCGATGTTGGCCTGGCTGACCAGCAGTTTGTCGCCATCCGCGAGGC
GGAGCTCGATCCGCGTCGCCGCCCCCTGATACTGCACCGCCTGCACCACACCCTGCACCT
GCACCTCGCCGCCGCCCTGCAGGCGAACATGCTCCGGACGCAGCGACCAGCTGCCCGCCA
TCCCGCACAATCGTCGGGCCGCCTCGGCTGCAAAAACGTTGGCGGTGCCGACAAAACCGG
CCACAAATGCGGTCCTGGGGTGCAGATAGAGATCCTGCGGGGCATCCACCTGCTCAATGC
GCCCGTTGTTAAACACCGCCACGCGATCCGACATCGACAGCGCTTCGCTCTGGTCGTGGG
TCACGAAGATGAAGGTGATCCCCAGCGACTGCTGCAGCTTTTTCAGCTCCACCTGCATCT
GCTCGCGTAGTTTCAAATCCAGGGCGCCCAGCGGCTCATCGAGCAGCAGCACCCGCGGCT
GGTTCACCAGCGCCCGGGCAATCGCGACCCGCTGCCGCTGGCCGCCGGAGAGCTGGGAGG
GCTTGCGATGATGAGCAAAGCCAAGGGCCACCTTCTCCAGCGCCTCCTGGGCGCGGGCAT
GGCGCGCTTTCTTCGCCATGCCTTTGACCATCAGGCCGTAGGCGACGTTGTCAAGGATCG
ACATGTGGGGAAATAGCGCGTAGTCCTGGAACACGGTATTCACATCCCGCTGCCAGGGCG
GCAGTTCGCTGGCCGGCTGACCAAAGATATGGATGGTTCCGCCGGAGAGCTGCTCAAAAC
CGGCAATCAGCCGCAGGCAGGTGGTTTTACCCGAGCCGGACGGACCCAGCATCGAGAAAA
ATTCTCCATCGCGTATGCCAATGCTAACCCCATCCACCGCCCGCACATCGCCATACAGGC
GCGATACATTCTGGAACTCGACCGCGTACGTCATTGTTTGCCTCCGATCCTTAGCGGCCG
CCCATTATCGCAATATAGTCCTGAGTCCAGCGGCTATAGGGCACGTATTTCCCGCCTTCC
GCAACCGGCGTTTTCCAGAAGTGAATGCGGTTAAACTGCTCATAGCCGTTGGTCTCACAG
CCTTTATCACCGAGCAGCGCGCTGGCTTTACAGCCCTCAGGCACCACCGGCAGCGAACCG
AACCAGGCCGCCACATCGCCCTGCACCTTCGGCGTGAGCGACCAGTTCATCCATTTATAG
GCGCAGACCGGGTGCTTCGCCTCGCTGTGCAGCATGGTGGTATCCGCCCAGCCGGTTACC
CCCTCCTTCGGGAACACGGTGGCGACCGGCTGGCCTTCCGCCTTCAGGCCGTTGGCTTGA
TAGGGCCACGAACTGGAGGCGGCTACCCCTTCGTTTTTGAAGTCGTTCATCTGTACGGTG
GCGTCATGCCAGTAGCGATGGATCAGCGGTTGCTGGTCGCGCAGGACTTTCAGCACCGCG
TTGTACTGGGTTTCGGTCAGTTGATAGGGGTCTTCGATCCCCAGCTGCGGCTGGGTGGCT
TTGACAAACAGCGCGGCGTCGGCGATATAGATCGGGCCATCATAGGCCTGCACCCGCCCC
TGGTTGGTTTTACCATCCGGTAGATCCTGCTTGACGAACACCACGCGCCAGCTGTCCGGC
GGCGTCGGGAATACGCGGGTGTTGTACATCAGCAGGTTCGGCCCCCACTGATACGGCGTG
CCATAGACTTTACCGCCGACGTTAAACCACGCCCCCTTCGCAATACGCGGATCAAGGGAG
CCCCAGCCGGCAATCAGCGCCGTGTTGATCGGCTGCACGCGTTTGCCCATGATCAGGCGC
AGCGAAGCATCACCCGAGGCGGTGACCAGATCGTAGCCGCCTTTGGCCATCAGACTGACC
ATCTCGTCAGAGGTGGCAGCGGTTTTGACATTAACCTGGCAACCGGTGTCCTTTTCGAAC
TGACTCACCCAGTCGTACTGTTTGTCGGTCTGACCGCGTTCGATATATCCCGGCCAGGCA
ATAATATCGAGCCGCCCTTCCGGTTTATCCAGCGAGGTGAGCGGCTCTGCCGCCTGAACG
GTCAAACAAGCCATACCCAGCACATAAAGGCTGCAACGGGCAATTTTTTTGCTCATCAGG
TGTTACTCCTGTCACAAAGGAATTAGCGGCAGCCGTGCCGTAAAAATATCTCCTGAAATA
AGGGTAGTCAGCGGATTAACGCCCCCAGGGGAATTTATTCAGGTTGTGACCCGGGACGCA
TTACGTAAAAATCGCCAACACAAGCAGGACTTTATGGATTATAGACAACGAGTTAGGGAG
TGAGGAGGGGTATGCATATTTCCTATGGTGAGCGCCGGTAAAATAATGACCGGCCTCGAT
AAAAATCCTCTTTCGCTTATTTTCGCAGAATGTTTATGATGAGAAAAATAAACGACAGGG
TCAGGCAAGCTGTTCGCGAATAAGCTCCCCCAGGCGCTTCACCCCCTGCTCTTCGCGTTC
CCCCCAGCCCCAGGCGGTATTAAAACGGAAAAACGAGGTCCAGCTGTCGGAGGTGGAGAA
CATTTTCCCTGGGGCAATACTGATGTGCGACGCCAGCGCCCGGGCGCTAAGTGCACTAGC
GTCGGCCCCTTCCGGTAGTTCGATCCACAGAAAGTAGCCGCTGTCGCTGTGGTGGACGAT
GACCTCCGGCGGCAGATGGCGCAGCAGCGCCTGCCAGGCCTGCTGTTTACGCTCCGCCAG
CTGACGACGTAGACGGCGCAGGTGGGCGTCATAGCGCTTGGTGGACAGGTAATCCACCAG
GGCTAACTGCATCGGCGAACTGGTGGAAAGCGTACTCATCAGCTGGAGCTGCTGGATCCG
CCGCGCCTGTTTGCCGGCCGCCACCCAGCCGATACGAAAGCCGGGTACCAGACATTTTGA
GAACGAGCTGCAGTGCAGCGTCATCTCCTGGCGATCCCAGAACTTCGCCGGTAACGGCTT
TTCGCGGCCAAAATAGAGCTCGCTGTAGACATCATCTTCGATCAACATCACGTTATAGCG
CGCCAGCAGCGCCACCAGCGCCGCTTTTTTTTCAGCGCTGAGGGTGAAGCCGAGCGGATT
CTGGCCGTTGGTCATCAGCCAGCAGGCCTTCACCGGATAGTTTTGCAGGGCCGCCTCCAG
CGCCGTCAGATCAATGCCTTCCCTGACGTCAGTGGCCACCGACAATGCTTTCAAACGCAG
CCTCTCCAGCGCCTGCAGGGCGCCGTAGAAGCAGGGGTTTTCCACCACCACCCAGTCTCC
CGGCTCGGTCACCGCCTGCAGGCTGAGGTTAAGCGCCTCCAGCGCCCCGGCGGTGATGAC
GATCTCGTCCGGCGAGACGTTCATCCCCTGCAGGGCATAGCGACGGGCAATGGCATGCCG
AAGTTCTGCATTGCCCGGCGGCAGATTCTCAATGACGCTCATGGCGGTGGCGGTTTTACT
CACCTGCGCCAGCGAGCGGTTGAGCTGCTGCAGCGGGAAGAGACGCGGGTCCGGAAAGGC
CGAGGCAAAGGGCAGCATCGACGCCTGGCGGCTGGCCTGGAGCACCTCAAAGATATAGGT
ATTGATATCGACGGCTTCATCGCGAGTGACCTGGGCAGGCGGCGCCGGCTGGCGGAGCTT
CACCGGCTGGGGGGCAACATAATAACCCGACTGCGGACGGGCGACGATGCGCCCCTGGCT
TTCCAGCAGCTGATAGGCATGGCTGACGGTCATAAAGCTCATGCCGCTGCTGATCACCTG
CTCGCGCAGCGACGGCAGCCGATCTCCAGGCAACCAGACGCCAAGGGCGATCTGCTCGGT
CAGTTGCTGCGCCAACTGTTGATACTTTTTCATTGCGGCCGTCCCCGTACGATAACGTCC
CATTATCATATATCAGTTATAAAAAAATCATAGTTTCCTGTAACTGTTATATCTGCAGCG
GCGGCCGCGTCGCCGTGATAGCACGGGATGGGTTTAAAATATCACCACCCAGAATAGCGA
GATTAAAACAAACCAGAAGATAATCATTACGCCAAGCGTAATGCACAGACTCTGTAATCC
TTTTTCAGACATTGGCATTCCCTTTTATTTATTCCCGAGCTCATACAGTACAAATTAGCC
GCGGAGCCGACAATTTATTATTATTTAATTTACGATTAACCGGCTCAGCGTTTTTACTTA
TTCTCATACTAATGAGTGACAATAAATCAGAGTAAAAATCCGTGGCGGATTTCGTAAGCC
AAAATATGAGCTACGGCGGGTGTTAAGGATATATTATGCCGACCAGGTGACTACGCCATA
CCGGCGGCAGGGCCGCGTAGCCAGCCGTTAGCAATAACATGACAGACAGCGGAATAGACG
CCTTATCACCTTCCGCAGGGATTAATCAAGGTTGCGCAAGGATATTTTCTCGCCCTGGCA
ACAGCTGAAAAATCATAACAGCGGCCAACTGTTATGATAAAAAATGGCGTGACTGCCTCT
GCCCCTCAGTCGTCACCCCACCTAAAATTGCGCTGAATCAATTTTGTTGTGGAGTCCTGC
ATGTTCGGTCTTGATGCATTCCATCTGGCGCGAGTTCAATTCGCTTTTACGGTCTCATTT
CATATTATCTTCCCCGCCATTACCATCGGACTGGCCAGCTATCTGGCGGTGCTCGAAGGC
TTATGGCTAAAAACAAAAAATCCCGTCTGGCGCTCGCTGTACCATTTCTGGTCGAAGATT
TTCGCCGTCAACTTCGGTATGGGGGTCGTTTCCGGGCTGGTGATGGCCTACCAGTTCGGC
ACCAACTGGAGCGGTTTCTCACAGTTTGCAGGCAGCATAACCGGCCCTCTGCTCACCTAT
GAAGTCCTGACGGCATTTTTTCTGGAAGCGGGCTTCCTCGGGGTGATGCTTTTCGGCTGG
AACCGCGTGGGGCCGGGGCTGCACTTTTTCGCCACCTGCATGGTGGCGCTGGGTACTATC
ATCTCCACCTTCTGGATCCTCGCCTCTAACAGCTGGATGCAGACCCCGCAGGGGTTTGAG
ATCGTTGATGGCCAGGTCGTGCCCGTCGACTGGCTGGCGGTGATCTTTAATCCGTCGTTC
CCCTACCGATTATTGCATATGACAGTAGCGGCGTTTCTCAGTAGCGCGCTGTTTGTCGGC
GCCTCGGCGGCCTGGCATCTGCTGCGCGGCAATCAGTCGCCGGCGATCCGTAAGATGTTC
TCGATGGCGCTATGGATGACGCTGCTGGTCGCCCCCGTCCAGGCGCTGATCGGCGATATG
CATGGCCTGAATACCCTGAAGCACCAGCCGGCGAAAATCGCCGCCATTGAGGGGCACTGG
GAAAATCCGCCGGGTGAGCCAACGCCGTTGCTGCTGTTTGGCTGGCCCGATATGGACCAG
CAGCGCACCCGCTACGGGCTTGAGATACCGGCCCTGGGCAGTCTGATCCTCACCCACAGT
CTTGATAAACAGGTGCCGGCGTTGAAAGAGTTCGCTCCTGAGGAGCGCCCGAATTCTACT
GTGGTGTTCTGGTCATTTCGCCTGATGGCCGGGCTGGGCATGTTGATGCTGCTGCTGGGC
GTGCTGGCCCTGTGGCTGCGTCGCGGCGACCGGCTATACCACTCGCGGCCGTTTCTGCGT
TTTGCCCTGTGGATGGGGCCATCCGGCCTGATCGCTATTCTCGCCGGCTGGGTGACCACC
GAGGTGGGCCGCCAACCCTGGGTGGTGTATGGCGTTCAGCGCACCGCCGATGCCGTTTCC
GCTCATGGCGATCTGCATATGTCGGTCAGTTTATTGACCTTTATCGTAGTGTACAGCGCC
GTCTTCGGCGTCGGCTACAGCTATATGCTGCGCCTGATCCGCAAGGGGCCGCAGGAGATG
CTCCCGGCGACAACCGGTACGCCAGCCCGCCCGCTGTCCGCCGCCACTGAAGGTTATCTG
CAGAAGGAGTCCCGCTAATGGGTATCGAATTATCGGTGATCTGGTTCGTGATTATCGTCT
TTGCCACGCTGATGTACATCGTCATGGATGGCTTTGATCTGGGCATCGGCCTGCTGTTCA
GCACGGTGCGGGGCGGCGGGGATCGCGACGTAATGGTCAACAGCGTCGCGCCGGTATGGG
ATGGCAATGAAACCTGGCTGGTGCTCGGCGGCGCCGGCCTGTTTGGCGCCTTTCCCCTCG
CCTACGCGGTGATCATCGACGCTCTGTCGATCCCCCTGACCCTGATGCTGATCGGCCTGA
TTTTTCGCGGCGTCGCCTTTGAGTTTCGCTTCCAGGCTACGCCGTCGCACCGGCCATTCT
GGGATCGCGCCTTTTTTGGCGGCTCCCTGCTGGCAACCTTCAGCCAGGGCGTGGTGGTCG
GGGCGGTGATCAACGGTTTCACCGTCAGCGGTCGCACCTTCAGCGGCGGCATGTTTGACT
GGCTGACCCCGTTCAGCCTGTTCTGCGGATTCGGACTATGCGTGGCCTATGCGCTGCTCG
GCGCCACCTGGCTGGTGATGAAAAGTGAAGGCGCGCTGCAGCAGAGAATGCGCAGCGTAT
CGCGGCAGTTGCTGGGTGCCCTGCTGGTGGTGTTTGCCGTCATCAGCCTGTGGACTCCGC
TGGCGCACCCGGCGATTGCTGCCCGCTGGTTCAGCCTGCCGAATCTCTATTTCCTGCTGC
CGGTGCCGCTGCTGGTGATCCTCGTTAGCGGCTGGCTGTGGAGCACGCTGCATCAGCGCG
ACCGCCATGTTTCGCCCTTCACGCTGACGCTGGGCCTGGTCTTTCTCGGCTTCAGCGGAC
TAGGGATCAGCATCTGGCCGCATATTATCCCGCCGGCCATCACGCTGTGGCAGGCTGCCG
CTCCCCCGCAAAGCCAGGGCTTTATGCTGGTGGGCGCCCTGCTGATTATTCCGGTCATTC
TTGGCTACACCTGCTGGAGCTATTACGTGTTCCGCGGCAAAGTTCAGCCTGGGGAGGGAT
ATCACTGATGCGTACTGCCTGGCCTAAACGTCTGCTGTGGCTGATCGCGCTCTGGGGAGG
TAGCGTACTGACGCTGGCCGCCATAAGCCTGCTGTTTCGCCTGCTGATGACCGCCGCAGG
GCTAAAAGTCTGAGTGGGATGCAGAGAAGTCCGAAAAGGGACTTCTCCATCTTATCTTCA
CTTTTGCCTGATGAAATACGGCGCTACATCTGAAGAAAGGATATTGCTATGAAGAAGTTA
GCTTTACTCTCCGCCATAATGACGCTGGGAATGTCGTCATGGGCTTTCGCTGCCGACAAC
CCGCCGCCGCCGCCGGAAAAAGGCGCGCAGCATCAGGGTAAACCGCCGGTGAAAAACGGC
CAACACGATGGCAAGCAAGCGCAATACAACAGCAAACAGCCACAACGAGACGGCAAACAG
TCACAACGAGACGGCAAACAGCCGCAGCACGACGGTAAACAGCCGCCGCACAACGGCAAG
CAGCCGCCAAAAGGGAGCGAGCACAGCGGTAAACCGCTGCCGCCGAAAGCGTAACACTAT
GGCCTGGCCTTCCGCGTCAGGCCTTTTTTCATCCTTCGTCAGCCATCGTTGACAAACTCT
TGCCGTTCTTTGAGATGCCCGAAAAAAAGCCTGCATTGCGCCTGACATAGTATGTCCACG
CCATTGTTCCGTCGAGAAAAGGTATGTTAAAGAGAAGCATAAGCGCCCTGCTGTTGCTGT
GCGCATTATTTTCCGGGCATCTGTTGGCCCATCGTCAGGGACACGAGTACTTTCCGGTGC
AAAGTCTCGAACAGCAGCTGCTGCACGAAGCGGATAGCGATGAGCTTCGCAGCCAGCACG
AGGAGGCCGCCGCAGACCTGCGCGAACATCACCGCTGGCAGGACGACCGTAAACCGCGGG
CATCCTGCCAATAGCATCGACTCGAATCAGGCCCCTTTGCGCTTCGGCAGCGTCTTCATC
AGATCGTCCGGGCTGACGGAGGCCACAATGCTGCCCGGGTGCGGCATTTTGAGGATATGG
TTTTTGATCTTGCCGACCACGTGCATTTCGCACGGACGGCAGTCAAACTTCAGGGTCAGG
ACCTCATCGCCATGGATCAGCTGCATCGGCGTGGCTTTCCAGCTCTTGATGGAGCCTTTC
GCTTGCTTCGGGCAGAGGTTGAAGGCGAACCGCAAACAATGCTTAGTGATCATCACCGGC
ACATCGCCCTTCTCTTCGTGCGCTTCATAGGCGGCGTCGATCAGCTGTACGCCATAGCGC
TGGTAGAACGCCCGCGCCTTGTGGTTATAGACGTTGGCGAGGAAGGAGAGATGGGTCTCA
GGGTAGACCGGCGGCGGTACGGAGACCGGCTTGCGGGTGCCGCGCTGCCAGGCGTTGAGG
CGCGCTTCATCCAGCATCTCCGCAGTTTCCCGACGCAGCTGGTTGAGCAGGCTGTTGGGC
ACAAACAGCGGCGGCAGATTAACCTGCACCTCGCGCGCATAGTAAATGGTTTGCCCCAGT
TTTGTGACACCGTCACGCAGGTTGGCCAGCGCTTTCTCCGCCTGGTTAGCTTCGGCGAAC
TCCCCGTCAAGGGTGTGGGTCACGCTGACGCCATCTTCACAGGTCATGGTGAGAACCAGC
TGCTCCTGCCAGCCGCTCAACGTCACATCTACCGCGATGCGGCGTTCGCTGGAGGTCTTT
AGCAGCGCCTGTTGCCAGTTATGATCGAGGTTGCGGTTGAGCGGCTGATGGGGGCGCACT
TTATGCAGATCCGCTGGCATCTCGTTCGGCCATACCCGATAACGGTTTTCGCCGGTTTTT
TCCACGGTATTAGCACGGAAGCCCACCACTTCGCGCTTAATCATCACGTTGAGACCATCG
CCGTTGGTTAACGGTTCACTGACTTCAACGTCGAGATGGTCTTTGCCTACCTTCAGAACT
TCACCCACCGGCAGGCCGATAAATTTCGGCGAATCAAAGGCGCCGATATCGCCTTTGCGG
GCATTAACAAAGTAGTCAGTGCTGCCGCGGTGGAAGGTTTTATCCGTGGACGGGATAAAG
AAATGCTCGGTGCGTCCAGCCGAGGCGCGCGCCAGGTCGCCGCGATCTTCAATAATGGCA
TCCAGCATTTGACGGTAGTGCGCAGTGATGTTTTTCACATAACTCATGTCTTTGTAACGG
CCTTCAATTTTGAAGGAGCGTACGCCAGCGTCGATCAGCGCCGCCAGGTTGGCGGTCTGA
TCGTTATCCTTCATCGACAGGAGATGTTTCTCATAGGCCACCACCCGCCCCTGATCGTCC
TTCAGGGTATACGGCAAGCGGCAAGCCTGCGAGCAGTCGCCGCGGTTGGCGCTGCGTCCG
GTCTGGGCGTGCGAAATGTAACACTGCCCGGAATAGGCCACGCACAGCGCGCCATGGATA
AAGAATTCGATGGTGGCGTCAGTGTGGTCGTAAATGGCTTTGATTTGACTGAGGTTCAGT
TCGCGCGCCAGCACGATCTGACTGAAGCCGGCGTCGGAGAGAAACTTCGCTTTTTCCACA
CTGCGAATATCGCACTGGGTGCTGGCGTGCAGCTCAATCGGCGGCAGATCCAGCTCCATG
ATCCCCATATCTTGCACGATCAGCGCATCGACGCCTGCGTCGTAGAGATCGGTAATCAGC
CGCTGCGCCGGCTCCAGTTCATCGTCATGCAGAATGGTGTTCAGCGTCACAAATACCTTT
GCGCCAAAGCGATGAGCGAAAGGCACCAGCCCGGCGATATCGCTCAGACTGTTGCTGGCG
TTGTGGCGGGCGCCAAAGCCAGGTCCACCGATGTAAACGGCATCGGCGCCGTGAAGAATC
GCTTCGCGAGCGATACCGGCGTCGCGGGCAGGACTAAGAAGTTCAAGACGATGATTGTGC
AGGCGCATACGCGTGTTGTTATCCAGTATAAGGGGGTCGAAATGGCGGCTATTGTAGTCA
GAACCGGGCGCAGACGAAAACCTTTTCCGCCGTCGCGCGACGACGAATTTTCACTTTTCA
ACAAAGTATTGACGGAAAAGATATTTCCCTCAAATCACGGCGAAGAGTACTGTCATCACG
TATTCCGGATTTTCCTCGTCACGTTGTGAGTGGTTATCATCAGTCATCTTGTCTGGCCGC
GGGTTCGCTCGCGGTTTTTTCTTTTGGATAATGGATAAGAGAATGGAAATGGGCCGCCTG
GGCGCCGCGGTTACGATACGCATGCGTCGCGTCGCCGGCGAAACGCCTACCCTCACCCGC
CTGCAGCGAGTGCCACTCCCCTTGTAAGCACAAATCCAGCGTACCACTTATCACTACCAC
ATGCTCAATCACCCCTTTCTCATGCGGCGTTGATTCGCTCAGCGCGCCGGGGGCAAGGGT
TATCGAAAAATGGTCAAAGCGCAGCTCGGGATCCCACGGGAATACTGGCGTCACCACCAT
CGCCTGCTGCTGCGGATCAAACGCGGAGGGCGCGGCGCTGGCGTCCGGGACGATGAACGC
CGAAAACGGTACGTTCAGCCCGGTGGCAATCTTCCACAGCGTCGCCACCGTTGGACTTGA
TTCATTCCGCTCAATCTGCCCGAGCATGGCTTTCGACACCCCGGTCTCTTCCGCCAGTCG
CGACAGGCTCCAGCCTCGCTGCTGGCGCAGGGTTTTAAGCGTTGCCGCCAGATGTTGCGC
AATATTCATCCTTCCTCCTGTTTTTACTGCGCAAAGTATACCGCCATTTGTCTGATTTTT
TCAGGACGTTTAACGGCATCGTACGCCACTGGCGGCGAGTTTTTCTCCCAGGGTAGCTGC
GCGAACCACCGCTTGTGCGTTATAACGCACAATGATACAGTGAATGGATGTTATAACGCA
CATGAGAATCATCTATGCGCTCGTTTAGTCTTCCGCTTCCCACTCTGTTCGCTGGCTTCG
TCGCCGTGTTGGTGGGGTACGCCAGCTCCGCCGCCATCATCTGGCAGGCCGCCGCCGCGG
CCGGCGCTACCCCCGGGCAGATCGCCGGCTGGATGACGGCTCTTGGCCTCGCCATGGGCA
TCAGTACTCTCGCGCTGAGCGCCTGGCGGAAAGTTCCTGTGCTCACCGCCTGGTCAACGC
CGGGCGCTGCGCTGTTAGTTAGCGGCCTGCAGGGGGTGACCCTCGCCGAGGCCGTGGGGA
TCTTTATTTTCGCCAACGCGCTGATCGTTATCTGCGGCGCCACCGGCCTGTTTGCCCGGC
TGATGAAGATCATTCCCCATTCGCTGGCCGCCGCGATGCTGGCTGGGATCCTGCTACGGT
TTGGTTTGCAGGCCTTCGCCGGCTTACAGGATCAGCTGCCGCTGTGCGGCGGGATGCTCG
CCGCCTGGCTGCTGTGTAAAGCGCTGTGGCCCCGCTTCGCCGTGGTGGCCGCGCTGGTGA
TTGGAGCGCTGATTGCGGCGGCGTCCGGGGATGTGGCTAGCGCCGCCGTGCCGCTGGCAT
TTGTGACGCCGGAATGGGTCGCCCCGCAGTTTACTCCGGCGCTTTTGCTCAGCGTCGGTC
TGCCGTTCTTCCTCGTCACCATGGCCTCGCAGAACGCTCCAGGGTTCGCCACCCTGCAGG
CATCAGGCTATACCGTACCGGTCTCCGCACTGATCGTCGTTTGCGGGGGGTTGGCACTAC
TGCTGGCGCCGTTTGGGGTTTATTCCATCTGCATCGCGGCGATCACCGCCGCCATATGCC
AGAGCCCGGAGGCGCACCCGGATCCGAACCAGCGCTGGCTGGCGGCCATAGCCGCGGGCG
GTTTTTATCTGCTGGCCGGTCTGTTCGGCGGGTCAATCACCGCCCTGATGTCGGCCCTGC
CGCCGGCGTGGATCCAGATGCTGGCGGGTCTGGCGCTGCTCGGCACCATCGGCGGGAGTC
TGTTTCAGGCAGTGCATCAGGCCAGTGAGCGCGATGCGGCAGTGCTAACCTTCCTGGTCA
CCGCCAGCGGGGTGACGCTGGCGGGAATTGGCTCCGCCTTCTGGGGCGTGGTGCTCGGCG
GGGTGAGTTACGGCGTGCTATCCGCGCTGCGCCGCCCGTAGCTGGGAGGGCGTCAGGCCG
GTGGCGGCTTTGACCCGATGGCTGAAATGGCTGGGGGAGCTAAAACCACAGGCCAGCGCT
ATCTCGGTTAACGGCAGCGCGCTATGGCAGATCAGGTTTTGCGCCTTCGCCATTCGCTGC
TGCATGACGTACTGATGCGGAGCCATATTTAGCGACTGACGAAACATACGAGCAAAATGA
AACTCACTCAGACCCGCCTGCTGCGCCAGGTCGGCCAGGGTCAAGGGCTGATCGAGATGA
GCATCGATCCAGGCCAGTACGTGACGCTTTACGCCTGGCGCCAGCCCGCCGGTGACCGTC
GGCAAACGCCACTGCACGGTGGAATAGTGCTGGATCAGATGGGTAAGCAGTAAGCTGCTG
GCAGCGCTGAGGGTCAGCTGGTTCGCCGGCTGCCGCCAGTCGTTAGCCAGCAAAAACTGA
CGATATACCGCGGTGATTTTATCATCGCTGGCGAAGGTCTTTTCCTGCAGGGTGAAGTTC
GCCGGGCTGCGGTCCCACACCTCCTCGCCGACGCGACGCAGGTGCGCATCGGTACAGTAA
AGATGCACAAACGACAGATCGCCGCGGATATCCCATACGCTTTCATCGCCTTTCGGCATC
AGACAAAAACGGTCCGGGCCGCCGCCATTTTTCCAGCCGTGCGGCGTCTTTTGATAGCTT
TCGTAGCCATCAGCCACGTACAGACTTAAGGTATGATGGTCGCTGCGCACCGTCACGGTA
TCGCAATTGTTATACCAGGCGGCCAGTTGAATACCGGAATTCAGCTCCACGGTTCCCTTC
AGCACCGCGTTCTGTCGCCGTAATGTTTCAAATGTCCCGTAACCCATCGTCTTCACACAT
TGTCTGTAAAAGCCCTAGTCTAGGGAGACTACGGCGCGGTTTCCAGTCCTCACCGCCAGC
GGATGGCAAATAAGCGCAAGAATTTGCAAGCCGACAACAAACCGGCGAAAGCCGCAGCAG
GCGGCAGCCGGCATACTCCTCCCATCAACAGGTAGAGGAGAACCAGGGTGAACGCATTAC
TCTATGCACTCGTTGTCGTGATCTGGGGTACAACGTGGATTGCGATTTTTTTACAACAGG
GACCGGTGGCCGCGCCGGTATCGATTTTCTGGCGTTTCGCCGTAGCCAGCGTCACGATGC
TGGCGATTCTGCTCGTCACACGACGCCTGCGGCCGCTGGGCGCGAAAGATCATCTCTGCT
GCCTGCTGCAGGGCTGCTGCGTCTTCTGCTTTAATTTCTGGTGTTTTTATACCGCCGCCG
CCTGGATCAATACCGGTCTGGAATCGGTGATCTTTTCGATGGCGGTACTGTTTAACGCCA
TCAACAGCTTTCTCTTTTTTCGCCAGCAGCCGCCGGGCCGCTTCTGGGCCGCCGCCGCGC
TGGGTCTCGCCGGTATCGTCATCCTGTTCTGGGACGACCTGCTGGCCAACGGACTGAACG
CCTCGCTGCTGTGGGGGATCGGGCTGAGCGCCCTGGGCACCTACGGTTTTTCGCTCGGCA
ATATGTTCAGTATTCGCCACCAGCGCCGCGGGCTGGAAACGCTGACCACCAACAGCTGGG
CGATGCTCTACGGCACGCTGGTGATGGGGGCGATCGCTCTGCTGCGCGGCGATAATTTTA
TGCCAGAATGGACCGTCAGCTATCTGGGCGCCCTGCTTTACCTGGCGCTGTTCGGCTCGG
TCATCGCCTTTGGCGCCTATTTCACTCTCGTTGGGCGCATCGGCGCCAGCAAAGCCGCCT
ACAGTACGCTGCTGTTTCCGCTGGTCGCCTTATCCATTTCCACCGTCTATGAAGGGTATG
TCTGGCACAGCAACACCGTGATCGGGCTGGCGCTGATCCTGCTGGGTAACCTGGTGATGT
TTGCCAAACCGGAACAGCTATTGCTGCGCCGAAGGCTGGCCTGAGGAGGCTGAAGAAAAA
CAGCGCCGTCGTCAGACGGCGCTGGCACGATTAACGCTGAGAGGGATCGAATTTAACGGC
GTCGACCGCCATATCATCGATAACCTGCTTCAGGGTATCGACGGTCAGCGGTGTATTCTC
ATTCGCCAGGGTTTTGCCTTCCCCTTTACGAACGACCTTGATGACCGGCTTATTGGTGCT
GGCGTCAATGACCTCCGCCTCAAAGTACAGATCGGTGTCCATGGTACGATGGCCGGTGGC
GGCCTGGGTGCCGGCGACAATCATAGCGACCGGGATCACTTCATAGAACTGCAGCCCCTC
TTTGCTGGAGTCCACCCCGGTGATCGCCCCGCGGAAGATGAGGCTGCGCTTGCCGGCGGT
AGTGGCCAGCGGTTTACGCTCGGAAATAGCCTGTTTCAGCTCTTTGTTGGTGTAGTTAAG
AATATCCTGCAGCGCCTTCTCCCCTACCTGGGTGGTCGGCTTCGGTACCGGATAGTAGGT
CACCGGGTGATAAACGATATTGTCATAGTTGGCCGGATTGAAGTTCGGATCGATCCAGCG
CAGCTCCGGCTTGCCGGAGGCAGAGGTCGTTTCTTTCAAACTGGAATAATCTTTTAAGAA
GCCCGAATACTGATCCGGTTGCGCCACTTTCGCCGCACAGCCGGTCAACGCCAATATTCC
CGCCAGAGCGGCGACTTTCAGTAAAACGCGAGTACGCATAGAGAGATCCCTGTAAATACA
GTTTTTTTTCGGCAGACGTTATAGCAAATAGGACCCACTAGTTTTGTGACAAAAAAAGGG
CTTCGTCAAGGAAGATTTATAAATATTGATGGCCTGAACATTACGTTAATAAATAATCAC
TTAAAAGGGGTATCGCGCGGTTTTCCAGGCTCATTTTCGCCGCAACGGGTCTCTGTCTTG
CCCAGGCTTTGGCGGGGAATGCGGCGCGGGCGATGCTCAGCTTCCCACGCCGCGGCGAAT
CAGGCAGGCTTGCGCGCCAACAGGGTGGCGAAGCGCAATTTGATGCGATTGCCGTTGGCG
TCGGTGCGATGCAGCTCGCCGACGTCCTCATTGTATTTCAGCAGCTCCCAGCCCTGGTAA
TAATCACGAAGCTCATCAGGTTTAAAGGCAAACGGGAAGCCGACGGTGCAGGGATAGTCT
TCGGTATCCATCGCCGCCACAATCAGGTTATAGCCGCCGGCGGCGGTGCAGCGCTGCATA
TTGGCGATCAGGCCCGGGATGGTGTCAGGCTCGAGGAACATCATCACTACGGTGGAGAGG
ATCAGGTCATACTCGCCGTCAAAGCTCAGGCTGTTGAGGTCTTTCACCGCCGTTTGCAGA
TTATCCAGTCGCTCGGCGGCGCGAATGCTTTCCAGATTGTTGAGGCTCATCGGATTTTTA
TCCCACGCCGTCACCGCGAAGCCGTTCGCCGCCAGATAAAGGCTGTTACGCCCGTTGCCG
CAGCCCAGATCCAGCGCCCGCCCCGGCGGCACAATCGTCGCGGCATGCAGCACCTCGGAA
TGGGTGCGGGTCAGGCTGTATTTTTGACTAAAATAATCCGCGTCACGCATTGTCATGATC
CTTCCTTCTTATTCAGGAGTGTTTCCCGGTCGACCTGGAGCAACAGTTTTCCGCTGACCA
ACAGCAACGCTGTACGCAGCAGCAGCAGGCCGACAACCAGATTGCTAAAAATAAATAGCG
GCATCGCCAGATGATGAAAAAAGCCGTCTCCCCTGGCCTGGCCGAGATGCAGACCGGTGG
TGGCCAGCGCGGAAATGCCGAACGAAAAGCTCCAGAAAGAAGCATTGAACGGCTGACGAA
GATACCAGGGCATCAGACGGAGCATAAACAGCAGCTGCAGCAGGCCGTAACCAAACAGCA
GCTTAGCGAAGGTATCGGCCTCCCCGCCGTTGACGCTGAGCCAGGCGCTGCAGGCCACCA
GCGCAGGCGCCAGCTGGATCCCCAGCGAGGTGCGCAGCGGCGTCGGCAGCTCGCCTGCGC
TGCGCAGACGCTGGAGGATCGCCGGCTCGAGGCTCAGCCAGGAGAAGACCCCGGCGCCGA
GGAACACCAGTCCGGCATCGGAAAATCCCAGCGCGCCGCAGGCCATCGCGCTGATAAAAT
TATTGGCTACTGTCGGCAGATACAACCCCGGCGTGGTGGCCTCGCGAGGATGGTTCCCCC
GCCATAGCCCACCGCTTTGCCAGGCGGCATAGGCGAGCTGCAGCGCCACGCCCGGCACAA
ACAGCCCGATCGCCAGCGGCCGGCACCAGGGAGCCAAACCAATCGCCACCAACAGCGTGG
TGGCCGGAAACAGGCTGACGAAGCTGCTGCTGACCGGATGACGCATCTCCCGCAGCACGC
TCGCCGGAAAGCGGATCGCCCGGCTGATAAACGCCATACTGAGCAGGACCCACATCGCCA
TCGCCAGCGTCACCAGCCCATCACCAATGCTGCGGCTGACCGGCCAGAGGGTGCTGGCGT
AACGCCAGGCGAAGCCCATTCCGATGGTGCCGAGCACCATGCCAAAATAACCCGCCGGCA
GGTTTAGCACCTGCCGCGGCGTTTGCGTTTTATTCATTTTATTGATGATATCAATTTAAT
TTGAAGTTGCATTCTAAAGGAACCTTATCCCGCGCGCTATGGCGATCTTTGCTATGTTTA
TGTTAACCATAAGTAATAAGGATCGGCCATGCGTAAATACCGTCTCAGCGAACAGACCCG
GCAGTATTGTTATGAGGAAGAGCATGGCAAACAAAGCGTCACCCTGCGCCAGATCGTGGC
GCTTATTGATTTCGCTGACGTTAAAGCGGGCAGCGAAGGCGGCTGGGTGGATGAGGAATG
CGCTCTCAGCCAGCAGGGGGAGTGCTGGATCTACGATGTCAACAGCGTGGTCTTCGCCGG
GGCGCGCATCCGCGACGACGCCCGCTTAACCGGGTTCTGCGTGGTCAGCCATGAGGCCAC
CATCGGCGGACAGGCCTGCATTCACGCCTCGCAGATCAGCCATCACGCGCAGATCAGTGA
CAACGTCACGGTTACGCAGAGCCAGGTGCGCGGTTATTGTCGCCTTGCCGACGAGGCGCG
TCTTCTCCCCCACTGCCAGGTGATTGCCGCGCGCGGGTTAACCGCCGATCGCGACAAAGT
CCTGCAGATCTATCAGCGAGCCACCGTCAGCGCCTCGCGCATTCTCCACCAGGCGCAAAT
CTACGGCGATGCCTTCGTTGAGCATGCGTTTGTCGAACATCGGGCGGAAGTGTTTGACCA
GGCAAGACTTGAAGGGAACGAAGAAAACGACGTCTGGGTGTGCGATAACGCCCGGGTATA
CGGGAACGCGCGCCTGATCGCCGGTCGTGGAGAGGATGCCATTCCCACCGTACGCTACAG
TTCGCAGGTGGCAGAGAATGCGGTGATTGAAGGCAACTGCCTGCTGAAGCATCGGGCGAT
GGTCGGCGGCGAGGCGCAGCTGCGAGGTGGTCCGATTCTGCTCGACGACGATGTGCTGAT
CCAGGGGCGGACAGTCATCACCGGCGATGTGATCGTTGAGCACCAGGTCTCCATCAATGA
CGAGGTGCAGATTGCCGCACAGGAGGGAGAGGCCATTCATCTGCGCGGCCCGAAAACGCT
TGACGGCCAGCAGCACATCACCCGCACGCCGCTGTTAGGCGCGCTTTAATGCCTCATCGC
GGTCAATAATGCGGGCGTAGATATTCTGATCGTCATAGCTACCGTTCAGATACTCGGCTT
GTCGGAGACAGCCTTCCAGAACAAACCCGTTGCGCAACGCTACCTGGTTGCTGCGGGTGT
TCGCCACCCGGCATTTGATCACAAACCGGCGCACCAGCCCGCTGGCGGCATAATGGCGGA
TAAAGGCCTGTAATGAACGGGAAAGCAGCCCTTGCCCCTGGTGCTCTTCATCGATCCAGT
AGCCAATATAGGCCGTTTTATTCTGCGGCTCGATCTGATTGAACGACAGGACCCCGACTA
GCTGCTTATCGAGAAACAGCAAAAACATTTTGGCGTAATCCCGCTGATGCAGCATCACGT
TACCCTGCACATGGCGGCGGGTCTCGTTTTCGCTGCGTACCTCGGCGGGCCAACTGAGCG
ACTGCTGTAGCCAGCGCTGGTTTTTGACCACCAGCTGGTGCAGGTCGCTAACGTAGCGCT
CATCAATGGCGATTAGCGTCAGCGCGTCGGTTACCGGGATCGACTCAGGTACTGCTGGGA
TATCTGCGGTCATAGCGCTCTCTTCTGGCCCGCAGGGACTGCCTGCGGGCGTCGGGTGAC
TCAGGGTTATTTCATGATCCGGTCGTCAACGTAGTTGCGTTTATCTGCTGCCGGCGGGAA
ATACTGATAGAGCCAGGTTTCGCTGATGGCTTCTCCCTGACAGCGCAGGAACAGACGCAT
CTCCACCGGGTCGGTTGAGTCGGTGGTCGGATACCAGTCGAAAAGGATCCGGTAGCCATC
GAACGGCTCGACGTAGAGGATCTCAATCTGCTTCGCTTCCCCGCTGGAGAGGGTGATCAC
CGGTTCAATACCGCGCGGCGCGGCCGCCTTCAAATCGCCGCCGACAAAGTCGATGGCAAA
ACGACGCGCCCACTTATCCGGGTAGTGTTCACCCGGCGCCCATCCTTCGGGGAAGCCCCC
CATCCCGGTGCGGGTGGCCAGAACGCGCGCCAGCGGGGTGCTAACCGGCGGCTGCGCGCT
CCAGTAAAGACGGTAGCGGAAGTCCAGTTCGTCGCCCGCCTTCACCGCCTTTTCCGGCTG
CCAGAAGCAGACGATATTATCCAGCGTTTCGCCGGTAGTTGGGATCTCCATTAGGCTGAC
CGCCCCTTTGCCCCACTGGTTACGCGGCTCAACCCACAGGCTGGGACGCTTGTTATACCA
GCCCATCACATCCTGGTAGTGGGAGAAATCACGGTCCAGCTGCAACAGACCAAAGCCGCG
CGGGTTCTTGTCCTGGAAGGCATTGAACTGCAGCTTCTGCGGGTTATTCAGCGGCCGGCA
GACCCATTCCCCGTTGCCCAACCACATTGACAGCCGATCGGAGTCGTGGATTTGCGGATG
GATGGTGTCGCACATCCGCCGCTCATTATTGCCGCAGCTGAACATACTGGTCATCGGCGC
GATACCCAGCTGTTTGATATCCTTGCGGGCGTACAGGTGGTTTTCCACGTCCATGATAAC
CTGGGTATCCTGGCAGTGGATGGTGAACTTGTAGGCGCCAGTGATGCTCGGGCTGTCCAG
CAGCGCGTAAACGGTAAACACCGTGGCGTCCCCTTTGACCGTTTCGAACCAGAACGACGT
AAAGTCGGGAAACTCTTCCGGGGTATCGGTAAAGGTATCCACCGCCAGACCGCGGGCCGA
CAGGCCATACTGATAGGTGCTGTCTACCGCGCGGAAGTAGCTGGCGCCGAGGAACGCCAC
GATATCGCGGCGCGCCAGCTCCGGCGCTTTAAACACCCGGAACCCGGCGAAGCCGAGGTC
AGACTGTCCTTCCAGCTGACGGGTATCCACACCGGCGTCATTGTACTTAAACAGCTCCGG
ACGGAAGTGGATCTCGCGCGCCTGCTGGGTGCTGGCGTCTAAAGAGAACATCCGCACGCG
GCGACGGAACCCCATCCCGACGTGGAAAAACTGGATGTCCAGCTTACGCTCTTCAATATT
GTTCCACAGCGAGTGGTTGGCATCGTACTGGATGCTGTTATAGGCCTGCGGGGTGAGATT
GGCGAGCGTCGGCGGCAGATCGCGCGGGGCGCCGCCCCACGGCTGGCGCGCCAGATCGTG
AGCCATCGCCTGCAGAACAGCATAATCAAAACGACGCGTTTGCCCGTCGGCAATGCCCGC
GTCTTCGGCAAAAGCGGCCTGACTGAATAAGGAAACGACTCCTGACGTTCCGCATACGGC
GGCAACAGCCATGGAAGATTTAAGAAAACGTCTGCGGTTCATGCCTGAGAAAGCGTCCTT
CTGCACGGGTGAATTGATTCGCAACGCGTCATCACGCTGCGTGATAATTTCCGCCCACTC
TAGACAAAAACGATTAATAATCCAATTGTTGCCAGCAGAAAAAAGGTAAAAAAGCCCTGT
CCAGAGGAACAGACTGTTTTTTTCATTTCCTCTGACGTGTAGCCTGGGCATACACGCTGC
CTGCCGCTTTTTACCCCTGACTATTCAAGGGAAATCTATTCTCCAGTGCTGAATATTCAC
CCCATGTATCGCTCCTCGCCGCGCGCGTTTTTTAGGCACGATTCGCGCAAATTTCCATCG
CGCCTGGTGCTAACTTTTCCCCGATAACCGCTATCTTTCTTCACGTTAGCGGCCAACAGG
GGAGAGCCGTTCGGGCTGTCCCGCCACGCTCTCCAGGGAATTCATTCAGGAGTCATGCCA
TGCAAGTGAAAGCAGCCGTCACGCTGGGCTACCAGCAGCCTTTTGTCATCAAAGACGTCG
AGGTCGCCCCGCCGGGGAAGGACGAGATATTAGTGAAAATTGTCGCCACCGGCGTCTGCC
ATACCGACGCCGTGATGCGCGACAACCCCGGGGTGGTGCCTATGCCGGCGATCCTCGGCC
ATGAAGGCGCCGGGATCGTTGCCAGCGTCGGCGAGGCGGTTAGCGGCATCAGGGTAGGAG
ACCACGTGGTGCTCAGCTACGCCGCCTGCCACCACTGCGAAAATTGTTTAAGCAACCACC
CTTCGGCTTGCGAAGATTTTAATACGCTTAATTTTGGCGGCCGACGCGAGGATGGCACCA
CCCCCTACCGGCTGGGAGACCAGGATCTGTCCCTGTTCTTTGGCCAGTCGTCTTTCAGCC
AGTATGTGGTCACCCGCGCCAGCAACGCGGTCGTGGTCGACCCGGACGTTGATCTCACCC
TGCTCGGCCCGCTGGGCTGCGGTATCCAGACCGGTAGCGGAACGGTGCTCAATCGCCTGA
AACCGGTGGTCGGCGAATCGCTGGTGGTGTTTGGCTGCGGCGCGGTGGGGCTCAGCGCCA
TCATGGCAGCGAAATTAACCGGCTGTTCACAGATTATCGCGGTGGATATCCATGCCAGCC
GCCTCGCCCTGGCGGGCGAACTGGGCGCCACCCATCAGATCAACGGCAAGGAACAGGATG
CCGTCGCCGTGATTAAACAAATCACCGGTAAAGGCGCCCACTACGCGGTGGAAACGACCG
GCGTCTCCGCTATCGTTCTGCAGGCCGTACACGCGGTGAAACCGCTGGGAACGGTGGCGA
TTGTGGGCTTTACCGGAGATATCACCCTTAACGTGCAGAACGACCTGATGGCGGAGGGAA
AATCGCTGGTCGGGGTGATTGAAGGCGACGCCGTGCCGGCGCTGTTTATTCCGCTGTTGG
TGCAACTCTATAAACAGGGAAAATTCCCTATCGATAAGCTTATCGCCCGCTATCCGTTGG
CCGATATCAACCAGGCCTTCGCCGATTCGGCGTCCGGCAAGGTGATCAAGCCGGTGGTGG
TCATGTGAGATAACGTCGCCACCGGTCGGTGGCGACAGTTGCGCATTATGGGATTTATTC
CAGCGTCACGTGATGCTTCATCACCCGGCGAAACAGCGCCAGTCTGGCGCGCATAAAGCG
GTTCTCCACTTTAAACCCGGCGCGCTTATGCAAGCCAATGCGCAACAGGCGATCCCGCCC
GCGCAGGCACGCCGGCCAGCGCACTGCGCCGGAAAGCGTCTGCTCGCCGCTGGCGAGGCG
TGCAAACTGCGTCCAGTAGTCAGCGACCTGAGCGGCGAAGGCCAGATCCGCTTCGCTGGC
GTACTGCCGCACCGGGTCGGTCAACCGCAGGTTATCAAACACGTAGGGCACCTCGTTGCC
ATGCCAGGCCCCATGCGGGTAGGCGTCATGCTCCGCTTCCGCGACATAATCAAACCAGTA
GCGCCAGCACGGCTGACCCACGCGCTGTTGCGCCTGCATCACTACATAACCAAGGGTGGT
GAAGGCCATGTCGCGGCATACTTCCCGCCCCAGCGCTTCATCGCCCTTCACGCCGGGATA
GAGGAGTTTGATCAGCCCCAGCCCCAGACGGCGCTCTCGGCGCAGCTTCTGGATCTGCCC
GGCAATATCGACGCCGAACACGGCCATCACGCTGGCTTCATCGCTATTGGAGCCGATTAT
CACCGGTATCGGATGCTGGCGGCCGGCAAAGAAGGTCTCCAGCATCGGCTGCGGCAGCAC
CGCGTCTCCGGCAATAGGCGCTGGCCCGGTATTCAGCGGCGCGGTGAGCGACCAGAAGGC
CTCCGCGGGGATCGCCCGCAATTCCTCAGCGCTGGCTTGCGGTAAGGCGAAGTGTTCCGC
CAGCAGGCGCCCTTTTTCCAGCGCTTTTTCCCGCGGCAGATCGGGTAGCGTATACCCGCT
CTGAATAATCGCTTTATGAAACAGCCCTTTCGCTTTCGGGGAGGCCATTAGCGACAGCAC
GCTGCGCGCCCCGGCGGATTCGCCAAACAGCGTGACGTTGGCGGCATCCCCGCCGAAGGC
GTGGATATTCTCCTGAACCCACTGCAGAGCGGCAATCTGATCGAGCAACGCGAAATTATA
GAGACGTTCGCCCGCCTCTTCTTCCAGCGCCGGATGGGCGAAAAAACCGAGATGGCCCAG
CCGGTAGTTAACTGTCACCACCACCACGTCGCGGCTGGCAAGCGCTTTGCCATCGTAAGG
CGGCAGGCTGCCGGCGCCGATGGTAAACCCGCCGCCGTGCAGCCAGACCATCACCGGCAG
CGGCTGCGCTGCGCTGGCCGGGGCCCAGACGTTGAGATATAAGCAGTCTTCGCTGAAGGC
GCCAGGATCGCCGCCGCCGAGCTCGCGGCAGTAGTCAATGTCCTGCCAGCTGGCGGCGGA
AAAGGTCTCGGCTGGACGTACCCCCTGCCAGCGGGCGGCTGGCTGCGGCGCGCGCCAGCG
CAGCGGGCCCACGGGCGGCGCGGCGTACGGAATGCCGCGCCAGATATGAATCCCCTGTTC
TGCGCTCCCGGCAAGCGTTCCCTGACGGGTTTTCGCCAACGGTTTCGACGGATGTTGCAT
AACCTGCTCCCTGTAAGGCTGATGCCAGCAGGGTACTGATTTTACAGCAGACCGCAACGT
CGTTTGCTGCGCTCCTCCGCCTGTCGGTATAGTTCAAACTCATCCTGCACCGGGCAGCCC
AGAGCTGCCTCAAACGCCTCGCGACTGGCGTTCCCGTGGCTGCGCGCCTGGGTCTCGTTG
CCCAGATTGGACTGAAAAATGCCCGCCGCGCTGACCGGTAAAAAGTCTTCATAAATAATC
GGCTGGGCGACCACCCACCCGCGCTCAATCAGCGGCTGCGGATCGTCGCCCGGGCGAAAC
GCCTGGCGATGTGCCTCACCCGTGGGCGTCAGGCGGTAGCGAAACCAGGCCAGCCCCTGC
TGACGGAGCAGAAATTCGCTGTCGGGAAATTCGCTAAACACCTCCTGTAGATGCTGCTGG
TGGCTGAGATTATCTTTCCCGGTTCCTGCCGCCTGCAGCAGCCGATCGTATAGCGCGCGC
CCTTTCGGCGTCAGCGCCACGCCCCGCTGCTCAATTTCGCCAAAGCGGGCGCTATGGGTG
CCTCGGTGCTCTCCGGCGAACATCACCGGCTCCTCAAGCGCCTTAAAGCTGGTCTGCCGC
AGGAGGATCGGGACCTCCCGGCGCGGTGGCCCTTCAATCAACGCTTTGGGTTCAATACCG
CACTCCGGCATCAGGGACTGGACGCGGTCAATATCCAGCGTCCGCGGCGTGAGATGGTTG
ATATGACACCCCGGGAAACAGACCACATCGGCAATCAGGCGGTGCTCGCGATGCAGAGCA
TGGTAAGTCTCCTCATCGACGGTGGCTTGCCGGTGCCAGCGGAACGTCTCCAGCGCCTCC
TGGACAAACTCGCGCGCGTCGGCAGAGGTGAATTCGCCCTCTGCTTCATACTGCGCAATC
AGCGCCAGGCAGCGGGGGGTGAAGATTTTGCGCCGCGCGAGGATCGCCTCGGCCCGCTCG
CGCAGGGCGCGATTTTCAATCAGCTCCAGGCGCAGCAGCGAGGTGAAAATCCGAAATGGA
TTGCGCGCCAGCGCGGCATCGTCGATGGGACGAAACGCTGTGGAGTGGACCGGCACGCCG
GCCTGCGAGAGATCGTAATAGCTAACGGGATACATTCCCATGATGGCAAACATGCGACGG
AGCGTCGCCAGTTCTTCCGCTGTGCCCACGCGAATCGCGCCGTGGCGCTCCACGTTTAAG
CGCGCCAGCTCGTCAGCGTTAGCGAGCTGTTCATGCAGCTGCGGATTATTTTCCAGTACC
GCCAGGTTGACGTCAGCCACCAGCTCCAGCAGCGTTCCGTACTGCGGAACTTCCTGCTGG
TACATGGCCGACATGGCCTGCGAAAAGTGCTCCCGAATCTCATCAGCCGTGATGGTGTTC
GCCATGATGTGTTACCTCCAGTGAATACTTCCTGGAGTGTAGGAAAGCTGCCTCGCGGCG
GGGGGAAGAATTTACAAACTGTGATGGCGATAACCTGCCGCCGGCCCAGGTCAGTGCGCA
AAACATAACCTATAGTTATGAAAAACACCCGTTAATTTCACTTTAAATTAACAATACATT
TACACACACTGCTTCTGGCGACATTACAACAATATGCCCCTCTACCGTCTACACGGAGTA
CCCTATGAACGACAAATGGTCCCCACGTGAGGTTGTCCATCGCGATTACAGTAGCCACCC
GCCCGCTTACGCGCCGGGCTATAAAACCAGCGTCCTGCGCTCGCCAAAAAACGCCCTCAT
CTCTCTGCAGAACTCGCTGTCAGAGATCACCGGCCCGGTATTTAGCCGCGACGACCTGGG
CCCTCTGGATAATGACCTAATCCTGAACTATGCCAAAGAAGGCCTGCCGATCGGCGAGCG
GATCATCGTCCACGGTTACGTGCGCGATGGATTCGGCCGACCGATGAAAAATACGCTGGT
GGAAGTCTGGCAAGCCAATGCTGGCGGTCGCTACCGGCATAAAAAAGATCAGTATCTGGC
GCCGATTGACCCGAACTTTGGCGGCTGCGGCCGGGTGCTTACCGATGAAAACGGCTATTA
CTGTTTTCGCACCATCAAACCCGGCCCCTACCCCTGGCGCAACCAGGCCAGCGACTGGCG
TCCGGCGCATATCCATTTTTCTCTCTCAGGCGACGCCTGGGCCCAGCGCCTGATCACCCA
GATGTATTTTGAAGGCGACCCGCTGATTAAGCAGTGCCCGATCGTCAGGACTATTAATAA
TGATGACGCTGTGCGCACGCTGATCGCCGAGCTGGACATGCACGCCGCCGTACCGCTGGA
TTGTCTGGCCTACCGCTTCGATCTTGTTCTGCGCGGCCACCGCGCCACGCTGTTTGAAAA
TCGCACTCAGGGGGCCGCCCGATGAAAGAGTATCTGCCTGAAACCGCCTCGCAGACGGCG
GGACCCTATGTTCATATCGGCCTGGCGCCGGACGCCGCAGGCTTTCATATTTTTGAGAAA
AATTTTGGCCCGGTCCTCACTACCGCCGATACCGTCGGGGAGCGCATCACCATTGAAGGC
CGGGTTATCGACGGCTCCGGGACGCCGGTCCGCGATGTGCTGCTGGAGATCTGGCAGGCC
AACGCCGCGGGTCGCTATAACCATCCTGACGATCGTCAACAGCAGAAAGCCGTCGACCCG
GCCTTCCGCGGCTGGGGGCGTACCTGCTCTGATTTCACCTCCGGCATTTGGCGCTTTGAA
ACCATCAAGCCGGGCCCGGTGGTCGGTCGCGATGGCCGGCTGATGGCGCCGCACGTCAAC
CTGTGGGTGGTGGCGCGTGGGATCAATATTGGCCTGAATACGCGGATGTACTTTGCCGAT
GAACACGAGGCCAACGCCAGCGACCCGGTGCTGAATCTCATCGAGTGGGAGGTGAGACGC
AAAACCTTAATCGCCGAGCGCGAGGTTCGCGGTACGGAAGTGGTCTATCGTTTTGACATT
CATCTGCAGGGCGAGAACGAAACCGTCTTTTTCGATATTTAGCCGTCGCGGTGACCACCA
CCTTCGCCCCGTTTCTGCGGGGCGAAGGCGTTTTCAACCACAGGGAAAGATCTTGTCATG
TAACCAACTCAAATGTTAATAATATTTTGCTATCTGGTTATCAAATTTAAACAAGTCCGC
TTGTCTCTTTCACCGCTGTGTTTTTAACATCATCTTACTATGGAAAAAAATGGTCTCTTC
AGTCAGCGCATTCGCTTGCGCCATCTACACACCTTCGTGGCCGTCGCTCAACAGGGAACG
CTGGGGCGCGCGGCTGAAACATTAAATCTGAGCCAGCCAGCACTCTCGAAAACGCTTAAC
GAGCTAGAACAGCTGACCGGTACCCGGCTGTTCGAGCGGGGTCGTCTTGGGGCGCAGCTA
ACCCTGGTCGGCGAACAGTTTCTGACGCATGCCGTTAAGGTGCTTGATGCCCTTAATTCG
GCCGGCCAGGCGCTGAACCGCAAAGAGGGCCTGAATAACGACATCGTGCGCATCGGCGCG
CTGCCCACCGCCGCGCTGGGGATCCTGCCGACGGTGATCGGCCAGTTTCACAAGCAGCAA
AAAGATATCACGCTGCAGGTCGCCACTATGAACAACACCATGCTGCTCGCCGGCTTAAAA
TCCGGGGAGATCGACATCGGCATTGGACGTATGTCCGACCCGGAGCTGATGAGCGGGCTG
CATTACGAACTGTTGTTCCTTGAATCCCTGAAGCTGGTGGTTCGCCCGGGACATCCCCTG
CTTCAGGAGACGGTGACCCTTAGTCGGGTGATGGAGTGGCCGGTGGTGGTCTCACCTAAA
GGCACCGTGCCGCGGCAAAACGCCGAAGCGCTGCTCCAGAGCCAGGGCTGTAAGATGCCC
GCCGGCTGCATCGAGACCCTCTCCGCCTCCCTGTCGCGCCAGCTGACGGTGGATTTTGAC
TATGTCTGGTTTGTCCCTTCCGGGGCGGTAAAAGACGATCTTCGCCGTGGCGTGCTAACC
GCCCTGCCGATCGCCACCCAGGGCGCCGGAGAGCCCATCGGCATTTTAACCCGCGTCGAT
GCGACACTGACCCCGGGTACGCAGACGCTGCTCAGCGCTATCCGTAAGTCCATGCCTGCC
TGACCCCCCTTTCTCCCCGGCCCGCAGCGGCCGGGGAACCTGCAAACGCGCCGACGCCGC
TCCCCATGACGTTAGACATATTCGGCAAAATAATCATTTAGTGCGAAATTATTTATTAAC
ATTTGCGCAAACTTCTTTAACAGATCTATCATGTCTCGATTTCACCAAATGGTTCACTAG
AAATCTAATCAAGCAACAAATACAGTTTTATGAAGGTTAAAACCACTTCATTCAAAAATG
ATTCAAAAGCAACATGTTTCATTTGGTTCACAGTGAGGTGGCTGGTGTGGTTAAGGAGAT
TACATGGCAACTGGCAACGCGCCGCGCGGATTCCCCCGGATCCTGCAGTGGCTTCTCGCC
GGACTGATGCTCATCATCGGTCTGGCTGTGGGTATTCTTGGGGCAAAACTGGCCCTCGTC
GGCGGAACACTGTACTTCGCGCTAATGGGCGTGGTCATGGTCATCGCGGCGGTGTTGATT
TTCCGCAACCGCCGCGGCGGTATTCTGTTATACGCCGTGGCGTTTATCGCCTCGGTGATC
TGGGCGATTAGTGACGCAGGCTGGAACTACTGGCCGCTCTTCTCGCGCCTGTTTGCGCTC
GGCGTACTGGCCTTCCTGGCCGCCCTGGTCTGGCCTTTCCTCGCCAGCCCACCGGCGAAA
AAAGGCCCGGCCTATGGTGTCGCCGCCGTTCTCGCCGTGGCGCTGGCGGTGAGCTTTGGC
TGGATGTTCAAATCCGCACCGCTGGTCAGCGCGACTGAAGCGGTACCAGTCAAGCCCGTC
GCGCCAGGCGAACAGCAGAAAAACTGGGCGCACTGGGGTAACACCACCCACGGCGACCGT
TTCGCCGCCCTCGACCAAATCAACAAACAAAACGTCAACCAGCTACAGGTTGCCTGGGTA
GCGCATACTGGCGATATCCCACAGAGCAACGGCTCGGGTGCAGAAGATCAGAACACCCCG
CTGCAGATTGGCGATACTCTCTATGTTTGTACCCCTTACAGTAAAGTGCTGGCGCTGGAT
GTGGACAGCGGAAAAGAGAAATGGCGCTATGACTCCAAATCCTCTTCACCCAACTGGCAG
CGCTGCCGCGGCTTAGGGTATTACGCAGATAGCCAGGCGCAAACCGCGCCAGCGTCAGGC
ACGCAGCCGGCCGCCTGTTCCCGTCGTCTGTTCCTGCCGACCATCGACGCCCGCCTGATC
GCCATTGATGCCGATACCGGCAAACTGTGCGAAAGCTTCGGCGATGGCGGTATTTTCGAC
CTCAGCGTCGGCATGGGTGAAGTGAAAGCGGGTTACTATCAGCAGACCTCCACCCCGCTG
GTGGCGGGCAATGTGGTGGTGGTGGGCGGCCGCGTCGCGGATAACTACTCCACTGGCGAA
CCGCCGGGCGTGGTCCGCGCGTTTGATGTCCACACCGGCAAACTGGCATGGGCGTGGGAT
CCGGGCAATCCAGCGCTGACCGGTGTTCCGCCGGAAGGCCAGACCTACACGCGCGGTACG
CCAAACGTCTGGTCGGCGATGTCCTATGACGCGAAGCTGAATCTGATCTATCTGCCCACC
GGCAACGCCACGCCAGATTTCTTTGGCGGCGAACGTACCGCGCTGGACGATAAATACAGC
TCCTCTATCGTGGCCGTGGATGCCACCACCGGCCAGGTGCGCTGGCACTTCCAGACCACA
CACCACGATCTGTGGGACTTTGACCTGCCGTCTCAGCCGCTGCTGTACGATCTGCCTGAC
GGCAAGGGCGGCACCACCCCGGTGCTGGTGCAGACCAGCAAGCAGGGCATGATCTTTATG
CTCAACCGCGAGACCGGCGAGCCGGTGGCCAAAGTGGAAGAGCGTCCGGTGCCGGCGGGC
AACGTCAAAGGTGAACGCTACTCGCCGACGCAACCTTACTCGGTAGGGATGCCGATGATC
GGCAACCAGACGTTGACCGAGTCCGATATGTGGGGAGCGACACCGATCGACCTGCTGCTG
TGCCGTATTCAGTTCAAAGAGATGCGCCATCAGGGCGTCTTTACCCCCCCAGGTGAAGAT
CGTTCCCTGCAGTTCCCGGGCTCACTCGGCGGCATGAACTGGGGCAGTGTTTCGCTGGAT
CCAAACAACAGCCTGATGTTTGTCAACGATATGCGTCTGGGCCTGGCCAACTATATGGTG
CCGCGCGCGAAGGTGGCGAAAGACGCCAGCGGGATCGAGATGGGCATCGTGCCGATGGAG
GGCACGCCGTTTGGCGCGATGCGCGAACGTTTCCTGTCGCCGCTGGGCATTCCGTGCCAG
AAGCCGCCGTTCGGCACCATGTCCGCGGTAGATCTGAAAACCGGGAAACTGGTGTGGCAG
GTGCCGGTTGGCACCGTAGAAGACACCGGGCCGCTGGGGATCCGTATGCACATGCCAATT
CCAATCGGCATGCCGACCCTTGGCGCATCGCTGGCAACGCAGTCCGGACTGCTGTTCTTC
GCCGGCACCCAGGATTTCTACCTGCGCGCCTTTGATACCGCGAACGGCAAAGAGATCTGG
AAATCGCGTCTGCCGGTCGGCAGCCAGTCCGGCCCGATGACCTACGTCTCACCGAAAACC
GGTAAGCAGTACATCATTATCAATGCCGGCGGCGCCCGTCAGTCACCGGATCGCGGCGAT
TACATCATCGCCTACGCGCTCCCAGACCATCACTGATCGACATACACAAAAGGGCCCATC
CGGGCCCTTTTTTTATGAGTGACGATTCGCCTTCAGCGTCGGGGATTACTGGTCGCCAAA
GTGGATCACGGTGCGAATCGATTTACCTTCATGCATCAGATCAAAGGCCTCGTTAATCTG
CTCCAGCGGCAGGCGATGGGTAATAAACGGATCGAGGCGAATTTTACCCGCCATGGCGTC
TTCCACCATGCCCGGCAGCTGACTGCGCCCTTTTACGCCGCCGAAGGCGGAACCGCGCCA
CACGCGGCCGGTCACCAGCTGGAACGGACGGGTCTTGATCTCCTGCCCGGCGCCGGCTAC
ACCGATGATCACGCTCTCACCCCAGCCTTTATGGCAGCACTCCAGCGCCGCGCGCATCAC
ATTTACATTGCCGATGCACTCGAAGCTGAAATCCACCCCGCCGTCGGTCAGCTCAACAAT
CACATCCTGAATCGGCTTATCGTAGTCGTTCGGATTGATAAAATCGGTCGCGCCCATCTC
TTTAGCGAGAGTGAATTTATCCGGGTTGGTATCAACCGCCAGAATGCGCCCGGCCTGCGC
CTGCACCGCGCCCTGGATCACCGCCAGACCAATGCCGCCCAGACCAAAGACCGCGACGGT
ATCCCCGGCCTTGACCTTCGCCGTGTTATGCACCGCGCCGATACCGGTGGTTACGCCGCA
GCCCAGCAGGCACACTTTATCCAAAGGCGCCTGCGGATTGACTTTCGCCAGCGAAATCTC
GGCGCAAACCGTATATTCGCTGAAGGTGCTGGTGCCCATATAGTGATAGATCGGTTCGCC
ATTGTACGAGAAACGAGTGGTGCCGTCCGGCATCAGCCCTTTACCCTGGGTGGCACGCAC
CGCCTGACAGAGGTTGGTTTTACCCGACTTACAGAATTTGCACTCGCCACATTCGGCGGT
ATACAGCGGAATGACGTGATCGCCCGGCTTAAGGCTGGTGACGCCCTCGCCTACTTCCAC
GACAATCCCGCCGCCCTCATGGCCCAGCACCGCCGGGAAGACACCTTCCGGATCGTCACC
GGAGAGGGTGAAGGCATCGGTATGACACACCCCGGTGTGGGTGATTTTCACCAGAACTTC
GCCTTTTTTCGGCGGCGCGACGTCAATCTCAACGATTTTTAACGGCTGACCGGGGCCGAA
GGCCACTGCTGCGCGTGATTTCATAACTGTCTCTTCCTCGTCGTGATGTTATTTTAAATA
GGATCGTAGCAGATGACCGACCTCTGCCATTCTCGCGGCCCGCTGCTCAGGGGTGGTGTC
GCCGCTGACCAGCTCGTCCTGCAGGTGGATCTCCACCATTTCGCCCATCAGGCCGTTCGC
CGCCCCGCGAATCGAGGCGATCTGCTGCAAAATAGTCATACAGGGCTCGCCGGACTCCAG
CGCGCGCTCAAGGGCTTCGACCTGGCCGCGGATGCGTCTTACGCGGCTGAGCGCCCGTTT
TTTATCTTCAGGTGAATGTGGCACGATTACGCCTCCGTATCATATAGGGGGGTATACTAT
ATTCTATTAGCGGTGAAGGCAAAAAAAACCCCGTCGCGGGACGGGGTCAGGAAGTGAAAG
AGGATGATTTAGCGCTTACGAGGCATCATTCGCAGCAGAGTATTATCCTTCCACCAGTAA
TGATGGAGCAGCGCGGCGAGAGCATGCAGGCCAATCACAAAGTACCCGGCATTGGCCAAC
CATTCATGGATCGCCTTCAGGGTATCCACCCGCTCAAAATCGCTCTGCGGGGCATACGGC
ATGGTCAGACCAAAGGCATACCAGGGGTTACCGCGCCAGTACATCATCACCATGCCGATC
AACGGCAAGGCAATGAACAGCAAATAGATCGCCAGGTGACCAAGATGGGCGAAACCGGTC
ATCATCGGCGATGGTTTCGGTACGATCGGCGGCGCCGGCGATTTCAGCCGCACCAGCAGA
CGCGCCACCATCAGCACGAAAATGGTGATCCCGCAGGAAACATGCACCATATTAATCAAT
GGCCGTTCACTGCGGGGGAAAAACCCGCGCAGCTCCATCGCCGCATAGGCTACTACTACC
AGCAAAAAAACCAGCCAGTGAATCCCAATCTGCAGGCCGGAATATTTATCGCGCATGGCA
TATCCTTTATGGAAAGTATGATGCTGCCAACATAGCGGCGTTCCCTTAAATTTTCATTAA
CCTTTACGTAGAATTAACAATTGATTACCGCTTTCTGCCGAGCCGCTATGCCACGCTTAG
CGCACGCTCTTTCCTGGCCGAACGACAAACCGTCCACCGGTCATTACAAAATTACACAGT
TTTGTTACTTACCGCGCTACTGCCGCCGCTATAGTACAGAATGTCTGGCAGACCACTCGG
CCCTGGGAGATATGAATGAAGGAAATCGGCTTACCGTTATTGCTACTGACCGCGCTGGCC
AGTCCGGCTTTTGCTGCAGACTGTCAGCCAAACGGCATTGGCGGCTCTTTTTGCATTAAC
GATGACGGTACGACTACCGACACGGTGCCTAACGAAGTCAACGGCATGGATACGTACTCG
AATAATGGCGGCTATACCAGTTCCCTGCCCGATCGGTCAGGGGCGGATGAAGCACTGGAA
GGTTCATCGCTGTCGACGCAGCAAGGCGTTGGCAGCGGACAGAGCGACAGTGCGCTGGCG
GGTCGCGACTGGCATTCGCCCGCCAATCTGAATGATGGCGCCGCCACCTCCAGTATGAGC
CTGCTGGATAAACCCTGAGGCCAGCGGCTAAGCGAGACTCCAGCCTGCGGCGCCGATGGC
GAGGGCGAAAAGCAGGCAGGCCAGCGCCGTCTTGCGTAACAGCATGGTATAGAATGAAAT
TGCGACGCCAATGAATACCACCAGCAGAATCGGCCACATGCTTAATAACAACAGCAGAAA
ACCCTCAATATTGTTATGGATTACGCTCTCCACATCCGCATCCTTGCCTCATCGTCGATA
AAGTAAGCAGAATTTAATATGTAACATGAATACATTCAAATAAAATATAATTGTAAATGG
TTATGCACCGCCTCCTGCGGTTGGCGGTGGGTCACTTTCACGCGTCCGGAGCTTTGGCAT
CAGAAGCAGTTCGCAAAAAAACACGTCAGGATTGTTCCATGACCCTTTAGCGGTACGCTC
GTATTCTCGCTGGTATCCTGCAAATTCTTCACGCCATTATTCGGCGCGGGTATCGGACAC
AATGCGCCGGCGATGACAGTCGCCTGGTTGCAGTTTATCCCCCTGAGCGGAACGCACATC
CAGATACTGAAGGGGCTGGCCGTGCGCGTTATCCAGCAGGACCGAATAGGTTTCCCCTTG
CTCAAACATATAACGCTCTCCCCATTGCCGCAGCGCCACAACAATGGGAAACACGGAGCG
CCCCTTTTCAGTCAGGACATATTCCTTGTATGCGCTGCCATCCGATGCCGGTAAAATCTC
GAAAATACCGATATCAACCAGATGCTTCAGCCGCGAGGCAAGGATATTTTTGGCCAGCCC
CAAATTTTTTTGAAACTCGCTGAATCTCCGCACATCGTCAAATGCTTCGCGGATAATCAT
CAGGCACCAGCGTTCACCAATTGATTCCAACGTTCTCGCCACCGGACATTCACTGGTTCT
AAGTGATTCCTGCTTTGCCATCTGCGCGCTCCTTATCAATTTATCTACTGATCTAGCTTA
ATCCTCACCTTTACCAGTTGCAAAAAAAAACCACTAAGGCTAATTCTATAGGCATACTAG
TTTTAAAAAGCAACCAGCCAGAGGGTCTCTTATGAAATGCAAGGCAAGTAGATGTACCGG
CCAAAGGATCCAAACTGCGTCAGTCCCTGACACGATGCTGACCACAGGGATAACGGCGTT
GTTTTCACTAACCTGCGCGCTGGCAGTAGCCAATGTTTATTCAGCACAGCCTTTACTCGA
CTCGATGGCGGTCAGCCTGAAGGTGTCGCCAGGCATGATTGGCAGCGTCATCACCGCTAC
GCAGGCGGGCTATGCCATTGGCCTGCTGTTCCTGGTTCCGCTCGGGGACTGGTTGAACCG
TAAATACGTGGTGATGAGTCAACTGTTGCTTTCAGTAGCGGCGTTAGTCGCGGCAGGGTT
ATCCCCCAATATAGCAACGCTGCTTGGCGCCATGCTGATCGTCGGCCTGATGGCCGTGGT
GGTGCAGGTGCTGGTGGCCTGGGTGGCAATACTGGCGACGCCGCAGAAACGAGGCCAGGC
GGTGGGTACCCTGACCAGCGGCATTGTTTCAGGTATCCTGTTATCTCGGTTTATCTCAGG
CGCGATAGCCGATATCGCCGGCTGGCGAGCCGTGTATCTCACGGCTGCCTGTCTGATGTT
GGTGATTGCCGGGATCGTCTGGAAAATCATGCCTTCGCCCCCGCAGCAGCCGCAGCCGCA
AAAGCCGACTTACCTTTCCTTATTGAAGTCCGTGTTTCAGCTGTACCTCACCGAGCCGCA
ACTGAGAAAGCGCGGGATCCTGGCGCTATTTATCTTCGCCGCTTTCAGCATGCTATGGTC
GACCATGGTCATGCCGCTCACCGCCCTTTCCCTCTCGCACACCCAGACGGGGATGTTTGG
CTTAGCCGGCTTCGCTGGCATGCTGGCCGCCGCCAGAGCGGGCAAGTGGGCTGACCAGGG
ATGGGCTCAGCGCACTACCGGCCTGGCGCTGGCGCTGCTGACCATCTCATGGCTTCCTAT
CGGCTATGCCGAAACCTCTCTGCTTTGGCTGATAGCTGGCGTCATTGCGCTGGACTTTGC
GGTACAGGCCGTTCATGTCTCCAGCCAGAGCCTGATCATTGCCGCCAGGCCTGCAGCGGC
AAGCCGCCTGGTTGGGGCTTACATGTGTTTTTATTCGCTGGGCAGCGCGACAGGGGCTAT
CGTTGCCACACAGCTTTATTCCCACTGGGGATGGCAGGCGGTCTGCCTTGCGGGCGCCGC
GGTCAGCGCGTGTGCATTTCTGATCTGGTCAGGATCGCGTCAATCATGATATTCGTTCTG
CGTTTTAAAGGGGCCAGTCAAAAAGACCGTAACACTGACCTGATTGCTGCCAGCTATTTG
TATCGCATACATTTTTTCAATGCTTTTAAACAGTTATGTTCATGTTGTATAATGACGTGC
ACTTTAACTAAAAAAAGAGTGCGACCATGATTGATTCCTCATTGCCATTAACCGACATTC
ATCGTCATCTTGACGGTAACATCCGGGCCCAAACCATCCTCGATCTTGGCCGCGAATTTA
ATATCGCTCTTCCCGCAACCACCCTCGACACGCTGCGTCCTCATGTCCAGGTCACCAGCC
TTGAGCCCGATCTGGTCAGTTTCCTCGCCAAGCTCGACTGGGGGGTAAAGGTCCTGGCCT
CGCTGGAAGCCTGTCGCCGCGTGGCATATGAGAACGTCGAAGACGCGGCGCGAAATGGCC
TGCACTACGTTGAGCTGCGCTTCTCTCCCCGCTATATGGCGATGACCCACCGGCTGCCGG
TCGACGGCGTGGTAGAGGCGGTAATTGCCGGGGTTCAAGAGGGATGCCGCGATTTCCAGG
TCGACGCCCGGCTGATCGGTATTCTGAGCCGCACCTTCGGCGAAGCCGCCTGTCAGGAAG
AGCTGGCGGCGCTGCTCGCCCACCGCGAGGGCATCACTGCCCTCGACCTCGCCGGCGATG
AGCTCGGCTTCCCGGGTACGTTGTTCCGCAACCATTTTAACCAGGCCCGCGACGCCGGGT
GGCATATCACCGTCCACGCGGGCGAAGCGGCCGGCCCGGAAAGTATCTGGCAGGCCATAC
GTGAGCTGGGCGCGGAGCGCATCGGCCATGGGGTTAAAGCGGTAGAGGATCCAGCCCTGA
TGGACTACCTGGCCGAGCACCGCATCGGGATTGAATCCTGCCTGACCTCGAACGTGCAAA
CCAGCACCGTGGCCTCCCTGGCCCAGCATCCGCTGAAGCAGTTCCTTGAGCACGGCGTGC
TGGCGAGCCTCAACACCGACGATCCGGCGGTCCAGGGTGTGGACATCATTCACGAGTATA
CCGTGGCGGCGCCGGCGGCAGGGCTGAGCCGGGAGCAGATCCGTCAGGCGCAGATCAACG
GCCTGACCCTGGCGTTCCTCGGCGAACAGGAAAAAGCCGCCCTCATTCAGCGGGTTGCCA
AAGGCTGATAACCGGCCCGGCAGCCGTGCTGCCGGGCTCCTCCTCAGACCAGGCTGAGCG
TGGCGCGATGTCTGGCCGACTCGATACCCAACTCAATCAGGGTCATTATCTGAATCGCCT
CGCTGGCCGGGACCGGGTTTTCCCCTACGCCGTTAAGGGCGTCGCGGATAGCGGCATAGT
AGGCGGGATAATTACCCGGTAGCGTCAGCCATTTCTCCTGACTACGTTCATCCCCTTCGG
CGCGGGTCAGGGTACCGTCGCGCATATCATATCCCCAGTCCTCCTGCGGCAGCCGTTCAC
CGTTTTTTAGCCGCTCCTCCTGCGGGTCAAGACCGTACTTAATATAGCTGGCCCGCGAGC
CGTGGACGATAAAGCGCGCGCTCTCCGCGGCGGCGAGTAACGTACCATGCAGTACTACCC
GCCGCTGCGGATAGGCCAGCACGGCGTGAAAATAGTCGGTGGATTGCGCGCCGGGCCGAA
GCTGCGCGAGGTCCACCGTGATGCTTACCGGCAGGCCAAACAGCACCACGACCTGGTCGA
GCAGATGCGGCGCGAGGTCATACCATATGCCGCTGCCAGGACCCGCCTGCTCACGCCAGC
GCTGGCGCACCTGTGGTCGGAAGCGATCGAAATGCGACTCGAAGTAACACACCTCCCCCA
GCTGACCTTCGTTGATTAACGCGCTGACCGTTAAGAAATCGCTGTCCCAGCGCCGGTTAT
GAAACACCGAAAGTATCCGACCGCAGTGCTTCGCCAGGCTTTCCAGCTCACGAGCTTGTG
ACAGTGTCACGGTAAAGGGCTTATCCACCACAACATGCTTTCCCGCCTCCAGCGCCGCTT
TCGCCAGCGGAAAGTGGGTGTCGTTCGGGGTGGCGATGACCACCAGATCGATATCCGGGT
CGTCCAGCAGATCCCCCGGCGCACTCATTACCTTCACGCCAGGCCAATCGGCATGGACCT
TATCGGCGTCGCTGCTGGCGACCGCCTTCAGCGCCATACCCGGCGTGCCGCCGATCAACG
GCGCATGAAACGTTTTGCTGGCGTAACCGAACCCCACCAGCCCCACCCGGATCGCATCGC
TCATCTTACCGCCTCGCTTATGCAACTGATATCAACACCAGGTTAATGAGAATAATTTTA
CAAACCGTGAGCAAAACTTATCATTCCTCACTTTGCGACTTACATGCAAGTGAGAGAAAT
CAGACAGATACCCCTTGTGATCTGCTGACCATCGAGTAACATTTCACGCTGTGTTCAAAG
GATATTGAAGTGTTATGACAACTGTTTTTACCCGTATTGTAGAACTTATTGGCTGGATTG
TTTTTGGTATTTCGGCACTGCTTTTGGTTATCGCACACCATATAGATAACTATCAGTCCC
CACCGCCAGCGGATGTGGTGCACACGAAGTAGCTCCGCGTTAAAACAGTGACCCGCCTCG
CAACTGTGCAACCGGTTTCAGAAACCGGTTGCACGTATGCTCGCGCTTTTATTACACTCC
CTTTATCATCAGACAGGGAGCTTTTTCATGGCCGCTTTTCCGCACAATTTCTTATGGGGT
GCCGCTACCGCAGCGTATCAGGTTGAGGGAGGACACGACGCCGACGGTAAAGGACCGTCA
ATCTGGGATATCTACTCTCATCTGCCGGGTACCACCTTTGAAGGCACCACCGGCGATATT
GCCGTCGACCACTATCACCGTTTTCGCGAAGACGTGGCGTTAATGGCCGAGATGGGCCTG
CAAAGCTATCGATTCTCCATCTCCTGGCCCCGCCTGCTGCCCGCCGGGCGCGGTAAGGTG
AATGAAGCGGGAGTCCAGTTTTACAGCGATCTGATCGACGAACTGCTGGCGCACAATATT
GAGCCGATGATCACCCTCTATCACTGGGATCTGCCGCAGGCCCTGCAGGATGAGGGCGGC
TGGGAAGCGCGCACTACCGCCGAGGCCTTCGCCGAGTACGCCCGCCTGTGCTATGCGCGC
TTTGGTTCACGGGTGAAGCTGTGGGCTACCTTCAACGAAACCATTGTCTTCATTGGGCAC
GGCTACATTAACGGCCTCCATCCCCCGGCGGTCCGCGATCCGGCGCGCGCCATTCAGGCC
TGCCACCACGTATTTATCGCCCATGCGCTGGCGGTGAAGGCCTTTCGCGAGATGGCTGTG
GCCGGCGAGATTGGCTTCGTCAACGTACTGCAACCGCATACCCCGCTCACCGACAGCGAG
GCGGACATTAAGGCCACCGAACTGGCTGACGCCATCCATACTCACTGGCTGTACGATCCG
GTGCTGAAAGGCACCTATCCTGCCGACCTGCTGGCGCAGACCCAGGCGCTGTGGGGGGTA
CCTCGCTTTGCTCCAGGCGACGACGCGCTGCTCCGTGACAACCGCTGCGACTTTATCGGT
CTGAATTACTATCGCCGGGAAACGGTATCTGCCCAGCCGCCTGAGATCGCTACCGGCGGC
GAGCCTGGCGTGGAGGGATTATTCTATTTCGTGCGTAATCCCCAGAGTACATATACCGAA
TGGGGCTGGGAAATCTGGCCGCAGGGGCTAACTGACGGCATTATGATGATTAAGGCGCGC
TATGGCGATATTCCGATATATATCACCGAGAATGGCCTCGGCGCGAAGGACCCGATTATT
GACGGGGAAGTGGTCGACGACCCGCGGATTGATTATCTCAGCAGCCATATTGGCGCCCTC
GAAAAAGCGCTGGCGCTGGGGGCAGATGTGCGCGGCTATTACCCCTGGTCATTTATCGAT
CTGCTGAGCTGGCTCAACGGCTACCAAAAGCAATATGGTTTTGTCTATGTCGATCACCAG
CAAAATCTGGCGCGGAAACGAAAGAAGAGTTTTTATTGGTACAAATCTGTTATTGCCAGT
CACGGCGAACAGCGTTAATCTTCTCTTGCGGGCGCCATTCGGCGCCCGGTCTGATTTTAG
AATATTCTTAAACTTCTCCCTGCTCTTCAAGGCTGGCTTTGCCCCTTGTCATGGGTTTAT
ATAACCTGATTCATTCCACGCGGCCCCAGCAGAAGGCGCCGTTGGTTGAGAGTAGGTTTA
GTGAATGCTGATAATATTCAACGCAATAATTCCGATTATAAAATGGATACGAAAATGACC
GTGCTGGACTACTTATTAAAATTTCGCAAAATCAGTTCGCTGGAAAGCCTTGAAAAACTA
TTTGATCACCTTAACTACTCCCTGACTGACACCCAGGAGATCGTGAATATGTATCGCGCC
GCCGATCATCGTCGCGCAGAGCTGGTCTCCGGTGGTAAATTGTTCGATGTAGGCCAGGTT
CCTAAATCCGTTTGGCGATTCGTGCAGTAAGGCTGTCATCCTTCACGCCAGTTGCTTATA
CTTCCCGGCCTGATTTTATTCACTGGCGTTGAATAGGGGAGAAACATGACGTCTCAATCT
GCAGAGCGCATCGGCGGATGGCTGCTGGCTCCGCTGGCCTGGTTGCTGGTGGCGCTGCTG
AGCGCCTCGTTATCGCTGCTGTTTTTTGCCAATGCGCTGATGTCGCCGCAGACCTATACC
CTATTGCGCGCCATGAGCGCGGGCCATATGGCGCTGTGGGTCGCCTCGCTGCTGTTTGCC
CTCGCCATGTGGTATTACACGCTCTGGCTGACTATCGCCTTTTTCAAGCGGCGCTCGGTG
GTGCCGAAACACTACATTATCTGGCTGCTCATCACCCTGCTGCTGGCGATAAAGGCTTTT
GCCTTCTCGCCGGTCTCGGATGTGCTTGCCCTGCGTCAGCTGCTGTTTCCGCTGCTGGCC
GCTGCGCTGCTGGCGCCCTATTTTCGCCGTTCGCAGCGGGTAAAACGGACTTTTGTTAAT
CCGTAATACCCCCACACTTAACCTGTTGTCGCTGGTATCGTTTTATTCGATAATAAGCGG
CTTTTTTTCGTTTCAGGTCGCATGATGGCTGATTATTTACTGCTCTTTATTGGTACAGTC
CTGGTCAATAACTTCGTTCTGGTGAAGTTTCTTGGTCTGTGCCCGTTTATGGGGGTTTCC
AAAAAGCTGGAAACCGCAATGGGGATGGGGCTCGCTACCACCTTCGTGATGACCCTGGCC
TCTATTTGCGCCTGGCTGATTGATACCTGGATCCTTATCCCGCTAAATTTGGTTTATTTG
CGTACCCTGGCCTTTATTCTGGTTATCGCCGTGGTGGTTCAGTTTACTGAGATGGTGGTG
CGTAAAACCAGCCCGGCGCTCTATCGCCTGCTGGGGATCTTTCTACCGCTGATCACCACC
AACTGTGCCGTACTCGGGGTAGCGCTGCTGAATATTAATCTGGGCCACAATTTCCTGCAG
TCGGCGCTGTACGGCTTTGCCGCCGCCGTCGGCTTCTCGCTGGTAATGGTGCTGTTCGCG
GCGATCCGTGAACGCCTGGTGGTGGCCGATGTCCCCGCGCCGTTTCGCGGTAATGCCATC
GCGCTGATTACCGCCGGTTTAATGTCTCTGGCCTTCATGGGCTTTAGTGGTTTGGTGAAG
TTGTAATGAGCGCAGTCTGGATAGCCGTGATCGCCATCAGCCTGTTAGGGCTGATTTTCG
GCTTAATACTGGGATACGCCTCGCGTCGTTTCGCGGTGCAGGACGACCCGGTGGTGGAAA
AAATTGATGAGCTATTGCCGCAGAGCCAGTGTGGGCAGTGCGGGTACCCTGGGTGTCGCC
CCTATGCGGAAGCAGTCGGCGTGCAGGGTGAGAAAATAAACCGCTGCGCGCCGGGTGGCG
AAGCGGTGATGTTAAAAATCGCCGCCTTGCTGAACGTCGACCCGCAGCCTGTCGACGGCG
ACGCACAGGAAGCGGAGCCGGCCCGCATGCTCGCGGTAATTGACGAGCCGAACTGCATTG
GCTGTACCAAGTGTATCCAGGCCTGTCCGGTGGATGCCATCGTTGGGGCGACCCGCGCCA
TGCATACCGTGATGAGCGACCTGTGCACCGGCTGCAATTTGTGCGTCGCCCCCTGCCCGA
CCCAGTGCATTTCACTCGTTCCGGTGGCCACCACCCCGGAGACCTGGAAATGGGATCTGC
ATACGATCCCGGTGCGAAATATTCCTGTGGAACAACATGTTTAAGCTATTTTCCGCTTTC
CGAAAAGACAAGGTCTGGGATTTCAACGGCGGTATTCACCCGCCTGAAATGAAAACCCAG
TCTAACGGCACCCCGCTGCGTCAGGTTTCCCTGCCGCAGCGCTTTGTTATCCCGTTGAAG
CAGCACATTGGCGCCGAGGGCGAACTGTGCGTTAAAGTGGGCGACCGGGTGCTGCGCGGC
CAGCCGCTGACCCGCGGCTGGGGAAGAATGCTGCCCGTTCACGCCCCGACTTCCGGCACC
ATTGCCGCCATCGCTCCGCACACTACCGCGCACCCGTCGGCGCTGGCGGAGATGAGCGTG
ATCATTGACGCCGACGGCGAAGACCGCTGGATCGAGCGCGATGGCTGGAGCGACTATCAG
ACCCGCACGCGTGAAGCGCTGATCGAGCGTATCCACCAGTTTGGCGTTGCTGGCCTCGGC
GGCGCAGGCTTCCCCACCGGCAGTAAACTGCGCGGTGGCGGAGATAAAATTAAAACGCTA
ATCATTAACGCCGCCGAGTGCGAGCCCTATATCACGGCGGATGACCGCCTGATGCAGGAC
TGCGCGGCGCAGATTGTCGAGGGTATCCGCATCCTCGCTCATATACTGCAGCCTGAAGAA
GTGCTGATCGGCATTGAAGACAATAAGCCGCAGGCCATCTCAATGCTGCGGGCGGTGCTC
TGCGACGCCCATGGCATTTCGCTGCGCGTGATCCCCACCAAATATCCCTCCGGTGGCGCC
AAGCAGCTCACCCAAATTCTCACCGGCAAACAGGTACCGCACGGCGGTCGTTCATCGGAC
ATTGGCGTGCTGATGCAGAACGTCGGTACGGCTTATGCGGTGAAACGCGCGGTGATTGAC
GGTGAGCCGTTAACCGAGCGCGTGGTCACCCTCACCGGCGAAGCGGTAACCAGACCGGGC
AATGTCTGGGCGCGTCTTGGCACGCCGGTGCGCCATCTATTGAACGATGCCGGCTTCTGC
CCCAGCGCCGAGCCAATGGTGATCATGGGCGGCCCGCTGATGGGCTTTACCCTGCCGTGG
CTCGACGTCCCGGTGGTGAAGATCACCAACTGTTTGCTGGCGCCTTCCGCCAGCGAGATG
GGCGAACCGCAGGAAGAGAAAGGCTGCATTCGCTGCAGCGCCTGCGCTGACGCCTGCCCG
GCCGATCTGCTGCCGCAGCAGCTGTACTGGTTCAGCAAAGGTCAGCAGCACGATAAAGCC
ACTGCCCATAATCTGGCGGACTGCATCGAGTGCGGCGCCTGCGCGTGGGTATGTCCAAGT
AATATTCCGCTGGTGCAGTACTTCCGTCAGGAAAAGGCCGAGATCGCGGCGATTCGTCAG
GAAGAGCAGCGCGCTGCGGAAGCCAAAGCCCGATTCGAGGCCCGACAGGCGCGCCTGGAG
CGTGAGAAAGCCGCGCGCGCCGAGCGGCATAAAAAAGCCGCCGTTCAGCCTGCCGCCAAA
GATCAGGAGGCGATTAGCGCCGCCCTGGCCCGGGTACGGGATAAACAGCGCGATGCCGCG
CAGCCGATCGTGATCCAGGCCGGCGCCAAACCTGACAACAGCGAGGCGATTGCCGCCCGC
GAAGCGCGTAAGGCTGAGGCCCGGGCGCGCAAAGCGCAGCAGCAGGCCGCGCCGATGGTA
GCCCCGGCCGCCGAACCGGTCGATCCGCGCAAGGCGGCGGTGGAAGCCGCTATCGCCCGC
GCCAAAGCGCGTAAAGCCGAACAGCAGGCCGCGCCGGTGGACGCCCCGGCCGCCGAACCG
GTCGACCCGCGCAAGGCGGCGGTGGAAGCCGCCATCGCCCGCGCCAAAGCGCGTAAAGCC
GAACAGCAGGCCGCGCCGGTGGACGCCCCGACCGCCGAACCGGTCGACCCGCGCAAGGTG
GCGGTGGAAGCCGCCATCGCCCGCGCTAAAGCGCGTAAAGCCGAACAGCAGGCCGCACAA
CAGGATCTCGCGTCAGCCGCAGCCAATGACGACCCGCGCAAAGCGGCCGTCGCCGCGGCT
ATCGCCCGCGTTCAGGCGCGTAAAGCAACACAGCAGGCAGTTAACGAGGAATAAATGGTT
TTCAGAATCGCAAGCTCCCCCTATACCCATAACCAGCGGCAGACCTCGCGTATTATGCTG
CTGGTGCTGCTCGCCGCTGTGCCTGGCATTGTGGTCCAGACCTGGTTTTTCGGCTGGGGC
ACCGTACTGCAGATTGTCCTCGCCGCCCTGACGGCCTGGGCGACCGAAGCCGCTATTCTC
AAACTGCGTAAACAGCCTGTTGCTGCCACGCTGAAAGATAATTCCGCCCTGCTCACCGGC
CTGCTGCTGGCGGTGAGTATTCCGCCACTGGCCCCGTGGTGGATGGTGGTGCTCGGCACT
GCCTTTGCCGTAGTCATTGCCAAGCAGTTGTACGGAGGCCTGGGCCATAACCCCTTCAAC
CCGGCAATGATCGGCTATGTCGTGCTGCTGATTTCGTTCCCGGTGCAGATGACCTCCTGG
CTGCCTTCCTATGAGATAGCCGCCCATATCCCGGCATTCAGCGACGCGCTGCAGATGATC
TTCACCGGTCATACCGCCGCCGGAGGCGACATGGCCAGTCTGCGGCTGGGTATCGACGGC
GTCAGCCAGGCCACCCCGCTGGATACCTTTAAAACCTCCCTGCATGCCGGACATAGCGTT
CAGCAGGTGCTGCAATTGCCGGTCTACGGCGGCGTGCTGGCAGGTCTGGGCTGGCAGTGG
GTGAATATCGCCTGGCTGGCAGGCGGCCTTTTCCTGCTGTGGCAGAAGGCGATCCGCTGG
CATATCCCGGTCAGCTTCCTTGTTAGCCTCGGCCTGTGCGCCACCCTCGGCTGGATTTTT
TCGCCGCAGAGCCTGGCCTCACCGCAGATGCATTTGCTCTCCGGGGCGACCATGCTTGGC
GCCTTCTTTATCCTGACCGATCCGGTGACGGCCTCAACAACCAACCGCGGCCGTCTGATC
TTTGGCGCCCTCGCTGGCCTGCTGGTCTGGCTCATCCGCAGCTTCGGTGGTTATCCGGAC
GGCGTGGCGTTTGCCGTTCTGCTGGCGAATATTACCGTGCCGCTGATCGATTACTACACG
CGCCCGCGCGTATATGGCCACCGTTGAGAGAGCAATGATGTTAAAAACGATGCGTAAACA
CGGCGTCACGCTGGCGCTGTTTGCCGCCGGTTCCACCGGGCTGACGGCGGCGATCAATGA
GCTGACCAAAAGCACCATCGACCAGCAGGCGGCCCTGCAGCAAAAGGCGTTATTCGACCA
GGTTTTACCTGCCGACCGCTATAATAACGATCTGCTTAAGAGCTGCTATCTGGTCAGCGC
CCCGGCGCTGGGCAAAGGCCAGCATAAAGTGTGGATCGCCAAAAATAACGATCGACCGAT
CGGCGCGGTGATGGAAGCCACCGCGCCGGACGGCTACTCCGGAGCAATACAGCTGCTGGT
TGCCGCCGATTTTAGCGGCACGGTCCTCGGCACCCGCGTAACTGAGCATCATGAAACGCC
GGGCCTGGGTGATAAAATCGAACTTCGCCTGTCGGACTGGATTACCCATTTTGCCGGGAA
AGTCATCCACGGCCAGGGCGATAGCCACTGGGCGGTCAAAAAGGATGGCGGCGATTTTGA
CCAGTTCACCGGCGCCACCATCACCCCCCGGGCGGTGGTCAATGCCGTTAAGCGCGCAGG
CTTATATGCACAAACGCTGCCTGCGCAACTTCCTGAATTCACCGCCTGTGGAGAATAACC
ATGAGCGAAGTTAAAGACGTCATCGTCCAGGGCCTGTGGAAAAATAACTCCGCCCTGGTT
CAGCTGTTAGGTATGTGTCCTCTGCTGGCGGTCACCTCGACCGCCACCAACGCCCTCGGG
CTGGGTTTGGCCACCACCCTGGTGTTAACCCTGACCAACCTGACCATCTCCAGCCTGCGC
CGCTGGACGCCGGCGGAGATCCGGATCCCCATCTACGTAATGATTATCGCCTCGGTGGTG
AGCGTCGTGCAGATGCTGATCAACGCCTATGCCTTCGGCCTCTATCAGTCGCTGGGGATT
TTCATCCCGCTTATCGTGACCAACTGCATCGTGGTCGGCCGCGCCGAAGCCTTTGCCGCC
AAAAAAGGGCCGGCGCTGTCGGCGCTGGACGGTTTCTCGATCGGCATGGGCGCTACCTGC
GCGATGTTTGTGCTGGGCTCCCTGCGCGAGATCCTTGGCAACGGCACCCTGTTTGACGGC
GCCGACAGTCTGCTTGGCAGCTGGGCGAAGGTTCTGCGCATCGAGGTTTTCCACACCGAC
ACCCCTTTCCTGCTGGCTATGCTGCCGCCAGGCGCCTTTATTGGCCTCGGCATGATGCTG
GCGATTAAATACCTTATCGATGAACGTAGCAAACAGCGGAAGGCGCAAGCGGCCCGGGCC
GTCTCTGTCGCCCCGTCCGACGTGACAGGGAAAGCATAATATGAACAAAGCCAAACGCCT
GGCGATCCTTACCAGGCTGCGGGAAAACGATCCCCACCCCACCACCGAACTGCATTTCAG
TTCGCCATTCGAGCTGCTGATTGCCGTCCTGCTTTCTGCACAGGCCACCGATGTCAGCGT
CAACAAAGCGACAGCCAAACTCTATCCGGTGGCCAATACGCCCGCAGCGATGCTGGCCCT
GGGGGTGGATGGGGTGAAATCGTATATCAAGACTATCGGCCTGTTTAACAGCAAAGCGGA
AAACGTCATCAAAACCTGCCGCATCCTGTTGGAGCAGCACAATGGCGAGGTGCCGGAAGA
CAGAGCGGCGCTGGAGGCGCTGCCCGGCGTGGGCCGTAAAACCGCCAACGTGGTGCTGAA
TACCGCCTTTGGCTGGCCGACCATCGCCGTGGACACGCACATCTTCCGCGTCTGCAATCG
GACGCAATTCGCCCCTGGCAAGAACGTTGAGCAGGTGGAAGAGAAGCTTCTAAAGGTGGT
CCCCGCCGAGTTTAAGGTCGACTGTCATCACTGGCTGATCCTGCATGGGCGTTATACCTG
TATTGCCCGCAAGCCGCGCTGCGGCTCCTGCCTGATTGAAGATCTTTGCGAATACAAAGA
TAAAGTCTACGCCTGACTGTCTCGTCTCTATTGCGGTCATAGCTTAACTCTGGGTTATGG
CCCGCATTCATCTATTACACCGGCCATTAACACCACATAATCATCATGATTATGGATGAT
TATCCGGTTATATAACAAACAACTAGTTCATTCATTTTTTATCAGCGCAAAATTTCTATG
CATTTGTGATCCAGATCATGCTCGCAACTTTATGTTGATTGAATGTTACTGGAATGGAAA
TAAATGTCAGGCAATACAACGGATGAGTAAAGATTGTCAGGATAATGACCCATGATTTTT
TAAGATAATGGACCATATCACTATGCTTACGCCAGATCAGTAGAATATATCGCCTTTTCC
CGGCAAACCGGCGAACCCAAAAGATAAAAATACCAACGATATCGAAACGGTAAAATTTAA
CGCTGTATAACATTCATATGTCCGGAGCATTATACCACCCTGATTATGTGTAACAGATTA
TTACAAAAGCCTTGCCTGATGCGCCAGGATAGTGAACATTACTTGCCGTTTTCCCTCCAA
GAATAACTATAAAGGCGGCGGTCCAACGAGATTGCGCCCCGAACACCCCCCAGTAAATAT
GGGATGTAAAAAAAGAGGTATATGTGTCTACTGCAAACAATAAACCAGCAGAAAGCGTGA
GTCTGAACGCTTTCAAACAACCACGCGCGTTCTATCTCATTTTCTCGATCGAGTTGTGGG
AGCGTTTTGGTTACTACGGCCTGCAAGGGATCATGGCCGTTTACCTGGTAAAACAGCTGG
GTATGTCGGAAGCGGATTCCATTACTCTGTTCTCCTCCTTTAGCGCGCTGGTTTATGGCC
TCGTCGCCATTGGCGGCTGGCTGGGTGATAAAGTGCTGGGTACCAAGCGTGTCATCATGC
TGGGCGCTATCGTGCTGGCGATTGGCTATGCGCTGGTGGCCTGGTCCGGCCATGACGCCG
CTATCGTCTATATGGGTATGGCGACCATCGCCGTCGGTAACGGCCTGTTTAAAGCCAACC
CGTCCTCCCTGCTTTCTACCTGCTATGACAAAAACGACCCACGTCTGGACGGTGCATTTA
CCATGTACTACATGTCCATCAACATCGGTTCGTTCTTCTCTATGCTGGCAACCCCGTGGC
TGGCCGCACGTTTTGGCTGGAGCGTAGCGTTTGCCCTCAGCGTGGTGGGGATGGTGATCA
CCATTATTAACTTCGCCTTCTGTCAGAAATGGGTTAAACAGTACGGCTCTAAACCGGACT
TTGCCCCGGTACACATGGGTAAACTGCTGGCGACCATCGCTGGCGTGGTGGTGCTGGTCG
CTATCGCCACCTGGCTGCTGCACAACCAGGGTATCGCACGTATGGTGCTGGGCGTCGTCG
CACTGGGTATCGTCGTGATTTTCGCCAAAGAAACCATAGGCCTGAAAGGCGCTCCGCGTC
GTAAAATGATCGTCGCTTTCCTTCTGATGGTAGAAGCGATTGTCTTCTTCGTGTTGTACA
GCCAGATGCCGACCTCGCTGAACTTCTTCGCCATCCGTAACGTGGAGCACTCGATCCTCG
GTCTCGCCTTTGAACCGGAACAGTATCAGGCGCTGAACCCGTTCTGGATCATGATTGGTA
GCCCGATTCTGGCCGCCATCTACAACAAGATGGGCGACCGCCTGCCGATGCCGCACAAAT
TTGCTATCGGTATGGTACTGTGCTCTGGCGCATTCCTCGTCCTGCCTTTAGGGGCGAAGT
TCGCCAGCGACGCCGGTATCGTCTCGGTCAACTGGCTGATTCTGAGCTACGCGCTGCAGT
CTATCGGTGAACTGATGATTTCCGGCCTCGGCCTGGCGATGGTCGCTCAGCTGGTTCCTC
AGCGTCTGATGGGCTTCATTATGGGCAGCTGGTTCCTCACCACGGCAGGCGCGGCGATCA
TCGCCGGGAAAATCGCTAACCTGATGGCAGTCCCGGAGAATGTCACCGATCCGCTGGTGT
CGCTGGAAGTCTACGGTCACGTATTCCTGCAGATTGGTATCGTCACCGCGGTTATCGCCG
CCCTGATGCTGCTGACCGCGCCGAAACTGAATCGTATGACTCAGGACGACAGCGCGGACA
TTAAAGCACGCGAAACCGCGGCTGCCTGACGCCGCAGGGAAAACTAATTATTTTTAAGCC
GCTAACGTTAGTTTAGCGGCTTTTTTTTTACCCCTGGCAGGACTAACATACAGAAAACTG
CAGCCACGAGGAGTCACGCATGAAACTGTTCTACAAACCCGGCGCCTGTTCCCTTGCCTC
GCATATTGCCCTGCGCGAAAGCGGTCTGGATTTTACCCTGCAGAGCGTGGATCTGGCCCA
AAAACGGCTGGAAAACGGGGAAGACTATCTGCTGATCAACCCGAAAGGTCAGGTGCCGGC
GCTGCTGCTGGATGATGATATCCTGCTCACTGAGGGCGTAGCCATCATGCAGTACATCGC
AGACCAGGTGCCGGATCGTCATCTGCTGGCGCCGGTGGGCTCGATTGCGCGCTATCAGAC
TCTCGAATGGCTGAACTATGTGGCCACCGAGCTGCATAAAAGCTTTACCCCGCTGTTCCG
CCCGGATACCCCGGAGGACTATAAGCCTGTCGCGCGGGGGCTGCTTGAGAAAAAGCTGCA
ATACGTTGATGCAGCGCTGGCAGACAAACAGTGGCTGACCGGCCATCGCTTCACCATTGC
CGATGGTTATCTGTTTACGGTGCTGCGCTGGGCCTATGCTATAAAACTGGATATGGCTGC
CTATGGTCATATCGGCAGCTGGATGACGCAGGTGGCAGCGCGTCCGGCGGTGGCGGCCGC
ACTGGCGGCTGAAGGCTTAAAATAAGGCCTGAACCTGCCCGGCGGACCGTCGGGCAGGCC
CTGGGAGTTAAAGCCGGGTGGCGCTGAAGCAGTGCTCCGGTACGGCGATGCGATCCTGCG
CCGCTACTACCTGCAGTTCGTATTCCTGCATATTTTTGGTGGCGAGCATAATCTCGTACA
CCGCGGCGGTGACGTGTTCCAGCGCATCGCGCAGACTTGCCCCCTGCAGCAATTTAACCA
ACAGCAGACCGCTGGTCACATCGCCGACGCCCACCGGCTGACGCAGACCGAAATCCACCA
GCGGCCGACTAATATGCCAGGCTTCTTCGGCCGTCACCAGCAGCATCTCAAAACGATCCA
TACTCAGACCCGCACGGGCAAGATGCTTAACTAATACCACTTCCGGCCCCTGGGCAATCA
GCTCCCGCGCGGCGGCCACTGCCTCGCTGACGCTGGCGACCGGATGACCGCACAGGATCT
CCAGCTCAACCAGATTCGGCGCAATAATATCGCTGGCCGGCAGCGCATAGCGCACGTGGA
ACTCCGCCACGCCCGGCGCGACGATGCAGCCCTTCTCCGGGTGACCCATCACCGGATCGC
AAAAATATTTCGCCGCCGGATTGGCCGCCTTAACCTGACGCACGATACCGAGGATATGCT
CTCCCTGCTCAGCGGAGCCAAGATAGCCGCTCAGTACCGCATCGCAGGTCTGCAGTTTGT
CGATGTCGGCAATCCCCTGAACAATCTCCGTCAAATGCGAAGGCGGCATGACGCAGCCGG
TCCATTTGCCGTACTGCGTATGGTTAGAGAACTGTACGGTATTCAGGGGCCAGACATTGG
CGCCCAGACGGCGCATCGGAAATTCGGCGGCACTGTTGCCGGCATGGCCAAACACAACGT
GAGACTGAATGGCGAGGATGTTCTTCATTTTCTTACCACAACCCTAAAAAGAAAAAGGGC
GTGGTTTCCCACGCCCTGGCAGTATTTTTTTATTTCCAGCAGACCAGGCAGTAATTTTTC
TTACCGCGACGCAGCAAGGTGTAGCGGCCAAACAGGCGATCGCTGTCGGCGAAAACATAT
TCCGGGTCGGCCTGTTTTTCGCCGTTGATGGTCACCGCGTTAGAGGCAACGGTTTTACGC
GCCTGACCGCGGGACGGCTGCAGCTCGGAATCAACCAGCGCCTGCAGCAGATCGGCGCCT
TTTTCCATTTCGATCATCGGCACGCCATCCTGGGCCAGCTGTTCGAAGTCTGCTTCGCTC
AGGTCGCTCAGGTTACCGTTGAACAGGCTTTCGGTAATGCGCTTCGCCGCTTCCAGGCCT
TCTTCGCCGTGGACAAGGCGCGTCACCTGCTCTGCCAGCACGTACTGGGCGCGCGGCGCT
TTACCGCTGTTTTTGTCTTCTTCTTCCAGGGCATTGATCTCCGCAATGTCCATAAAGGTG
AAGAATTTGAGGAAGCGATAGACATCAGCATCCGCGGTGTTGATCCAGAACTGGTAGAAT
TTGTACGGACTGGTTTTCTTCGGATCCAGCCACACGGCGCCGCCTTCGGTTTTACCGAAT
TTGGTGCCGTCCGCTTTGGTGATCAGCGGTACGGTCAGGCCAAACACCTGGTTCTGATGA
AGACGACGGGTCAGATCGATGCCGGAGGTGATGTTGCCCCACTGGTCAGAACCGCCTATC
TGCAGCGCCACGCCGTGCAGCTTGTTCAGGCAGGCAAAGTCGTAACCCTGCAGCAGATTG
TAAGAGAACTCGGTAAAGGAGATACCCTGATCGTCACGATTCAGACGCTGCTTCACCGCT
TCTTTGTTGATCATCTGGTTAACAGAGAAGTGTTTACCGATATCGCGCAGGAAGGTCAGC
ACGTTCATGCTGCCAAACCAGTCATAGTTATTCGCCGCGATCGCCGAGTTGTCGCCGCAG
TCAAAATCAAGGAACGGAGCCACCTGTTTGCGGATTTTATCCACCCACTCCTGCACGGTA
TCCTCGGTGTTTAGTTTACGCTCAGCGGCTTTGAAGCTTGGGTCGCCAATCAGACCGGTT
GCGCCGCCCACCAGCGCCACAGGTTTATGACCTGCCTGCTGGAAGCGTTTCAGGCATAAC
AATGGAACAAGATGCCCCAAATGCAAGCTGTCAGCGGTAGGATCGAAGCCGCAATAGAGC
GCGATCGGGCCTTGCGCCAGTCGCTCTGCTAACGCTTCCTCGTCCGTCACCTGGGCTACC
AGCCCCCGCTCTTGCAATTGTTTAATCAAGTTACTGCTTGCCATCAAATTCTCCATGTAT
AAACGACTGCACCTCTGCCGGTACACGACTTTTCGCCAGATGCGAAAAGTACATAGAATA
AAGCGCCGGCCCTTTCAGCGCCAGCGCTTCGATAACTAATTTCGGCGTTTACGGCGCCAG
ACGGTCTATTTTCCAGGCGCCGCTATCGCGCTGGTATAAAAAGCGATCGTGCAGACGGTG
TTCTCCCCCCTGCCAGAACTCCATCTGCTCAATGCTGACGCGGAATCCGCCCCAGAAGCT
CGGCAACGGCACTTCACCCTGCTGGAACTTCTGCTTCAGCTCGAGGAATTTGCTTTCGAG
GATGCCGCGGGCTGAAATCCGGCTCGACTGCTTCGAGACCCAGGCGCCAATCTGGCTGTC
GCGCGGACGGCTGTGGAAATATTTGACCACTTCCAGCGTCGACAGACGCTCCGCTTTGCC
GATTACCATCACCTGGCGCTCCAGCATATGCCACGGGAAAAGAAGGCTGACCTGCGGGTT
GTTTTCAATTTGATGCGCTTTACGGCTGCCAAGGTTGGTATAAAACACCAACCCTTTTTC
GTCGTAGTGCTTCAGCAGCACAATGCGCTGGTAGGGCTGGCCGCGCTCATCGACGGTGGC
GACCACCATGGCCGTCGGGTCGGCAAGTTTCGCATCGCAGGCCTGACGCAGCCAGCGTTC
AAACAGCGGCAGGGGTTCAGCAGGAAGATCGTGGCGACGCAAACCGCCACGGGTGTATTC
ACGGCGCAAATGCGCAATTTGCTGGAGTTCGTCGTTATCAGACATGGCCATTGAGGATGT
AGTCATAAGGTGGCGTTATTGTGCGCCCCCCGGACAGAAATCTCAACGTTTGGCCGTCTG
CAGCTGACAGTTATCAAGGACGATGCGGTCGCGCTTATAGACGGTGGCGGTATCGCCTTT
TGACCAGAACACATAGACGCCGTCGGTGTAGCGCGCCCCGGAAGCCGACAGCCCCTCAGA
CAGGTTCAGTTGCTGATTATCATAGATAAAACTGACCTGCTGGCGTGCGTTATTGCGATG
GACCGTCAATGGTTTCTGGTCGCATTGATACTCCAGCGTGTCCGTCTGCATCCGCTCGAC
AAACTGGTTGTAGTAGCTACAGCCCGCCAGCATAAAAGGTACAACTGCGATAAGAATTTT
TTTCATTCGTTTGCCTTCGACTTTCCCGGTCACGGCGGGCACTCCGCCCTCCGCTTAACT
TGTCCAGTTTACCGGTCGCATCGTATTTAAGATTTCAGTTAACTCCGATTCTGCGGCGGG
TTAGCCGGAAAAATGGCGCCCAGCACCGAGGCTTCGCTGGCGCCGGTCACGGAGGGCAGA
TTGCCCGGCAGACCAGCCAGCGTTCGCCAGGCCAGCCAGGCAAAGGCCAGCGCTTCCATA
TCATCGCCGCTGATCCCCGCCTCATCGGTGGTGGAGACCTCGGTTCCCGGCAGCAGCGCC
GCCAGGCGCGCCATTAACAAGGGGTTACGCGCGCCGCCGCCGCACACTAACAAACGCTCG
CAGCCGCCGCTTAACAATACCTGCTCACTGATGGTGACGGCGGTCAATTCCGCAAGCGTA
GCCTGAACATCCTCCCCGCGTAGCCCCGGATAGCGGGCCATATGCTGCTCCAGCCAGCCG
TAATTGAAATATTCCCGACCGGTGCTTTTCGGCGCCGGCAAGGCAAACCACGGATCGCTC
AGCATGTCCTGCAGCAGCGGCAGCAGCACTTTACCTTCGCTAGCCCATTGGGCGTCCTTG
TCGTACGGTTTGCCCTTCTGGCGCCAGATCCAGGCGTCCAGCAACATATTTCCCGGCCCG
GTATCATAGCCGCGCACCGGCTGCCCTGGCGCCAGCAGCGACACATTAGCGATCCCGCCG
ATATTGAGCACCATACGTCGCTCAACGGGGTGGGCCAGCAGCGCATGATGAAAAGCCGGC
ACCAGCGGCGCTCCCTGCCCGCCTAGCGCCATATCCCGGCGACGAAAATCCCCCACTACG
GTTATCCCGGTGTGGGCGGCGATCTGGTTGTTGTCACCAATTTGCAGGGTATGCGGAGCC
TCTCCCTGCGGTTCATGCCATACGGTCTGTCCATGGCAGCCGATGGCGATGACGTCGGTG
GGTTTGAGACTTTCCTGGCGCATCAGCGCCAGTACGGCATCGGCAAACAGCCGTCCCAGA
CGGGTGTCCAGACGACCTAGCTGCGAAAGGGTCAGCGACTGCCCCTGGCAAATCGCCAGA
ATCTCTTCTTTTATCGCGTGTGGAATGGGCCAGGTGAGACTAGCCTGCTGCGCCACCATG
TTTTCAGTAATGGTGGCCAAAACGACATCGATACCATCCAGGCTGGTACCAGACATAACG
CCAATAAAGCGACCCGATCTCATACGTTTTCCTTCATTCCATGACCCTTGTATGCCCTCA
CTCCATCATAAAGTGTCGGCTAATGCTATGTTGTACTAATACTTTTTAACAATAGAGCGA
CAAATCAGAGAACATCGTAAAGAACCGGCGTTTAGTTGAGGTTGAAGCACCAGTGTTTAT
TATTTTTTGTATAGTCCAGGGAGAACCTATGCCCGCCGACGACTAAATGCCATATAATTA
ACCGTATGGACGTTCAATTGAACACCTTCGGTGAACAGGAGATTCATAAATGATTTTACG
TGTTTTGGCTGTATCGATGATTGGTTTTACGCTCGCAGGCTGCGTGAGCAGCAGCGGCCT
GTCCGGCGACGTTTATTCCGCATCTGAAGCCAAACAGGTGCAGAGCGTGACTTACGGTAC
CATCGTGCATACGCGCGCCGTACAGATCCAGAGCGGCGACGATAGCAATGCCATCGGGGC
CATTGGCGGTGCGGTACTGGGCGGGTTCCTTGGAAACACCATCGGCGGCGGTACCGGACG
CTCTCTGGCTACGGCGGCAGGTGCGGTCGCGGGCGGCGTAGCCGGTCAGGGCGTTCAGGG
CGCGATGAATAAAACGCAGGGCGTTGAACTGGAAATCCGTAAGGACGATGGCAATACCAT
TATGGTAGTGCAGAAACAGGGCAGCACTCCGTTCTCCGTTGGTCAGCGCGTGGCCATTGC
CGGCAGCGGCAGCCAGGTCACCGTCTCTCCGCGATAATTTCCCTTACGATGCGGCCGGTT
GCGCCGCATCGTATTTTTCAGCCACGTTTATTTCGCCGTAATAAATTCGTAGTAACCATC
AGACATCTTTATTTTAATATTCCATGAATCATTGCGCCTGCGCAATATCTTATCTGCCCG
CCCCTATTACCCTCAAGAACGTAAATTAGCCCTGGTGACTCATCGTCGCTGCCGTTGCCT
TTTATGTGGAATATTGCCTATGCCCGAACATGTGCATCATATCGTTAAACGTCTAATCCT
TTATATTTGCATTTGTTTACTGGCCGGGATTGGCATTTCCGGGATGACTGCGTTTTTTCA
TACCAGCTTCAGTAGTACTTCCTCAATATTATTTCCGCTGCTGACCAGTTTCCTGATGGT
TTTTCATATTACCATTGCCTGTTTTATGGGCATGAAATACTGGAGCAGCAAGCGGCGTCT
GTACCTTACTCCAGTCTCTTTCGGGTTTGCCTGCTCAGCGCTGCTGATGCTTGGCACGCT
CAGCAGCTATCCGGACTGGCTTACCTGCAATCCGGCCCCGGTCGTTAATCAAAATGACGC
CGTTATCTATTATTTCTTCCGCAATATAATGATGGCTGTGTTATTCATGTCATCTATTAT
TTTGTACTATTTTCGCCAGCGCATCATGCATTCGTGGAAAGCACACGTTCTTACATTTAC
AGCATGTATTCTTTTTACGTTGACCATTATTGTTTTATCATGGCTATACTCCAGCCATTC
GCCGTGGCTGAGCGTCAATTTTATCGACGATCTGAGCCATACCTTTACCCCGTTGTGGCA
AAGTATTATCGGCTGGCTGCTGATGGCAGTTTGGTTCATCACGCTGATTTTATTAATTAG
CTTGAGTAAACTGCGTAATATTTTTTGGTTCAGCGGCGCTTTTTTTTGCAGCGCTTATTT
GTTCACGCTTTTCCAGCTGCTCTCCACCGCAGGGGAGCTGGATCAGACCTGGTACCAGGC
GCGTTTTTTCGAAACGCTATGCACCTTGTTCCTGATTCTGGTGCTACTGGTTGACGTCTT
TATCCTCTATCGCGAGTCTAACCACAAATATGTCCATTCGTATCAGAATTCGATCCGCGA
CCCGTTGACCCGCCTCTACAACCGCAGCTTCTTCTACGACACTCTTAACCAACAGCTGGC
GAAGGTGAATGCCCAGCATCCGCTGTCGGTGCTCATCAGCGACCTCGACCATTTCAAACG
CATCAACGATAGCTACGGCCATGTCGCCGGCGACAAAGTGATCCAGTTCGCCGCCTCGGT
GCTGGAAAGCCATTCGCGGGTAGATGACGCCGCCGCACGCATCGGCGGTGAGGAATTTGC
TCTGCTGCTGGTCAACACCGGTGAAAAAGAAGCGCAAGCGATCGCCGAGCGTATCCGCCT
GGCGGTCAGTGCAGGGGAGAGCCATTTACCGGAGCGAATGACCATCAGCATGGGGGTGTA
TACCACCTACGACGATAGCGTGACAGCGGAAGCGTGCGTTCAGCGCGCGGACGAAGCCAT
GTATGAAGCAAAGAATAACGGACGTAATCAGGTGATCGTCTGGCATCGGCAGGGAGGGTG
AAAAAAGGCCCGGATTAGCCCGGGCCGCAAAGAATTAATCTTTAGCCTGGAGATCGAGGA
TATTTTGTTCAAGTTTACGGATTAAGTGGAGCAAGGTTTCCACTTCCTGCTTCGAGACCC
CTGAGAGGATTTCATCACGGGTCTTACCTATCACCTCTTCCATCTCGTTGATCAGCGGTT
CGGCTTTTTCCGTCAGCTTGATGCGTTTGGCCCGCCGATCGCTTGCGCAGGTCTGGCGAG
AAATGAGCCCTTTCTCCTCCAGCTGATCGAGCGTGCGCACCAGCGACGGCTGTTCAATAC
CGATAGCTTTCGCCAGCTGGATCTGCGACTGCTCAGGCGGCAGCTGGTGGATGTTATGCA
GCGTGACCCAGTGGGTCTGCGTTAACTCCAGAGGTTTCAGGCGATGGTCGATTAGCGCGC
GCCAAACGCGAACTAAACGTGCCAGATCAGAACCAAGTGGCGATTCCAATTTCATCTCCT
TATAATTAGCTTGCTAAGTTATTATACTGATTTTAGAATAGTGTGCAGCATTTGAATTAT
CAAAACAAATGAATTACTTGATTCAACAAAAACCAAAACAATGATTTACACTGTTAAAGA
GTAGCACGTCCTGAGGTTACCCCTGTAATGGCAAAGGATTTTTGCTTGTGAAACTGAGTC
TTAACACATCCGGATTGCCGCTGCAGGACCTGGTGTTCGGCGCATCCGTCTATTTCCCTC
CGCTGTTCAAAGCCGTCTTGTTGGGTTTCTTTATCTGGTTGTTTTTACATCGCCAGCTGC
GTGACTGGATGTATGCGGGCGACATCTGGCACCCGCTACTAATGGATCTCTCCCTGTTCG
CGCTCTCGGTCTGTCTGGCCCTGGTATTGCTCATTGCCTGGTGATCTCCCTGTTATGAAA
AGATTAAAATATCTGTCAACGCTGCTGGTCGCGGCCCTCGCCCTGATTGCCGCATGGTTG
TTATGGAATTTCTACACTCAGTCACCCTGGACCCGCGACGGCAAAGTGCGCGCCGAGCAG
GTTGGGATCACCCCTCAGGTCTCCGGCAGTATTCTGCAGTTGAACGTAACCGATAACCAA
CGGGTCAAAGCCGGGGACGTATTGTTTACCATCGACGACACCCCCTATCGCATCGCGGTG
CTGAACGCCCAGGCGCAGCTGGCGAAAGCCCAGGCGGAGGTGGCGAAAGCGCAGGCGGAG
CAAAGCAAGGCCGCCAGCGAGGCTCGCCGTCGCCGAAGCCTGTCGCAAAATGCCATCTCG
GCTGAAGACCTTGAGAACGTCAATACCGCCCTGAATACCGCCACCACCACCCTGGCTGCC
GCCAGAGCGGGGGTCGGCGTAACCGAAGCGGCGCTGAAACATGCGCAGTGGCAGCTCAGC
CAGACGGTTGTCAAAGCGCCGGTGGATGGCTGGGTGACCAACCTTTCCACCCGCGTCGGT
GATTACGCTACCACCAGCCATCCGGTCTTTGCCCTGGTGGACAGCCATTCGTTTTACGTA
CTGGGCTACTTCGAAGAGACCAAACTGCGCCACATTCGCATCGGCGATCCGGCACAAATT
ATTCTCTATAGCAATCAGCAGACGCTAAAGGGCCATGTCGCCAGCATCGGCCGCGCGATT
GTCGACCAGAGCGTGGAACAGGGAACCGGGCTGGTGGCCAACATCAAACCAAATATCCCC
TGGGTTCGTCTCGCCCAACGCGTTCCGGTGCGAATTGCCTTTGATACGCTGCCGGCCGAT
GTCACCCTGGTCTCCGGTACCACCTGCACTGTCTCAATTGGCGGGCAGTAATGAACCTGC
AGACCCTGTCGTGGCGCGCACTCCCCTGGGTTAAAGCCACCCGGCCGCAGTGGCGGTACG
CATTGCGCAACGGCATCGCGATGTGTCTTGCGCTGAGTATCGCCTATGCGCTGGATCTTG
ATGAGCCCTACTGGGCGATGACGTCCGCGGCGGTGGTCAGCTTTCCCACCGTCGGCGGCG
TGATCAGTAAAAGTTTTGGCCGCATCGCAGGCAGCCTGCTCGGCGCCTGCGCCGCCCTGC
TGCTTGCCGGTCATACACTCAACGATCCCTGGCTGTTTCTGTTCAGTATCTCCGGCTGGC
TGGCGCTCTGCACCTGGGCCTGCGCCCTGTTCACCAACAACGTCGCCTACGCCTTTCAGC
TGGCGGGCTATACCTGCGCCATCATCGCCTTTCCGGTGATTAACATCAGCGACAGCTACG
AGCTGTGGGTCATCGCCCAGTCGCGCGTCTGCGAAGTCATCGTCGGGATCCTCTGCGGCG
GGCTAATGATGATGATCCTGCCAAGCACCTCCGACGGCAGCAACCTGCTGACGGCCCTGA
AAACCATGCACGCCCGGCTGCTGGAGCACGCCAGCCTGCTGTGGGTGCCGGAGACGACGG
ATGCCATTCGCACCGCTCATGAGAGCGTGATTGGCCAGATCCTGACCATGAACCTGCTGC
GTATCCAGGCCTTCTGGAGCCACTACCGTTTCCGTCGGCAGAATCCTCTGCTGAACTACC
TCCTGCATCAGCAGCTCAGAATGACCAGCGTCATCTCCAGTCTGCGACGGATGCTGCTGA
ACTGGCCTGACGCGCCGGCGAATACTCGCCAGGTACTGGAGTCGCTGCTCGCCGAGCTCG
CCACCCCTCATGCCGACAGCTATCACGTTGCGCGGATCCTGGCGCCGCTGGCGCCGCGGC
AGGATGCCGATTACCGGCACATCGCTTTCTGGGCGCGATTGCGCTATTTCTGTCGCATTT
ACCTGGAGAGCAGCCGCTGGATCCGCCGCGTTGAAAATGCCTCGGCGATCGCCGAGTTCA
ATGTGCCCGCCGCCCCGCCGTTAGCCCGCCATACCGATCAGGCGGAGGCGTTGCTCAACG
GTGTCCGTACCTTTTGCGCGCTGGTGGCGATTGGCGCATGGGGGATCAGTACCCAGTGGA
CCAGCTGCGCGGCGGCCCTGACCCTGGCCTCCATCTGCTGCGTGCTCTACTCCGTATCCG
CCTCGCCGTTTCGCTCGCTGACATTGCTGATGCAGACTCTGGTCCTGCTGTCGCTATTCA
GTTTCGTGGTGAAGTTCGGCCTGATGGTGCAGGTAACCGACCTGTGGCAGTTTCTGCTGT
TCCTGTTCCCGCTCCTGACCACCATGCAGTTACTCAAACTGCAGTGGCCCAAATACGCCG
GCCTGTGGGGACAGCTTATCGTCTTTATGGGCTCGTTTATCGCCGTCACCAACCCGCCGG
TGTACGATTATGCGGCCTTTTTCAATGATAATTTGAGCAAGATTGTCGGGGTAGGCTTTG
CCTGGCTGGCCTTTGCGGTACTGAGTCCGGGCTCGGACGCCCGCAAAGGGCGACGCCATA
TCAGAGCGTTACGGCGTCACTTTGTCGATCAGCTCAGCCGTCATCCTCAGCACAGTGAGC
ATGAATTTGAATCGCTGGTCTATCACCACGTCAGTCAGCTCAGCCAGAGTAAGGATGCCC
TGGCGCGCCGCTGGCTGTTGCGTTGGGGCGTCGTGCTGCTCAATTGCTCGCACGTCGTCT
GGCAGCTTCGCGAATGGGAAACCCGCTCCGATCCTCTCGCCCAGGTGCGCGACCTGTGCA
TCAACCTGTTACGCGATGTGATGAGCGAGCGCGGCGTGCAGCAGCGTCCGCTGGCCTCCA
CCCTGCAGGAGCTGCAGCGGATCTGCGACGCCCTGAACCACCATCATCAGCCGGCGGCGC
GGGAACTGGCCGCCGCGATTTGGCGACTGTACTGCGCCCTGTCGCAGCTGGAACAGGCCC
CGGTGGCCGGCACAATTGGCGAAGGAACTACTTAATCACCCCGCAGGCAAACCGTTCGCC
GCCGCCGCCCAGCGGCTGCGGACTGTCGGCCATGTTATCCCCGCCTACGTGGACCATCAG
CGCTTTCCCTTTCACCTCCGCCAGCGTTTTCAGGCGCGGAGCAATAATCGGCTGGTCGGC
TACGCCCGCATCGTTGACCACCAGCAGGGGCAGGTCGCCAAGATGCCCGGCCCCCAACGG
CCCTTCGTGTTTGCCGGTATGCTGCGGATCGTAATGTCCGCCCGCCGCCCCGGCGGCCAC
GGCTTTACCTTCTTTCATCGCCGGCTGGCAGCTGCCTTCGGCATGAATATGAAACCCGTG
CTTACCCGGCGGTAGCGCCCGCAGAGTGGGGGCGAACTCGAGTCCGCGGTCGGTTTCGGT
GATTTTGACGCTGCCGATGGTCTGACCGACGCCCTGGGTGGTCACGAGATTAAGTTGCAC
ATCTTCACTAACGGCCTGTGCGCCAGCGCAAAATGCGAGGGATAAGATCGCGAGAATACA
TCGTTGCATAACACCTCCGGATGGCTGTCTCCCTGTTAAGTGTAAACCAGGAACGCCTTT
CCGGAGGGGAAATGCCCGTTACGGTACGTCGTACCCGAGCGCGGCTTTACGGATGCGGAA
CCACTGCTGACGGGTCATGCTGAGTTTTTCAGCCACAATCGCCGAGCGCACGCGCTCGAT
TTTGCCCGAGCCAATAATCGGCAGCGGCTGCGACGGCAGACGCAGCACCCAGGCATAAAC
TACCTGTTCGATGCTGTCGGCGTTAAGCTCGTGCGCCACCTGCGCCAGCTCATCGCGCAG
CGCCTGGAAGCCCTCTTCGTTAAACAGGCGACCACCGCCAAGACAAGACCACGCCATCGG
ACGAATACGCAGTTGCTGCAGCTGATCGAGAGTACCGTCGAGCAGCAGCGGCTGATGCAC
CGGTGAAATTTCGACCTGGTTGGTGGCCAGGGTAAACGGCAGACGTGACTGCAGCAAGGT
GAACTGGGCGGGGGTAAAGTTCGAGACGCCAAAATGGCGCACTTTACCGCTATGATGCAG
CGCGAGAAAAGCTTCGGCTACCTCGTCGGCGTCCATCAGTGGGTCCGGCCGGTGGATCAG
CAGCAAGTCGAGATGGTCCGTCGCCAGATTACGCAGCGATTGCTCGGCGCTGAGCACGAT
GTGATCGCGGTCGGTAATGTAGTGGCCAATGGTGTTCTCAGCGCGCGCCCGGGTGGCGAT
ACCGCATTTGCTGACGATTTCCATCCGGCTACGCAGATGCGGCGCTCGCTTCAGCGCTTC
GCCAAAGGCAGCCTCACACTGATAATCGCCATAGATATCGGCGTGATCGACGGTGGTTAC
GCCTAAATCGAGATGCTGCTCAATAAAGCTGACCAGCTCGCCAGGCGACATTTTCCAGTC
CATCAGACGCCAGTAGCCCATCACAAAACGTGAAAATTCCGGCCCCTGGGGAGCCATAGC
AATACGCTGAACCATAACCGCTTCCTCAATAAAAAAGTGCTCTGAGTATACGTAATTTTT
GGCTTAAAACAGTGAGGGTTGCTGCGGTTCTTCCGCCGGCTCCGGCCTGTTCGCGCGTAT
TTTGCGCAGCAGCCGTTGGCGGCAAAGACGCAAAACCTCCTGTTTCTGCGCATCGCTCAT
CGTTTGCCAGTTAAAACGTTCCTCACGGCTGCGGAAACAGCCGCGACAGTAGCCGCGCTC
ATCGGTCTGACATATTCCCCGGCACGGGCTCTGCACCGGGAAAAATTCTAACTGCTCTGC
CACCACACGCCTCCTGTCCCCTCGTCTCCTTTCATTGAAGACGTTTCCCCGCGCCGACGC
AAATTTTGTTCACTACGTGCTGCGCCAGCTAACATTTTTCCGCCGACGCTTGCATTAGAC
CAATCGGTCTACTACAGTGTGCAGCATGAACAGACACAGCGATTGCGATACCCGAGAACA
TATCCTGGCCACCGGCGAGAAGCTTTGCATGCATCGCGGTTTTACCGGAATGGGCTTGAG
CGAACTTCTGAAGACGGCGGAGGTGCCCAAGGGCTCCTTCTACCACTACTTTCGCTCTAA
GGAAGCCTTCGGCGTCGCGCTGCTTGAACATCACTACACCGGATATCTGCAGCGCCTGGT
GGACCACTTCGATCATGGCGACGGTAACTATCGCGATCGCCTGCTGGCCTACTATCAGCA
CACGCTGAATCAGTTCTGCCAGCAGGGGATTATTAGCGGGTGTCTTACTGTCAAGCTATC
CGCGGAGGTTTGCGATCTGTCGGAAGATATGCGCGCCGCCATGGATCGCGGAGCCAGCCA
GATTATCGCCCTGCTGGGCGACGCGCTGGAGAAAGGACGTCAGGAAGGCAGTCTCGCATT
TGACGGCGAGGCCATGACCCTGTCGCAGGTGCTGTATTCCCTGTGGCTCGGGGCCAACCT
GCAGGCCAAAATTACGCGTAGCGCAACGCCGCTGGAAAGCGCCCTTGCCCACGCCAAACA
GATTATTGCGGCGCCTGCGGTATAACAGGCGTTTTTATTTCATCAGTTACTAGACGACCG
GTCTACTCAGGAGTCACTATGTCGGAAGCAAAATTATTCAGCCCACTGAAAGTCGGTGCG
GTCACCGTCCCTAATCGCGTATTTATGGCGCCGTTGACGCGTCTGCGCAGCATTGAGCCG
GGCGATATCCCTACTCCGCTGATGGGCGAATACTACCGCCAGCGCGCCAGTTCCGGGCTG
ATCATCACCGAAGCGACGCAGATCTCCGCGCAGGCCAAAGGCTACGCCGGCGCGCCTGGG
CTGCACAGCCCGGAGCAGATTGCCGCCTGGCAGAAAATCACCGCCGGCGTTCATGCCGAA
AACGGTCATATCGCCGTCCAGCTGTGGCACACCGGGCGTATTTCCCATAGCAGCCTGCAG
CCTGGCGGCGCCGCCCCGGTAGCGCCTTCCGCGCTGAGCGCGGGCACCCGTACCTCACTG
CGTGACGAAAACGGCCACGCCATTCGCGTCGACACCTCAATGCCCCGCGCCCTGGAAACC
GCAGAGATCCCAGGGATCGTCAACGATTTCCGTCAGGCGGTCGGCAATGCCCGTGACGCC
GGCTTCGATCTGGTTGAGCTGCACTCAGCCCACGGCTATCTGCTGCACCAATTCCTCTCG
CCATCGGCGAACCAGCGTACCGATCAGTACGGCGGCAGCGTGGAGAACCGTGCCCGTCTG
GTGCTGGAAGTGGTTGACGCCGTGAGTCAAGAGTGGAGCGCCGAGCGCATTGGCATCCGC
GTGTCGCCGATTGGCAGCTTCCAGAATGTGGATAATGGCCCGAACGAAGAAGAAGACGCG
CTGTATCTGATTAGCGAACTGGCGAAACGCGGTATCGCCTATCTGCACATGTCCGAGCCG
GACTGGGCGGGCGGCAAACCTTACAGTGAAGCTTTCCGTCAGAAAGTCCGCGACCGCTTC
CCGGGGGTGATCATTGGCGCTGGCGCTTACACAGTAGAAAAAGCCAACGATCTTATCAAT
AAAGGGCTGATTGATGCCGTGGCCTTTGGCCGCGATTACATCGCCAACCCGGATCTGGTG
GCTCGCCTGCAGAAAAAAGCGCCGCTTAACCCGCAACGCCCGGAATCCTTCTACGGCGGC
GGCGCGGAAGGCTACACCGATTACCCGACTCTGTAATCCCTCCATTGATAGCGGCGACGT
ATCGCCGCTATACTCAACGTTCTGATCTATCAAATAAACTGCATAGGGGACATTATGCGC
TTACTCCACACCATGCTGCGCGTTGGCGACCTGCAACGTTCTATCGACTTCTATACCAAC
GTGTTGGGCATGAAGCTGCTGCGCACCAGCGAAAACCCGGAGTACAAGTACTCCCTCGCC
TTTGTCGGCTACGGCGAAGAGAGCGAAACCGCGGTGATCGAACTGACCTACAACTGGGGC
GTGGACAGCTATGAGCTGGGCACCGCCTACGGCCATATCGCGCTGAGCGTCGATAACGCC
GCCGAAGCCTGCGAACGGATCCGTCAGAACGGGGGCAACGTCACCCGTGAAGCCGGGCCG
GTAAAAGGCGGCACCACCGTCATCGCCTTCGTGGAAGATCCGGACGGTTACAAAATCGAG
CTCATTGAAGAGAAAGATGCCGGCAAAGGTCTGGGCAACTAACGCTTCCCCACGCTGGCA
TATTTAATGCCATGGCTCGCCCGGGCGCTACGGCGCCCGTTGTTTTCACCCCTGCCTGCT
GCAAGCCGCGGCAAAATTTGCCATAATGCGCGCTACTTTTTTCCAGCTAAGAGAATCTGA
TGTCCGAGAACGCTCAACTGAATGGTCTGTGCGACCGTTTCCGCGGTTTTTATCCGGTGG
TGATCGATGTTGAAACCGCAGGATTTAACGCCAAAACCGACGCCCTGCTGGAGATCGCCG
CCATTACGTTGAAGATGGATGAGCACGGCTGGCTGATGCCCGATGAAACGCTGCATTTCC
ATGTTGAACCTTTCGAGGGCGCCAATCTGCAGCCCGAAGCGCTGGCTTTTAACGGGATTA
ACCCGCATGACCCGCAGCGCGGGGCCGTCAGCGAATACGATGCCCTGCATGCCATCTTCA
AAATGGTGCGCAAAGGGATGAAAGAGAGCGACTGCAGCCGGGCAATCATGGTGGCGCACA
ATGCCACCTTTGACCACAGCTTCACCATGACCGCCGCCGAACGCGCGGGACTTAAACGCA
ACCCTTTCCATCCGTTTGTTACCTTCGACACCGCCGCGCTAAGCGGGCTGGCGCTGGGCC
AGACGGTGCTGTCGAAAGCCTGTATTGCCGCGGGTATGCCGTTCGACGGCGCGCAGGCTC
ACTCCGCCCTGTATGATACCGAGCAGACGGCGCAGCTGTTTTGCGAGATCGTGAACCGCT
GGAAGCGTCTGGGCGGCTGGCCGCTGCCCGTAGCCACCCCGGAGTGATAAAAAAAGCGAC
TTCCAGGAAGTCGCTTTTTTACTGATGGCGGGAATTACTCCGCTTTTGGCTCGTCGGTAT
GGTACTTTGCCGCCGTCTCTTTGATCAGCTGCTGCAGTTCACCGCGCTGGTACATTTCGA
TGACGATATCGCAGCCGCCCACCAGTTCACCCTCCACCCACAGCTGCGGGAAGGTCGGCC
AGTTGGCATATTTTGGCAGCTCAGCGCGGATATCCGGGTTCTGCAGGATATCAACGTAAG
CAAAACGTTCGCCACAGGCGGACAGCGCCTGAACGGCCTGAGCGGAGAAACCGCAGCTTG
GCAGCTTCGGCGAACCTTTCATGTACAGCAGGATCGGGTTTTCAGCGATTTGGCGTTGGA
TCTTTTCTAAAGTCGAGCTCATTGTCGTGCTTCCTTAAACTTCTTTCTACGGCAGTAACT
TGTCATTGTAGCGTCCCGAGGGCAGGACCGATAATAACATTTTTTTCACTATTCATATTT
TATCTTCTGTTGCGCGAAGTTGCCTTAAAAATATCATTTTGACGCCGCGGGCAGGCGCGC
GTTGCGCATTTTCTGTGCGAGGCGGTCAATGTCTGACGCGTTTTCTTGCAATCGTTAACC
AATCGACATTTTTGATACAAAAGAATATTAACTTTCCGGGTTTTTATGCTTTAGAATCGT
TCCGGTTTGTCATTCATCGTCAGGCATTTGTACATGTCTGTAATTAATCAGGGGATTGCT
CAGTGGCGCGGCTAAACAAAATCGCGATATCGCTCTGTGCATTACTGTTCACATCTATCT
CATTCACACCACTGGCTCAGGCTTCAGGGCATACGCACGCCTCCGCCTCGCCAAAGGCGT
TGCCCGCGAAAAGCGGCTCAGAGCGCAAGAAAAAAGCAACCAGTCAAAAAAGTAAAACCA
CCGCTAAAACCACCAGTAAAAAGTCCTCGAGCACCCGGCTCCCTACCCGTACTACCGCAG
CAAGCCAAACCGCGCTTCATCGTCAGGCCGTCGGCGCCACGAAAAAATGCGTGCTGCGTA
AAGGGTATAAAAAGCAGTGCGCGAAAACGGTGGCCGCCAGCGCCGAGCCGACCCTGGCGT
TGAACAGCGTCAAAAGCAAATGCGTGGTGCGTAAAGGCTATAAAAAGCGCTGTAAACCCG
AGGCCAGCGAAGCGAATCTGACGATCGCCGATGCGCATAAAGTCCGGGTGCAAAAAGCGC
AGAGTACCGCCATGAACAAACTGATGGGCCAGCTGGGTAAACCGTATCGCTGGGGCGGCA
CCTCCCCGCGCACCGGGTTCGACTGCAGCGGGCTGGTCTATTACGCCTACAAAGACCTGG
TCAAGATTCATATCCCGCGTACCGCCAACGAAATGTATCACCTGCGCGATGCGCGTCCGG
TCGATCGTGACGAACTGCAGAGCGGTGACCTCGTCTTCTTCCGCACCCGCGGACGCGGCA
CTGCCGACCATGTCGGCGTCTACGTCGGCAACGGAAAATTCATTCAGTCGCCGCGCACAG
GTCGTGATATTCAAATCACCTCCCTGAGCGAGGATTACTGGGTTCGCCATTATGTCGGCG
CTCGTCGCGTCATGACGCCGAAAACCATTCGCTGATCCCGGTCTGCCGCTGCGGCGGCAG
ACCGCCTCTCCTGCTCCATCTCCATCCCCACCCGCAAGGGATATTGCAGATTGCTCTCTT
TGCCCGGCGTATCACGACGATAGCGGGTCGGCGACATGCCAAAGTGACGGTGAAAGGTCC
GGCAGAAAGCGGCTTGTCCCTCGTATCCCAGGCACTGAGAAATACTCTGTATCGACGCCT
GCGTCTGCGTTAAATAGATTGTCGCAATCGTCATCTTTCGTCGGCTGACGTAGCTCGCCA
GCGTGCAGCCCGTTACCATGGCGAATTGTCGCTGGAAGTACCAGTGTGAGTAGCCGGACT
TTTTCGCAATCGCGCTCACCGACAGGGTGTCGAAAATATGTGCTTCGATCCAGTCAACAA
TCCCCTGCACCACCGGGATCATTTTCGCGCTCACCACCTCATCTGTTTTTGCCATCGTCG
TCATCCTGGGGAAATTACTGCTGGCGGCTATATTTGTCATACAAATTAAAAAATAGACAA
TGAATTATTGGCATAGCGACGATTGCCTGAGCGCATATTTTTATTAATCGTTTGATATTA
AAGTTTTATTTTTTGTTCAGCGCATTGCGTGACAGCGGCGAAGCAGAGTAGTTAATTGCC
ATGCGAGTTCGCAAATCCGCAGAGGGCATCTCCTTATACAGGGTTGCAACAATTTTGGCG
GCTTATTGCCCACTCCTGCAGAAAACGGTTAAGCCTTCACCACATGCACCGGAGATAATA
GCCTTTATCGTTGTAAGGCTTTTCACTGCTTGCGGCAAATGTTAACATTCTCAATACAAT
AACACGCCCGGGACGCGACAGCGTCGGGCGATCAGAACACGATTCAGGTGAAAACCTCAT
CCTGTCAATGTGAGATAAAACAAAAAGTTATAAGGAGAGTAGCAATGTCGTTTGAATTAC
CTGCATTACCATATGCAAAAGACGCCCTGGCGCCGCACATTTCCGCAGAAACCCTGGAAT
ATCACTACGGTAAACACCACCAGGCGTATGTCACTAACCTCAACAACCTGATCAAAGGCA
CTGCGTTCGAAGGCAAATCCCTCGAAGAGATCGTCCGCACGTCTGAAGGTGGCGTATTCA
ACAACGCAGCGCAGGTTTGGAATCACACCTTCTACTGGAACTGCCTGGCGCCTAACGCCG
GCGGCGAACCGGAAGGCGAACTGGCGGCCGCAATCGCCAAATCTTTCGGCAGCTTCGCGG
ATTTTAAAGCCAAATTTACCGATGCCGCGGCGAAAAACTTCGGCGCTGGCTGGACCTGGC
TGGTCAAAAATGCCGACGGCAGCCTGGCTATCGTCTCCACCAGCAACGCCGGCACCCCGC
TGACCACCGACGCGAAGCCGCTGCTGACCGTTGACGTTTGGGAACACGCCTACTACATCG
ACTATCGCAACGCCCGTCCAAGCTACCTGGACCACTTCTGGGCGCTGGTTAACTGGAAGT
TTGTTGCGGCTAACCTGGCGGCATAAACGACAAACCGCAGCGGGGTCTCCCCGGCTGCGG
TTTTTTTTTGCCCTTGCCCAGCCGATGATTACTGGCTGGCGAAAGCCTCTTCCGGCTGCG
CTCGCCCGCTAAACCAGACCAGCAGCAGCGCCAGACCAGCGATAATCGCGCCCATCACCG
GCACAAACGCATATCCCAGTCCGCCAGAGATCACCGCCCCACCGGCGGCGGCGCCCAGCG
CGTTGCCGAGGTTGAACGCGCCGATATTCACCGAAGAAGAGAGCCCCGGCGCCTCATGCG
CTACGCGCATAACCCGCATCTGCAGCGGCGGAACCACCGCAAAGGTTGCTGCGCCCCAGA
CAATCATGCTGATGGCCGCCCCGGCCTGGGATTGCGCCAGCAGCGGGATCGCCAGCATGA
TCGCCATCAGCAGCAGCAGAAAGCCCTTCAGCGTGCCGGAGACCGACCGGTCAGCAAATT
TGCCGCCCAGATAGTTGCCTAGCGAAAAACCGACGCCAATCAGCACCAGCATCGCGGTTA
TAAACAGCGATGAAGCGTGGGTCAGCGTATTGAGCACTGGCGAAATGTAGGTATACAGCG
TAAACATCGCCCCGGCGCCCAGCACGGTGGTCAGCAACGCGGAGAGCACCTGCGGGCGCA
GCAGGACAGAAAGCTCTTTTTTGACATCAGGACGTTCCCCCGCGCTGCCCTTCGGCAGGG
AGAACCACAGGCTAACCATCGCCAGCAGGCCTAATCCCGCAGTAGCAAGGAAGGACATCC
GCCAACCGATGGTTTCGCCAAGCCAGGTGGCCGCCGGCACGCCGCCAATGTTGGCGATGG
TCAGGCCCATAAACATAGTGGCTACCGCGCTGGCCTGCTTATGCTTTGGCACGACGCTGG
CCGCCACCACCGATCCCAGGCCGAAAAAAGCGCCGTGGTTGAGGCTGGTAATAATGCGCG
ACAGCAGCAGCGTGGTGTAATCCGGCGCGATGGATGACAACAGGTTGCCGACGGTGAAGA
TCCCCATCAGAAAAATCAGCGCATTGCGCCGTGCGCGATGCGACAATAGCAGCGTCATCA
GCGGTGCGCCGACCATGACGCCGATGGCATACGCACTGATCAGCATTCCCGCTACCGGTA
TCGAGACGTCCACACCTTTCGCAATCACCGGCAGCAATCCCATCGGGGAGAACTCGGTGG
TACCGATGCCAAAGGCGCCGATCGCCAGCGTAAGTAAAGGAAAGTTGATTTTCATTCAAT
GACTCCATCAGACCGTCAGAGAGGACGGCGTAACATCAGAAGTCAAAAGCATGACATCAA
TCACAAAAAAACAAAAGTGAACGAAATGACAAAAGATTTTTGCAGAATTGATAATAATAG
CGGGATATGGGGAGGAAGCGGCGCTCCTCCCTCAGCGAAACATTAGTGCAGTATGGCGGT
CAGGCTGAAAGCGACAATCACGCCGAGAGCAATAATCGTGGTGATCAGCGAAAACTTTAA
ATTGGTATCCATCATTTTTCCCTCTTGTTATCCCCACACCAAAAGTGAGCTTGCTCATTT
TTGCACAAAAAATCGCAAAAATCTTCCGGGATTTAGGGCGATGCACATTTTTGCTCTTCC
ACTTTGCCCCAAGATCGGACAAAATCCCACGCTAATTTAAAAGCGTATCGGCCATTGACC
CCTTCCTGTCGTTCTGTGTCGTTTTCCCGACGTGATGCAATGTTGAAAATTGTATTCAGG
GTGTGTGTAGGCAAACGTTTACGTATCGATGATCAGGCGATCAGGTCAAGGCATGGAGTG
AGATGTAATGGCAACTATTAAAGATGTAGCGAAACGCGCAAACGTTTCCACTACAACTGT
GTCACATGTAATTAACAAAACCCGTTTCGTTGCCGAGGAGACGCGTAATGCGGTATGGGC
GGCGATCAAAGAGCTGCACTACTCGCCGAGCGCCGTGGCGCGCAGCCTGAAAGTCAATCA
CACCAAATCGATTGGCCTGCTGGCGACCAGTAGCGAAGCCGCCTATTTCGCTGAAATTAT
TGAGTCCGTTGAAAAGAGCTGCTTCCAGAAGGGCTATACTCTGATCCTCGGTAACGCGTG
GAACGATCTGGAAAAACAGCGCGCCTATCTGTCGATGATGGCGCAAAAGCGCGTAGACGG
TCTGCTGGTGATGTGTTCCGAGTATCCGGATTCGGTATTGAGCATGCTGGAAGAGTACCG
CCATATCCCGATGGTGGTGATGGACTGGGGCGAGGCGAAAGCCGACTTCACCGATGCGGT
GATCGATAACGCCTTCCAGGGCGGCTATATCGCCGGACGCTACCTGATTGAACGCGGCCA
TCGCGAGATCGGCGTGATCCCGGGCCCGCTGGAGCGCAACACCGGCGCGGGGCGACTGGC
CGGCTTCATGCAGGCGATGAAAGAGGCGCATATCAGCGTGCCGGAAAACTGGATTGTGCA
GGGCGACTTCGAGCCGGAGTCCGGCTACCGCGCAATGCAGCAGATCCTAAACCAGCAGCA
CCGCCCGACGGCGGTCTTCTGCGGCGGCGATATCATGGCGATGGGCGCTATCTGCGCGGC
GGATGAAATGGGACTGCGGGTGCCGCAGGACATTTCGCTGATCGGTTATGATAATGTGCG
CAACGCCCGCTATTTCAGCCCGGCGTTAACCACCATTCATCAGCCGAAAGATTCCCTGGG
CGAGGCCGCATTTAACATGCTGTTGGATCGTATCGTCAACAAGCGTGAAGAGTCGCAGTC
TATCGAAGTGCACCCTCGTCTGGTTGAGCGCCGCTCGGTAGCGGATGGCCCGTTTGTCGA
TTATCGTCGTTAAGGCATCTGGCGGGCGCGGATCTCTCCGGCGCCCGCAGCCACTCCCGA
TTCAGCGTGTCGCTGTCCCCCAGATAGTCAAGCATCCAGTTCAGCGCCGGTGAGGCATCG
TTCTGCTGCCACGTCAGGCAGCAGGCGGCATCCGGGAACGGATTTTCCAGCGCCAGCGCA
GTCCACTCGCCGCGATCTATCCATGGACGGGCGAAATGGCTCGGCACCATGCCGACGCAG
AGTCCTGCCGACAAACAGGTTGCTGATGATTCCCAGTCAGGGACGACTACCCTCTTCTGG
TTATCCAGCAACCATGTTGTCCGTTTAGGCAACGAGCGCGAGGTATCCTCCCGCACCAGC
GACGGCCAGTTACGCAGGACGTCGTCGCTCAGGGGTCCATCCATCTTCGCCAGCGGATGA
TCGCTCGCCACCACGCAGTCCCAGCTCAGCATCCCCATATCGCGGAACGCATAGCGACCG
CCGACCGGAATAGATCGCGTTGCGCCAATCGCCAGCTCAACGCGGCCGTCGGCCAGCGCA
TCCCATACGCCATTGAATACTTCCTGAAAGACGATCAGTTCGACGTCGGGAAAATGGCGA
TAGAAGTCGACGATCATCTGACGCATCCGCGCCGGTTTCACAATATCATCCACTGCGATC
GACAACTGTCCGCGCCAGCCGTTCGCAATTTGCTGACACTGCTGGCGGGTGATCTGCATT
TTTTTGATAACAGAGCGCCCTTCCTGTAAAAACCAGACCCCGGCGGGGGTCAACTCCACA
TCACGATGGCGACGCTCAAATAAGGGAACGGCGAGCCACTCTTCGAGCTGACGCACGGTA
TAGCTGACCGCGGAAGGCACCCGGTGAAGCTCCTGCGCGGCCGCGCTGAAGCTGCCGTTA
CGGGCGACGGCATCAACCACTTCCAGAGAGTATTCAGACCACATTTTCTGCCTGCAAAAT
TTTTGAATGCATGTGACAAATATTAGCGTTTCACAAGCCACAATGCACTCCCTACACTCT
GCGGCATCGTACCTGTACACCAACTATGAGAACGTTATGTCACAACCCGGGAAAGGATTT
TTAGTCTGGCTGGCCGGCCTGAGCGTGCTGGGCTTTCTGGCCACCGATATGTACCTGCCG
GCGTTTGCCGCCATGCAGCAGGATCTCAACACCTCCGCCGCCTCCATTAGCGCCAGCCTG
AGCCTGTTCCTCGCCGGCTTCGCGCTGGGCCAGCTGTTCTGGGGACCGCTGTCGGACCGC
TATGGACGTAAACCGGTGCTGCTGAGCGGCCTGGCGATTTTCGCGGCCGGCTGTCTGGGG
ATGCTGTGGGTGCACAACGCCACCCTGATGCTGGCGCTGCGCTTTCTGCAGGCGATTGGC
GTCTGTGCCGCGGCCGTTACCTGGCAGGCGATGGTCGCCGATTACTATCCTGCCCAGCGC
ACGAACCGCATCTTCGCCACCATTATGCCGCTGGTAGGACTGTCGCCGGCGCTGGCCCCG
CTGCTGGGCAGCTGGCTGCTGGTGCACTTCGAGTGGCAAGCCATCTTCGCCACCCTGTTC
GCCATCACTCTGCTGCTGATGCTGCCTGCCCTGCGCCTGAAGGCAGCCGCGAAGTCAGTA
GTAGTGACGCAGCAAAAGATCACCTTTCTCGCGCTGCTGCGCTCCCGGGAATACAGCGGC
AACGTCCTGATCTACGCCGCCTGTTCCGCCAGCTTCTTCGCCTGGCTTACCGGTTCACCT
TTTATCCTGTATGAAATGGGCTATGGCCCAACCGCTATCGGCCTGAGCTATATTCCGCAG
ACCATCGCCTTTCTGGTGGGAGGCTATGGCTGTCGCGCGCTGCTGCAGAAATGGTCCGGT
CAACAGATGCTGCCGTGGCTGCTGGTGATTTTTGCCGTCAGCGTAGCCGCCACCTGGCTG
GTGGGCCTGCAAACCCATGCCTCGCTGGTGGCGTTAATGATCCCGTTCTGCATGATGGCG
GTGGTCAACGGCGGGATCTACCCCATCGTGGTTGCTCAGGCGCTGAAGCCTTTTCCGCAG
GCGACCGGCCGCGCGGCGGCGCTGCAAAATACCCTGCAGCTTGGCCTGTGCTTCCTGACC
AGTCTGCTGGTATCCGCGCTGATCGCCACGCCGCTGCTGACCACCACCAGCGTAATGCTG
GTTTCGATTGGCTTAGCCGGAATAGGCTATCGCCTGCAGCAGACGCCGGAGCTGACACCC
CACTCTTCCCACGCGTAATGCCCGTCGCCAGGGCCCGGACCAGTCGTTAGCATGCTAAGA
AATTTTTATTGAAAGCCAGTACTTAGCGTCCTATACTGGATCCGGGTTCACATAAATAGA
AAATAGTTACAGATTAACGGATGCCTCCGTTTCACCATGGAAGGCCTTTCGGCAAGGGTT
ATCTCCCTTCCTCTGTTTACGTCGGATAGCGACTTCACGGATTATCCGTGAGATTTCTCA
CAAAGCCAAAAAAGCGTCTACGCTGTTTTAAGGTTCTGATCACTTGGGCGTGATGGAGAA
GCTATGAGTTCATCGTGTATAGAAGAAGTAAGTGTACCAAATGATGACTGGTACCGGATT
GCAGCTGAATTATTAGGCCGTGCGGGAATTGAAATCAATGGCTCCGCGCCGTCCGACCTG
CGGGTTAAAAATCCTCTCTTTTTTAAACGGGTTTTGCAGGAAGGTTCGCTGGGTTTAGGC
GAAAGCTATATGGACGGCTGGTGGGAATGCGAGCGTCTGGATATATTCTTCCACAAGGTG
TTACGCGCCGGGTTGGAAAAGCAGCTCCCACACCATTTCAAAGACACACTCCGCATCGCA
GGCGCTCGTCTGTTTAATCTACAAAGTAAAAAACGTGCCTGGATTGTCGGTAAAGAGCAC
TACGACCTCGGCAACGATCTCTTCAGCCGGATGCTTGATCCCTATATGCAATATTCCTGC
GGTTACTGGAAAGAGGCGCAGAGCCTCGAGGCCGCCCAGCAGGCTAAGCTGGATCTCATC
TGCCGCAAACTGGAGCTGGAGCCAGGCATGCGGGTACTGGATATTGGCTGTGGATGGGGC
GGTCTCGCCGAATATATGGCGCGAAATTATCAGGTCAGCGTCGTGGGTGTAACCATCTCC
GCTGAACAGCAAAAAATGGCCCAGGCGCGCTGCGCCGATCTCGATGTAGAGATTCGTCTC
CAGGATTATCGCGATCTGCACGACAGCTTTGACCGCATCGTCTCCGTTGGCATGTTTGAG
CACGTGGGGCCGAAAAATTACGCTACCTACTTTGAGGTTGCCGACCGTAATTTGAAACCC
AACGGCCGCTTTTTACTGCACACCATTGGCTCCAAGGTCACCGACCATAACGTTGACCCG
TGGATCGATAAATATATCTTCCCGAACGGCTGCCTGCCTTCCGTGCGTCACATTGCCGAA
GCCAGCGAGAAGCATTTTGTGATGGAAGACTGGCACAACTTCGGCGCCGATTACGACACG
ACCCTGATGGCCTGGTATGAGCGTTTCCTCGCCAGCTGGCCGGAAATTGCCGATAACTAT
TCTGAGCGTTTCAAACGCATGTTTACCTATTATCTGAACGCCTGCGCCGGCGCCTTCCGC
GCCCGCGACATTCAGCTCTGGCAGGTGGTGTTCTCGCGCGGTATTGAACATGGACTGCGC
GTCGCCCGTTAAATAACACTCCCCCGCTTATCGGCGGGGGATTTTTTTTCAGGCTTCATT
GACCTTAGCCGCCATCTCTTTCGCGGCCAGCACGCGTTCGACCGTATCGACAACCGCCTG
GGTCTGCGGATCAATCTCAATATTGACGCGATCGCCCAGTTTTTTCGCTCCCAGGGTGGT
CCGCTGCAGCGTCTCCGGAATAAGATGCACGCAGAAACGGGTCGCCGTCACCTCACCCAC
CGTCAGACTAATGCCGTCAATACCGATGAATCCTTTATAGAGGATGTATTTCATCAGCGT
TGGATCCTGCACTTTAAACCAGATCTGACGGTTATTTTCGGAAGTCAGAATCTTCACGAT
TTCCGCGGTGGTCATAATGTGGCCGGACATTAAATGCCCGCCGATTTCATCACTAAATTT
CGCCGCTCGCTCGACGTTCACTTCATCGCCGACCTGAATATCGCCAAGATTGGTAATCCG
CAGCGTCTCTTTCATCAGATCGAAGCTGATGCGCGCGCCGTTGATTTCGGTCACCGTCAG
GCAGCAGCCGTTGTTGGCTACCGAGGCGCCGGTTTCCAGCCCCTCCAGCATATGTGCCGG
TAACTCAACCACGTGAGTGCGAAAATTGGGTTTATCATCAATGGAGACCACTTTCGCGGT
TCCCTGAACAATACCAGTAAACATGTTTGGCTCCTGTTGAAAATCATGACGGTATCATTA
CCGCTTTCGCTATCGGGAACAATAACAGGAGGGCAAAGCGGTTGCCAGCGCGCTTCGTGC
CTCGACTCTTTTTTCACTGGCTTAATAGCCAATCCTCGCTACAATAGACTGGAAATTCCT
CATTTTTATCCCCTTGCTGCCAGTTACGGCGGCTTTTTTAGTCTCAAAATAACAACAATT
CGAAGGTGTTCACGTGCAGAAGTATTTCGTTGAAGCGCGTCAGTTATTAGCTCTGGCTAT
ACCCGTCATCCTTGCGCAGGTAGCGCAGACGGCGATGGGTTTTGTCGATACCGTGATGGC
GGGTGGCTACAGCGCCACGGATATGGCCGCCGTGGCCATCGGGACCTCCATCTGGCTGCC
GGCGATCCTCTTCGGCCACGGCCTTCTGCTGGCGCTGACCCCGGTGGTGGCGCAGCTTAA
CGGATCCGGGCGGCGAGAGCGTATCGCGCCGCAGGTGCGTCAGGGCTTCTGGCTGGCCGG
CTTTGTCTCGGTGCTGATCATGGTCGTGCTGTGGAACGCCGGATACATCATCAGCTCCAT
GCATAACATCGATCCGCTGTTGGCAGAGAAGGCGGTTGGCTACCTGCGCGCGCTGCTGTG
GGGCGCTCCGGGCTATCTGTTCTTCCAGGTCGCCCGTAACCAGTGTGAAGGGCTGGCAAA
AACCAAGCCCGGGATGGTCATGGGCTTTATTGGATTACTGGTCAACATTCCGGTGAACTA
TATTTTTATCTATGGTCATTTCGGCATGCCCGAGCTGGGCGGCGTCGGCTGCGGTGTGGC
GACGGCCTCCGTTTACTGGGTGATGTTCGCCAGCATGCTGTGGTGGGTGCGCCGGGCGCG
TACGATGCGCGATATCCGCTGCGCCGAGCGCTTCAGCGGCCCTGATTTTGCCGTCCTGTT
ACGGCTGGTGCAGCTGGGGCTGCCCATTGCTCTGGCGCTGTTCTTTGAAGTCACTCTGTT
TGCCGTCGTCGCGCTGCTGGTCTCCCCGCTCGGGATCATTGACGTCGCTGGTCACCAGAT
CGCGCTTAATTTCAGCTCGCTGATGTTCGTTCTGCCGCTGTCGCTGGCGGCGGCGGTCAC
CATTCGCGTCGGCTTCCGCCTTGGCCAGGGCTCAACGATCGATGCCCAGGTTTCGGCCCG
CACCGGCGTGGGCGTGGGGGTCTGCCTGGCGGTATTTACCGCTATCTTTACCGTCCTGAT
GCGTAAGCAGATTGCGCTGCTGTATAACGATAATCCCGAAGTGGTGACGCTGGCCTCGCA
CCTGATGCTGCTGGCGGCTATCTATCAGATCTCCGACTCTATTCAGGTGATCGGCAGCGG
CATTCTGCGCGGCTATAAAGATACGCGGTCTATCTTTTTCATTACCTTTACCGCGTACTG
GGTGCTGGGTTTGCCGAGCGGCTATCTGCTGGCGCTGACCGATATGATTGTGCCCCGCAT
GGGACCTGCCGGTTTCTGGTGCGGATTTATCATCGGTCTGACCTCCGCCGCCATCATGAT
GATGCTGCGGATGCGTTTTCTGCAGCGCCAGCCTTCCAGCATCATCTTACAGCGCGCTGC
GCGCTAACTTGTCTAAGCCCGCCGCTCCGGCGGGCTTTTTCGTTCTTCGCTATAACGGCG
CGTTGTACATTCCGTTACTCCCTGACACCAAAGACTCACTGATAGCCTCCCGGCAGGCGC
TTATAGTGTTGCCAACAGCCCCGCAGTGGGGTTACTCAAGAAACCAAGTCGAGGATTTCA
GAATGAAAAAAGTATTAGCTCTGGTCGTTGCCGCTGCTATGGGTCTGTCATCAGTTGCTT
TCGCTGCCAATGCGGCAAGCACCACCCCGAGTGCAGCAGCCAGCCATACTACCGTTCACC
ATAAGAAACATCACAAAGCGGCCGCGAAACCGGCAGCCGAGCAGAAAGTGCAGGCGGCGA
AGAAACACCACAAAGCTGCTGCAAAACCGGCTGCTGAGCAAAAAGCCCAGGCGGCGAAGA
AACACCATAAAGCCGCTGCTAAACCGGCAGTAGCGCAGAAAGCGCAGGCGGCGAAGAAAC
ACCATAAAACGACGCACCATGCAGCTAAACCGGCGGTTAAACCGGCGGCATAATGGTCGG
GCGTTAAGGTGATAAACCGGCGCTGAACAGCGCCGGTTTTTTTCAGGAGGACATCATGCT
GCAACGCTATCGCTTCGAATTGCTGCTGTTACTGCTCATCGTCTGCGCGCTGTTTACCCT
GCGCTTGATGTTTAAATAGCTGGCTGCTGAACCCATTTACGGGCCGGCGGCGTATAGTCG
CGAAAACCGGCGATAATCTCGTCTGCCGAGGTAGCGAACGGCAGCATCTCCGCGTAGCGC
GGGTGCATAAACCCTTCCCGTACCATGTTATCGACCATCGCCTGAAGCGGATCGTAATAA
CCCTTAATATTCAGGAACGCGCACGGTTTCTCATGGATCCCCAGCTGCGCCCAGGTCCAT
TGTTCGAAAATCTCCTCGAGCGTCCCCGCCCCGCCCGGCAGGGCAATAAAGCCATCTGCC
AGCGCCGCCATTTTGGTTTTCCGCTCGTGCATATCCTCGACCACATGCAGCTCCGTCAAG
CCGCGGTGGGCAATTTCCCGCTCCACCAGGCCGCGCGGCATCACGCCGATCACCACGCCA
CCGGCCTCCAGCGCCGCATCGGCGACCGCCCCCATCAGACCAACTTTGCCGCCGCCATAG
ACAAGCGCCAACCCCTGCTGCGCCAGCGTACGTCCAACCAGACGGGCGGTTTCGAGGTAC
AGCGGATGTTTGCCAGCTGAAGAACCGCAGAAAATACCAATCGATTTCATCTTCGTTATG
ACTCCTTCTCTTCTGGTGGCCGATAATTTAACACATCGGCAACCCTTCCGCGCAGGTTTG
GACTGGCTGAAAAATAAGAGCCGTGATGCTCGCTGGCGAAGAAATATCCTTGTGGTTCAG
TAAAATATATCCGGAATGAGTAAAAGTTCCGCAATCGCATGCAATGTGCAAGAAAAGTGA
CGTTTACCTCTTGCCACATCCCCTCCCTGCCGCTAATATGCGTCCCCGTTGTCACCACAA
CATTGCGTTCGTAGCTCAGTTGGTTAGAGCACCACCTTGACATGGTGGGGGTCGTTGGTT
CGAGTCCAATCGAACGCACCATAATGCGTTTATAGCTCAGTTGGTTAGAGCACCACCTTG
ACATGGTGGGGGTCGTTGGTTCGAGTCCAATTAAACGCACCATAATGCGTCTGTAGCTCA
GTTGGTTAGAGCACCACCTTGACATGGTGGGGGTCGATGGTTCGAGTCCATTCAGACGCA
CCAATCATTTTTCCTTCTGTAATTCCTGAATTTTATCACCTGCTCCCCGTTGGTATTGCT
GACTTAAAATGTTGTGTATTGGCAAAGCGTTTTCCTTGCATAGTCCATACTAGTCCACAT
GAGTGCTAAGGAAGCCAACCCTTTTAATGAGCATCAAAAATCGATCAACAGACCACGCCG
TTTAATTTCTTAATGATAATAATTCCATTCATCATAAATATATGCATATGCAAATCGATA
TATCAGATACCCCACCAGGAATCCCACAACTGAAAGTAAACCCCAGAGAAATTTATATTC
ATTTACTGAGAAAAAAAAGAACCAGCCAGCCAGCGCGATACCTGAAGCACCTAATCCCAT
CCCAGCCCCTCTGATAACACGGGAAAGCAGGATGAGTAATGTTCGTTTTATATTCATAGT
CCACCAAAGAAATATTCACATATTTTGTTAAATTCTGCTGGATTCTTATCACTGACCATA
CACGCTGTTTCGAAAGGTTTTACAATATCCTCAACAAGAAAATACAGAAGATCCAGATCT
CGCAGATTTTGCAGTTTATCATGCAGTACCGGATTTCTGCGCTTCAGATATCGGGACGTG
TATATTGCTCTGGATGTTTCAGCTCCAACGGATAATAATAATCCGGCAAGACTTCCTGCA
AAAAAAGCGGACACTCCTCTTGAGGCGTTCCCCTCTTCCTCATCCCGCCCCGCGTCAGGT
GCTGCGGCTTCTGTCCTGCCGCCATATGGGTTAACAGTTGCTGATTCAGCAGGCTGTCGA
TATTGCGCCCTCCGGAGAACAACCATCCGGTAGCGTGACTGCCCCGGCGGTTGCTTTACC
AAACTGGTTGCATCGTTTATCAGCCTGTTTCTCATCGCTTCACTCCATCTTTTCTGGCGT
TAAAATTCATCATTACGTCCTCCATTCGTTACCCTTCGCCACCCCACCCACTGGCCGCGC
TATCGCACCCGCCTGCTTTCGCGAACGCTACCGCCCGTCGCTGTCTCCCTACAGGAACCC
AAAGCGCACTGGGTAAGGCAGAACGGTGATCTTTTATTTAACGCCCGGAATAGCAGTCGC
TCAGCAATACATGCACAAGAAAATCCCGTTCGTATCCACATCTTGCCGGAGTACGTTCAG
TGTTAATTCAGTGGCATCTTGGTTCAGATCGGGAGTAACTGCGTAATGCTGAAAAAGACG
ACAAACAGAATAAAAAAATAAACTGATAATATTTTGTAAGACGAGAGAAGGAGGCCGTCT
GGATGCAGGGCGGAAGCGGTGGCTTCGCAACAACAATATTCCATACTGAAAACTATTCCC
TGGTGTAAAAAAGCGAGCGCGCGGTACAACCGGGAGGAAACCATGGGCGGCGCTAAATGT
CTCCCGACCAGCTCTGACTTAACCTGCCGCAATCTCCGTCTGCAGCCAGCGCTCAAACAT
CTGCAGCGCTGGCTCCCCCTCCCCGCCGCCGGGTTTGATCAAGCAGAAGCGCTTAGCCAG
CGTCGGGGAGCCCGGCCACGGGGCAACCAGCGTTCCGGCGCTCAGCTCGCTTTCCACATA
CATCTTCGGCACCAGTGCCACACCCTGCTGGCTAAGTACCGCGGCGATCGCCATCTCATG
CAGATCGTAGCGCGGCCCCTGGGCGGGGTTATCCAGCGCCAGACCGCACTCGCGGGCATA
GTGCAGCCAGGCGTCCGGGTTTTGCCGCCGGTGAATGCGCGTTAGCCGGTTAAGCAGCCC
CGGAAGATCGTCATCCGTCAGCAGCGCAGCATGGCAGACCGGCAGCAAATACTCCGCAAA
TAAAAACGTCACCTCCATTCCGGTCCACGCCGGGTGTTCAAAATGGATGGCGGCATCAAA
TCCGCTTCCCGGCAGAATGAAGGGATCGCTGCGGGCGGCGATATTGACCACGATATGCGG
ATGCTGCGCCGCAAAGCGCCCGAGCCGGGGAATTAACCAGCGGCTGGCGAAGGTGGGGAG
CACGGCGATCTCCAGGCTGCGGCCATCGACGGGCATCCCGCTGACGTCATGGGTGTCCCG
TTCCAGACGAGCGAGGATCTCGCGGACCTGACGAGCGTAGCGGGCGCCTGCCGGATTGAG
CCGCACCCGGCTCCCCGTCCTGTCGAAGAGTTTACTGTCGAGGAGCGCTTCCAGACGGGC
AATCTGCCGGCTGATGGCCCCTTCCGTTAACGCGAGCTCCGCCGCCGCGCGGGCAAAGTT
GCCGTGACGAGCCGCGGCCTCAAAAGCCAGTAGCGCAGCGCTGCTGGGGATTTTACGACG
CATAGCCAATGCTCCTTGTGCAGGCTCACCGAAAGTCAGTGACAGAATATCACTAAGCCT
TGAATTAACATCGTTTTTCAGCGCCATTTTTAGCCGATAGGATGATGAAAACTCACTAAA
GCGCCTTGTGCGCCACATCATCTGTTCATCGAGGTCACTATGCTCTATGTCGTCGAATGC
GCCTACACCGATCCCCAAAGCGAAGCGGCGTGGAATACCTTTTACAATCAGGAAAAACTA
CCGGCGCTGGTCTCTGTGCCCGGTTTCTACGCCTCCCAGCGCTTCCGCGCTCTCAGCGAG
GGCTGCCCCTGCTACCTGGCGCTGCACGATATCCACGATGCTACCATCATCGACAGCGAC
GCCTACCGCCGCAACGGCGGCGGCCATTTTGCCCGCTGGCAATCGGCGATCGCCGACTGG
CATCGCCACCTCTATCTTACGAATAATACGCTGCGGGAGGTTGCCCCGGATGAAGTGCTG
CTGCTGGGCGATACCGCGGAGGACTTGCCCGTCGCTGCGCCGATACTCCTGCAGCCAGGC
GGCCTGGCGACCGAACAAACCCGGTATGCCGCCATCCTCCCACGAGACAACCTGCATCAT
CTGGCCACGACTGCCGCCGTCTTTATCTATCAGCCCATCACCGCCCGGTTACGCAACCCG
GCGCAGCGCGCGTGAGGTCGCCATGTCACCTGCTCCCTTTTATACGTTGACCGCTGGCGA
CCTGACGGTGACTGCCGTGAGTGATGGTCTGATGTCAGCGCCGCTGTCCTTACTCTCGGG
TATCTCACGGGAGGAGGCGGAACATCTGCAGCGGCATTCAGGATTAGCCTCGCCGGAGAC
CATTGCGATTGGCGCCTATCTGATCCGCGGTCGCGGGAATACGGTGCTGGTGGATACCGG
CACCGGCGGAGCCAATGGCGTTGGCGGCGAACTTATCGCCAATCTGGCGCGGCTCGGCGT
TGGTCCTGAGGAGATCGACGCCATCCTTCTCACCCACGCCCATCCGGACCATATCGGCGG
CCTGCTGTCCGCCGCTGGTACGCCAGCGTATCCCAACGCCACGGTGTTCCTGCCTACGCG
GGAAAGCGCTTACTGGCTGGCAACATCCACGTTCGACAACGCCAGCGATCGCGGCCGGCG
CAACGTGCTGCTTGTTCGCCGTGTACTGGCGAACTGCGCGGCGCAAATCAGCGGGGTTGA
TGATGAGGAGGTGATCGCCGGGATCCGCCCGTGCCCTCTGCCCGGCCATACGCCCGGGCA
TACCGGGTATCGTCTCGAAGCGGGCGATACCTCGCTGCTGATCTGGGGGGATATCGTCCA
TTTCCCGTCCATTCAGTCTGCGCGGCCAGAAGCCTCGGTCGCCTTCGACGTCGATCCTGA
ACAGGCCCGGCGTACCAGGGAGATCCTGCTGCGCCAGGCCGCCAGCGAACGGTGGTTGAT
TGCCGGTATGCATCTTGGCCTGCCGGGATTCGCCAGAGTGGAGAACACCGCCTCAGGCTA
TTGTCTGCGCTCGGTGTGATCGTTGAGCAGAACAATGACCACAGTAAAACCCGGGTCGCG
GCATGAGCACGACCGGGGCGTTTTGTCCGGGAAAGTGGACGAGCCGTTAACCGCGGCTCT
TCCAGCCTTTTTTACTTTTGCAGCTAGCTTTGGTGGCGACCCACGGGTGACGTAGCTGAG
TCAACTGAAGATCCTGGGAGGCCGGGCTGGCCGACCAGCGTTTGTTGCACAGAGGCTTAC
GAGTTGCAATGACCATAAAAACGCTCCTAAAAAAAAATGAACCATTCCCTGGGTAGTTCC
ACAAGTTCAGAATTAGCGTATCACCGCGTAACGGAAGTTATTTCAATCTTTGTTTTAGAA
TGTAAATGGTCATCGCCCTCTGAAATAGCTTAAATTGATCCAAATCAATTTAAGTGCATT
TATTTTTCGATGCCACCTATATTTTCAAGCGCTTACCTTCGCCAGTCGCCTGATTAAGAC
TTTTCCTATACCGCATAATACAACACAATCAAGCGATGTTATCAGATTTTTATTCTAGTT
ATGTATGGCTGTGTGGTTATTTGTTTTGATTATTCTAACTGATAAAATTCACTTGGTCAG
TCAGCAGCGGGCAGGTACTCTGCACCGGCAAGAAGAGGATTTGTCAGGGAGTGGTGGATG
ACTAAAGGCTATAAACTACTTGGCTATAAGTTAGCGGATAATATTTTCTACTGCCTGCAT
CATCGGGAAATTATCACGCTGCGCGGGACACGGACGCAAGTCCAGCTACGCAGCACCATG
GCCTGTTTACTGGAGTACCTGCTGGCGCACGGCAGAGAACGTCTGGTCAGCGATGAAGAG
TTAATGATTAACGTTTGGGAAAAAAATAATCTCCGCCCTTCCGCGCAGCGCCTATGGCAG
GTTATTCAGAGCTTAAAGTCTCGCTTACACCAGGCTGGCGTGGAGAGCGCGTTAATCATC
CGCGTTAAGTGCGCGGGGTATTATATTAATAACGTTTACGTAGCCGAAATTTATTCATAC
AAACCGCCGGGGATGATGAATTATATAAACACTTCGCCTGCTGATATGAATAAGCTTCTG
GTACGCAGCTAATCCCCTCCCCGCGCCGTTTACATCGCCAGCAACAGGGTTTATTCGTTG
AATATTTTAATTCACAGCAATAATATTTATTTTAATATCGGTATCGCCCAGTGTTTTCGG
GATATTCAGAAAACAGCGCCCGAATTAAAGGTTATTCACTCCCTGCCCCTCAGCCATCTT
CCAGAACTGTCCGGGCTGGATGTGATTATTTTGTCACTGGAAAACTATCATGATTACCTG
GCTGCCGCTGAAATCGCTCAGCACTTTCAGGGCCTGGTCATTGGCTTTACGTCAGCCGGC
AATGTAAGGCGCGGACGCCCCTTTTTCGCGGATACCCTACTGTGGGTCAGCCAGCGCGAA
GCGGTACGTGAAGTGAGCCGCCTTCTGCGCTGCCTGGCCGAGCGCCGCTGGCCACTCGTG
CCGCGTCACCAACGTCAGAGCGTTTCTTTCCGTCAACGAGCCCCGCTCAACCGCCTGGAG
ATGCGGATGATTGATGCCACCATGAAAGGTCAGTCGGTTCATCAAATGGCCGCTACGCTG
GGGATTAATCGCAAGCGGGTCTATAACGGCCTGGAAAGGATTAAAGTGAATTTCCGCCTG
GTGACTCATAGCCATTTTCATCATTTCATGACCGACAGGCTCTCTTTTAGTCGCCTGTCT
GCCGACCTCCGATGCCTGACCACAGCAGCTAATGCAACCCTGCCGCCGCGCGCAGCCTCG
AGGCTGGCGGAAAATCATTCATATTATTTGAAAGAGTTTCGCAAATTGTTTTGATTTTAG
GCTCCAGCAATCAAGCGTATTCTTTATCACATCAGGGCAACAGGCCCTTTATCAGACACC
AAATTAAGGAATACGACCATGAAATTCATCAAAACTTTCGTTGCTGTTGCTGCGCTATCT
CTGTTATCTGCTGCCAGCTTTGCTCAGAGCGTCAGCGCCACTGCCTCCACGCTGGACCGC
GCGGAAGCTAAAATTGCCGCCCAGGCCGCAGAACAGGGTGCATCCTATAAAATTACCAGC
GCCCAGTTTAACAACCGTGTTCATATGACGGCTGAACTGAGCAAATAAACCCTTGCCCCT
AAACGTTTCCTAAAGCGCCGCCTGGACGGCGCTTTAGTTTTTCCCCCTTCCTGACCTTTC
CCGGCAGGTCCATGCGGCATTCGCCGGATCCCGGACAATACTGACTCTCAGCACAAAAAA
AGCCTGATAACAATAAATACCCGATTGGCTGGATTATCTGCGGCTTGTCGGCGTAAAGCG
GAGTGGTCTGTCGCCGCGAATCAGTCGGAGGCCTTCCGCTATCTGCAAAGCGGCGCCCAT
TTTGGCAAAATTTGCGTGGCGTGGTGAGGGTTTGCAGGGCCTCCGTGCCCTGGAAAGATT
TTATTCGAAAAAGACGTCCGGATTTTCCGACAGCGAAACAAAGGATTTCGTGTTTTTATC
CAGCGCCTGAATATCGCCGGTTTCGATGTCGTAGAACCAGCCATGCAGGCGCAGGGTATG
GTCGCGCAGACCAACCGCCACCGAAGGATGGGTCTTGATGTTATTCAGTTGGGCGATGAC
GTTTTCCTGCACCATGCCGTTGACCTTATCGGTTTCGCTAGCCCAGGTTTTCTTTTCCAC
CACCGCTTTCGCGGCATCGGCATAGCGTAGCCAGTGAGACACCGCCGGCATCGGCTCAAG
GCACTGACAGGTGGCGATCGCTTTCATCGCGCCGCAGTTGGAATGGCCGCAGATCACGAT
ATCCGTCACGCCCAGCGCAACCACGGCATATTCGATAGTCGCGGAAACGCCGCCCGGCTC
CGGCCCGAAAGACGGCACGATATTCCCGGCATTACGAATGACAAAGAGCTGTCCCGGCTC
CTGCTGGGTAACCAGTTCCGGCACCAGACGGCTGTCAGAACAGGAGATGAACAGCGCTTT
GGGATTCTGGCTGGAGGCCAGGCTGCGGAAGAGTTCTTTACGCTGGGGGAAGATCTCTTT
CTGGAAGTTGAGGAAGCCCTCAATGATATGTTGCATAGCAGTGTCTCTTCTCTGTAGTTA
TTACGGTATGACAAAGATCACAGTTATTCAGTTTACCATCGATGACAAGAATGGGAATCG
TTATTCAAACAGTTGCGCAGAAAACGCGCCCCGCCAACGCCTGCTTCTCCCCGTCTAATA
CACACCTTTTTGACGTGCTTTCCTGAACCAGTTTGCTACTCTGTCTGCTCCAACCGTCCA
CACGTTACCGACCGCCTGCCTGCGGCGGACATAACAGGAGTCGCTATGTTCCTATCCAGC
CTGATGGCCATTGCCGCGGTGCTGATCATGGGCGTGATCAGTCCCGGCCCAAGCTTTATT
TTTGTCGCGCGCAATGCCGTCGCTCGCTCGCGTCTGCACGGTATGGTGACCGCCCTCGGT
ACCGGCGCCGGTGCGGCCATTTTCTCCATTATGGCGATGCTGGGCCTGCAGAAGGTGCTC
ACCGCGGTGCCGGAGCTGTTTATTGGTTTGAAGGTGGCGGGCGGGCTCTATCTGCTGTGG
CTGGGCTATAAAATTTTTCGCGGGTCGGCGCAGCCGATGGATTTTTCCGCCAGCGGGATG
GCCGGCAACCGCTCTTTGCTGAAGACCTTCCGCGACGGGCTGTATACTCAGCTCAGCAAT
CCCAAAACGGCGCTGGTGTTCGCCTCAATTTTTACCGCCCTGCTGCCGGCGCAGATCCCC
ACCGCCTTCTATTACATCGTGCCGCTGATGAGCTTTCTGATCGACGTCAGCTGGTATTCG
CTGGTGGCGCTGGTGCTGTCTGCCGATCGCCCGCGCCGCGTCTACCTGCGGCTGAAGCGG
CGGATCGACATCGCCACCGCGACGGTGCTGGGGGCGCTGGGCCTGCGGCTTATCGCCACC
TCCCTCACCCGCTAGCGGGTTACACGGTATAGATGCGAATATCGTGCTGCTGAAAGGCAA
CGCGATATTCGCGACTGATATTCTCTTCCACCACCAGCACATCGATATCGCTGCTGGCGG
CCACCACAAACCGCGCTGCTGCCGGAATTTTATCCGAAGTCAGACCAACAATAATTTCGC
TGCACTGTTTAATGACCGCTTTCTTGAACTCGCAGTCGGCATAGTCAAAGCCGGTCAGGC
CCGACTCTGGCGCCATCGCGCAGCCGCCGATAAACCCCTGGTCGAATAACATGCCCTGCA
CCTGAGCCACCGCCGCGGCGCCGACGCAACCGCCGCTCGCGCGCTGTACCTGGCCGCCAA
GGATCACCACGTCATACAGCGGTTTTTTCACCAGCACCGCGGCGATCTCCGGGGAGTTCG
TTACCACCGTCAGCGCCAGCTCGGCGGGCAGCGCCTCGGCCATCGCCAGATTGGTAGTCC
CGGTATCAATGAAAATAGTGCCGCCGGGCTTCACCAGCCGGGCACACTGTTGCGCGATCC
TGAGCTTTATCGCGCGGTTTTTATCTTTCCGCTCACTGTAATCCCCCGCTTCCGGCAGAC
TCAGCACCGCCCCGCCATACACCTTTTTACAGAATCCCTCGCGGCTGAGCTCATGCAGAT
CGCGGCGGATGGTATGCTCCGACACCTGAAGACGCGCCGCCAGCTCCGCGCACACCACTC
TGCCGTTTTCCTGCAGGATCTGGCAAATCAGCGCTTGTCGCTGTTGAGGGAAAGCAGCAT
AATCGAGCATAACACAATCCTTAAATGATCAAAACCGAGCAGTAGCAAGCATGATCGTCT
GCCCTGCTCTGGTTGTCAACGTTCCTGCCCGGAGGTTTACCATGAAAATTGCCCATTTCG
CCCTGTGGACCCAACAGCTCGACGTCCAGGCCCGCTTCTGGGTGGACTTCTTTGCCGCCA
GCATCAATGAAAAATACCTTAGCCAGACCAACCCCGGCTTTGCCTCCTATTTTGTTACTA
TCGACGACGAGGTGGTGATCGAGCTGATGACCAAGCCTGGCCTGCAGCAGGCCAGCGCGG
ATAACAACCATATCGGCTGGGCGCATCTGGCCCTCTCGGTGGGCGGGGCGGAACAGGTCG
ATGCCATCGCCCAACGCGCCGGGGCCGCCGGAATACTGATTTCGCCGCCGCGCACCACCG
GCGACGGCTATTATGAGGCGGTGATCGCCGATCCCGATGGCAACCTGATCGAAATCGTCG
CATAGTCAGCAGAACGCCAGTATTCAGGAGGCATCCATGGCACATTACCGGATTATCGAT
ACCGCATCCTGGCCCCGCCGGGACCATTTCACTTTTTACCGCCAATTCGCCAACCCCAGC
TTTAATCTCTGCGTGCCGATAGCGGCGCAGCGCCTGTACGAATGTGCGAAGGACCGTCGG
GTCTCGTTTTTTCAGCTCGCGCTCTATGCCCTGCTGCGCGCGGCCAACGGGGTACCGCAG
CTACGCCAGCGAGTGCGGAACGATGAGGTGATTGAATATGACAGTCTGGCAGTAATGACG
CCGGTGATGACCGTCGGAGAGGGATTCCGTCAGGTGTGGTGCGACAATGCTCCCGAGTTC
ACCGCCTTCAGCGCCGCGGCCACGCCGAAGATTGTCGCGGCAAGAGAGACATCCCCGGCG
CCGCTCATCGTCGATGGCGAGCATTTTATCTGCGCCAGCTGTCTGCCATGGCTCCACTTC
ACCTCGATGACCCATGCGGAATATGCCGTCGGCGCGGCGGTCCCCGCGCTCACCTGGGGA
AGATTGCAGAATTGCGTTATCCCGGTGGCCGGGCGGTTTAACCATGCCTTCGTCGATGGT
CTCCACGCCAGCCGCTTTTATGCCCTTGTCGAAGAGGGATTTAATGACCCCGAGCGGCTC
TGGTTGCCGCTAACCGAAACCGCACCCTCCCTGCTGCCCCCAGCGGCGAAGGAGCGTTAA
CGTCTGCCCGGAACTGACCGCCAGGGAGCCTTACTCCCTGCACGGCGGTCGGTACGGGGC
CACTATCATCGTTTCCTTTCAGCCGGCGAATACCGCGCAGGTGTGACGCCTGTTCAGAAC
CTCGCGATTGAAAAACTGGGTCGCAGACAGCATGCTGACCAACCATCATCAGACAGCGGA
AACCACTGCTTCATAGCCATAAAATGGGATTATATTTCCGATCCTTTGCTAAGGATAATT
AGTTATAAATCATAGCGTTTCAGTGTTAGACAGGGCGAAGTGCGCCTCTTATCTTTCGTC
ATGAATTGTAAATAACCACGCAATCATTTGATGAGGTAGCACTTTTGTCCAGATTAAAAC
AAGGATTAAAAACCAGACAAACCCGCTTCGCCCTGGCGCTAAAAGTGGCCCTGCTCGGCG
GCGTGGTAGCATTTTCTTCTGTTGCCCATGCGGAAGTGATCCTGAAAGAAGGTATCACCC
CGGCCAGCGACGCCAGCCAGATCCCGGCCAGCGCCAAACTGCGCACAGACACGGTGGTGG
CCGGGATCTCCGAGCCGCAGGGGATCTTTAACCCCTACTTTTTCGTCAACGGCTGGGATG
AGAACGTGACTAACGTCATTTTTTCACGCCTGATCGACTGGGACAGCCAGGGCAAGCTGG
TCCCGGGGCTGGCGGAGAGCTGGACGGTCAGCCCGGATAACAAAGTCTATACCATCAAAT
TGCGCCCTGGTCTCACCTTTAGCGACGGCTCACCGCTGACGGCGGAAGATGTCGCCTTTA
CCCTGACGGTCCTGCTCGACCCCAGCTATGATGGCGATACCGACATCACCCTGGCCAATA
TCGCCGGCGGGGCGGACTACAAAGCCGGCAAGGCTGACAGCGTCAGCGGCCTGAAGGTCA
TCGACCCGCTCACCCTGCAGGTGACCACCACGCAGCCAGGCGCCACCACGCTGGCCAAAA
TTGGCGGGCCTGTACTGTCGAAAGCCTGGTACGGCAAAGGGTATCAGCGGGGAAATCTCG
ACTATCTGCGCTCACTGCACGGCAAGCCGCTGGGCAACGGCCCTTACGTGTACGACAAAT
ACATTCCCGGTCAGGAAATTCGCTTCCATGCCAATAGCCATTTTTACCGTGGGACGCCGC
CAACGCCGCGCTTTATCTATCGCGTGACCAATCCGTCCACCAACTTCCAGCTGTTCCAGA
CCGGGGAGACCGACTACGACGCCTTTACCTCGCGCCCCGACGATATTGAGCAACTGAAGA
TGCTCGGCTTCGCCAATATTAATCTTTACGGCTCCAGCGACTACAGCCAGGTGGAATTCA
ACGTGCATCGCCCGGCGCTACAGGATAAGCGGGTGCGCCAGGCGCTGATTTACGGTCTGG
ATCGGCAGAAGCTGATCGACGTGGTCTATCAGGGGTACGGCAAAGTCGCCATCGAGCCGA
TCGCGCCGATCTCCTGGGCCTTTAACGCTGAAGGCGTCAACCCTTACCCTTACGATCCGG
CCCAGGCGAAAAAGCTGCTGGATGAGGCCGGCTGGAAAGCTGGCGCCGACGGTATCCGCG
CCAAAGACGGCCAGCGCCTGGAGCTGACCCTGCTGGTGAGCAAGAAGGTACTCAACGATG
CGCTGATCCCCATCGCCAAGGAGAACTGGCGGCAGATTGGCGTGCTGCTGAAGCCGCAGG
TGGTGGATTTCAACGCCCTGATGGCGCAGCGCAAAGCCGGAAATTACGATTTGGCCTCGT
TCAGCACCAGCACCCTCAACGACCCGCACGACGGGGTATGGGATTTCTACAGCAGCGAAG
CTAAAGAGTCCGGCTACCATAACGCGGAAGTCGATAAGCTGATTAACGCCGGCAACGCGG
TGCTCGACATCGAACAGCGCAAGCCGATCTACCACCAGCTGTATAAAGTGCTGGCCGACG
ATCCGCCGGTGATCCTGCTCGGCTATCGCGAGATCCTTTCCGCCAGCAGCGCCCGCGTCA
GCGGCTTTAAGCCGGATATCTACAACGGCCTGACCGGCAGCCTGCCGGATGTAAAAATCG
TCAAATAAATCCCTGGCCGCCGGGTTAACCGGCGGCTGATGTGAGACCGTCATGAGAAAT
TTCATCCTGAGGCGCCTGCTGCAAACGCTGCCGATGCTGCTGCTGGCCTCCTTCATTATT
TTTTTGCTGTTTGCCAAAACCCCCGGCGACTTTATCGATGGCAATATCACCCTGACCGCT
GTCCGCGCCGCGGAGCTGAAGGCGATCTACGGCCTCGACCAGCCGCTATTGACCCGCTAC
CTCCACTGGCTGGGACAGTTGCTGCGCGGTGATTTAGGCTTTTCGCTGCAGTATCAGATC
CCGGTCAGCCAGTTGCTCAACCAGTACATCTGGAACTCTTTTCTGCTGGCCAGCGTCGCG
CTGGTCTTTTACTGGGGCATCGGCCTGGCGGTCGGCGTGGTTTCTGCCCTGCGACCCGGC
TCCTGGTTTGATCATCTGGTGAGCGTCGCGGTGTTTGCCGCCATGTCGTTCCCCACCTTT
TTCCTCTGCCTGCTGCTGATTAAATGTTTCGCCGTCGATCTCCACTGGCTGCCGGTAGGC
GGGATGACCAATACCGGCAGCGACGAGAGCGGCTGGCAGTATGTGCTGCAGGTGGCTGCC
CACCTGGCGCTGCCGGTGCTGGCGCTGGTGATGCTGCAGGCGGGCAGCCTGACGCGCTAT
GTGCGCGCCAGTATGCTCGACGTGGTGAAAATGGATTTTATCCGTACCGCCCGTGCCAAG
GGGTTGCAGGAGCGCACGGTGATCCTCAAACATGCCCTGCGCAACGCCCTGCTGCCGATT
ATCACCCTGCTGGGCTTCGAGCTGCCGGGGCTGTTCTCCGGGGCGATCATTACCGAAAAG
GTATTCAACTGGCCGGGGGCGGGCCACATTCATATCGACTCGCTGGCCGCCCGCGACTAT
CCGGTACTGATGGGGTTTACCCTGTTTCTGGCGGTGCTGACGATCGTCGGGAATCTGCTC
GCCGACGTGCTGTACGCCTGGGCCGATCCGCGTATTCGGGTGAGGTCATGATGATCCTGT
CTTACTTAGCTTCCCGTCGCCGCCAGCGGCAGGCGGCTATCCCGGCGCTGGCGCACATTA
CCCCCTCTCCCTGGCGCCAGGGGTGGCGACAGCTGCGCCGTAACCGGCTGGCCATGTTCT
GCTTGATCCTGCTGGCGGTGATGGCGGTGTGGTGCGTGCTGGGGCCCGTCTGGTCGCCGT
GGAGTGATGATGCCACCGACGCCCTGAGCATCAACCAGCCGCCCGGGGCGGAACACTGGC
TGGGGACCGATTTCCTCGGTCGCGATGTCTACACCCGCCTGCTGCTGGCCGGGCGCATCT
CGCTGATTATCGGCCTGCTGACCATGGTGATGTCGGTGTGCCTCGGCTACCTGCTCGGCG
CCCTCTCGGGTTACGTCGGCGGGTTAACCGACAAACTGATCATGCGCGTGGCCGACCTGG
TGATGACTATCCCCGGGTTACCGCTATTGATCGTCGCCGGGGCGATGCTTTCTGAGCTCG
ATTTTTCGCCGGACTCGCGCATTTATATGGTGGTGGTGATGCTCAGCCTGCTGGAGTGGC
CCCGACTGGCGCGGCTGGTGCGCGGGCAATGTCTCTCCCTGCGCGAACGCGATTTTATGC
TGGCCACCCAGGTGCTGGGCCTGTCGGCGCGTCGCCGGCTGTTTGGCCACCTGCTGCCGA
ATACCATTCCGATTCTGGTGGTGATGGCGACCATGGCCGTCGCCAACGCCATTCTCAGTG
AATCCGCGCTGAGCTATCTCGGCCTCGGCGTGGTGCCGCCGACGCCGTCGTGGGGCAACA
TGATGGATGCCGCTAACAGCCTGATCGATTTCCAGCGCCGCCCCTGGCTGTGGATGCCGC
CGGGCATCGCCATCTTTATCACCGTGATCGCCATCAACGTGCTGGGCGATGGCCTGCGCG
ACGCCATGGATCCCAACATGAAACCGAGGCTGAAATGACCACGCCGTTAGTCTCCTTTAA
[truncated: 5,195,039 more chars]
