# Supplementary material for: Emergence of hypervirulent and carbapenem-resistant Klebsiella pneumoniae ST37: genomic and phenotypic characterization of virulence and resistance
Source: Front Microbiol. 2026 Jan 26;17:1741536. doi: 10.3389/fmicb.2026.1741536 (PMC12883817; doi:10.3389/fmicb.2026.1741536)
Supplement: Supplementary file 1 [file Data_Sheet_1.ZIP › ST37 fasta/YF2197.fasta]

>W95__1_674122_148
GGTCGTTAGCTCAGTTGGTAGAGCAGTTGACTTTTAATCAATTGGTCGCAGGTTCGAATC
CTGCACGACCCACCAATTTCAGCATTTAACTCAGATGCTGAACGTGAAGGATAACGTTGC
GACAGCAACGGCCCGAAGGGCGAGGCGAAGTCGAGTCATCCTGCACGACCCACCATCCTG
AATGATGGCAGCAGTAAAATCCCGCAAGGGGTCGTTAGCTCAGTTGGTAGAGCAGTTGAC
TTTTAATCAATTGGTCGCAGGTTCGAATCCTGCACGACCCACCAATGTAAAAAGGCGCCC
TAAAGGCGCCTTTTTGCTATCTGCATTTCCCTGCCACTCATCAATGTTAATAATTTCTTA
ATTCATTATTTTCCCACGGTCACGCTGCGCTTACCGTGCCTGCATAGGGTACGAACCGGT
CGTTCGGGCAGATGCGCAGCACCGTCCCCGGGAAAAGGGTCTGATGTACAAAATTCATCA
CGACTTTTAGCTCGTAATCGGCTATCTTGTTTAGCATATAAAACACCATGACCGTGTTAA
GCCGCCGAAAGGCCTTACAGACGGTTGTAGAGTTAAGCCAGTAAAACGAGATTGCATGAT
GAGCGTAATGTTTGATCCTGAAACGGCGATTTATCCTTTCCCTGCTAAACCGCAGCCGCT
GACCGTCGACGAAAAGCAGTTTTACCGCGAAAAAATCAAGCGCCTGCTGAGCGAGCGCGA
TGCCGTGATGGTGGCGCATTACTACACCGATCCTGAAATTCAACAGCTGGCGGAAGAGAC
CGGCGGCTGTATCGCCGACTCGCTGGAGATGGCGCGCTTTGGCGCCCGCCATTCGGCCTC
CACGCTGCTGGTCGCCGGGGTGCGTTTTATGGGGGAAACCGCCAAAATTCTCAGCCCGGA
AAAGACCATTTTGATGCCGACCCTGAACGCCGAGTGTTCATTGGATCTGGGCTGTCCGAT
TGAGGAATTCAACGCCTTTTGCGACGCCCATCCTGACCGCACCGTCGTGGTCTATGCCAA
TACGTCCGCCGCGGTGAAGGCCCGCGCCGACTGGGTGGTGACCTCCAGCATCGCCGTGGA
ACTCATTGACCATCTGGATAGTCTTGGTCAAAAGATCCTCTGGGCGCCGGACCGCCACCT
TGGGCGTTACGTTCAGCGTCAGACCGGCGCAGACGTGCTGTGCTGGCAGGGGGCGTGCAT
CGTGCACGACGAGTTTAAAACCCAGGCGTTGATGCGGATGAAGGCTCTGCATCCCGAAGC
CGCCGTGCTGGTCCATCCCGAGTCGCCGCAGGCGATCGTTGAGATGGCCGATGCCGTAGG
CTCCACCAGCCAGCTGATTGCGGCGGCGAAAAGCCTGCCCCAGCGCCAGCTGATCGTGGC
CACCGATCGCGGTATTTTCTATAAAATGCAGCAGGCGGTGCCGGAGAAAACGCTGCTGGA
AGCGCCCACCGCCGGCGAAGGAGCGACCTGTCGCAGCTGCGCGCATTGTCCGTGGATGGC
GATGAATGGCCTGAAAGCCATTGCCGAGGGTCTCGAGCAGGGCGGCGCTGAACATGAAAT
CCATGTCGACGAAGCGCTGCGAACCGGCGCATTAATTCCCCTTAACCGGATGCTGGATTT
TGCGGCTACACTACGGGGATAACCTATTGTCGCGTCGCCAGACGCTGAGGGGAGGAAATG
GATTTTTTTAGCACGCAGAATATTTTAGTACATATACCCATCGGCGCTGGGGGGTACGAT
CTCTCCTGGATAGAGGCCGTGGGGACGATTGCCGGGCTGTTGTGTATCTGGCTGGCGAGC
CTGGAGAAGATCAGTAACTATGCTTTCGGGCTGGTCAACGTCACGCTGTTCGCCATCATC
TTCTTTCAGATCCAGCTTTACGCCAGCCTGCTGCTGCAGCTGTTCTTTTTTGCCGCTAAC
GTTTACGGCTGGTATGCATGGTCGCGACAAAGCAGCAACCATGAGGCTGAGCTGCAGATC
CGCTGGCTGCCGCGCAGCAAAGCGCTGGGCTGGCTGGCGGCCTGCGTGGTAGCGATCGGC
TTGCTGACCCTGTTTATCAACCCGTTCTTTGCTTTCCTGACGCGGATCGCGGTCAGCCTG
ATGCAAGCGCTCGGTTTGCAGGTCACTATGCCGGAACTGCAGCCGGATGCTTTCCCGTTC
TGGGACTCCTGTATGACGGTGCTGTCGGTGGTGGCGATGATCTTAATGACCCGCAAGTAT
GTTGAAAACTGGCTGCTGTGGGTGATCGTCAACGTGATAAGCGTGGTGATTTTTGCCCGT
CAGGGCGTCTATGCCATGTCGCTGGAATACCTCTTGCTGACGTTCATTGCGTTGAACGGC
AGCCGGATGTGGATAAACAGCGCGCGTGAGCGAGGTTCTCACGCGTTTTCTGGCTAATGG
TGGTGGTGATGATCGTGCCCGGCGTGCATCGTGTTGAGATGGCACTCCGGGCCGCTGCAG
GGCTGGTACTCCATCTGCACCGTGGCATGCGCAATTTCATATTTATGTTCCAGGAAATGC
AGGATGCGGTTGAGTAACGCGTCATGATCGTGCGGTGGAACGACCTGTACATGGAGCGTC
ATCACCGGTTTTTCCCCCACCAGCCAGACGTGGACGTGGTGAACATCGCGTACCTCCGGG
ATAGAGCGACGGATATCCCGCTGCAGGGCCGCCACATCCAGCGAACGCGGCGCGCCTTCC
AGCAATTCATTCAGACTCTCTTTCAGTAATCGCCAGGCACTACGTAATACCAGGCAGGAA
ACCAGCACGGAAAGAATCGGGTCGACAGGCGTCCAGCCGGTGGTGAGGATCACCACGGCC
GCCACGATCGCGCCGACCGAGCCCAGCAGGTCGCCAAGCACGTGTAGCGCTGCGGCGCGT
ACGTTAAGATTCCGCTCCTCGCTACCCCGATGTAGGATCCAAAACGCCAGCACGTTGGCC
AGCAGACCGGCGACTGCAATGACCATCATCGTCACGCCGGCTACCGGCTGCGGATGCTGG
AAGCGCTGAATCGCCTCCCAGACAATCAGCATGGTGATCACCACCAGAGCAATAGCATTG
AGAAACGCCGCCAGGGTGGTTAAACGCAACCAGCCAAAGGTATGGCGGGCATTTGGTGGG
CGGCTGGCGAAGCGAACCGCCAGCAGCGCAAACAGCAGAGCGGCGGAGTCGGTGAGCATA
TGGCCGGCATCCGCCAGCAGGGCCAGCGAGCCGGAGATCGCGCCGCCGACGGCTTCAATC
AGCATAAAGCCGGCGGTGACGATAAACGCCCATAGCAGCCGGCGGGCGTTGCTGTTATCC
GGAGCCTGGACAGAGGAGTGCGAATGCGAGTGCGCCATAGTGTCGTCCCTTAATAGTTAT
CATTATTACGCTATGACATCATAAACAGAGAGCGATAAAAAACGAAGAAAAGGCGAGACC
GGCTCGCCTTTTCTTCGATCTGCCCACCTCATGTGTTACTGGGTGGTGCCGTCGGTTTTG
CTGTTGTCTTGGGTCGTATTGCCGCCGTTGTCCAGTTTTTTACCGGTGTCCGGACAGCGG
CCGTCTTTACACATCGAGTTTTTATGTACCTCATCGCTCGACATATTATCCTGGGTCATC
GTCGAGCCCGTGGTGCCCCCAGAGCCAGAGTTGATCTGACTATTGTCCACGTTGTTCGGC
GCCACGTTCTCACGGGCATCCGGCGCCACCTGACCGGCATCCGCGGAAGAGTTGGCCTGG
CCATTATTGGACTGGGCGCCGGTGTCTGCCGCCAGGGCCGCGCCGCTGGCAAGACCTAAG
GTGGCGGTGAGCAAAAGGGTCGTCAGTTTTTTCATATTCATCGGATACTCCTGTTAAGCC
GGGAAGGGGAAATGCGCTTCCCGCGGTGAGTGTGCCAGGGATCTGACTCGCTATGGTTTA
AGACTCCGCAGACGATCGCAGTGTCACTATATAATCCTGAAACGTAAGACTTAATTAGCT
TTAACAGTTAAATATTGTAGTTCATGAGCCTGGTTTCGCTACTTTATGGCGTATTTTTGC
CTATTTCCAGGATTATTCCATCACTACTGTAAAATCACGTTTACACTATTTCAGCGAAGA
GATAGATTGGAGGGATTGCATTTCATTGAATAAGTATGGCAACGCTGGAAAGAAGATGAA
TTATCAGAACGACGATTTACGCATTAAAGAGATCAACGAATTATTACCTCCCGTTGCGCT
CCTGGAAAAATTCCCTGCTACCGAAAATGCTGCAAACACCGTTGCACATGCTCGCAAAGC
TATCCATCAGATCCTCAAAGGCGACGATGACCGTCTGCTGGTGGTGATTGGGCCTTGTTC
TATTCACGATCCGGCAGCGGCGAAAGAGTATGCCGCCCGCCTGCTGACCCTGCGCGAGGC
GCTGAAGGGCGAGCTCGAGATCGTCATGCGGGTCTATTTTGAAAAACCGCGCACCACCGT
CGGCTGGAAAGGGCTCATCAACGATCCCCATATGGATAACAGCTTCCGCATCAACGACGG
GTTGCGCATCGCGCGCAAACTGCTGCTGGACATTAACGACAGCGGCCTGCCGGCGGCGGG
GGAATTCCTCGATATGATCACCCCGCAGTATGTCGCCGATCTGATGAGCTGGGGCGCCAT
TGGCGCGCGAACCACCGAATCCCAGGTGCACCGTGAGCTCGCCTCCGGACTCTCCTGCCC
GGTGGGCTTTAAAAACGGTACCGATGGCACCATCAAGGTGGCTATCGATGCGATTAACGC
CGCCGGCGCGCCGCACTGTTTCCTGTCGGTCACCAAGTGGGGCCACTCCGCCATCGTGAA
TACGAGCGGTAACGGCGACTGCCATATTATTTTGCGCGGCGGCAAAGAGCCTAACTACAG
CGCGAAGCACGTGGCGGAGGTGAAAATCGGTCTGGCGAAAGCGGGTCTTCCGGCCCAGGT
GATGATCGACTTCAGCCATGCCAACTCCAGCAAGCAGTTCAAGAAGCAGATGGAAGTGGG
CGCCGACGTATGCCAGCAGATCGCCGGCGGCGAGCGCGCCATTATGGGCGTGATGATTGA
AAGCCATCTGGTGGAAGGCAACCAGAGCCTCGAGAGCGGTGAACCGCTGACCTACGGCAA
GAGCGTCACCGACGCCTGCATCGGCTGGGAGGATACCGAAACGATCCTGCGTCAGCTGGC
GGAAGCGGTGAAAACCCGCCGCGGCTAAGCTACTCCGCGCTAGCGCAGGTCATAAAAAAG
CGTGGAGATTTCCACGCTTTTTTGTTCTCACCAGGAGAAATTACTTCGCTTTACCCTGGT
TGGCGACGGCAGCCGCTTTCGCCGCGATCTCTTCCGCATTGCCCAGATAGTAATGTTTGA
TCGGCTTGAAGTTTTCATCGAACTCATATACCAGCGGTACGCCGGTCGGGATGTTCAGTT
CGAGGATCTCGTCTTCGCCCATGTTGTCGAGGTATTTCACCAGCGCGCGCAGGGAGTTAC
CGTGAGCGGCGATGATCACGCGCTCACCGCTTTTCAGGCGCGGCAGAATGGTTTCGTTCC
AGTAAGGCACGACGCGGTCGATGGTCAGCGCCAGGCTTTCAGTGGTCGGCAGTTCGGCGT
CGGTCAGTTTTGCATAGCGCGGATCGTGGCCCGGGTAGCGCTCGTCGTCTTTGGTCAGCT
CCGGCGGAGTGACAGCGAAGCCGCGACGCCACTGTTTAACCTGCTCGTCACCGTATTTTT
CAGCGGTTTCCGCTTTGTTCAGGCCCTGCAGCGCGCCGTAATGACGCTCGTTCAGCTTCC
AGGATTTCTCAACCGGCAGCCAGGCCTGATCCAGTTCGTCCAGCACGTTCCACAGGGTGT
GGATGGCACGTTTTAGCACGGAGGTATAAGCAAAATCAAAGCTGAAGCCTTCAGCCTTCA
GCAGTTTACCCGCTGCTTTCGCTTCGCTAACGCCTTTCTCGGACAGATCCACGTCGTACC
AACCGGTGAAGCGGTTTTCGTTGTTCCACTGGCTTTCGCCATGACGAACCAGTACCAGCT
TAGTTACAGCCATTCTCTCACTCCTCTCTACACGCCATCCCTCGCGCCGCGAACGGCGCG
CTGAATGTGATGGTGTATGTGTTATTGATTGATAACTATTCTCATTATATTGCCGTGATT
TGGCGCACGGCAATGCTTATCCCTAACCATAGCGAAAATAGTGGCGCAGTGTAAGGTGCT
TGTAATACACAGGTTATTTTTTTGTCCTTTGGTGACGGAAAATAGAGCAGGTTGCTGAAA
AAAGAGGCGGCAGAGAGGAGGGCGGGGACGAAAAGCAGCGCCCCCTGATGGAGGGCGCTG
GCGATTATCGGGCGATAAACTGATATTCCGTCAGGCTGACGTACTCCTGGCCCGGACGTA
ATACACAGTCCGGCTGCGGCCATTGCGGATGGTTCGGCGAATCCGGCAGGAATTCGCTCT
CCAGCGCCAGTCCCTGCCAGTCGGCGTAGGGCTCCGTCGTCTGCGACGGGGTGCCGCCGA
GATAGTTGCCGGAGTAAAACTGCAGCGCCGGAGCGGAGGTATAGACCGTCATCTGCAGCT
TGCCATCCTGCGACCAGACCTGTGCCGCAGGCTGGCTGGCGTCGCCTTTGGCATCCAGCA
GGAAGGCATGATCGTATCCCTTCACCTTTTGCTGATCGGCATCCGCGAGGAAGTCGGCGG
CGATGGTTTTCGGCTGGCGGAAATCAAAGCTGGTGTTAGCAACATCTTTCAGTTCGCCAC
CCGGGATACCGTCGCTTTCCACCGGCAGATACCTCTGGGCGAGGATCTGGAGCTGATGCT
GGCGCACATCGCCCTGCTCACCGTCGAGGTTGAAATAGACGTGATTGGTCATATTCACCG
GGCAGGGTTGGTCCACGGTGGCGCGATAGGTAATCGCGATGCGGTTATCGTCGCTCAGAC
GATAGTGCGCGGTGGCCTGCAGGGTGCCCGGAAAGCCTTGATCGCCATCGGGCGAGGTCA
GGGCGAACAGCACTTCCTGCTCGTCGGCGCGGACAATGCGCCAGCGGCGCTTATCAAACC
CTTCCGGGCCGCCGTGGAGCTGGTGGCCCGCGTCGTTTGACGGCGTGACGTTGACGACCT
GGCCGTCAAGCGGGAAGCGGCTGTGGCCGATACGGTTGGCGTAGCGGCCTACCGAGGCGC
CAAGAAATGCGGCCTGGCGAGCATAGTCTTCCAGCTTTGCGCAGCCCAGCAGCGGTCGGC
GCAGGCTGCCATCGGCCAGCGGCACCTCGGCGCTGAGCAGCGTCGCGCCCCAGTCCGCCA
CGGTGACGGTCATCCCCGACTTATTGCGCAGGGTCACCTGCTGCCATGGCCGGCCGTCCG
GGGCCAGCGCGGTGGTTTGCGTTAGCATTGCCCGGCCCCCTGTGACGGTTTGCAGACATA
GAATGTCTCTTTAATACCGGTTTTCGCTTCATACTCGTTGGCAACGGCCTGCTGAACGGT
ATCGACCAGATCTTCCGGGATTAACGCTACCACGCAGCCGCCAAAGCCGCCGCCGGTCAT
GCGCACGCCGCCCTTATCGCCGATCGCGGCCTTAACGATCTCCACCAGGGTGTCGATCTG
CGGGACGGTGATCTCGAAATCATCACGCATCGAGGCGTGGGACTCTGCCATCAGCTCACC
CATCCGCTTCAGGTCGCCTTTTTCGAGGGCGCTGGCGGCTTCCACAGTGCGGGCATTCTC
CGTCAGCACGTGGCGTACGCGCTTCGCGACGACCGGATCCAGCTCATGGGCGACGGCGTT
AAATTGCTCAAGGGTGACATCGCGCAGGGCGGGCTGCTGGAAGAAGCGCGCGCCGGTTTC
GCACTGTTCACGACGGGTGTTGTACTCGCTGCCGACGAGAGTGCGCTTAAAGTTGCTGTT
GATGATCACCACCGCCACGCCTTTCGGCATCGAGACGGCTTTGGTGCCTAGCGAACGGCA
GTCGATCAGCAGCGCGTGGTCTTTTTTGCCCAGCGCTGAAATCAGCTGATCCATGATGCC
GCAGTTGCAGCCGACGAACTGGTTTTCCGCCTCCTGGCCGTTGAGGGCGATTTGCGCGCC
ATCCAGCGGCAGATGATACAGCTGTTGGAACACGGTGCCGACGGCGACTTCCAGCGAGGC
TGAGGAGCTTAACCCCGCACCCTGCGGTACATTGCCGCTGATCACCAGATCCGCGCCGCC
AAAGTGGCTGTTCCGCTGCTGCAGATGCTTTACCACGCCGCGGACATAGTTCGACCACTG
CTGGGTGTCGTGGCTGATAATCGGCGCGTCGAGAGAGAACTCATCGGTCTGATTGTCGTA
ATCAGCGGCAATCACCCGCACCGTACGATCGTCGCGCGGCGCACAGCTGATCACCGTCTG
GTAGTCGATAGCGCAGGGGAGCACAAAACCGTCGTTGTAATCGGTATGCTCGCCGATCAG
GTTGACGCGGCCTGGCGCTTGAATGACATGGCTGGCCGGGTAGCCGAAGGCGTCAGCGAA
CAGGGTTTGGGTTTTCTCTTTCAGACTCATCATTACACTCCGGATTCACGAAAATGGACG
TCGCTGACGGCGCGCAGTCGTTCGGCAGCTTGCTCGGCGGTCAGATCGCGCTGAGTTTCG
GCCAGCATCTCATAACCAACCATAAACTTGCGGACCGTCGCGGAGCGCAGCAGCGGCGGA
TAAAAGTGGGCATGAAGCTGCCAGTGGTTATGGTCTTCGTCGTTAAACGGCGCGCCGTGC
CAGCCCATGGAGTAGGGGAATGAGCACTGGAACAGGTTGTCGTAACGGCTGGTCAGCTTT
TTCAACGCCAGCGCCAGATCGCTGCGCTGGGCGTCGGTGAGATCGGTTATGCGCTGCACG
TGCGCTTTCGGCAACAGCAGCGTTTCGAACGGCCAGGCGGCCCAGTAGGGCACCACCGCC
AGCCAGTGCTCGGTGTCCACCACCGTGCGGCTGCCGTCGGCCAGTTCGCGCTGCACATAG
TCCAGCAGCATCGGCTGGCCCTGTGCGGCGTAATACTCTTTCTGCAGACGGTCTTCCCGT
TCCGCTTCATTGGGCAGGAAACTGTTGGCCCACACCTGACCATGCGGGTGAGGGTTGGAG
CAGCCCATCGCTGCCCCTTTGTTTTCAAAAACCTGCACCCACGGGTAGCTTTTCCCGAGG
TCCGCGGTCTGTTCCTGCCACGTTTTAACCACGTCTTCCAGCGCTCCAAGGCTCAGTTCC
GGCAGCGTTTTGCTGTGGTCTGGCGAGAAGCAGATCACCCGACTGGTGCCGCGGGCGCTC
TGGCAGCGCATCAGCGGATCGTCACTCTCCGGTGCGTCCGGGGTGTCGGTCATCAGGGCC
GCAAAGTCGTTGGTAAATACGTAGGTACCGGTGTAATTCGGGTTGGTGTCGCCGGTCACC
CGGGTGTTGCCCGGGCACAGGAAACAGTCCGGATCGTGGGCCGGCAAGGTCTGTTTTGCC
GGCGTTTCCTGCGCCCCCTGCCAGGGGCGCTTGGCGCGATGCGGAGAAACCAGAATCCAC
TGTCCGGTTAACGGGTTATAACGACGATGTGGATGGTCAACGGGGTTAAATACGCTCATG
AAGGTTCCTTAGTCTGGATAACCCTGCGGATGACGGGACTGCCAGTGCCAGGTGTCCTGC
GCCATTTCGTCCAGGTTGCGCGTTACGCGCCAGTTCAGCTCGCGGTCGGCCTTGGCAGCA
TCCGCCCAGTAGGCCGGGAGGTCGCCATCGCGGCGCGGCGCGAAATGGTAGTTAATGGGT
TTGCCGCAGGCCTTGCTGAAAGCATTGACTACGTCGAGCACGCTGCTGCCGACGCCGGCG
CCAAGGTTGTAGATATGCACCCCGGCTTTGTCAGCCAGTTTTTCCATGGCCGCGACGTGG
CCATCGGCGAGGTCCATCACATGGATGTAATCGCGCACGCCGGTACCATCTTCGGTCGGA
TAGTCGTTACCAAAAATGGCCAGCGATTCGCGACGGCCAACGGCGACCTGGGCGATGTAG
GGCATCAGGTTGTTCGGGATCCCCTGCGGGTCTTCCCCCATGTCGCCCGACGGGTGGGCG
CCGACCGGGTTGAAGTAGCGCAGCAGGGCAATGCTCCACTCCGGCTGGGCTTTCTGCAGG
TCGGTCAGGATCTGCTCTACCATCAGCTTGCTTTTGCCGTAAGGGCTTTGCGGGGTGCCG
GTCGGGAAGCTTTCGACATACGGGATTTTCGGCTGATCGCCGTAGACGGTAGCGGAGGAG
CTAAAGATAAAGTTCTTCACGCCAGCGGCGCGCATGGCAGAGACTAATTTCAGTGTGCCG
GTGACGTTATTGTCGTAATATTCCAGCGGCTTGGCGACGGACTCCCCGACGGCTTTCAGC
CCGGCGAAGTGGATCACTGCCTCAATGGCGTGATCGTGGAGGATCTCCGTCATCAGCGCT
TCGTTACGAATATCGCCTTCAATAAAGGTGGCTTCTTTGCCGCCGAGACGTTCAATCACC
GGCAGTACGCTGCGCTTGCTGTTGCAGAGATTGTCGAGGATCACCACCTCGTGTCCCTGC
TGCAGCAGTTGAACGCAGGTATGACTTCCAATGTAACCGCTACCACCTGTAACCAGAACT
TTCATGATTCGCTCCATTCGGCTTATCGTTTGTGAGGAAGATAGCATATCAAAGAAGTGA
AAAGTGTGACATAGGGCAAGTTAGTGGAATCGTTTACACTTGGGGTGTAAATAACGTAAA
TTTTATATTTTTAATTTTAATTCAATGTATTAGGTTTGTTTGGCGCTATTTTTCTGAAAA
ATACCAGGGATCTTTCGATCCCCGGCAGGGGGCGTCAGGCCACAGGGCCGAGCTGATAAG
TGTAACCGTCTCCACTGGGAACGAACGCCAGGCGATGGGTAATACAGTCCGGGGCATCTT
CCGCATGGTGCGAGACAAACAGCAGCTGTGTGGCCCCTTCGCCAATCAACACGTCGACAA
AGCGGCGCACCAGCTGGCGGTTGAGGGGGTCCAGCCCCTGCAGCGGTTCATCGAGGATCA
GCAGGGTTGGATGCTTCACCAGCGCGCGGACGATAAGCGCCAGCCGCTGCTGGCCCCACG
ACAGACTGTGAAACGGCGCGTCGGCGGTGCGCTTATCGATGCCGAGAATATCCAGCCATT
GCTGCACCAGCTTATGCTGCTTGTCGGAGACAGCCTGATAAATGCCGATCGAGTCAAAAT
AGCCCGACAGGATGACGTTGCGGACGTTGGTGCTGACCCGGTAGTCCAGATGCAGGCTGC
TGCTGACGTAGCCGATATGCTTTTTAATATCCCAGATGGTCTCACCGCTGCCGCGCCGGC
GGCCAAAGAGCGTGAGATCGTTGCTGTAGCCCTGCGGATGATCCCCGGTGACCAGGCTCA
GCAGCGTAGATTTACCGGCGCCGTTGGGACCGACGATCTGCCAGTGTTCGCCTGGATTCA
CGGTCCATGAGAGGTGATTGATGACCGGGCGATCGTTATAGGAGACCACGCCGTCGTTGA
GCACGATACGCGGCGCCGAGTCTGCCAGCGCATGACGGGCCGGTGGGACATCCGGCTCCG
GCAGGGTGATGCCGTCCAGTTTTTCACTGTGCGCCAGCTGGGCGACCAGCGCCTGCTGCA
GCAGGGAAGACTTCTCGCCGGTCTCGCTGAGGGTGCAGTCAGCCAGCACGCCGGCGAATT
GCACAAACTCCGGGATCTCATCGAAACGGTTGAGCACCAGCACCAGGGTGATGCCGGCGC
TGTGCAGGTCGGCCAGCAGGGCAGCAAGCTGCTGGCGGGAGTTGACGTCGAGACCGTCGA
AAGGTTCATCGAGGATCAGCAGTTGCGGATCGGTCATCAGGGCCTGACACAGCAGGGTCT
TACGCGTTTCCCCGGTCGACAGGTATTTAAACCGGCGGTCCAGCAGGGCGCTGATGCCAA
ACTGTTCGGCCAGGCGCGCGCAGCGGGCAGGATCTTTCACCTCATCCTGGATAATCTCCG
CGGTGGTGCGGCCGGTGTCTTCTTCGCCTGGGCTGAGCAGGTCGGTGTTATTGCGCTGCC
ACTCGTCGCTGACCAGCTTCTGCAACTGTTCGAAGGAGAGGCGGGTCACGCGGGAGAAGT
GGCTTTCGCGCTGGCCGCTGAGCAGGGTCAGGTCGCCTGCCAGGGCCCGCGCGAGGGCGG
ATTTGCCGCTGCCGTTGCTGCCGACGAACGCCCAGCTTTCACCCGCCGCCACGCTCAGGT
GGTCTATTTTTAAGGTCTTTGTATCGCTCAGGCGAAACGTGCCTTGCGAAATTTGCAATG
ATGACATGATGTATCCCATTTTTTGCAGCGATGTGCATCAGGGATACGACTTCAGGCGCG
TAATGTCAATGGGGTCAGCATAACGTCGCGAGAATGATGCGATCGGCATTGAAGTAAGCG
ATCGCCTCCGTTCCTTCCGCCAGGCCAGCGGCCTGCGCCTGTGGCAGGGTGGCGCACAGG
GTTTGACCGTCCGCCAGGGTCATCAGTACTTCGCACTGTCCGGACCCGCATTCGATATGA
CTGATACGTCCCGACAGCTGGTTATCGGCCTGGCGGGCTGCTGCGGGATCGAGGGTGATG
CCGACCCATGGCGCTTTGAGCAGGACCAGCACCTCCTGGCCCTCATCGAGTCCCAGCTTC
TCAGCGCTTTGCGCGGTGATGGCGACGTTCAGGCGGGTTTTTCCGTCAGCCAACAGTACT
TCCACGTGCTGCTGCACCTGCTGGCGATCGCGGCCGGTAATGGTGCCGAACCACTGGTTG
CGGGCGCTGGTCTGCAGGGAAAAGCGCGAGATGGCCGCCAGCAGGCTATCCAGCGGCAGG
GCATCGTCATCGCTGAGTACATCAAACGCTTTCTGCTGGATCTGCGCCAGCAGATCGTAC
AGCTGGATCAGACGCTGCCCGTAGCGGGTCAGCACCGCGCCGCCGCCGCCCTTTCCGCCG
GTGGCGCGATCCACCAGCGGTTGTTCGCTGAGCTGGTTCATCTCATTGATGGCATCCCAA
GCGCTCTTATAGCTGATACCCGCATGCTTCGCCCCCTGGCTTATCGAACCGGTCTGGTCA
ATCTGTTTGAGCAGGGCGATCCGCCGCGGATCGGCAAACAGGCGCTGCTGTAGCTTAAGG
GTGAGAAGAATTTCGGCCTGCATAATCGTTTCCTGACAAAAAAGGGTATTGTGACCGATA
GTCGCCCACTTGCAAAACCTCTCTGCGCGGTTGGTCATTACCCACCGCACAAATGGGACG
TGTTTTTTCGGCTGAAATCGTTACAATCAGGAAATCATACTATCTGGAGTGAACCATGTT
AGAGCTTTTGAAAAGTCTGGTTTTTGCGGTCATCATGGTACCGGTGGTGATGGCGGTCAT
CCTGGGACTGATTTACGGTCTTGGCGAAGTGTTCAACCTCTTCTCCGGCGTAGGCCACAA
AGATCGCAGCCAGCAAAATCACTGATTTCCCGGCGCCCGGTTTAACCGGGCGCTGTGCTA
TTTCCCTCCTGTATCATTTCCCTTCGTTTTATTGTCCTGTGTCACTATAAAAACGCTTCG
CATATCGTTATATTATCGACTACATAACGCATTGACAGGAGAGTAAGATGGCAGGTTCTT
GGTTACGCGGGGTTGTCGGGGTATCACTCACGCTGTGCGTCGCGGGTCAGGCGCTGGCGG
CAGAGGGTAAAGTGACCGTTTTCGCCGCCGCATCGTTAACCAACGCGATGCAGGATATTG
CCCAGGCGTACAAGAAAGAAAAAAACGTCGAGGTCGTGTCGTCGTTTGCCTCGTCGTCGA
CGCTGGCGCGGCAGATAGAAGCGGGTGCGCCAGCGGACCTGTTTATCTCCGCCGATCAGA
AATGGATGGATTACGCGGCAGATAAAAAGGCCATCGATCCGGCAACCCGCGCCACTCTGC
TTGGCAACAGCCTGGTGGTGGTCGCGCCGAAAGCCAGTGCGCAGGGGGCGATAACCATTG
ATGAGAAAACCGACTGGACCAGCCTGCTGAAAGGAGGCCGTCTGGCGGTGGGCGATCCAC
AGCATGTCCCGGCCGGTATCTATGCCAAAGAAGCACTGCAGAAACTCGGTGCCTGGGAGA
CGTTGTCGCCGAAGCTCGCCCCGGCTGAAGACGTGCGCGGTGCGCTGGCGCTGGTGGAGC
GCAACGAAGCGCCGCTGGGGATTGTCTATGGCTCCGATGCCGTGGCCAGCAAGGGGGTGA
AAGTGGTCGGCACCTTCCCGGAAGCCTCGCATCAGAAAGTCGAGTACCCGCTGGCGATTG
TCGATGGGCACCGCAATGCGGCCGTGAGCGCCTTCTATGACTACCTGAAAGGGCCGGAAG
CGTCCGCTATCTTTAAACGTTACGGATTTACCACCCGCTGATGTTTCTGAGCGAACCCGA
ATGGCAGGCGGTGCTGCTGAGCCTGAAAGTCTCCTCCCTGGCGGTGGCCTTGAGCCTGCC
CTTTGGCATCTTTTTTTCCTGGCTGCTGGTCCGGCGCACCTTTCCCGGCAAGGCACTGCT
CGACAGTATTCTCCATCTGCCGCTGGTGCTGCCTCCGGTGGTGGTGGGGTACCTGCTGCT
GGTGGCCATGGGGCGGCGCGGGTTTATTGGCAGCTGGCTGTATGACTGGTTCGGCATCAG
CTTTGCTTTTAGCTGGCGCGGGGCGGTGCTGGCGGCGGCGGTGATGTCTTTCCCGCTGAT
GGTGCGCGCCATTCGCCTGGCGCTGGAAGGGGTGGACGTCAAACTGGAGCAAGCGGCGAG
AACCCTCGGGGCCAGCCGCTGGCGGGTATTTTTGACCATTACGTTGCCGTTGACTCTGCC
GGGGATTATTGTCGGCACGGTGCTGGCCTTCGCCCGCTCGTTAGGGGAGTTTGGCGCGAC
CATCACGTTCGTCTCCAATATTCCCGGTGAAACGCGCACCCTCCCTTCGGCGATGTACAC
CTTGATTCAAACCCCGGGCGGGGAGGGGGTGGCGGCCCGCCTCTGCCTCATCGCCATCGG
TCTGGCGCTGGTTTCGCTGCTGATTTCGGAATGGCTGGCCCGCGTGAGCCGCCAGCGCAT
GGGAGGATAATGATGCTGGAGCTGGACTTTACCCAGACCCTCGGTAGCCACTGCCTGCAG
ATCCGTGAAACTCTGCCCGCCAGCGGGATCACCGCCGTCTTTGGCGTCTCCGGCGCTGGC
AAAACCTCGTTTATTAACGCCATCAGCGGCCTGACCCGACCCCAGGCGGGGCGGATCGTG
CTCAATGGCCGGGTGCTGAACGACACCGCGCAGCGTATCTGCCTGGCGCCGGAGCAGCGC
CGTATCGGCTATGTCTTTCAGGATGCGCGCCTGTTTCCCCATTATAAAGTGCGCGGCAAT
CTGCAGTATGGGATGGCGAAATCCATGGTCAGCCAGTTCGATAAGCTGGTGGATCTGCTG
GGGATTGCGCCCTTGCTGGATCGTCTGCCGGGCCGGTTATCCGGCGGCGAAAAGCAGCGA
GTGGCCATCGGCCGCGCCCTGCTGACCGCGCCAGAGCTACTGCTGCTGGATGAGCCGCTG
GCCTCGCTGGACATTCCGCGCAAACGCGAGCTATTGCCCTACCTGCAGCGGCTGGCGCAG
GAGATTCATATTCCGATGCTCTACGTCAGCCACTCGCTGGATGAGATCCAGCATCTGGCC
GATCGCGTGCTGGTGCTGGAGGCCGGTAAGGTGAAAGCTTTCGGTCCGCTGGAGGAGGTC
TGGAGCAGCAGCGTGATGCACCCCTGGCTGCCGGCGGAGCAGCAGAGTACGATCCTTAGC
GCCACCGTCGCCGCGCAGCACCCGCAGTATGCGATGACGGCCCTGGCGCTGGGGGACCAG
TTGCTGTGGGTCAACCGGCTCGAACGTCCCGCAGGCGACACCGCACGGATCCGCATTCAG
GCGTCGGACGTTTCGCTGACACTGGCCCAGCCGTCCGGGACCAGCATCCGCAATATCTTG
CGCGCCGAGGTGGCTCAGTGTCTGGAGGTCAACGGACAGATTGAAGTGCAGCTCAGAGTG
AGTGGCCGTCTGCTATGGGCCAGGATTAGCCCATGGGCGCGGGACGACCTGGCGATAGCG
CCAGGTCAGCAGGTGTTTGCCCAGATCAAAAGCGTGTCGATCGCCGCCTGATTACAGCAG
TTGGCGGTAGATAAACTCGGCGATGCTGGTGGACTCATTGTCGCCGATGACTATGTTGGC
GCGGGCTTTCACCTCGTCCACCGCGTTGCCCATCGCCACCCCGGTGCCCGCCGCTTCCAG
CATGCTAAGATCGTTGTAGTTATCGCCGAAGGCCACCACATCCTGCATCGACAGCCCCTG
GTCGGCCACCCATTGCGCCAGGCGTTTGCCTTTGCTGTTGCCGGCGCGCGCGATATCTAC
CTGATCGTGCCACGACCATTCGCACTCGAGGCCCAGCGTCTCGCCAACCTGCTGCGCAAA
CCGCTGCAGGCGGGGAATGTCGTCATCGGTGAGAGCGAATTTCCATACCGCGTTAACTTC
GCGAACCGCCTGCGCCAGCGAATCGACCTGAGCGAAAACCGGACGCTGATCTTCCGGTAA
CGCCTGCGCCCAGTTGCGGGTGCGGATCACATGCCCGGTGGGGTGTTCATAAAGCATCGC
GTCGTCCACATATGCCAGGCCGTGGATCTGCTGTTTGGCGAGCATGGCAGTGAGGCTTAC
CGCTTGCTCTACCGGCATAGGATCGGCGGCCAAAACCTTTTTTGCGTGATAATCATACAA
ATAGGTGCCATTACAACAAATTGCAGGTGTATCGAGAGCCAGTGCCTGATAAAAAGGATG
GATAGCGACGTGATGACGTCCGGTGACGACGATGACCTGATAGCCTGCCTCTCTGGCGCG
GGCCAGCGCCTCCAGCGAAGCGGGCAGAATGGTTTTTTTGCTGGTAAGCAGGGTGCCGTC
TAAATCCAGGGCAATCACGCGTGTTGTCATGTGTTATTTCCGGTTGATGTTGAAAAGTGA
CCTGGCCATGATGGTACACCGCCGTGGCGTCAGGACCAATTTTTCCACATCTGTCGTGAA
TGTCTGTATGCCCTTTGTGCCGCCGTCCGGCGGAAATTCGGCGGACGATGCGAGTATCAT
GGGCGGATGTCTTATAATTTTCAGGGTGCTGTTATCCTGAAAATGAAAATTCCACGTGCA
GTGAGGGAAGGAGTAGTCATGAAACAAACCGTTTATACCGCCAGCCCGGAAAGCCAACAA
ATCCATGTCTGGAGTCTTGAAGCGGACGGCAAACTGACGCTGGTGCAGGTGGTTGATGCC
CCAGGGCAGGTCCAGCCGATGGTGGTCAGCCCCAACAAGGAATTTCTGTACGTTGGCGTT
CGTCCGGAGTTTCGCGTGCTGGCCTATCGCATCACGCCGGATAACGGGGCGTTAACCTTT
GCGGGCGAAGCTGCGCTGCCGGGCAGCCCGACCCATATCTCTACCGATCGTCATGGCCGC
TTTGTCTTCAGCGCCTCCTACAATCAGGGCTGTGTCAGCGTGACCCCGCTGCACGACGGC
CTGCCGGGCGAAACCATCACCGTGGTGGAAGGGCTGGAAGGCTGCCACTCGGCCAATATC
TCCCCGGATAATCGCACCCTGTGGGTGCCGGCGCTGAAGCAGGATCGCATTTGCCTGTTT
ACCCTCAGCGACGATGGTTTCCTTTCGGCACAGGAGCCCGCGGAAGTGACGACCGTCGAG
GGCGCCGGTCCGCGTCACATGGTATTCCATCCCAACCAGCAGTATGGTTACTGCGTCAAT
GAGCTAAACAGCTCGATTGACGTCTGGGAGCTGAAAGATCCTAAGGGCAACATCGAATGT
GTACAGACCCTGGATATGATGCCGCCTGATTTTAGCGGCGTGCGCTGGGCGGCGGATATT
CATATCACCCCGGATGGCCGTCATCTTTACGCCTGCGATCGTACCGCCAGCATCATCACG
GTATTCAGCGTTTCGGAAGATGGTAGCGTGCTGGCGGTGGAAGGCTATCAGCCTACCGAG
ACCCAGCCGCGCGGCTTTAACCTCGATCACAGCGGTAAATATCTCATTGCCGCCGGGCAG
AAGTCGCACCATATCGCGGTGTACGATATCGTCGGTGAGCAGGGACTGCTGCAGGAGAAA
GGCCGCTATGCGGTTGGGCAGGGGCCGATGTGGGTGGTGGTCAACGCCCACTGAACCGCC
ATCAGGTAAAAGAAAAAACCTCGCCTTAGCGAGGTTTTTTTTGCTCAGAGCGGACAGGCT
CTGCGGAGAAGGCGTTGTCCTGGCGGGCCAGAAGCGTGACGACGTTAGATATCGTCCATG
GTGTAGCCAACGACAATCTCCAACGTTTTTCGGATCACGTCCGCGGTCACCACGTCATCG
GTGGTTTCCAGCGCCTGAATCAGCCATAAAATAATGGCCTTATTGTTCAGGTGACCCTCG
GACTGGAGAATACTGTTGATGGCGAGCGACATGACGGCGGACTCATCAACCAGTTTATCA
CCGGCGTTACGGAAATAGTCGGAGAGCGCGGTGTCCTGCAGTCTTGCGTAAATATCTGGT
TGCTGATGCATAGTCTGTCTCATCACATTCTCACTCTGTTTAATTCACCATGGTTGGGAT
AATCAGTGGATCTTTTTAGCTTCCGACGGCATGCTGTCTGGCGCCAGCGAACCTCTGGTT
TCCCAACGGCCATTGATTTTCTTTACCTGTAAAGGCGCGTACTTCCGCTGACGGATAAGC
TTCGCGCAAATTTCTTCGATCACGGCAGCGATGATCTTTCTACGCTGGCGATCTGGTTCT
GTCGCCTGCATTAACCGAAGTCGAACCAGCAGGGTCGGGGTGGTAATCGGGCGATTCGTT
TTCAGAAGCGCTAGAACCGCCTCGCCGATGATTTCATCGGTTATTTCCTCAGTTTCACTG
TTATTCATAACCGTCTCTATGCATGCCACCCTTTTCCTGAATAGGCGAACGGGCATTCAG
GTCAGCAGCAGGTTTGTGGAAGCGATCGCCCCTCATCTGCTACTGCGGCGCTGCAACAGG
CGACGATCGATGACGTTATTCCTGGCCAGCAAACAGCAGACCAATTAAGGTCTGATAGTG
GCTCTCTTCCTCCGGCGCGCGAGCGCGGTCCAGGCGGCTCAACAGTTTGGTGCATAGCGC
TTTGCGGTTGAGATGACGCCCTTCGTTAAGAATATCCATCACGATCTGACCCAGGGTTTC
CTGCTGGGAAGGCAAAGATGCTTTGTTGAAATACTGGGCAATTGCGTTCGCTGTATCTGG
AATGTAACCATTCTGCTGCATATGTGCTCCTTTCATTTCATTCATCTGTTAACTGCCATT
AAACTTATACAATAATTATTAACCTGTACACACAAAGTTGCACAATAATGATTCATGTTA
GTTTAACTATATGATTTTTAATTGTTTAATTTTTTTTGCCTGGCGCGGTTCTGGCTTGTA
AAGGTGGGGTTTAGCGTTGCATGTTGTACAAGGAAAGAAAAAAAGGGAAAACCTTGCACA
AAAAAGGGATTTTTAGTGTATCTTTTTTGTTAAGACAAAACGTAGTTTTACGAGACCCTT
AGCCTGATAACTGCTACTGTGAATGCTTATCCCTCCCATCTGGAATCACTATGCTAACCA
CCATCATTTATCGCAGCCATATCTGCGACAATGTCTCATTCAAATCGATCGAGGCCATGG
TCGCCAGGGCAAACGAAAGAAATGGGCAGGCGGACGTCACCGGTATTTTACTTTTTAACG
GGACGCATTTTTTTCAACTCATTGAGGGGCCTGAAGAAAAGGTTCAGGATATTTATCAGC
ATATCTGCCGGGATCCTCGCCACTATAATCTGGTGGAGTTGCTTTGCGATTATGCGCCGT
CCCGTCGTTTTGGTAAGGTCGGGATGGAACTGTTTGATTTACGCGAACACGATCGCGAGG
AAGTTCTGCAGGCGGTGATGGACCGGGGGACGTCAAAATATCAGCTCACCTATGATGACC
GGGCGCTGCAATTTTTCCGTACTTTTGTCGAAGCCACAGAAAAAGCGAACTATTTTGAGA
TTCCTTCCGCAGATAGTTGGGTTTTTATTCCTGATAAGGAGACGTTCTATCCTGATACCC
CGATTATCGATAATACGGAAGGTTGTTCCTTTGCCTTCCAGCCGATTGTCGACCCTTTCG
CCTGCGAAATTATTTCGTGGGAAGCGCTGTTGCGTACACCGGACGGGCAATCCCCCGGCG
CCTATTTTGCCGGGCTGACCGGGGACGATATTTATCTCGCCGACCTGCACAGTAAACGGG
TGGCGTTGTCGCTGGCGGGAAAATTAGGTTTACGTAATAAGGCGTTAAGCATTAATTTAC
TGCCGATGACCATGGTCAAAGCGCCGAATGCGGTGGCTTTCCTGCTCGACGAAATTAGTC
GCAATGACCTTATTCCGGAGCAGATTATTGTCGAGTTCACTGAGCGGGAAGTGATTTCGC
GGATGGACGATTTTACCGATGCGGTGCGCAAACTGAAGGGCGCGGGAATTAATCTTGCCA
TCGATCACTTCGGCGCCGGGTTTGCCGGGCTATCGCTGCTGGCGCAATACCAACCCGACA
GAATTAAAATCGACCATGAGCTGATCCGCAATATCCACCAGGACGGACCGCGCCAGTCGA
TTGTACAGGCGATTATCAAATGCTGTACTTCTCTGGAGATTGCGGTCTCAGCCGTCGGCG
TTGAGCGTGCTGAAGAGTGGATGTGGCTGGAATCAGCCGGTATTTCACAGTTTCAGGGCA
ATTTGTTCGCCAGCGCGCGCCTGGGGGGCCTACCCGCCGTCGCATGGCCGGAGAAAAAAT
GAACCACCGCGAAATCAGCTAAACATTTTTTCATCTTTTTTCCCGGGCGCTGTGAGCCGC
AACCTGATATCTTTATCTGTACAAGAAAATAGAGTTGTACAGGATGCCTGAATTCGTTAG
TTTAGGTATTAAGGTATCAGGTTGATGTGAGGCTGCTATGGCGTTTTACAGTATCGGTGA
AGTCGCCGAACGTTGCGGAATCAATCCGGTCACACTGCGCGCCTGGCAGCGTCGTTACGG
TCTACTGAAACCGCAGCGTAGCGAAGGCGGGCATCGACAATTTGATGAAGAAGATATCCT
GCGTATCGAAGAGATCAAGCGCTGGATAGAGCGCGGTGTATCAGTAGGGAAAGTCAAAGC
GCTGCTGGAGGATAACCTGCCGGCGGCGCGCGACGAATCCGCGCATCTTCAGGAAGAGAT
GATGTCCATTCTGCGTTATATGCAGCCCGCCAGAATCCGCGCCAAATTAATGGCGCTGAG
TCATCAACACCCCGTCGACACCCTCATCGATAGCCTGTTAGTGCCGGTACGACAGCGTCT
CAAGCTGGATCAGAATACCTCGCTGGTGATTAGCAGCATGCTGGACGGCCTGTTAATTGA
CTGCGTAGCGTTGTTTCTCGCCGAAGCGCGTAAAAAAAATGGCAAAGAGACGCTGCTGGT
GGGCTGGAGCAATGAGGACAGGACGCGTCTGTGGCTGGAGGCATGGCGTCTTTCCCAACG
CGGCTGGCATGTCAACGTTCTCGCCGAACCGCTGGAGTCGCCGCGGCCTGAGCTATTTCC
CGGGCAGCATATTTTCGTCTGGACCGGACGTGCCGCCACGCCTCTGCAGGAGGAGCTGCT
CAGCCACTGGCAGGAGCAGGGCTTCAGCATCCATTTTCACGGCCAAAATTAAGCGCCCCG
ATCCGTGGTGCGGATCAGGGCTTGAGTGCTTGGTTACAGGTGAATCTGGCTCCAGGATTT
GAACGTTTCGCTGCGGCTGATATTAAAAAAATCGGTTCTACCGCTGCAGCCGAGCTTTTT
AATCAGATTCAGCCGGATCTGATAAATGGTTTTTATATGCAGGTTTAGCGACCGGCCAAT
GCTGGCGACCGCTTCGCCATTGCTGATAAGTTGAATAACTTTCTTTTCCCGCTCGGTAAA
CTGCACCGAGGCGCCTGGCGCCGGATGGGTTTTGTAATAGCGGGTGGGTTGATGCAGAAA
TATCTTTAACTCTTCCGGCGTCGAGTTGGCCGGTAAGCGCAGCATAGGCAGTTCACTAAG
AAAATTAAGATCGTTGCCTTCGGTTAACAGAATAAATAATGTATCCCGCCGATTATAGTT
GTGCTGCAGTACCGCGAAATAATTGTCGCTGGTGAAGAAAACATGTTTTTTGCGGAAGTA
AGATGCCGGCAGGCTATTCAGGATCAGCGACATCCCATAGAGAAGAAAACCATTATCAAA
CCACAGATCGTAATGCTCAGAACGATAGCAAGTATTATGGTGTGACATTTTTTTGCCTCA
GTTAGCCGATAGAGACCCAGGCGCGCCGGTACAGCAGGTCGAAGCCTGCTGCCAGCACAG
TGGGTTTATTTAATGATGAGGTTTGCTGTACAGCATATCCAGCGCCTGCAGATAGAGATC
GGAAAGTATTTCGTTACTTTCCGTTTGCAGACGATGCTGGATTTCCGTAATCATCCGCTC
ATTATTTACCGTTCTGTGCTGCTTAATGAGCGTATTCTCAATATTCTTCATCAGGGCCGA
ATTGAAGACAAACTCTGCTGGAATGGTATTTTTAATATGCATAGCTCGAACTCTCCCACG
TATAAAGCAAACAGACAATAAAAGTCGCAGCGTACCGTTGGTACGCGCCAAGTCACGAAC
AGGAAATGTATAACCAGGAACCACCGTCCGACTCGCTGCGCAATCGTCAAGCTTCCCCGC
TTTGTTGCGCAACAAGCAGTTAACACTCCAAAACTATAGACGCTGATTTCACTATGTACA
ACTTTTTTCATTGCTATATGTACAACGTAACGGTTTATTTTTTGTTTGTGTTTTAATTTG
TTGATTTATAATGATTTTATTGAGTGATAACTTGTACAGAAAAGTCGGGTTGTGCAGGAT
TTCGCTGTAAAACCAGCGGGAAGAAGCTGATGATGGTAGAAGAAAGCCAATTGTGAAAAT
TCTGTCATGGCTGGCGAAATGCATGAAATTGCGCCGACGCGCGAAGGGGTAAACAGCAAC
GCTGTCGTCGACAGGTGGCTTTCTTCCGCGTCGGAGTCTGAGCATAGCGGAAAATATGAT
GAGGCTTTGTCTGCTTTTTGCACAGTAAGGTAAAGGGGTAACGTCTGCCATGTCGTAAAC
GGCCCATTCGATTTGTTGGCGAATAAGGGCTGTGCTACGCTTTTTGGTAACGACGCGGCG
GTTTGGCATCGTTATTTTTCCCCCATTTCCCTGTCGAGTCTTATACCCCTGTCACGACCG
GTAAATACGGCAAAAGCTTTCTGTCCCTGGACAGGCCTTGAGGACTGAGGAGGGAAAATG
CGCGGCAAAAGCGTGATGCTCCTGGCCGGGTTAGCCTCTCTCGCGCAGGCGAACGAACTT
AACCTCTATTCGGTGAATACCGGTTCCTATGTTTACCATCTGACCAATAATCACGGACAA
TATACAGAGAATTTCGAAAATCATTTTTTCTCAGTGGAGCGGAAATTCTCTGCAGACTCC
AAATACAGCCTTCTGCTTGGCACTATGAATAACAGCTTCAACGATCGCTGCCTGGCGCTG
GGGGTGAGAAGAGACTGGTACCACAGCGGCAGCGGGTGGACCTTCAAAGGCGTTTACGGC
TATACCGGCGAATTCTTCTTCGACGCCTTCGAGCATTGCGGCGATCATGGCTCCTATAAA
GACTTTAAGGACGCCACGGGGATCGGCTTTTCACCCTATATCTACCACGCTATCCAGTAT
AACTTCACCGATTATTTCGCCGTTGAAAGCGGCATTATTATTCCCAGCGTGTTTGTGATC
AGTATCCAGTTGAGCTTCCGCTAAATCGTCCCGTTGTCGGTTACAAGGTAATCACCTTCC
TTAGCAGCGTACTGGAGAGCGCGGCAAGGGAAATGAGCACCGACAGGACAAAGGTCAGCG
CTATTACCCCCAACTTGGTGGCTAGCGAATGCACAGGGATGAGCATCACCAGCAGGTGAA
ACACGGAATAGTGGAGGATATAAACTCCGGTCATCGCTTTACTGACCGTCGCCAGCACGG
CCTCTTTCCACTCGCGGTTCTTTTTAAACTGCACGGCGTTAGCGGCGATCACCAGCAGGA
CGATCAGGATATAAATTTGCGATCCCGTGAGAATGAACGCATTACGATCTGCTTTAAACA
GGGCGAAGAAGAAATGGCGTTCATAAAACCAGGTAAATAAATAGACAAAGGGCAGGGCGA
TAATCGACCCTTTAATCACCTGTGGGTTGCGTATCCACTCCGCGACCTTTGGATCGTTAA
ACAACTGCCCGGTTAAATAAAACAGTAGCCATGTCCACAGGCGATACTGCGGCGGCAAAC
TGAAAAGATGTCTGTCCGGGTAGATCACCGAGAGCAGGTCGTAACCGTAGGAGCAGCACA
GCAGCGTCAGGAGCACGGCGAAAAAGAGCCCGCGCCGCTGGCTGAGCCAGGCGATCAAAG
GATGAAAGGTATAGATGACAATCAGGGCGAAAATAAACCAGGGCTGGATCAGGTAGCCGC
GCTGGTAAGGCTCCCAGACATAATAGACCGTCACCCAAAACAGAAAGACGATGACCACGC
TTTTAATTTTACCAATTTGCCAGTTGGCATCGTGGCGCGTCTGCGCATCAAGATAGCCGG
CCACGACAAAAAACAGCGGCGTCGCGATGGTCGAGATAAAGGTCAGCAGCCCGAGGATCC
AGTGATAGTCATAATCAAAGCGATCCCAGGTGTTATAGATGGTGAAAAAGGTCACCGCTG
TCATACAGCCTTCACGTGATGGACGGCTTTGCCATCTGGCGCGTAGCGTTTGTAGGGTCA
ATGATTGCGGTCAGCGCCTTTATTCTCGAAGCCTGGCTGCAGCCGCGCGGCTATTCGCCG
GAGTTTATCCGTACCGTGCTGTTGCAGACTCTGGTCACCGCCCAGTGGTTCTATATGCTG
AACTGCCGCGTATCGGATGGATTCTCGTTAACCAAAGGTCTGCTGGCCAACAAAGGGATC
TGGATCGTCAGCGGCGTACTGCTGGTGCTACAGCTGCTGATTATCTACGCGCCTTTTATG
CAGATGCTGTTCGGCACCACCGGGCTGCCGTTCCGCTACTGGGTGATCACCTTTATCATC
GGCTTCGCCATGTTCCTGATCGTGGAACTGGAAAAACCACTGACCCGCAAATGGCGTTCC
GCCTGACGGCGTGAAGCGCTGAACGAAAAAGAAAAGAGGGGGCATGCCCCCTCTCTGGCT
GACGACAAACCTGTTTCGTCATTGTGCTCGCATTTCTGCCGGGTGGCGGCTTTCGCCTTA
CCCGGCCTACGAAAGACTTCAATATCAAACCGTTATGCAGTTATCTGTAGGCCCGCGCAA
GCGCATGGACTGCACCCCAAAAGTTGGACACCCAACTGAGTAAGGTGCAATTTTATGGCT
AAACCAAAGTATTCCCCTGAAACAAAACTGGCTGTGGTTAATCATTATTTGTCCGGTAAA
GACGGAGAACAGAGTACAGCCGACCTTTTTGGTATTGAAAGAACATCTGTCCGTCGCTGG
GTCAGGGCATGGCAGTTCCACGGTGCAGAAGGCCTGACTGCAAAAAATAATCATTATTCC
GATGAATTTAAACTCGTGGTCGTCCGGGCGGTTATCAGTGACCGCCTGACGATGCGTGAA
GCGGCTGCCCGGTTTAATCTCTCCGCAGAAATACTTGTCCGGCGCTGGCTCGACGTGTAC
AACGATGCCGGAGCGGAAGGTCTTTTAAACATGCAATGCGGACGGCCCGGACAAATGACA
AAGCCAAAAAATATCCCACCACTGACAGATAAAGAGCTGGAAAAACTCTCCCCCGAAGAA
CTCAGGGCCGAACTGCGTTATCTGCGGGCAGAGAATGCCTATCTAAAAAAGTTGAAAGCC
TTGGTTCAGAGCGAAAAAAATGGCAAAAAGCCCTGATAATCAGTGAACTAAGGCATGAAC
ACGCTCTGCGGGACCTTCTGCGGGCGGCCGGTATGTCCCGTAGCACGTGGTATTACAATA
TGAATGCACTGAAGCAAGGGGACAGGTATGCGGGTCTTAAAGAGAACATCAGGAAGATAT
ACCACTATCACAAAGGTCGTTATGGCTACCGCAGGATCACGCTCGCACTGAGAAAACAGG
GGCTGCGGATAAACCATAAAACAGTGCAGCGGCTGATGGCAGAACTGTCACTCCGGTCTG
TGATAAGGGCGAAAAAATATCGTGCCTGGAAAGGGAGAACGGGCGAGGCCGCGCCCAATA
TCCTGAGCCGGAATTTCGGTGCGTCAAAAGCCAACGAAAAATGGGTAACAGATGTGACAG
AGTTCCCGGTACAGGGAAAAAAGCTTTACCTGTCGTCAGTTCTCGATCTGTTTAACCGGG
AGGTTATCGCCTACAGCCTGTCGGAAAGGCCGGTGATGGAGATGGTGAATACGATGCTGG
ACGGTGCGTTCCCGAAGCTCAGACCGGGAGATGCTCCGCTGCTGCACTCGGATCAGGGCT
GGCATTACAGGATGAGGAGCTATCAGGAACGTTTAAAGGCGCATGGGATGACGCAGAGTA
TGTCGCGTAAAGGAAACTGCCTGGATAATGCAGTGATGGAAAACTTCTTCGGGACCCTGA
AATCGGAGTGTTTTTATCTGAGGGAGTTCAGGAGTGTCAGTGCGCTAAGAAAAGCCGTAG
AGGACTATATCTATTACTACAACAACGAGCGGATAAGCCTGAAATTAAAAGGCCTGAGTC
CGGTAGAGTCCCGAACCCAGGCTCTGAGAGCCGCTTAATATGAACCATCCAACTTTATGG
GGTCAGTCCAGCAGCGCCGCCGGGCAATTCCTGAAGATTGCACATTGTCAGCAGTTTGAG
AGAGGGCATCGCCCTCTCTTTTATTATGGTTCACGCTTGTTGCGCTTTACTGTTTCGGCT
CGGCGACCACGGTGCTTCCCACGCCGCGGTTATTGTACTCCCACATGCGGTTGAAGCCGT
TGTCGTTGAGGTTGCGCTGCAGATTGCCTTTGTCATCGGCGCTGCCGGTGTTGCCGCTGA
ACGGGCGGCCGGAGCCTACCGCCGCCGCCCACGGCTGGGCAATATTAAAGCCTTCATTGA
TAGCGCTGTCGCGGATCACCACCTGGCCGTTGCTGTTGCCATCGACATCCAGCGCGCGGC
CGAGCTGCGCGACGTTATCCCCGGAGGCGGTGAAGCGGCTGTTGGTCGCCAGGAAGCCGT
AGGTCACGCTCTTCAGAGTAGCCGGCGCGAAGACGTAGGCCTCTTTCTGGGTACGGGAAT
TCACCACGCGGAAATCGGTGTTATCAAACACCACCGCGCCGCGGCCGGAAACGATATCCA
CATCGCCTTCAATGTAGCTGTTGGTCACCAGGGTGCGGGTCTGACGGTTGTCCTGCAGAC
GGTTTTGCACGCCGCTGTTGGTCACGAAGAAGGTGTTCTGACGGCCAAGAATATTGACCT
TATTGATCTGCACCTGGTCGCCATCGCTGCGCAATGCCACCGCCTGGTGGGTACCGGCGT
CAACGCTGTCGCCGAGGTTGTTGGCGATGGTCAGGTTCTGCAGCTGCAGACCATTATTCT
GTGACCAGAAGACTGCGGAACACATTACGCCGACGGTCGCCGCGGATTTGCTTTGGCAAC
TGTCGAACATATACCACGCCGGTTTACCCGGCATATATTTACCGCCTGGATTGACCAGAC
GACGCCAGGTGTTGCGATCCATCTCGGAATCAATGGCTTCGCTGATTTTCACGTCGATTG
GCTTATCGCCAGTACCATACAGGGTCAGGGCGCCCGGCGCCGCCGGAACGTAGACGGTTC
CAGGGTACTCGCCCGGCATAATCGCGATATACAGACGACGGTTAGAGTGACGGGCAATTG
CCGCATCCACCGCCGCCTGAATGGTGGTATGGGTTACGCCCTGGGTTCCCGCAGGGCCGA
CGATAAAGTCAGGCTGCGCCGGCAGGCTGATGGCAGACGGCGTCCAGGCGGCGGCGTTGG
GAGCCAGCGACTGGAAATAGGCCGCCGGCGTGAAGTTTTTCGCTTCTTCGGCGTTGAGTA
TGGGACGCGCGGTAGTGCCCGGTGCAGTCTGCGTTGAGGGCTGTTGATCGGCAGGCGTCG
AGCTACAGGCGGACAGCGTCACGCCGAAGGCCAGCGCCAGCGCCAGACGGGAAACGGAAT
ATGTGTTCATGTTGCTCCGGGCAAAATTAAGCGTAGTGAAATACCCCGGCTGAGACGCCA
GGGTATAAGTCCTTTAAAACCTGCTGTTTTATACTAACTTGAACGAAACGGGAAGACGTG
GACGGAAAAACTTACCGTCTTTACGCAACGCGCAGCTCTGCCGGATGGTCTTTAGTCACA
AAAAAATAACATTTCCCTGCGCTATTGTTGACTTTACCGGCGTTATGAAAATAAATGTCT
ATACAACCCATGACAAGTTAAGCGCTATGACTGAAGCCACTTCCGAACTCGTTATCTGGC
GAAACGGGCGTCTCGCCACCCTGAACCCCGATCACGCTCAACCTTACGGCCTGCTGGAGC
GCCATGCGCTGCTGGTGCGCGACGGCCGCATCGCGGCGATTGTCGCCGAAGATGACGTCC
CCAGCGGGCGCAGTATCGATCTTGAAGGCCGGTTGGTAACGCCGGGATTAATCGACTGCC
ACACCCATCTCGTCTTCGGCGGCAGCCGGGCCCAGGAGTGGGAGCAGCGGCTGAACGGCG
TGTCGTATCAAACCATCAGCGCCAGCGGCGGCGGCATTAACTCCACCGTGCGCGCCACGC
GCGACAGCAGCGAAGCTGAACTACTGGCGCTGGCCCAGCCGCGTCTGGAACGCCTGCTGC
GTGAAGGGGTGACCACCCTGGAGATCAAATCCGGCTACGGCCTCGACCTGCCAAACGAAC
GCAAAATGCTGCGGGTCGCCCGACAACTGGCCGATCATAATGGCGTGGAACTGTCGGCGA
CGCTGCTCTCCGCCCACGCCACGCCGCCGGAATATCAAGGCGATGCTGACGGCTATATTA
CGCTGGTCTGCGAGACCATTTTGCCGACGCTGTGGCAGGAGGGACTGTTTGAAAGCGTTG
ACGTCTTCTGCGAAAACGTCGGCTTCAGCCCGCAGCAAACTGAGCGCGTCTTTCAGGCGG
CGCAGGCGCTGGGCATTCCGGTAAAAGGCCACGTTGAGCAGCTCTCGTCGCTGGGCGGCG
CGCAGCTGGTGAGCCGCTATCATGGGCTTTCCGCCGACCATATCGAGTATCTGACGGAAG
AGGGCGTGGCGGCGATGCGCGAAAGCGGCACCGTGGCAGCCCTGCTCCCCGGCGCGTTCT
ACTTCCTTAATGAAACCCGTAAACCGCCGGTCGAGCTGCTGCGCAAGTACCAGGTGCCGA
TGGCGGTGGCGACCGATTTCAACCCCGGCACCAGCCCCTTCGCCAGCCTGCATCTGGCGA
TGAACATGGCCTGCGTTAAGTTTGGCCTGACGCCGGAGGAGGCGTGGGCCGGCGTGACGC
GCCATGCCGCGCGGGCGCTGGGGCGCCAGGCCAGCCACGGCCAGCTGGCGCCGGGCTTTG
TGGCGAACTTCGCCATCTGGGATGCTGAGCATCCCGTCGAGATGGTGTATGAGCCGGGGC
GCAGTCCGCTCTGGCAGCGTGTGGTACGAGGAGAACTGCAATGATGCTGTGGCAAGCTAC
CCCCGCTAACCTTTGGCAAGGTCGCGACGACAGCGCGGAAGCGTCCAATGCGCTGCGCCT
GTTCCAGACCATCGCCCGCGCGGAACGCTTCGCGCCGCAGGAGATGCCCGGCGATATCGC
GCTGCTCGGCTTCGCCTGTGACGAAGGGGTTCGGCGTAACAAGGGGCGTACCGGGGCAGC
GGACGGCCCGGCGACCCTGCGCCGGGCGTTGGCCAATATGGCCAGCCATCAGGGTCATGA
CCGCTGCGTGGATATGGGCACCATCAGCGTCGACGGCGAGCAGTTAGAAGCCGCGCATCA
GGCGCTGCGCGAGGCGGTGGCCGACTGTCAGCGGGCGGGTAAACGCACGCTGGTCCTGGG
CGGCGGCCACGAGACGGCCTTCGGCCACGGCGCTGGGGTACTGGACGCCTTCCCGGGCGA
AAAAGTGGGCATTATTAATCTCGATGCGCATCTGGATCTGCGCTTTGCCGAATGCGCCAG
CTCCGGGACGCCGTTCCGCCAGTTGGCGCTGGAGTGTGACGCGCAGCAGCGCGGTTTTCA
CTATACCTGCATCGGGGTTAGCCGGGCGGCGAACACCCAGGCGCTATGGGATGAAGCGGC
GCGCCGCCAGGTGGCTATCATTGAAGATCTGGAGGTGCTGACAGCCTTCGAAACTCGCGT
GTTGCCGGAGCTTGAGCGCAATATCGCGCAATTCGACCGTCTGTATCTGACTATCGATCT
CGACGTGCTGCCGGCGCGAGAAATGCCGGCGGTGTCGGCCCCGGCGGCGCTGGGCGTGCC
GCTGGGCACGCTGCTGCGCATCGTTGAGCCGCTGTGCCGCAGCGGTAAGCTGCAGGCGGT
GGATCTGGTGGAGTTTAACCCGCTGTTTGACATTGACGGTCAGGGCGCTCGCGCGGCGGC
CCGTGTGGCATGGCAAATCGCCCATTGGTGGCGCTAGCGATCCGCGCTATTATTTTCGTT
TCGCCGCTCCGCTTATTACGCATAAGGAAAGCCAGGCCATGTTTGCACAACAACCTCGTT
CCGCGCCCGCGCCTTTCTATGAAAAGGTGAAGCAGGCGATCAGCGAAAAGATCCACAGCG
GCGTCTGGCGACCGCATGACCGTATCCCGTCGGAAGCTGAGCTGGTGGCCCAGTTCGGCT
TCAGCCGGATGACCATCAATCGCGCGCTGCGCGAGCTGACGGACGAAGGCCTGCTGGTCA
GGTTGCAAGGGGTGGGAACCTTTGTCGCCGAGCCGAAAGGGCAGTCGGCGCTGTTCGAGG
TGCGCAGTATTGCCGCAGAAATTGCCGCCCGTCACCATCAGCACCGCTGTGAGGTACTCC
TGCTTGAGGAGACCCGGGCGGATCATATTCAGGCGACGGCGCTCAGCGTCCCGGAAGGCA
CCCGCATCTTTCACTCGCTGATGGTGCATTACGAAAACGAGGTGCCGGTGCAAATCGAAG
ATCGCTGCGTCAATGCCGCAGTGGTCCCGGACTATCTGCATCAGGACTACACCGCCACCA
CGCCCCATGATTACCTGTCGCTGATCGCGCCGTTAACCGAAGGTGAACATATTGTTGAAG
CGGTGCAGGCCACGGCGGAAGAGTGCGCGCTGCTGCATATTCACGCCCACGATCCGTGCC
TGCTGATCCGTCGTCGCACCTGGTCGACAACCCACATCGTCTCCCACGCGCGCCTGCTGT
TCCCCGGTAGCCGATATCGTCTGCAGGGGCGCTTTGGCTCCTGATCCACGCTGGCGTCAG
CAAAACGTGATTGCTGACGCAATATAACAAAATTGTATCATTTCTGTTAAATCCTGGCTT
GCGCATGCTTGTATAGACAAGTATATGTATCTACGTAAACAACGTTCATTGTCAGGAGAA
ACCCCGATGTCGCAAAGCAAATATCGCCAGCTGGACGTCCGTGCGCCAAGAGGCACGACG
CTGACCGCGAAGAGCTGGCTGACCGAAGCCCCGCTGCGTATGTTAATGAATAATCTTGAT
CCCGATGTCGCCGAAAACCCGCACGAGCTGGTGGTCTATGGCGGTATTGGTCGCGCAGCG
CGCAACTGGGAATGCTATGACGCTATCGTGAAGGCGCTGAAGAACCTGGAGAGCGATGAA
ACCCTGCTGGTGCAGTCCGGGAAGCCGGTGGGCGTATTCAAAACCCATGAAAACTCACCG
CGCGTGCTGATCGCCAACTCCAACCTGGTCCCGCACTGGGCCACCTGGGAACACTTTAAC
GAGCTGGATGCCAAAGGGCTGGCGATGTACGGCCAGATGACCGCCGGCAGCTGGATCTAC
ATCGGCAGCCAGGGCATCGTGCAGGGTACCTACGAAACCTTCGTCGAAGCCGGTCGCCAG
CACTACCAGGGCAGCCTGAAAGGCCGCTGGGTATTAACCGCCGGTCTGGGCGGCATGGGC
GGCGCGCAGCCGCTGGCCGCGACGCTGGCCGGCGCCTGCTCGCTGAACATCGAATGTCAG
CAGAGCCGCATCGATTTCCGTCTGCGTACCCGCTACGTGGATGAGCAAGCGACCTCGCTG
GATGACGCCCTGGCGCGCATCAAAAAATACACCGCCGAAGGGCGGGCCATCTCTATCGCG
CTGTGCGGCAACGCCGCGGAGATCGTACCGGAGCTGGTGAAGCGCGGCGTGCGCCCGGAT
ATGGTCACCGACCAGACCAGCGCCCACGACCCGCTGCATGGCTATCTGCCGAAAGGCTGG
AGCTGGGAAGAGTATCAGCAGAAAGCCGAATCCGACCCGCAGGGCACTATTCTGGCGGCG
AAACGCTCGATGGCCGCTCACGTGCAGGCGATGCTGGCCTTCCATGAGATGGGGGTCCCA
ACCTTCGACTACGGCAACAACATCCGCCAGATGGCGCAGGAAGTGGGCGTCAGCAACGCC
TTCGATTTCCCGGGCTTCGTGCCGGCCTATATCCGCCCGCTGTTCTGCCGCGGTATCGGC
CCGTTCCGCTGGGTAGCGCTGTCCGGCGATCCGCAGGATATCTACAAAACCGACGCGAAA
GTGAAAGAGATCATCAAAGATGATCAGCATCTGCACCACTGGCTGGATATGGCGCGCGAG
CGCATCAGCTTCCAGGGACTGCCGGCGCGTATCTGCTGGGTCGGTCTGGAGTGGCGGCAA
AAGCTCGGTCTGGCGTTTAACGAAATGGTGCGCAGCGGCGAAGTCTCCGCGCCGATCGTC
ATTGGCCGGGATCACCTTGACTCCGGCTCCGTCGCCAGCCCGAACCGCGAAACCGAAGCG
ATGCGCGATGGTTCTGATGCGGTCTCCGACTGGCCGCTGCTCAACGCCCTGCTCAATACC
GCCAGCGGCGCGACCTGGGTGTCGCTGCACCACGGCGGCGGGGTAGGCATGGGCTTCTCG
CAACACTCCGGGATGGTTATCGTCTGCGATGGTACCGATGAAGCGGCGGCGCGTATCGCC
CGCGTCCTGCACAACGACCCGGCCACCGGCGTGATGCGTCATGCCGACGCGGGGTATGAG
ATTGCCATTGAATGCGCAGCAGAACAGGGTCTGAATCTTCCGATGGTGGCGGCAACGCAG
GGGAACGCTAAATGAAATCTTTAACTTTGATCCCGGGTCAACTCAGCCTGTCGCAGCTCC
GCGACGTTTACAGCCACCCGGTAAATATTACCCTCGACAGCGGCGCGTTTGCCGCCATTG
ACGAGAGCGTGGCCTGCGTCAACGCCATCCTTGCCGAAGGGCGTACCGCCTACGGCATCA
ACACCGGTTTTGGCCTGCTGGCGCAAACCCGTATCTCGACGGAAGATCTGGAGAACCTGC
AGCGTTCGCTGGTGCTGTCCCATGCGGCGGGCGTTGGCGAGCCGCTGGACGATGATCTGG
CGCGGCTGATTATGGTGCTGAAGATTAACAGCCTGTCCCGCGGTTTCTCCGGGATCCGCC
TGAGCGTGATCCAGGCGCTGATTGGCCTGGTGAATGCCGGCGTGACGCCGTGGATCCCGG
CCAAAGGCTCCGTCGGCGCTTCCGGCGACCTCGCGCCGCTGGCGCATATGTCGCTGACCC
TGCTCGGAGAAGGTAAAGCGCGGGTACGCGGCGGCGAATGGCTGCCGGCCACCGAAGCGC
TGCGTCAGGTGGGGCTGGAGCCGATTACCCTGGCGGCGAAAGAGGGGCTGGCGCTACTCA
ACGGCACCCAGGCCTCGACCGCTTTTGCCCTGCGCGGTCTGTTCGAAGCCGAGGATCTGT
TCGCCTCCGCGGTCGTCTGCGGGGCGTTAACCACCGAAGCGGCGCTGGGCTCACGTCGTC
CGTTTGATGCGCGCATCCATGAAGTGCGCGGCCAGCGCGGGCAGATTGATGCGGCGGCGC
TGTATCGCCACCTGCTGACCGAAGATAGCGCGATCTCGCAGTCGCACCATAACTGCAGCA
AGGTGCAGGACCCGTACTCCCTGCGCTGCCAGCCGCAGGTGATGGGCGCCTGCCTGACGC
AGATCCGCCAGGCGGCTGAGGTGCTGCTGGCTGAAGCCAACGCGGTCTCCGATAACCCGC
TGGTCTTTGCCGCCGAAAATGACGTCATCTCCGGCGGTAACTTCCATGCCGAACCGGTGG
CGATGGCCGCGGATAATATCGCGCTGGCGATCGCCGAAATCGGCTCGCTCTCCGAGCGCC
GCATCGCGCTGATGATGGACAGCCATATGTCGCAGCTGCCGCCGTTCCTCGTCAAAAATG
GCGGCGTCAACTCCGGGTTTATGATTGCCCAGGTCACGGCGGCGGCCTTAGCCAGTGAAA
ACAAAGCGCTGTCGCACCCGCATAGCGTTGACAGCCTGCCCACCTCCGCGAACCAGGAAG
ACCATGTTTCCATGGCGCCGGCTGCCGGTCGCCGCCTGTGGGCGATGGCCGAGAACACCC
GCGGGGTGCTGGCCGTTGAGTGGCTGGCGGCGGCGCAGGGGCTGGATATGCGCGAAGGAC
TGACCACCAGTCCGCTGCTGGAAGAGGCGCGTCACTTGCTGCGCGAACGCGTGCCGCACT
ATACGCAGGATCGCTACTTCGCCCCGGATATCGATAACGCCATTGCGCTTCTGGCGGCCC
GTCACCTGACGCGTCTGCTGCCTGCCGTACTGCATTAATCACCGTTGTTCTCTGTACCCG
CGTCGGGGGAAGTCATTCCCCCGACCGCCCTACACCGCATATTTGTCGTCATATAAAAAA
ATCAGGACACCTGTATATGCAACAACAACACAAGCCACATCTGCTGCGCGGGCTCAATGC
CCGACACATTCGGTTTATTGCGCTCGGCTCCGCTATCGGCACCGGGCTGTTCTATGGCTC
GGCCTCAGCCATCAAAGCGGCGGGCCCGGCGGTGCTGCTGGCCTATCTGATTGGCGGCGC
GGCGGTGTTTATCGTCATGCGCGCGCTGGGCGAGATGGCGGTGCGCAACCCGGTTTCCGG
CTCCTTCGGCAGCTATGCCCGCCAGTATCTCGGGCCACTGGCCGGGTTTATTACCGGCTG
GACCTACACCTTTGAAATGGTGATCGTCGCCCTGGCCGACGTCACCGCCTTCGGCATCTA
TATGGGATTGTGGTACCCCGATGTGCCGCGCTGGATCTGGATCCTCAGCATCATTTTCTT
TATCGGCGCGATGAACCTGTGCAACGTGCGGGTATTTGGCGAGATGGAGTTCTGGCTGTC
TCTGGTGAAGGTGGTGGCGATTATCGCCATGATGCTGGCGGGGGCGGGGATCATCTTCTT
TGGCTTTGGCCACAGCTTCCCGGCCACCGGGCTGGAAAACCTCTGGAGCCACGGCGGCTT
TGCCCCTAACGGCTGGCAGGGCGTTATCGCCTCGCTTGGCATCGTGATGTTCGCCTTCGG
CGGGGTGGAGATTATCGGCGTCACCGCCGCGGAAGCGAAGGAGCCTAAGAAGGTGATCCC
GCAGGCCATCAATACCATTCCGCTGCGCATTATCCTGTTCTACGTCTGCACCCTGGCGGT
ACTGATGGCGATCTTCCCGTGGAACAGCTTTGGCGAACAGGGGAGTCCGTTTGTGCTTAT
TTTCGACGGTCTGGGGATCCCGGCGGCGGCGACCATCCTTAACATCATCGTGATCAGCGC
CAGCATCTCGGCGATTAACAGCGATATTTTTGGCGCCGGACGCATGATGTACGGCATGTC
GAAAGAGGGGCTGGCGCCGAAAAGCTTCCAGCGCATCGCCAGCAACGGTGTGCCCTGGAT
GACGGTGGTGGTCATGGGCGGCGCGCTGCTGGCGGCGGTGGTATTGAACTATCTGATCCC
CGAGCAGGTATTTGTGCTAATTGCTTCGCTGGCGGCATTCGCCACGGTATGGGTGTGGCT
GATGATTCTGCTATCCCATTTTGCCATGCGCCGCGGTTTGTCTGCCGAAGAGCGCAGCCA
GATCGCCTTTCCCATTCCGTTCTGGCCGGTTGCGCCGCTGTTGACGCTACTGTTTATGGG
GCTGGTCATCGCCGTACTAGGGATGTTTGCCGAAACGCGGATGGCGCTGATCGCCGGCCT
GGTCTGGCTCGGGCTGCTGACGGTGGTGTGGTATGCGCGGGTGCGTAAAACGGCGCTGCA
GGTAGTCACTGAACAGTAAGGCCAATTTCCCCGGTGGCGCTGCGCTTACCGGGGCTACAA
ATGGCACGGACCGTAGGCCGGGCAAGGCGTCAGCCGCCGCCCGGCATAAAAGCGGCTCCG
TGCCCGCGGCAATCGCCCGGCGGCGCTGCGCTAGCATGGGCGTGGGGGTAGTGTAGGTTG
GGTAAGCGCAGCGCCACCCGAAAAACAAATGGCGCCGCGGGTACCCCGGATAAGGCGCAA
GCCGCTATCCGGGGAAGATTAACTGAACAGGGCGGTGATGGAGGCGCTGGCGAGGGAATG
GAAATGGACGTTAAAGCCGACCATCGCGCCGCTGGCCTCAGCATCCACCTCAATTTTCTC
GACGTCCAGGGCGTGGACGGTGAAGATATAGCGGTGGGTTTCGCCCTTCGGCGGCGCCGC
GCCGCCGTAGCCTGCCTTACCAAAATCGGTGCGGGTCTGAACGGCCTCTTCCGGCAGCTC
CGCCTGACCGGAACCGGCCCCTTGCGGCAGGACGCGGGTATCGGCCGGCAGGTTAGCGAC
CACCCAGTGCCACCAGCCGGAGCCGGTCGGCGCATCCGGATCGTAGCAGGTCACCACAAA
GCTTTTGGTTCCCGCGGGCACATCATCCCACATCAGATGCGGCGAAATATTGTCGCCATC
GTAGCCCATGCCGTTGAAGACGTGACGATTAGGCAGCTTACCGCCGTCCTGGAGATCGTG
ACTGATCAGTTTCATGCTTCATCCTCATTGATAATGCGCTGATTAACAAAGAAGTGTAGC
CTTCCCGACGACGCAATTCCGCTATTTATTCGCTAAAAAATGTTTCGTCCTGCACTGCCT
GGTTGACCGCACGGGTCAGGCGGGTCAGCTGCTCGGGCGTGATGATGTACGGCGGCATCA
GATAAATCAGCCGGCCAAACGGACGGATCCAGACTCCCTGCTCGACGAAAAAGCGCTGCA
GGGCGGCCATGTTGACCGGGCGACGGGTTTCAACCACGCCAATAGCGCCCAGCACGCGGA
CGTCCGCGACCAGCGCAGATCCCCGCGCCGGGGCCAGTTCGCCCTGCAGCTGGGCTTCAA
TCGCCGCCACCTGCGGCTGCCATTCGCCGCTCTCCAGCAGGCGCAGGCTTTCGCCGGCCA
CCGCGCAGGCCAGCGGATTGCCCATAAAGGTGGGGCCGTGCATAAAGCAACCGGCTTCGC
CATTGCTAATGGTTTCAGCAACCGTTCGGGTGGTGATGGCGGCGGAAAGGGTCATGGTGC
CGCCGGTCAGCGCTTTGCCCAGACACAGAATGTCGGCGGTAATCCCGGCGTGTTCACAAG
CGAACAGCTTGCCGGTGCGTCCAAAGCCGGTGGCAATCTCATCGGCGATCAGCAGTATCC
CTTCCCGGTCGCACATTTTACGCACCCGCTTCAGCCACTCCGGATGGTACATCCGCATGC
CGCCCGCCCCCTGGACGATAGGTTCGAGGATCACCGCGGCGATTTCATGACGATGCGCGG
CCATCAGGCGGGCAAACGGCACCATATCCATCTCGTCCCACTCGCCGTCAAAGCGGCTTT
GCGGCGCGGGGGCGAACAGGTTATCCGGCAGGTAGCCCTGCCACAGGCTGTGCATCGAGT
TCTGCGGATCGCAGACCGACATCGCTCCGAAGGTATCCCCGTGATAGCCGTTGCGGAAGG
TCAGAAAACGACGACGTGGTTCGCCTTTAGCCTGCCAGTACTGCAGCGCCATTTTCATCG
CCACCTCTACCGCCACTGAACCGGAGTCGGCGAGGAAAACGCACTCCAGCGAGGCCGGGG
TCATCGCCACCAGCTGACGGCATAGCGCAACTGCCGGCGGATGGGTGATCCCGCCGAACA
TCACGTGCGACATTTGGTCAATTTGCCCCTTCAGCGCCGCATTGAGGCGTGGGTGATTGT
AGCCGTGGATCGCCGCCCACCAGGAAGACATACCGTCAACCAACTGTTCGCCGCCGGCGA
GGGACAGCTCGCAACCGTGGGCGGACACCACCGGGTAGACCGGCAGGGGGGAAGTCATAG
AGGTGTAGGGGTGCCAGATGTGGCGCCGATCGAAAGCGAGATCGTCCAGTGTCATAAGCG
ACTTGTAAACCATTTTGAAAACATTTAGGTTTACAAGTCTACACTGAACTTACTTACAAT
GAAACGTACACAAAATATTTCGCGCAGCATCGAGGCGGCAAGCGAGAACATCCCCAGGAG
CATAGTTCACTATGTAACTGGGAGGCGCGAGTGCCGCCAACAAAGAGGCTGTGTGAAATA
GGAAGTGTACGACCTTTTGGAGGGGAAAATGGCTCACCAACCTCGCTGGACAATGTCGCA
AGTAACGGAATTATTTAATAAACCGCTGATCGATCTGCTATTCGAAGCACAGCAAATCCA
TCGTCAACACTTTGATCCGCGCCAGGTGCAGGTCAGCACCCTGCTGTCGATCAAAACCGG
CGCCTGCCCGGAAGATTGTAAATATTGCCCGCAGAGCGCACGCTACAAAACCGGCCTCGA
AGCCGAGCGCCTGATGGAGGTTGAGCAGGTGCTGGAATCAGCGCGCCAGGCGAAAAACGC
CGGCTCCACCCGCTTCTGCATGGGCGCGGCGTGGAAAAACCCCAATGACCGCGATATGCC
TTACCTGGAGCAGATGGTGAAAGGGGTGAAGGCGCTGGGGCTGGAGTCCTGTATGACGCT
CGGCACCCTGACCGACAGTCAGGCACAGCGCCTGGCCGAAGCGGGCCTCGATTACTACAA
CCACAACCTTGATACCTCGCCGGAATTTTACGGCAACATCATCACCACCCGTACCTACCA
GGAGCGCCTGGATACGCTGGACAAAGTGCGTGATGCTGGGATCAAAGTCTGCTCCGGCGG
CATCGTCGGACTGGGAGAGAGCGTAAAAGATCGCGCCGGACTGCTGCTGCAACTGGCTAA
TCTGCCGACGCCGCCGGAGAGCGTGCCGATCAACATGTTGGTGAAGGTCAAGGGCACGCC
GCTGGCGGATAACGACGACGTCGACGCTTTCGATTTCATCCGCACTATCGCCATCGCGCG
CATCATGATGCCCACCTCCTACGTGCGTCTCTCCGCCGGCCGCGAGCAGATGAACGAGCA
GACCCAGGCGATGTGCTTTATGGCCGGGGCGAACTCGATTTTCTACGGCTGCAAGCTGCT
GACCACGCCGAACCCGGAAGAGGACAAAGACCTGCAGCTGTTCCGCAAGCTGGGGATCAA
CCCGCAGCAGACGGCGGTGCTGGAAGGCGACAATGAGCAGCAGCAGCGTCTGGAGCAGGC
CTTACTCACCCCGGACACTGAGGAATATTACAACGCGGCGGCGCTATGAGCTGGCAGGAG
CGAATCGATCGGGCGCTGGACGAGCGGCGGGCGGCGGAAGCTTTTCGCCGCCGCCTGCCG
GTGACGCACGGCGCCGGGCGCTGGCTGGAGCGGGAAGGGGAGCGCTGGCTTAACTTCTCC
AGCAATGACTATCTGGGCCTGAGTCAGCATCCGGCGATTATCGCCGCCTGGCAACAGGGG
GCCACGCGCTATGGCGTCGGCGCCGGCGGCTCGGGCCACGTGAGCGGCTATAGCGAAGCC
CACCGCGCGCTGGAAGAGGCGCTCGCCGACTGGCTGGGCTATCCGCGCGCATTGCTGTTT
ATCTCCGGCTTTGCCGCGAATCAGGCGCTGATCGCCGCCCTGGTGGAGAAAGACGATCGG
ATTGTCGCCGACCGTCTGAGCCACGCCTCTCTGCTGGAGGCGGCGAGCCTCAGCCCGGCG
CAGCTGCGGCGCTTTACCCACAACGATCCGCAGCAGCTCGCGCAACTGCTGGCTAAGCCG
CTGGCGGGCGAACAGTTGGCGGTCACTGAAGGCATTTTCAGCATGGACGGCGACAGCGCG
CCGCTGGCGGCCATTCACGCCGCGACGCAGGCCGCAGGGGCAGTGTTGCTGGTGGATGAC
GCCCACGGTGTTGGCGTGGTCGGCGACGAAGGACGCGGGAGCTGCGCCGCGCAGGCGGTG
CGCCCTGAGCTGCTGGTGGTTACCTTCGGCAAGGCCTTCGGCGTCAGCGGCGCGGCGGTG
CTGTGCGACGAAGCAATGGCCGATTATCTGCTGCAGTTTGCCCGTCATCTGATCTACAGC
ACCGCGATGCCGCCCGCCCAGGCGGTGGCGCTGAGCGCTGCCCTGGGGATCATTCGCAGC
GATGAAGGGCAGCAGCGTCGCGACATCCTGGCCGCCCGCATCCGTCAGTTCCGTGAGGGG
ATGGGCGAGGTGTCGCTGGGGTTGACCGACTCCGTCAGCGCGATCCAGCCGCTGATCGTC
GGCGACAACGCCCGGGCGCTGAACCTGGCCTGCCGTCTACGCGACGCGGGCTGCTGGGCA
ACGGCGATCCGTCCACCGACGGTGCCGGTCGGCAGTGCGCGTTTGCGCCTGACCCTGACA
GCCGCCCATCATGCTGAAGACATTAACCGTTTACTGGAGGTGCTGCATGGCCACAGTGAA
TAAGCAGGCGGTGGCCGCGGCGTTTGGCCGGGCGGCCAGCGGCTATACGCAACATGATGA
ACTGCAGCGGCGCTGCGCCGATCTACTGCTGCGCCAGCTGGCGCGCCGCGATTTTGCGCA
GGTGCTGGATGCCGGCTGCGGCCCCGGCAGTATGAGTCGCTATTGGCGTGAGGCGGGCAG
CGTGGTGACCGCGCTGGATCTCTCCGCCGGGATGCTCGCCCAGGCGCAGCGTAACGACGC
CGCGCAGCATTATCTGTTGGGGGATATTGAGGCGCTGCCGCTGCCGGACGCCTGCGTCGA
TCTGGCGTGGAGCAATCTGGCGGTGCAGTGGTGCGACGATCTACGGGCGGCAATTGGCGA
GCTGTACCGGGTGGCGCGTCCCGGCGGCAGAGTGGCGTTTAGCACGCTGCTCGCCGACTC
GCTGCCGGAGCTCAATCAGGCGTGGCAGGCCATCGACGACCGGCCGCATGCCAACCGTTT
CCTTAGCGAAGCGGCGGTGCGCGCGGCGCTTAGCGGCCTGCGCGCGACCGGCGAGGTTCA
TCAGATTAGCCTGCCGTTCGCCGATGCGCTGAGCGCTATGCGCTCGCTGAAGGGCATCGG
CGCCACCCATTTGCACCAGGGGCGGACCGCCGCCCCGCTTGGCCGCGGCAAACTGCGCGA
GCTGCAGCTGGCCTGGCCGCAGCGGCAGGGCATCTGCCCGCTGACGTATTCTCTTTTTAC
AGGAGTCATTGAGCGTGACTAAACGTTTTTTTGTCACCGGGACCGATACTGAAGTCGGTA
AAACCATCGCCAGCAGCGCCCTGCTGCAGGCGGCGAATCTGCTGGGTTTTCACACTGCCG
GCTATAAGCCGGTGGCCTCCGGTAGCGAGCTTACCGGCGATGGGCTGCGTAATGAAGATG
CGCTGGCGCTGCAGCGTCATAGTCGGGTCGCATTGCGTTACGACCAGGTGAACCCCTATA
CCTTCGCCGAGCCGACCTCCCCGCACATCATCAGCGCCGACGAAGGGCGGCCGATCGCCG
CGGCCAGGCTCTCCAGCGGGCTGCGTGAGCTGGAAGGTCTCGCCGACTGGGTGTTGGTGG
AAGGCGCCGGCGGCTGGTTTACGCCGCTCTCGGATTCCCTGACCTTCGCCGACTGGGCGC
AGGCGGAACAGCTGCCGGTCATTCTGGTGGTGGGCGTTAAGCTCGGCTGTATCAACCACG
CAATGCTTACCGCTCAGGCGGTACGCCAGGCGGGACTACCGCTGGCGGGGTGGATCGCCA
ATGACGTACAGCCGCCGGGCAAGCGCCACGCCGAATATCTGGCGACGCTGAAAAACCGAC
TGGCCGCGCCGTTCCTCGGCGAAATACCGTGGCTTGCCGATATCGCGCAGCGCGACGATC
TCGGCCAGTATCTGGACCTCAGGGCGCTGGATCCGGCGTTATCCACTGCGCCAGCAGCGG
CTCATCCAGCGCCATAATATCGCCTTCGGCGACGTTACGGCCCCGGTGCAAGACACAGAA
GCGATCCGCCACCCGGCGGATAAAGGGCAGGTGCTGCTCGGCGAGCAGCACCGTCAGGCC
GATATCGCGATTTAACCGCAGCAGCAGATCCGCCAGCTTTTGCAGGCAGCGCGGCCCTCT
GCCGCGCGAGGGTTCATCAAGGATCAGCAGCCGCGGCTGGACGATCAGCGCCCTGGCCAG
CGCCAGCTGGTACTGATCGTCGTCGCTCAGCGAGGCGCCTTTGCGCTGCCGTAGGGCATA
GAGCTCGGGAAAATGCTCATAAATCTCGCCGCCGCTGGCGTTAGCCCCGGGTTTCCCGGC
CGCCAGGGCGATGTGCAGGTTCTCTTCCACGCTGAGTTGGGAAAAAATGCGTTTATCTTG
TGGCACGTAGCCGATACCAATGGCGCTGCGCGATTGAGCGGACAGGGGGGTGAGATCCTG
CGGCGGGGCGCCAATGTCATGCCAGGTCATCCGGCCGCTAGCCACCGGCAGGTGGCCAGC
AATGCAGTTAACCAGGGTGGTTTTTCCCATGCCCTCGCGTCCCAGTACGCCAATGCACTC
TCCCGGGCGTAGTACTAGATCGACATTCCACAGCGAATGCTGGTTGCCGTAAAAGTGATT
TACTGCCTGTAAATTCAACATGGACGTTTTCTCCTTATCCTGGCGTCAGGGCGACAGAAA
GATGCTGCAAAACTCTTGCCAGGAAAAAGAACGCTCGGAAAAAAGCGCTAAACGCCGATA
CCATCGGGCCTCGTCAGCGCCGGGGCTGCACTTTTCCGGTGCCCGACGCTAAAGGGTGGT
GCAAAAAGCAGCAAAAATCGAGCGGCTTTAAGCGGATAGTTATCAAAAATAGTTCGATAA
AAATTTTTCGCCACGCGGTTGACCGCAAAAGGCGACAGGCGCCGGGCGGCGGTGGTCTTG
GGCTGCGGACAGTTATCCACTATTCCTGTGGATAACCTTGTGTATTAGAGTTAGAAAACC
TGCGGCAAGCTAGAGCGTACGCGGCTTGCGGCTGAATTGGCGCGAAAGGCGTCTTTTCTT
TAAAGATCTTAAATATCAGCTTGTTAGATAAAATCAATGGGTGTAAGAAAAGCGTCATCT
GCTGCCATAAAAGTTTAATCCGTCCGCTTGACAAATGTTAAAAGGTAAAATTTTCTGGGG
ATAACCCTGGCGGCCGGAGGATTATTCCGTCTGACGCGCGTTTTGCACCCAGCTTGCTAG
CCAATAAGACCCTTTTGTGGCGTTATCATAAGTACGTACTGTTTAAATATCCAGTATAAT
TTATTGGCAAAAAACGGTCCGGGGGGTAGAATTAAACACCGGCCGCTAATTCTTTTTTCA
GGTTCTGATTGATGAGTAAATCGTTTGTACTGCATTCCGCCTTTCGCCCCTCCGGAGACC
AACCGGAAGCCATCCGCCGCCTGGAAGAGGGGCTGGAGGATGGGCTTGCGCATCAGACGC
TACTGGGGGTTACCGGCTCCGGTAAAACCTTTACCATCGCCAACGTGATTGCCGACCTAC
AGCGGCCGACGATGGTGCTGGCGCCAAACAAAACCCTGGCGGCTCAGCTCTACGGCGAGA
TGAAAGAGTTTTTCCCGGAGAATGCCGTCGAGTATTTCGTCTCCTACTACGATTACTATC
AGCCGGAAGCCTACGTTCCCAGCTCAGATACCTTCATTGAGAAGGACGCCTCGGTAAACG
AACATATTGAGCAGATGCGTCTGTCGGCCACCAAAGCGCTGCTCGAGCGGCGCGACGTAG
TGGTGGTGGCGTCAGTCTCGGCGATCTACGGCCTCGGCGACCCGGACCTGTATCTGAAAA
TGATGTTGCATCTGACGGTCGGTATGCTGATTGACCAGCGGGCGATCCTGCGTCGTCTGG
CCGAACTGCAGTATACCCGCAACGATCAGGCCTTCCAGCGCGGCACTTTTCGCGTGCGCG
GCGAGGTGATCGACGTCTTCCCGGCGGAATCCGACGATATCGCCCTGCGCATTGAGCTGT
TTGACGAAGAGGTCGAGCGTCTGTCGCTATTCGACCCGCTCACCGGCCACGTCGAAGGGA
CGGTGCCGCGCTATACCATTTATCCCAAGACCCACTACGTAACGCCGCGGGAGCGCATCG
TCCAGGCGATGGAAGAGATCAAGCTTGAGCTGGCGGAGCGGCGCAAGGTGCTGCTGGCCA
ACAACAAGCTGCTGGAAGAGCAGCGCTTAACCCAGCGTACCCAGTTTGACCTCGAAATGA
TGAACGAGCTGGGTTACTGCTCGGGCATTGAAAACTACTCGCGCTTTCTCTCCGGGCGCG
GACCCGGCGAGCCGCCGCCGACCCTGTTCGACTATCTGCCGGCGGATGGCCTGCTGGTGA
TTGACGAATCCCACGTCACGGTGCCGCAGATCGGCGGTATGTACCGGGGCGACCGGGCGC
GCAAAGAGACGCTGGTGGAATACGGTTTCCGCCTGCCGTCGGCGCTGGATAACCGGCCGA
TGAAGTTTGAAGAATTCGAAGCGCTGGCGCCGCAAACCATCTATGTGTCGGCGACTCCGG
GCGCCTATGAGCTGGATAAATCCGGCGGCGAGGTTGTGGATCAGGTGGTGCGGCCGACCG
GTCTGCTTGACCCAATCATCGAAGTGCGCCCGGTGGCGACTCAGGTCGACGATCTGCTGT
CAGAGATCCGCCTGCGCACGGCCATCAACGAGCGCGTGCTGGTCACCACTCTCACCAAGC
GGATGGCGGAGGACTTAACCGAGTACCTTGAGGAGCACGGCGAGCGCGTGCGCTATCTGC
ACTCGGATATCGACACCGTCGAGCGCATGGAAATCATCCGCGACCTGCGTCTTGGCGAGT
TTGACGTGCTGGTGGGGATCAACCTGCTGCGTGAGGGGCTGGATATGCCTGAGGTGTCGT
TGGTGGCGATCCTGGATGCGGATAAAGAGGGCTTCCTGCGTTCTGAACGCTCGCTGATCC
AGACCATCGGCCGCGCGGCGCGCAACGTCAACGGCAAGGCCATCCTCTACGGCGATAAGA
TCACCCCCTCCATGGCCAAAGCCATTGGCGAGACCGAGCGTCGACGGGAGAAACAGCAGC
GCTACAACGAAGAGCACGGCATCGTGCCGCAGGGGCTCAATAAGAAAGTGGTGGATATCC
TGCAGCTGGGCCAGGGCCTGGCGAAAACCAAAGCCAAAGGGCGCGGTAAAGCGAAGGCCG
TTGAGCCTGCCGGGCTTAGCGCTGTGGATATGACGCCAAAAGCGCTGCAGCAGAAAATCC
ACGAGCTGGAAGGGCAGATGATGCAGCACGCGCAGAACCTCGAGTTTGAGGAGGCGGCGC
AAATACGCGACCAGCTGCATCAGCTACGCGAGCTGTTTATCGCCGCCTCCTGATTCTGGG
CGCAGACTGGCGGAGTGGACGTGCGGGGTATAGTGAAGGCGCGCTTCTCTTATCGTCCTG
CTTGCCAGATAACAAACATTTGAGAAGAAAAAAGGCCGCGTTGCGGCCTTCTTAATGTTT
GCTTAATCTCGCCAGGCGACACTATCTTCAACCTGATGAGGATAGCGCCCATGCAAAAAA
TTAACTTCCGTGAATATCTGGCGGTCGCCACCGCCCTGGTCATTATTGTTGCCTTCTTCC
ATCAATGGGTGCTGACGTTCTGACCCCCGCGCTGCGGGAATAGCACCCACGCGCGGACCC
CTGGCCCTGGCTGTCGGTTATGCAAAAAAAACTGGGCGTCATGCAGCTGAGCGATGCGCG
TGACGATGCTCAGTCCGAGGCCAATGCCGCCGTAGCGACTGTCCATGCGCACGAAGGCTT
TACTGAGTTCGCCGCTTTTCGCCTCATCGATCCCCGGCCCTTCATCTTCCACCGCCATCA
CCGGCATCAGGCCCGCTTTCACCGACACGCGGATCGTCGACCCTTCAGGGCTGTAGCGGT
GAGCATTCTCCACCAGATTGCGCAGGATCACGCCGATTAACGTCGCATCGCCAGAGACGA
CGGCCTCGTTTTCGATATCCGTCAGCAGCAGCCGCTGCTGACGCTGCGCCAGCATAGCCT
CCAGTTCGTCCTGCAGCGGTTTTACCACGTCATCCAGCAACAGCACCTGCTGGTAGCTGC
CGGCGGAGAAGGACTGGCCGACGCGCGCCAGCTGCAGCAGCTGGGAAATGCTGGTGGTCA
TCTGATCGAGACGCTGGATCAGCGGGTCGACGCCCATGCCATGCACTTTCGCCAGCAGCT
CAAGGTGCAGCCGCAGCCCGGCCAGCGGGGTGCGTAGCTCATGCGCCACGTCGGCGGTAA
ACAGCCGCTCGCGGTCGAGGGTCAGATTGAGGCGGGAAACCAACTGATTCAGGGCGGTGG
TCACCGCCGTGACTTCGGGCACCGATTCGCTGAGTACGATAGGAGTGAGGTTGTCCGGCG
TGCGGTTCTCCAGTTCGCTTTGCAGTCGTGAAAGCGGGCGGGTGATCTTGCGCACCGCCA
GCATGCTGATATACAGCGCCAGGCCAACGATCAGCAGGCTCGGCACCAGCAGGCTGGCAA
CCGCTTCCCGTACCTCATGCTCCACATGTTTCTGGTTGTTGTGCCCTTCGATGGCGCTGG
CCACCAGCAGCTGGATCTGCTCTTTGCTCTCATGCCATAGCCAGAAGACGCTTATCAGCT
GGCAGACCACCAGGATGGCGCCGATGGTCAGCAGCAGCCGGTGGCGCATGGTCCAGGTTT
CAGTTGCAAACAGAGCCATGGTCTATTCCGTGTCGATGTTGTTAGCCAGCATATAGCCAA
AGCCCCGGACGGTGCGGATCCGCGATTTGCCAATCTTTTCGCGTAGGTTGTGAATATGCA
CTTCCAGGGTATTGGTCGCCGGCTCGTTGTCCCAGCTGTAAATGTCGTTGTAGAGGATCT
CGCGATGCACCGGGCTACCGGCTTTCATCATCAGCCGCGACAGCAGGGCATACTCTTTCG
GCGTAAGATCCAGCGCCGTTTCACCCAGCCACACCAGGCGGCGAGTGACGTTAAGGCGCA
GATTGCCGACGCTGATTTCATTATCGCCCTGGTTGTTATGCCGGCGGAGCAGGGCGCGAA
TGCGCGCATTGAGTTCCTCCAGGGCAAAGGGTTTTACCAGGTAGTCATCCGCCCCGGTAT
CGAGACCGCTAATGCGATCCTCAAGCGTATCGCGGGCGGTGAGGATCAGCACCGGCTGGG
TCATTTTCTCCCGCCGCATGCGGGAGAGAAAATGCAGCCCGTCTTCATCCGGCAGGCCGA
GATCCAGCACGATCAGGCTGTAATGATTGCTGGCCAGCGATAGCGCGGCTTCGTGCGCGG
TGGAGACGCCGTCGCACACGTATCCTTCACTTTGCATCGCCAGAATTAACCCCTGCAACA
GCAGCGCATCGTCTTCAATGACTAAGATTTTCATCAACCAGCCTCTCTACATGGCGTTAA
GATATCATCTGCCGCCTGGTACTCGCGGGTGCTGACGCCGAGCAGGCCGAGCAGGGTGGA
GAACAGATTATCCTGCGAGTAATTCTCTTTTTGCGCCCGCTGCTGCAGACAGTGCGCGGA
AATGCCGTAGCGCTGCTGGTAGTCGGCGGAGAGCCACAGCGCCATCGGCACATGTTTCTG
CGTATCCGGCGCGATGGAATACGGTAGACCATGCAAATAGACGCCATCTTCTCCCAGCGA
TTCGCCGTGGTCGGACAAATAAACCAGGCTAGTGGTAAATTTATCCTGTTTAGATTGCAG
TAGTTTTATCGCTTTATCAACGACATAGTCGACATAAAGGATGGTGTTGTCATAGGTATT
GGTCAACTGCTCCCGGGTACAGCCCTGGATCTCATTGGTGTCGCAGGTCGGCGTGAATTT
GCGAAACGCCGCTGGATAGCGATTGTAGTACGTCGGACCGTGGCTGCCGATGGTATGCAG
CACAATAATGCCATCCTGTTGCAGGTTATCGATATAGCTGTCGAGATTATGGAACAGGAC
GTCATCGTAGCACTCGCCATCGATGCACTGCCCGGTGAGCTTCAGGTCGGTGACGTTCTG
GTGTGGTACCCGGTCGCAGGCGCCTTTGCAGCCGCCGTCATTATCGTTCCACAGCACCCG
GATCCCTGCGCGCTGTAGAATATCCAGGACGCCTTCCTGATGGTGCGCCAGCTCTTCATC
ATAATGTGCGCGCGGCATATTGGAGAACATGCACGGCACGGAAACTGCGGTTGCCGTGCC
GCAGGAAGTGGTATGCGGAAAATAGATCACGCCGTCCTGCCGCATCAGCGGGTTGGTGTC
GCGCGAATAGCCGCCCAGTGAGAAGTTATCCGCTCGCGAAGTCTCGCCGAGCACGACGAT
CGTCAGGTTCTTACGGGGAGCGTTATGCATCACCGCTTTCTGCGTGGCATCTTCGCCAAT
CTTCACCAGCGGCAGGTTGTCCATCCGATGATGAGCATACCAGGAGTTCACGGCCACAAT
GCTGTTGGAAGGGCTCAGGGATTTCACCAGCTCTTTGTTGTTACGGAACACCGAGGCGTA
ATCTTTGTAGAACAGCGCGGCCACCAGAATAATCAGCAGCGCCGAAACGGCGATATTGAG
CAGGCGCATCGCCGCGCCGCGCCACCGCGTGGCGGGCTTACGGATTTTCACCCACCAGGC
GACGAATACCGCCAAAACCCCGGAAAGGCCGAGGACGGCAATCATTTCGCCGGAGAGTAG
AGCAAAGCTTTCCGCCGGAGTGGTGTCGAGGATATTGGTGATCATGCTGCGGTCGATCAC
CACGCCAAAGTTCCAGATGAAGTATTGCGCCGAGGCGCTGAGCAGAATGAACAGGCTAAT
CACCAGCCGGTCCAGCTTCAGGAACGAGGCGAGAGTGGTGAGGATATTCATCACGCTAAT
GGCCACGATCGGCATACTGAGAAATACCAGCCAGTTATGCAGGCTATTTACCGGCAGTAA
CGGGAAAACCTGGCGATAAAAAGCCAGGTTGAGAAAGATGCCGATATAGCAAGCAAAGAG
AATCAGATAAGTCGTGCGACTGACCACCGGCCGACGCAGAGGCAATAACGACATAATGCA
CACCCACAGAAAAAGATGAGGGTATAGTGCCAGCCCTATTTTAAGACAACCTTAAGATTT
TAAGGTGCGCCGAAGAGGGCCGCCTCCGGCGCGCAGGATCAGCCCGGCAGCTGGATCGCT
TTCTCCAGCGCCCCGCGGAGCAGCGCCCGGTCATGACGATAGGGAACGTCGCTGGCCTCC
AGCGGCGTCTGGATCACCAACCGGTCGTCAATGCCGCTGATATCGGCTTTTGGACCGGCG
ATCACCGCATCCACCACCCGCTTGCCTACATAGCGCTCCATAATCGCGATGCGCTCCGCC
AGCGACAGCCTCGCGGCCGGGCTATGCTCTTTGCCGAGGTTATCGATAAAAACCATCGGC
GCCGGGGTGCGGCGCAACGCCTGGGCCATCTCGTCGAGCAACAGGATCGGCAGCAGGCTG
GTGTAAAAACTGCCCGGCCCAATGAGGATCAAATCGGCTTCGGCGATAGCCTCCACCGCC
TCGCGGGTGGCCGGTACCGGCGGGGTGAGCATCAGCTCCTGCGGCACATTATCAAGCTGA
TCAATATTCACTTCGCCATAAACTTCATGGCCTTCATGATCGAGCGCCATCAAATCCACC
GGTTGTTCTGACATCGGGATCAGGAAAGCGTCCACTTTCAGCAGGTTTCTGATCAAATTG
ATCGCCTCTAACGGCCGCACGCTCAGGTGATCCAGCGCCTTTAACATCAAATTTCCGAGG
TTATGCCCGGAAAGCTCGCCGTTACCGCCAAAACGATACTCAAACATCGCCGACGCTACG
CTCGGCTCGGCAATTAACTGATTGATGCAATTGCGCATATCGCCCCAGGCAATGCCACCT
TCCGAACGACGGATCCGCCCGGTGGAACCCCCGTTATCGGTGGTGGTGACAATGCCGGTC
AGCCGTGAGCCGAGCGAGGAGAGGGAGGACATCACCCGGCCCAAACCATGCCCGCCGCCG
AGCGCGACCACCCGATCGAGGTCAGCGAATGTACGATTGCGCATAGAAATTCCTTATTTC
ACATAAACGGCCACACACTACCCGATCTACCCCTAAAAGACGATGGGAGGAGCCCGACAA
ACTGACCGACATCAAGGCAAAAAAATGATTTATGGCTATTCTGTAGCGAAAATGCACGAA
GATAGCGATATGTATAAGATTATATAGCGAAATCGCCAATGGCGAAACTGCCTGTAACGC
GCTACTATCGACATAACCTGTTAACACTCTAGCCTCTTCGCCTGTGTCAAAAGATATGGC
GATTTGGCCGCGACGCCGCCGGTTGTCGCCAGGGCGTGGAAAGAAATGACCGCGTCTCCC
GTATTTGGAAAGGTGTATATGGCCTCACAGCTTACCGATGCATTCGCGCGTAAGTTTTAT
TACCTGCGTCTGTCGATTACCGATGTGTGCAACTTCCGTTGCACCTACTGCCTGCCGAAC
GGTTATAAGCCCGGCGCCGTCAATAACAATGGCTTTCTCAGCGTAGACGAAGTACGCCGG
GTTACGCGCGCTTTCTCTGCGCTGGGCACCGAAAAAGTTCGCCTCACCGGTGGGGAACCC
TCCCTGCGCCGCGACTTCACCGAGATTATTGCCGCCGTGCGTGAAAACCCGGCGATCCGT
CAGATTGCGGTCACTACCAACGGTTACCGCCTGGCGCGCGATGTCGAACGCTGGCGCGAT
GCCGGCCTGACGGCGATTAACGTCAGCGTTGATAGCCTCGACGCCCGCCAGTTCCATGCC
ATCACCGGCCAGGACAAGTTCCACCAGGTGATGGACGGCATTGACGCCGCCTTCGCCGCC
GGCTTTGACAAGGTAAAGGTGAATACCGTGCTGATGCGTGATGTTAACCATCACCAGCTC
GATACCTTCCTCGCCTGGATCCAACCCCGTCGTATCCAGCTGCGCTTTATTGAGCTGATG
GAAACCGGTGAAGGCAGCGACCTGTTCCGCCGTCACCATCTCTCCGGCATGGTGCTGCGC
GATGAACTGCTGCGCCGCGGCTGGATCCATCAGATCCGCCAGCGCAGCGATGGCCCGGCG
CAGGTCTTTTGTCACCCGGACTACGCCGGCGAGATCGGCCTCATCATGCCGTATGAAAAA
GACTTCTGCGCCACCTGCAATCGGCTGCGCGTCTCGTCCGTTGGCAAACTGCACCTGTGC
CTGTTTGGCGAAGGCGGCGTCGACCTGCGCGACCTGATGGCCGAAGACCAGCAGCAGGCC
GCGCTTGAGGCGCGGATCGCCGAAGCCTTAACCCATAAAAAGCAGACCCATTTCCTGCAT
CAGGGCAACACCGGTATTACGCAGAACCTGTCCTATATTGGCGGTTAATCGTTTTCGAAA
GGAGCATTCAGATGAGCCAGGCTAGCGCTGAGTTTATCCCGACCCGTATTGCTATTCTTA
CCGTTTCCAGCCGTCGCGGCGAAGAGGACGACACTTCCGGTCACTGGCTGCGCGAGGCGG
CGCAGGAGGCGGGGCACCAAGTCGTCGAGAAGGCGATCGTCAAAGAGAATCGCTACGCCA
TCCGCGCTCAGGTATCGGCGTGGATAGCCAGCGATAACGTGCAGGTGGTGCTGATCACCG
GCGGCACCGGTTTTACCGACGGCGATCAGGCGCCGGAAGCGCTGCTGCCGCTGTTTGATC
GTGAGGTCGAAGGCTTTGGCGAAGTGTTCCGCATGCTGTCGTTCGAAGAGATCGGCACCT
CGACGCTGCAGTCCCGGGCCGTGGCCGGCGTCGCCAACCGCACGCTGATTTTCGCCATGC
CGGGCTCAACCAAAGCCTGCCGTACGGCGTGGGACAACATCATCGCCCCGCAGCTTGATG
CCCGCACCCGTCCCTGTAACTTCATTCCACACCTGAAGAAATAATCTATGTCACAACTGA
CCCATATTAACGCCGCGGGCGAAGCCCATATGGTCGATGTCTCCGGCAAAGCGGAAACGG
TGCGCGAAGCGCGCGCCGAGGCTTATGTCGAAATGCAGGCGACGACCCTGGCGATGATTA
TCGACGGCAGCCACCATAAAGGCGACGTGTTTGCCACCGCGCGTATCGCCGGGATCCAGG
CGGCCAAACGCACCTGGGAGCTGATCCCGCTGTGTCATCCGCTGATGCTCAGCAAAGTGG
AAGTCAATCTGCAGGCGCAGCCGGAACATAACCGGGTGCGCATTGAATCGCTCTGCCGAC
TCACCGGTAAAACCGGCGTTGAGATGGAAGCATTGACCGCCGCCTCGGTTGCCGCGCTGA
CCATTTACGATATGTGCAAAGCGGTGCAGAAGGATATGGTGATTGGCCCGGTGCGCCTGC
TGGCGAAAAGCGGCGGTAAGTCCGGCGATTTTAAGGTGGGTGAATGCCATGATTAAGGTT
CTGTTTTTTGCCCAGGTGCGCGAGCTGGTCGGTACCGATTCGCTGACCCTTGATGCCAGC
GAACTGGCGACTGTCGAAGCGGTTCGTCAGCAGCTTGCCGCCCGCAGCGATCGCTGGGCG
CTGGCCCTGGAGGAGGGCAAGCTGCTGGCGGCGGTTAACCAGACGCTAACCTCTTTCGAA
CATCCAGTGGCCAGCGGCGACGAAGTGGCGTTCTTCCCACCGGTAACGGGGGGCTGACAT
GACGCAAACCCGTATCGTGGTCAGCCCGGCGCGCTTTAGCGTCAGTGAGGAATATCCCTG
GCTGGCGGAACGCGATGAAGACGGCGCGGTGGTCACCTTCACCGGTAAAGTGCGTAACCA
CAACCTCGGCGACAGCGTGAAGGCGCTGACCCTCGAGCACTATCCGGGGATGACTGAAAA
ATCGCTGGCGGAAATTGTCGAGCTGGCGCGCGAGCGCTGGCCGCTGGGCCGGGTGACGGT
TATCCATCGCATCGGCGAAATGTGGCCGGGGGAAGAGATTGTGTTTGTCGGCGTCACCAG
CGCTCACCGCGGCAGCGCCTTCGCCGCCGGCGAGTTTATTATGGATTACCTGAAAACCCG
CGCGCCGTTCTGGAAGCGTGAAGCGACGCCGGATGGCGAACGCTGGGTCGACGCCCGCGA
CAGCGATCGCCAGGCGGCAGAGCGCTGGTAGTGTGATACGCTTACAGGGTGAAACTTTGT
TTATCAGGAGAGAGTCATGGACAGATATCCGCGTTCCGATTCAATAGTGCAGGGCCGTAC
CGGCCTGCAGACTTACATGGCGCAGGTGTACGGCTGGATGACGGTCGGCCTGCTGCTGAC
GGCGTTTATCGCGTGGTTTGCAGCGAATACTCCGGCGGTGATGATGTTCGTCTTTTCGAG
CAAAATCACTTTCTTCGGGCTGATTATTGCCCAGCTGGCGCTGGTGTTTGTGCTGTCGGG
AATGGTGCAGCGGCTGAGCGCCGGGATGGCCACCACGCTGTTTATGCTCTATTCGGCGCT
GACCGGACTGACGCTATCGAGCATTTTTATCGCCTATACCTATTCATCGATCGCCAGCAC
CTTTGTGGTCACCGGCGGGATGTTTGGGGCGATGAGCCTGTATGGTTACACCACGAAGCG
CGATCTGAGCGGCTTCGGCAGCATGCTGTTTATGGGGCTGATTGGCATCGTGCTGGCGTC
GCTGGTCAACCTGTGGCTGAAGAGCGAGGCGCTGATGTGGGCCGTGACCTATATTGGGGT
GGTGCTGTTTGTCGGCCTGACGGCGTATGACACCCAGAAGCTGAAAAACATCGGCGAGCA
GATTGATACCCGCGACAGCGCCACGCTGCGTAAATACTCGATCCTTGGCGCCTTAACGCT
GTATCTGGACTTCATCAACCTGTTCCTGATGCTGCTGCGTATTATGGGCAACCGCCGCTA
ACCTCTTTATATCACGGGGTTGCATCTCCGAACGCCCGGCAAGCGCAGCGCCGCCGGGCG
AGATATCAGGCACGATACCCGTGATGTTGCCGGGTGGCGGCTGCGCCTTACCCGGCCTAC
AGGATCCTCTCACAGGCTCACACCCCGTAGGCCCGCGCAAGCGTAGCGCCGCCGGGCGAG
ATTTCAGGCACGGTACCCTTGATTTTGCCGGGCGGCGGCTGCGCCTTACCCGGCCTACAG
GATCCTCTCACAGGCTCACACTCCGTAGGCCCGCGCAAGCGCAGCGCCGCCGGGTGATGG
CATCAGGCCCGGTACCCTTGATTTTGCCGGGTGGCGGCTGCGCCTTACCCGGCCTACAGG
ATCCTCTCACAGGCTTACACTCCGTAGGCCCGTGCAAGCGCAGCGCGGCCTGGCCGTTTC
ATTCGCGGGCCAGCTTGCGCTGGTTCTTTTGCCGTAGCTTTTTCGCCCGGCTCTCCAGCA
GCAGATAGGCCACCGTCGCCAGCAGCAATGGCAGGAAATAATAGAGCGCGCGCCAGGCGA
GCAGGGCGGCAATGATCGCGCCCTTCGAAATATCTTCCCCGGAGAGCATGGCGATAAACA
CCGCCTCCAGCACGCCGATCCCAGCCGGAATATGGATAATCACCCCGGCGATACTGCTCA
CCAGCAGCACCCCTAATACCAGAAAATAGTTAATCTCGCTGCCCAACAGCAGCCAGATTA
TCGCCCCCATCGCCATCCAGTTCGCCGCCGAGAGCCCCATCTGCAGCAGCGCGAAGCGCC
AGGAGGGCAGCACCAGCCGCTGGCCTTTAATCGTCAGGTGACGGCGTTTGGCGAACGCGC
AGCCGAACAGATAGCAAAGCGTAAGGATCAGCATCACCCCGCCGATAATACGCAGAGTGG
TCTGGCTGATGTACCAGTGCGGCGGCAGCTTCACCAGATCTGCCGTGAATATCACCCCGC
CCAGCAGAATATAGCCCAACCAGTTGGTGGTAATGCTTAAGGAAAAAATACGGGTGATGG
TGCTGCCGTTCAGCCCCAGCCGCGAGTACAGCCGGTAGCGCATACCGATCCCGCCGACCC
AGGTGCTGAGTGTCAGGTTGAAGGCGTAGCAGATAAACGACACCAGCATGACCTGGCGTT
TCGCCAGCTTGTGCCCGCAATAGGCCCGACCGAGCAGATCGTAGCAGCCGTAAATGAGGT
AGCTGACGATAACCAGCGCAATGGCGCTAAACAAGGCCAGCCGATCGTAGCCGCGGATCA
CCTTCCACACGTCCTGCCAGTCGACTTTTTGCGCGTAGATCACCAGCAGGACGATGACGG
CGATAAAAAAGAGCACGGTCAGCACTCTTTTCGCCATCCGCCAGCGGGGATGTGATTTGC
TCATAGTGGATTATCCCTGGCTGGAGACTCGACGCGGTCCTGAGTTTCAATTTCCGGCTG
GACCGGCGGGCTGACTCTGGCCAGCCGCGGGGTATGAGCCGGTAACCAGCCGACCCATGC
CGGGAAGTGGCGTAGAAAGTGGAAAGCCATCACGCTGACGCCCAGCCGCCACCAGTTGCG
TTTCGGCAGCATCGTTTTATCGATCCGCTGGCAATCCCGGGCGATAAGCCCGTTGAGATT
ATCGCGCAGCGTCTGGTTAAACACCCGATCGTGGATGATCAGATTGGCTTCCAGATTCAG
CGACAGGCTGAGCGGATCCAGGTTGCTTGACCCAACGGTGGCCCAGTGGTCGTCTGCCAG
AGCGACCTTGCCATGCAGCGGGCGACGGCGATATTCGTAAATCTGCACCCCGCCCTTAAC
GAGATAGTGATAGAGCAGGTGGGCGCCAAACTTCACAATGGGAATATCCGGTTCGCCCTG
CACGATCAGCTTAACCCGTACTCCGCGCCGCGCGGCATTGCGCATCGCATGCAGCAGGCG
GTAGCCGGGGAAAAAATAGGCGTTAGCGATAATCACTTCCCGGCGGGCGCTGGTCAGCAT
CTTCAGGTAGTGGCGTTCAATATCGTCGCGGTGATCCTGGTTGTCGCGCCAGACGAACAG
CGCCTGCGCCTCGCCGGGGGTCTGGTTAACCTCCGGCTGGTGGCGACGACGTCGCCACCA
GCGGCGGGCGGTTTCGCTGTTGGGCAGGTTTTCCAGCTCGAACTGCAGGATGTCGAGCAC
CACCGGCCCTTCGACCTGCACCGCATAATCCTGCTTCGCCTCCGGACCGTAGTCGCTCAT
ATGTTCGGCGGAGTAGTTAATACCGCCGACAAAGGCGGTGGTGTCGTCGATTACCACGAT
TTTACGGTGCATGCGACGGAACAGATTGGTGCGCATCCCCATCAGCTTAGGACGCGGATC
GTAGTAGCGGAAAATCACGCCAGCGGCGGTGAGCTCGCCGACAAACTCATCGCTGAGATC
CGGGGAACCATAGCCGTCGAGGAGCACCTCCACCTGGATGCCACGGCGGGCAGCCTCGAG
CAGGACCGCGTGCAGCCGCCGGCCTACCTCATCTTCAAACCAGATAAAGGATTCGAGGAT
CACCCGCCGGCTGGCGCGACCGATGGCCGCAAACAGCGCCGGATAGTACTGGTCGCCATT
CTCCAGTAGCGTAATGCGGTTGCCTTCCTGCCAACGACATTTCACAAATGTATCTCCACG
CTAAGGGGTGCATGATCGGACAGATGCCGCCATTGTTTAAGGGCCAGCGCCTTCGGGCGA
CTGGCGTGGGCGTTCTTGACGTAAATGCGGTCGAGGCGCAGCAGCGGAAAACTGACCGGA
AAGGTGCGCGCCGGCCGTCCGCGGGCGCGGGTAAAGATCTCTTCCAGACCGGCCTGGGCT
TTTAACGGCTGGTTAGCCTGCTGACGCCAGTCGTTAAAATCGCCAGCCACCACCACCGGC
TCGCCCGCGGGCAGGGTATTGACCCACTCCGCCAGCATGGTCAACTGCGCCTGCCGTTGG
TCGGCGCGTAGACCGAGATGGACGCAAATCACGTGAATAGTTATCCCGCTCTGCGGCGGC
ACGATGCGGCAGTACAGCAGGCCGCGCTTCTCCCCGTTGCCGACCGAGATATCGCGATTT
TCGTAGTATTCAATGGGAAAGCGCGACAGCACGGCGTTGCCGTGGTGGCCTTCCGGATAA
ACCGCATTGCGCCCGTAGGCGTAGTCGCTCCACATGGTGTCGGCGAGAAATTCATAATGG
GTCGTATCCGGCCAGTTTTCGATGTGCAGCGGATGTACCTCATGAGCGCCCATCACCTCC
TGCAGGCAAACAATATCCGCGCTAACGCTGCGCACGGCGTCGCGCAGTTCGGGCAAAATA
AAACGCCGATTAAACGCCGTAAAGCCTTTATGGGTGTTAATTGTCAGCACGTTCAACGAA
AATCCCGCCGTTGGCTCAGCCATAATTCTCCAGTAAATGTCACTTTCCTGAATAAAATAG
TGTAGTAGACGTCACAAAAAGATGCGGTGTTACGGAATTTTCCGTAAAGTGCGGTACTCT
GAGTAGCAGAGAAAAATCCTTCAGGAGAGAAGCCATGAAGTGGCAACAACGTGTACGCGT
CGCAACGGGTCTTAGTTGCTGGCAGATTATGTTGCATCTACTGGTCGTGGCAGTACTGGT
GATGGGTTGGATGAGCGGCGCGCTGGTGCGCGTCGGATTGGGACTGTGCGTCCTCTACAG
CGTCACGCTGCTGGCGATGCTGTTTTTACAGCGTCACCATGAGGCGCGCTGGCGCGATGT
GGGAGACTTCCTTGAGGAGCTCACCACGACCTGGTACTTCGGCGCGGCCATGATAGCGCT
GTGGCTGCTGTCGCGCGTGCTGCACAACAACCTGCTGCTGGCCCTCGCCGGGCTGGTGAT
ACTGGCAGGCCCGGCGGTGGTCTCGCTGCTGGCGAAAGATAAGAGCCGTTACCCTAAAGC
GTTCGGGCTACAACAAGGCGGCAACGCAGCGAATCCCCAGAAGCATAGATAACTATGCGA
CTGGGGTGAGTAAGGAAAGCCAACGCCGTTGTAGTTTGAACGATGACGGGTATTACGCAA
TCTTCCTTCGGAACATCGCATACGCCGCTGAGCCGGTGGTGGCCGCTATGACCAGTAGCG
GCCACAAACTTCCCCACACAATCTCCAGACTCGCATCCTTCAGATAAATTTGCTTGGTGA
TATCGGTAAAGTGGCGGATGGGATTTATCCAGGTCAGATCCTGCAGCCACTGCGGCATGT
TTTCCACTGGTGAGACGTACCCCGACAGGAGAATAGCCGGCATCATAAAGACGAACACGC
CGATAAACGCCTGCTGCTGGGTGGCGCACAGCGACGAAATCAATAAGCCAAAGCCCACCA
GCGATAGACCGTAAATCACCATGGTGAAATAGAACAGCAGCAGCGAGCCGGCAAACGGGA
TCTGATAGGCCCAGATACCAATCGCCAGCACGATAGTTGCCTGCAGGGTGGCGACGATCA
GCGCCGGCACCGCCTTGCCGACGAAAATTTGCCAGGTGGCGAGGGGGGAGACCAGCAGCT
GGTCAAGGGTGCCCTGCTCGCGCTCGCGAGCCACCGACAGCGAGGTGACGATCATCACCC
CGATGGTAGTGATCATGGCGATAAGCGACGGCACCACGAACCATTTATAGTCGAGATTCG
GGTTGTACCAGTTGCGCACCACCAGCTCGCTGTTGTTCGGCTTCGCTTTACCCTCCAGCA
GCTCCTGCTGATAGTTTTTCACAATCTGTTGCAGATAGTTGGCGGCGATTTGCGCGCTGT
TGGAGTTGCGTCCGTCGAGCAGAAGCTGCAGCGGGGCGGTTTGATAGTTATCCAGATTGC
GCGAGAAATCGGCCGGGAAGCGCACCACCAGCAGAGCTTTTTGTTCATCGATGGTCGGCT
GGATCGCCTGCGGGCTTTGCAGCAGCAGGACGTGGGTAAAGGCTTTGGCGCGGGCAAAGC
GCTGAGTGAGTTCCACCGCGTGGCGACCGCTGTCCTCGTTGTAGATAGCGATGGTGGCGT
TGGTCACCTCCAGCGTCGCGGCAAAGGGAAACAGCAGCACCTGAATCAGCACCGGCATGA
TTAAAATCGCCCGCGTCTGCGGCTCGCGCAGCAGCGACTGCAGCTCTTTGCGGATTAATG
TCCATAAACGGTGAAACATAATAGCTCCTTTGGCCCATTCAACCACGCCGGGCGGCACTG
CGTTTGCCCGGCCTACGGGATCGGCGAACCGTATAATCGATGTTGGTTAAACCGTAGGCC
CGGTCGGCGCAGCGCCACCGGACAAAACCTAATCCAGACGCCGTTTGGTTTTCAGCCACG
TCAGACCGATAAACATCACCGCCGACGCAATCAAAAACAGCACGTTGACCAGCAGCACCA
CCGGAATATTGCCCGCCAGAAACAGGCTTTGCAGAGTACTAACGAAATAGCGCGCCGGGA
TCACATAGGTCACCGCGCGGATCACCGCCGGCATACTGTCTATCTGGAAAATAAACCCGG
ACAGCATAATCGACGGTAAAAAGGCGGCGTTCAGCGCCACCTGCGCGGCGTTAAACTGGT
TGCGGGTAATGGTTGAGATCAGCAGCCCCATCCCCAGGGTGCTGAGCAAAAACAGACTGG
TAATGACAAACAGGATCGGCAGCGAGCCGCGATAGGGCACGCCGAGAATAAATACCGACA
CCAGCATACACAACAGCATCGCCAGCATGCCGAGGAAATAGTAGGGAATGAGCTTGCACA
GCAGCAGTTCGGCGCGGGTGATCTCCGTCGACAGCAGCGCCTCCATGGTGCCGCGCTCCC
ATTCGCGGGCCACCACCAGCGAGGTCAGTATGGCGCCGACCACGGTCATGATGATGGTGA
TCGCCCCGGGGATAATAAAGTGCTGGCTAATAGCCGCCGGGTTAAACCAGTAGCGCATCT
GCACGTCGATCAGCGGTTCAAAGGTTTCGCCGCGGTCTTCCGCCCGCTGCTGCTGCCAGA
TTTGCCAAATACCTTCCACATAGCCCTGAGCGAAGTTGGCGGTATTGGGCTCGCTGCCGT
CGGTGATGAGCTGCAGCGGTGCGTCGGCGCCGGGGCGGGCCATCTGGCGGTCGAAATCCA
CCGGAATGACCACCATGGCGCGGATGCGCCCGGCCTGCATCATCTCAATCAGCTGCCTGC
GGCTGTCGCTGACGGTGGCGTCGATATAGGGCGAGCCGGTCATGGTATGGACGAAATCCA
GCGCCTCTTCGCTCTGCTGCTCAAGCAATACCCCGACCCGCAGCCTGCTGGAGTCGAGGT
TAATGCCGTAGCCGAAGATAAACAGCAGCAGCAGGGGGATCACCACCGCGATCAGCCAAC
TGCTGGGATCGCGCACAATCTGCCGGGTCTCTTTGACGCACAGGGCGCGGACCCGCCGCC
AGGAGAGAATGCTATTGCCCATGGCTATTCTCCTTGTCCCAGCGGTTAATCAGGGTAATA
AACGCCTGCTCCATGGTTGGGTCCGTCTGGCTGTCGTCCGCCGCCTGGGCCTTCAGCGCG
TCCGGGGTCCCGCTGGCGATAAGTTTGCCGTGATAGACCAGCCCGATGCGGTCGCAGTAT
TCCGCCTCATCCATGAAGTGGGTGGTGACCATTACCGTCACGCCTTTATCAACCATGCTA
TTGATATGTAGCCAGAACTCGCGGCGGGTAAGGGGATCGACGCCGGAGGTGGGTTCATCG
AGAAACAGAATATCGGGTTCATGCATCAGGGAGCAGGCCAGCGCCAGCCGCTGCTTGTAG
CCGAGCGGCAGCTCGTCGGCGGCGTGGCGGGCGATACTTTTCAGGCCAAAGGCATCGCTC
ATCCGGGCGATTTTTTCATTTTGCGCCCGGCCGCGCAGGCCATAGACGCCGGAGAAAAAG
CGCAGGTTTTGCTCGACGCTGAGGTTGCCGTACAGCGAAAATTTTTGCGCCATATAGCCC
AGATGCTGGCGCGCCTTGCCAGAGCTGACCTTGAGATCCATTCCCAGCACCAGCGCTTTG
CCGGAGGTGGGCACCAGCAGGCCGCACATCATTTTGAAGGTGGTGGATTTCCCGGCGCCG
TTGGGGCCGAGCAGGCCGAAAATTTCACCGCGCTTAACCTGGAAATCGACATGGTCGGTA
GCGGCGAAATCACCAAACTTTTTCGTTAACGACTGTGCTTCAATGACCGTTTCCTCTTTG
CTGCCGTCAACGCGATGGATAATCGCCCCCAACGGCGATTCAGCGGTCCCGGCGCCGCCG
AGCAGGTCGATAAACGCATCTTCAAAGCGCGGCGCGGTGTCGGCCACCTGCAGGGGCGGC
ATGTCGCCATGCTGCTGGACTTCCTCAATGCGCGCGTCCTTTTTCAGGATCAGACGCACC
GATTTGCCCTGGATCACCCCGTCGCTAACCTGCGGCAGCTTCAGCGCCCGCTGCAGCAGG
CGGCGGTTGTTCTCCTGCGGGCTGGAGACCAGAAAGCTGCGCCCGGCCATGGTTTGCGTC
AGCGCCGTCGGCTCCCCTTGATAGAGCAGTTTGCCTTCGTTCATCAGCAGCACATCGCGA
CACTGCTCGGCTTCATCGAGATAGGAGGTGCTCCACAGGATCAGCATGCCGTCGCCGGCC
AGCTCGTGCACCATCTGCCATAGCTCGCGGCGCGAGATAGGGTCGACGCCGACGCCGGGC
TCATCGAGCAGCAGTACTTTCGGATCGCCCACCAGGGTACAGGCGAGGCCCAGCTTTTGC
TTCATCCCGCCGGAAAGCTTGCCTGCCAGCCGTTCGGTGAATGGACCAAGGGAGGTGAAC
TCCAGCAGGCGGTCGAAAATTTTCTTCCGCGCCTCGCCGGTGACGCTGCGCAGGTCGGCG
TACAGGGTCAGGTTTTCCATCACCGTCAGATCTTCATACAGGCCGAACTTCTGTGGCATA
TAGCCGAGCACCGCGTGCAGGGCGCTGTCGTCTTTTAGCGGGTCGAAGCCTATCACGCTG
GCGCGGCCCTCATCAGGCTTGAGCAATCCGGCGAGCATTCGCATCAGGGTGGTTTTCCCC
GCGCCGTCGGGCCCCACCAGCCCGGTGACGTAGCCGGCGCGGATCGTGCAGGTGAGCGGC
GCTACCGCTGGCCTGTCCATACCGGGAAAACGGCGGCTCAGGCCGTTTAAGGCGATGACG
GTCTCACTCATGTCCGTTCCCGTGGCTAAAGGAGATGGTCACCGGCATTCCCTGGCGCAG
CGCGCCGTCGGCATCAGTCACCACAATGCGCAGACGGTAGACCAGATCGGTGCGCAGATC
CGGGGTCTCGACGGTCTTCGGCGTGAATTCAGCGCTCGGCGAGACAAAACCGATTTTGCC
GTGATAGGGCTTATCCGGCCGGCTGTCGGTATAGAGCAGCACTTCTTGTCCCGGCTGCGC
CTGGCCGAGGTTTTTCTCGTCAACATAGGCGCGGACCCACACCGGATGCGTTAACGACAG
CGTCAGTACGGTACCGCCGGCGTTGAGCATAGTGCCGGGCTCGACGGCGCGGGTCATCAG
CGTACCGTCAGAAGGGGCGGTGAGCACGGTATCGTGCAGGTCCAGTTTGGCCTGGGCCAG
CGCCGCCTGCGCCTGTTCCAGACTGGCTTTGGCCTGGGCAATCTCCTGCGGGCGGTTACC
GGCGCGATACTGACGCAGCTTATCCTGCGCCGATTTGAGCGTTGCCTGCGCCTGATCGCG
CGAGGAGCGGGCATTCTCCAGATCGTTGGCGGAAATGGCGCTGCTGGCGCGCAGCCCGAG
CTGGCGCTGATAAAAGTTTTGCGCATAGTCGTAAGCGGCCTGCGCCTGTTTCACCGCCGC
CGCGGCCTGGGCAATCTCTTCCGCGCGGTAGCCGGCCATCATCAGGTCATACTGCGCCTG
GGCGGTGGAGACATTGGCCTGGGCCTGCAGCAGGGCATTTTCATACGGCGCGCGGTCAAG
CTCGCCGAGAGTTTGCCCGGCGCGGATGCTGTCGCCTTCGTCGACGGTCAGCGAGGCCAG
CCTACCGCCAACGCGGAAGCTCATGTTGACGGTGCGGATATCGACATTGCCATACAGGGT
CAGCGGCTGCTGCCGGCTGCTCTGGTACCACCACCAGCCGCCGCCCAGCGCGGCGAGAAG
AATCACGATCAGCAGAATGACGACGACGGGTTTTTTCATCAGCCCAAACTCCTTTGCGAT
AACCCATGCAGGATGAAATCGATATGACAGGTAATGACTTCGAAAATCTGTTCCGTTTTT
TGCGCGTCAAACTGCGTCCAGCCGGTGCGCAGCAGGATAGTTTCACGCCCGAGACGGAAA
GCGAGCACCTCGCCCAGCAGGGCGTGGGTATGGAGGATCATTTGCGTATCACTGGCTTCG
CAGCCGGTCCAGGCGGCAATCAGCCGGGTGAGATAATGGTGCAGGGGGGCAATCACCTGC
TGGTGGATCAGATGGTAGGCGGCGGTCGGCGCCAGCTGCTCACGGGAAATGAATTTGCTT
AAGTTAACCGTATCGTCCTGGGTGAGCAGCAGGATCATGTTGTGGCAGGCGCTAAGGATG
AGGTCGCGGATCGCCTGGCGATCCGGCGCTTCCCCGGCAAGCAGGTGCTCCGCCGCTTCG
GCCTGCGGGCGAAAATTGTCGCCGATAAAATCGGCGATCCACTGGGCGCAGGCAAGATAC
AGATCGTCTTTCGAGCCAAAATAATAGGTGATAGCGGCGATATTCTGCCCGGCCTGGGCG
GCGATATCGCGGGTGGTGGCGTGCTGGCCGTACTCGCCAAACTGGGCGATAGCGGCCGCG
ATAAGCTGATTTTTTGCCTGTTCGCCTTTACTGGTCATCGCGCTCGGTAAAAATTAATCA
ATCGATTGATTAACTTTAGGCGCCGACTGGCGGTTTGTCCACCAGCCGGGATCAAATATG
GAACCCTTCCTCTTTCAGCTCTCCGGCGACCCAGGCGAAGAAGCGCTGGACCTTCTCCTT
CTGTTCATTAGCGTGGGGGAGGACGAAGTGGTGCGCGCCGACCGGCATGCTCCGCTCGTC
GGCAAATACCGGCGTCAGCTGTCCCTGGCGCACGTGTCCGCCGGCCAGCAGATTGCTCTC
GAGGATCACGCCCATCCCCATTCTGGCCGCCTCGATGCTCATATATGACCGGTCGAAATT
AAAAATGAAGTTTTTATGCCAGCCGCGGACCTTGTGCCACGACAGCCAGTTGCTCCAGTT
AATCAAGGTGCTGTCGGAGTGGATCAGATCGCAGGCCAGCAGATCTTCCACAGCCTGCAC
AGGATGGCTGGCTAAATAAGACGCTGCGCTGTAGGGCAGGACGCGCTCATTTTTAATGGT
TCTGACCAGCAACGTCGGCCACTGTGACAGCCCGTGACGAATATCGATATCAATATTATC
CCGGGAGAACTGGATGCTTTCGTATGAACAGGTCAGGCTGATTTTTAACGCCGGCCACGC
CTGGCGGAATTTATCCAGACGGGGCATCAGCCATAGCAGGCCGAAGCTCGGCGCCGAATG
AATGCGTAAATAATCCTGATGGATATCGTTGATCACCTGGCTGGTGGCCTGGCCAATCAT
ATTCAGCGCCCCGGAGACCTCTTTGAGATATTTTTCTCCCACCGCCGTTAACGTGACGCC
TTTGCTGCTGCGGGAGAACAGTTTTTTCCCCAGAAAGTGCTCCAGGCTGGCTATCTGATG
GCTGACCGCCGAGGCGGTAATATTGAGATTCTCTGCGGCCAGATTAAGGCTGCCGGTAGC
GGCGACTTCAATAAAAGCCTGGATATTGCGTAAAGAGGGCATCGGCAGATTTTTATTGGG
TAGCGGTTGGCTCATGGCGGCATCCTGCGCGGGGCGCGAATAAAAGAAAATAGCGAACAG
CGTGGCGCAGCCGGGATGTACAGCATAGGGAAAAGCGAAAAAACAACGTTAATTTGTGAT
GGGCTTAACAATTTATCTTGTTAAAAGCGCGCAGGTCAGTAAACGCTAAAAATTTGCGGG
AAGTCACTAACTCAATTTTTCTCAATCATAATTGAGGTTTTTTGAATACCGTTTCATTTT
GGGGTTGTTATATTCCTCTCACAGGCCTGATAACAAACTGCGATGTGCTTGCATCGCAAT
TATAAAACACCTAACCACCTGTTTCGCTGGCGAAAAGCATTTATCTCTTGCTCCTGTATG
GATAGTAAAACGCGGTGATCCGAAGCGGCAGCTTACAGCGAAGTGGATGAGGTATAAAAC
GAGGAAACCCTATGTCACGTATAGATACGCTGGTCTGTACTGACGCCAGGAAAACGAAAT
ATCGTTTCGTGGTTTTGACGATGATTTTTCTGGTGTATGCCATCAATTACGCCGACCGAA
CGAATATTGGCGCGGTACTGCCTTTCATCATTGATGAGTTTCATATCAATAATTTTGAAG
CCGGGGCCATCGCCAGTATGTTTTTCCTCGGCTATGCGGTAAGCCAGATCCCGGCCGGCT
TTTTCATCGCCAAACGCGGTACCCGGGGGCTGGTATCGCTCTCCATTTTCGGCTTCTCCG
CCTTTACCTGGCTGATGGGCACGGTGAGCTCCGTGTTTGGCCTGAAGCTGGTGCGGCTGG
GACTGGGGCTGAGCGAAGGGCCTTGCCCGGTGGGGCTGGCTTCCACCATAAATAACTGGT
TTCCACCAAAGGAGAAAGCCACGGCAACCGGCGTTTACATCGCGGCGACCATGTTTGCGC
CGATTATTGTGCCGCCGCTGGCGGTGTGGATTGCGGTGACCTGGGGCTGGCGGTGGGTCT
TTTTCTCCTTCGCGATACCCGGAATTGTGGCGGCCATCGCGTGGTATCTGCTGGTCAAAT
CCAAGCCTGCTGAGAGCGGATTTGTTTCCCAAAGCGAACTGGCAGAGATTAATGCCGGGC
GTGAAAGTCATGATAATAGCGTACGCGAAAATATCTTAATTGCCGAAAGATTCACCTGGC
TGGATAAAATCATTCGGGTAAAGAAAATGGCGCCAATTGATACGGCGAAAGGCTTATTCA
CCTCAAAAAATATTCTCGGTGACTGCCTGGCGTATTTTATGATGGTTAGCGTGCTGTACG
GATTATTAACCTGGATCCCCCTGTATTTAGTCAAAGAGCGCGGTTTCGATGTAATGAGTA
TGGGCTTCGTGGCCAGTATGCCGTGCATCGGCGGCTTTATTGGCGCGATCGGCGGCGGAT
GGGTTTCGGATAAGCTATTAGGCCGCCGGCGTAAACCCACCATGATGTTCACTGCGGTGT
CAACGGTGGTCATGATGCTAATTATGCTGAATATCCCGGCCAGCACCCTGGCAGTTTGTA
TTGGATTATTCTTTGTCGGCTTTTGTTTAAATATCGGCTGGCCAGCCTTTACCGCGTACG
GTATGGCCGTTTCGGATAGCAAAACCTATCCAATCGCCTCTTCCATAATTAATAGCGGCG
GCAACCTCGGTGGATTTGTCGCGCCGATGGCGGCTGGTTTCTTGCTTGATAAAACCGGGA
GTTTTAATTCTGTATTTACCTATTTTGGTATCTGCGCCGCCATTGGTTTGGTGGTGATTC
TTTTCCTCGATGAACCACAATAACGGAAATATATCCTGTTAATTAATATGACGTAATGTC
ATGGAGTGAAACTATGTTATTAAAAGATAAAGTCGCCATTATTACTGGCGCGGCCTCCGC
ACGCGGTTTGGGCTTCGCGACTGCGAAATTATTCGCCGAAAACGGCGCGAAAGTGGTCAT
TATCGACCTCAATGGCGAAGCCAGTAAAACCGCCGCGGCGGCATTAGGCGAAGGCCATCT
CGGCCTGGCAGCCAACGTCGCTGATGAAGTGCAGGTGCAGGCGGCCATCGAACAGATCCT
GGCGAAATACGGTCGGGTTGATGTACTGGTCAATAACGCCGGGATTACCCAGCCGCTGAA
GCTGATGGATATCAAGCGCGCCAACTATGACGCGGTGCTTGATGTTAGCCTGCGCGGTAC
GCTGCTGATGTCGCAGGCGGTTATCCCCACCATGCGGGCGCAAAAATCCGGCAGCATCGT
CTGCATCTCGTCCGTCTCCGCCCAGCGCGGCGGCGGTATCTTTGGCGGACCGCACTACAG
CGCGGCAAAAGCCGGGGTGCTGGGTCTGGCGCGGGCGATGGCGCGCGAGCTTGGCCCGGA
TAACGTCCGCGTTAACTGCATCACCCCGGGGCTGATTCAGACCGACATTACCGCCGGCAA
GCTGACTGATGACATGACGGCCAACATTCTTGCCGGCATTCCGATGAACCGCCTTGGCGA
CGCGATAGACATCGCGCGCGCCGCGCTGTTCCTCGGCAGCGATCTTTCCTCCTACTCCAC
CGGCATCACCCTGGACGTTAACGGCGGCATGTTAATTCACTAAGCGAGGCAAACAGATGA
AGATGACCGAATCACAAAAAGTCGCCGCGGCGGCGTGGCGTATTCGCCGTTACGCCCTGC
AAATGGGGGAAGTGCAGGGGCAGGGCTATATCGGCCAGGCGCTGGGCTATGCCGATGTGC
TCGCCACCGCCTTCAGCCATGCCATGACCTATCGCCCGGAAGATCCCGAGTGGGAGGGGC
GCGATCGCTTCCTGCTCTCTCATGGCCATTACGCTATCGCTTATTATGCCGCGCTGCTGG
AGGCGGGCATTATCCCGGAAGCCGAACGGGAAACCTACGGCTCCGACGACAGCCGCCTGC
CGATGTCCGGCATGGCGACCTACACCCCGGGGATGGAGATGTCCGGCGGCTCGCTGGGGC
AGGGACTGTCCATTGCCGTCGGCATGGCGCTTGGGCTGCGGCAGAAACAGAGCAAGGCCT
GGGTCTACAACTCCATGTCCGATGGGGAGCTGGACGAAGGGTCGACCTGGGAGGCGGCGA
TGTCGGCGGCTCACTATGGCCTGAGCAACCTGATTAACCTTGTCGATGTCAACAAACAGC
AGGCTGACGGCGATTCACGCAAAATCCTCGGCTTTGAGCCGCTGCAGGATAAATGGGCCG
CCTTCGGCTGGTACGTACAGCGCGTGGACGGTAACGATCTGCCGGCGGTGATGGCCGCCT
TTGACAACGCGAAAAGTTATTCCGGCAATCAGCCGCGGGTCATTTTATGCGACACGCTGA
TGGGCAAAGGGGTGCCGTTCCTCGAAACCCGCGATAAAAACCATTTTATTCGCGTCGATG
CCGACGAATGGCAAAAAGCGATCGCGGTGCTGGACGCTAACAAACCGGAAGGAGTGCTGT
AATGAGCCAGAGTCAACCCCGTTTAAAAACGTCGGCGATGTTCGCCTCGATTGCTGATGA
AGGCCAGGCGACCGTCCCTGCGCCCTTCGGCGTCGCGCTGTCAAAACTGGCGGCGCAGCG
CCCGGACATCGTCGGCATGACCGCGGATCTGTCAAAATATACCGACCTGCATATTTTCGC
CCAGGCCTTCCCGGATCGCTTTTTCCAGATGGGCATGGCCGAACAGCTGCTGATGGCGGC
GGCAGGGGGGATGGCGAAGGAGGGATTTATTCCTTTCGCCACCACCTATGCCGCCTTTGC
AACCCGTCGCGCCTATGATTTTATTCACCAGGTCATCGCCGAAGAGCATCTGAACGTGAA
GATCTGCGCGGCGCTGCCGGGCCTGACGACCGGCTATGGCCCCAGCCATCAGGCCACCGA
AGATCTGGCGATCATGCGCGGTATCCCCGGGATGGTTATCGTCGATCCTTGCGATGCGCT
GGAGATAGAGCAGGCGGTACCGGCCATTGCCGATCACCAGGGGCCGGTGTATATGCGTCT
GCTGCGCGGTAAGGTGCCGCTGGTGCTGGATAAATATGACTATCAGTTCGAACTGGGTAA
GGCGAAGCTGCTGGAGGACGGCAACGATGTGCTGATTATCTCCTCCGGGCTGATGACCAT
GCGCGCGCTGGAGGCGGCTGAAAAGCTGCGGGCCGATAATATCGGCGTGGCGGTCCTGCA
CGTGCCGACCATCAAACCGCTGGATGAGAAAGCGATTATTGAACAGGCGTCGAAGCCGGG
CCGCCTGGTGGTAACTGCGGAGAACCACACCGCGGTCGGCGGCCTGGGGGAAGCGGTGGC
CGCGCTGCTGATGCGTAAGGGCGTACGCTGTGAGCTGGATAGCGTGGGGCTGCCCGACGC
GTTCCTGTTAGCCGGCGCCCTGCCGACCCTCCACGATCGCTACGGCATCTCCACCGCGAA
GATTGTCGAAAAAATTAAGTATCGTCTGCGTTAACCGCGCTGCTATGACCCACTGGCCGC
TGAGCGCGCTCAGCGGCCTTCTCATGCCCGCCAGCCAGGCGCGGCATTCTTTTGCAGATT
TTATGCGGCCTGTCACAAAATCTGCTAGACTGCGCCCCTTCATGGCATTGTGGTTTTTGC
CATCTCTTATCGCAATAATCTCCCTGAAAACTACGCCCTTCACCGGGCCGGGGCGGTTCG
GAGTTGTTATGTCTTTTGATTCCCTTGGCCTGAATCCCGATATCCTGCGCGCTGTCGCTG
AGCAGGGCTACGTTGAGCCGACCCCTATCCAGCAGCAGGCGATCCCGGCGGTACTGCAGG
GCCGTGACCTGATGGCTAGCGCCCAGACCGGCACCGGTAAAACGGCGGGCTTTACCCTGC
CGCTGCTGCAGCGCCTGATCCAGAATGAGCCGCACGCAAAGGGCCGTCGTCCGGTGCGCG
CGCTGATCCTGACCCCGACCCGTGAGCTGGCGGCGCAGGTGGGCGAGAACGTCCGCGATT
ACAGTAAATACCTGAATATTCGCTCGCTGGTGGTCTTTGGCGGCGTGAGCATCAACCCGC
AGATGATGAAGCTGCGCGGCGGCGTCGACATCCTCGTCGCCACCCCGGGCCGTCTGCTGG
ATCTTGAACATCAGAACGCCGTCAGTCTTGATAAAGTAGAAATCCTCGTGCTGGACGAAG
CGGACCGCATGCTGGATATGGGCTTTATCCATGACATCCGTCGCGTACTGGCCAAACTGC
CGGCGCGTCGACAGAACCTGCTGTTCTCGGCGACCTTCTCCGACGAGATCAAGGGCCTGG
CCGAGAAACTGCTGCACAACCCGCTGGAAGTGGAAGTGGCGCGTCGTAACACCGCGTCCG
AGCAGATCACCCAGCACGTCCATTTTGTTGACAAGAACCGCAAGCGTGAACTGCTGTCGC
AGCTTATCGGCGAAGGTAACTGGCAGCAGGTGCTGGTGTTTACCCGTACCAAGCATGGCG
CCAACCACCTCGCGGAACAGCTCAACAAAGACGGCATCCGCAGCGCGGCGATCCATGGCA
ACAAGAGCCAGGGAGCGCGTACCCGCGCGCTGGCCGACTTTAAATCCGGCGGCATTCGCG
TGCTGGTGGCGACCGATATCGCCGCCCGCGGTCTGGATATCGAAGAGCTGCCGCACGTGG
TGAACTACGAGCTGCCGAACGTACCGGAAGATTACGTCCACCGTATCGGCCGTACCGGTC
GCGCGGCGGCCACCGGCGAAGCCTTATCATTGGTGTGCGTGGATGAGCATAAGCTGCTGC
GCGATATCGAGCGCCTGCTGAAAAAAGAGATCCCGCGCATCGCGATTGCCGGCTATGAGC
CGGATCCGTCCATTAAAGCCGAACCTATCCAGAACGGTCGCCAGCAGCGCGGCGGCGGTC
GTGGGCAAGGTCAGGGACGCGGCGGCCAGGGTCAGGGACGCAGCGGACAGCCGCGCAGCC
AGAATAATGCCCCGCGCCGTCAGGACGGCGAGGCGCCGAAAGCGCGCACTCAGGACGGCA
AACCGCCGCGCCGCCGTCGCCCGCGTAAACCGGCTGGCGAATAACACGCTGATGTCCGGG
CCGCGATAACGCGCCCCGGCTCAGGCCCGTCTGTCCGCTACGCGGCGGCGGGCCTTTTTC
TTTCCATTACACTATTTGTCGAGCAGGCTTCCACACTCCGCAGAAAGCAATACCTCCGGG
CGGGCAAAAATGGCACAATAGTGGCTGTTTATACAGTATTCAGGTTTTCTCATGGCTTTG
ACCGCTGCGCTGAAAGCGCAAATCGCCGCCTGGTATAAGGCGCTTCAGGAACAGATCCCG
GACTTTATTCCGCGTCCCCCGCAGCGGCAGATGATCGCCGATGTGGCGAAAACCCTTGCC
GGGGAAGAGGGCAGGCATCTGGCTATCGAAGCGCCGACCGGTGTCGGCAAAACGCTGTCA
TATCTGATCCCGGGCATCGCCATCGCCCGCGAGGAACAAAAAACGCTGGTGGTCAGCACC
GCCAACGTCGCCCTGCAGGATCAAATCTACAGTAAGGACCTGCCGCTGCTGCGTAAAATC
ATTCCCGACCTGCGCTTCACCGCCGCCTTTGGCCGCGGACGCTACGTCTGTCCGCGCAAC
CTGACGGCGCTGGCCAGCACCGAGCCGTCGCAGCAGGATCTGCTGGCCTTTCTCGATGAC
GATCTCACCCCGAATAATCAGGCGGAGCAGAAGCTGTGCGCGACCCTGAAGCAGGATCTC
GACAGCTACCGCTGGGACGGCCTGCGCGACCATACCGACAAAGCCATCGACGATGGGCTA
TGGAGCCGGCTGAGCACCGATAAGGCCAGCTGCCTGAACCGCAACTGCCACTACTATCGC
GAGTGCCCGTTCTTTGTGGCGCGGCGGGAAATTCAGGAGGCGGAAGTGGTGGTGGCCAAC
CATGCGCTGGTGATGGCGGCGATGGAGAGCGAAGCGGTGCTGCCGGAGCCGAAAAACCTG
CTGCTGGTCCTCGATGAAGGCCATCATCTGCCGGACGTCGCCCGCGACGCGCTGGAGATG
AGCGCCGAGATCACCGCCCCCTGGTTTCGCCTGCAGCTGGATCTGTTCTGCAAGCTGGTG
GCCACCTGCATGGAGCAGTTTCGTCCGAAAACCACGCCGCCGCTGGCCAATCCGGAGCGG
CTCACCGCTCATTGCGAAGAGCTGTTCGAGCTGATTGCCTCGTTGAATAATATTCTCAAT
CTCTATATGCCCGCCGGTCAGGAAGCGGAGCATCGCTTCCCGATGGGCGAACTGCCGCAG
GAGGTGATGGAGATCTGCCAGCGGCTGGCGAAGCTCACCGAGTTGCTGCGCGGCCTGGCG
GAGCTGTTCCTGAACGATCTCAGCGAAAAGACCGGCAGCCATGACGTGGTGCGCCTGCAT
CGGGTGCTGCTGCAGATGAACCGCGCCCTTGGCATGTTTGAAAGCCAAAGCAAGCTGTGG
CGCCTGGCGTCGCTGGCGCAGTCCTCAGGCGCGCCGGTAACCAAATGGGCGACGCGGGTG
GTGCGCGATGGCCAGATCCACGTCTGGTTCCACTGCGTCGGGATCCGCGTCAGCGATCAG
CTTGAACGGCTGCTGTGGCGCAGCGTGCCGCATATCGTGGTGACGTCAGCGACGCTGCGC
TCGCTAAACAGCTTCTCGCGCCTGCAGGAGATGAGCGGTCTGAAGGAGAAAGCGGGGGAC
CGCTTCGTGGCGCTGGATTCGCCGTTCAACCACGTGGAGCAGGGGAAAATTATTATTCCT
CAAATGCGTTATGAACCGCTGATGGATAACGAAGAGCAGCACATTGCCGAGATGGCGGCC
TATTTTCGCCAGCAGGTGGAGAGCAAAAAACATCTCGGGATGCTGGTGCTGTTTGCCAGC
GGGCGGGCGATGAACCGCTTCCTCGAGCATGTGACCGATCTGCGCCTGATGCTGTTGGTG
CAGGGCGACCAGCCGCGCTACCGGCTGGTGGAGCTGCATCGCAAACGGGTGGAAAGCGGC
GAGCGCAGCGTGCTGGTGGGTCTGCAGTCCTTTGCCGAAGGTCTCGATTTAAAAGGCGAT
CTGCTAAGCCAGGTGCATATCCATAAAATCGCTTTTCCGCCCATCGACAGCCCGGTAGTG
ATCACCGAAGGCGAATGGCTGAAAAGCCTCAATCGTTATCCCTTCGAGGTACAGAGTTTG
CCCAGCGCCTCCTTTAATCTTATTCAGCAGGTGGGGCGTTTGATCCGTAGCCATAACTGC
TGGGGAGAGGTGGTGATTTACGATAAGCGTCTGTTGACCAAAAACTACGGCGCGCGTCTA
CTGAACGCGTTACCTGTTTTTCCCATAGAGCAGCCGGGCGTTCCGGAGGTTATAGTAAAA
CGGAAAGCAAAACAGACAGCAAAACAGACGGGCCGCAAACGTCGCTGACGCCGGCGCGTG
ATGCACCAGGGGGAGCCATGGAGTACAGCAAAATTATAAAAGAGGTGGGTCGCGGTAAGA
ATCATGCCCGCGATCTCGATGAAGAGACCGCCCGTGCGCTCTACGCGCGGATGCTGAACA
GCGAGGTGCCGGAGCTGGAGCTGGGGGGAATATTAATCGCCCTGCGCATTAAAGGCGAAG
GCGAAGCGGAGATGAAAGGTTTTTACGCCGCGATGCAGCAGCATACGCTGCGCCTGACCC
CGCCGGCCGGCAAGCCGATGCCGATCGTTATCCCCAGCTACAACGGCGCGCGCAAGCAGG
CGAACCTCACGCCGCTGCTGGCGATGCTCCTGCACAAGCTGGGATTTCCGGTGGTGGTTC
ACGGCGTCAGTCACGATCCCACCCGGGTGCTGACCGAAACCATTTTTACCCTGCTGGACA
TTCCGGCCACCCTGCACGCCGGACAGGCTCAGGCGCAGCTGGAGGGCCATGAACCGGTGT
ATATCCCGGTGGGGGCCTTCTGTCCGCCGCTGGAGAAACAGCTGGCGATGCGCTGGCGGA
TGGGCGTACGCAACAGCGCCCATACCCTGGCCAAGCTGGCCACGCCGTTTGGCGAAGGGG
AGGCATTGCGTCTCTCCAGCGTGTCGCATCCGGAATATGTTCCCCGGGTGGCGAACTTCT
TTCGCGAGACCGGTGGCCGCGCGCTGCTGATGCATGGTACCGAGGGCGAAGTGTACGCCA
ACCCGCAGCGCTGTCCGCAGATCAGCCTGATTGATGAGCAGGGCGTGCGGGTGCTGTACG
AACGCCAGACTGAGATGGCAGCGGAGGCGGTGGTCCTGCCGACCTCGAAAGACCCTGAGG
TCACCGCGCGCTGGATTGAACGCTGCGTCGCTGGCGTCGAACCGGTGCCCAACTCGTTGA
AGATCCAGCTTGCCTGCTGTCTGCTGGCCTGCGGGGAAGTGACCTCGCTGGAGCAGGGCC
TCAGCCGCGTCAACGACTATTGGTGATCGGATCTGCAGGATAAAAAAAAGCCCGTCCGGT
GGCTCGGACGGGCAAGGCAAGGGTATTAAAGGTCTTTTCAGGGTTAATTCAGTGGCTTAC
AGATGGGTGCAGCGATTATTTATAGATAACCGCAGTACCGCTCAGTTTGTTGTTGGTGTT
AGCGGAAGTAATGCTGTAGCCGGTCGCGCCAGCGGCTTCGGCTTTAGCAGCCAGTTTTGC
TTCCAGACCATCTAAAGTGGTTGCGCCTTGCGCAGACACCACGCCGATCTTATTCATGCT
TTCAGCCTGAGCGGGGGTAACCGGTTCGGCGGCAAAGGCGCCGAAGGAAAGAGCGGTCAG
AGCGATGGCAGCGGCAGCATATTTGATGTTTTTCATAGTTAATCTCTCGCAGGTTGTTCT
GTTCAGGGGACGATGTTCCGTCGATGTGATAAGTATCACGCTTTTCTGCGGGAGATAAAA
TCGAAGGAAATTCACAGTCTTCATCGAATTTTTTGAATGATTAATAATTTACTGATTATT
AATAAATTATTTCTCATTCTTTTCGTCACGAAGCGTAGCGAGGAAGACCGACGCGTTTAA
GGGCACATATTGCGACTTTTTCCGCCAAAAAATGTGCGCGAAAAGATAATGCGAAAGGCT
GTCATAAACGGTAAAGGAAAGTCAGCGTAGCTGGCTATCCTTGGATCCGCGACGATTATA
TCCTGAAAATGTATTGTTATGTAAATCTTTCTCCTGCTGGCACTTCACGCAGTATCTGAC
CCCTGGGATGGCCTGTCGACGGGCCTCCGGAATCGGCTCTCCGCATTCATCACAAAATTT
GTTGCTTTCGCCGCGCGGAAGCTCGCGGCGGGCGCGAGCCACCGCATCGTCAATAGTGCT
GTCGATCTGATCCTGTACGGCGCCGTCGCCTGCCCAACCTGATGCCATCGTCTGCCTCCT
GTAAAAGGTTATTGATAAATTATAGCTGAACCGTACAGCCGGTTACCGCTGCTGGCGGCA
TTGATCCGCCAGGCTATCGCCCCATGACGGTGGGCCTTATCCGCGAGGGCGGCCGCCAGG
TCGTCCAGGGTGCTGGCGCCGAAGGCGGAGACGGTGCCGACAGGGCGGAGCGGCCCGGCA
TAGGGCAGTACGGGTGGCGGTGGCAGGGGAGAGGCCGCGGTGGCATGAGCGGTGAGCGCC
GCGGCGAACAGCAGCGAGACGAATTTCATCAGCATATCCTCATAAACCGCATGGGACATA
GCTTAAGTGTAGGTCTTTCCAGACCGCGCGACAGGGAATGTTTAATGCAAAACAGTGCGT
TTTGCATGCTACCGGCGCAGGGGAGCGCTACTCTGGCCGGTAGATTATTTAGCGGGCGTC
AGGGCGGATCATGTCAAAGCGCAGGCTGTCATCAATACCGTAATAGGCGCTCGGGCCACC
GGCGCGCAGGATCGGCTGGGCGCGGGCGGTTTGATAGATACCGTTGTCCAGTAGTGATTC
ATCGATATGCACGGCGACCACTTCACCGAGCACCAGCCACGTATCGACAGGGTTGCCGTC
GGCGGTGGTGAGTTGAATACACTGCGACAGACGGCACTCAAAGTTCACCGGACTCTCCGC
GACCCGTGGAGCGCTGACCAGGCGGCTGGCGGCGGCGGTGAGGCCGGCGCGCACGAATTC
GTCCTCATGGTGCGGAATCGAGGCTGACGTTTCATTCATCGCCATGGCCAGCGGTCGCGT
CGCCAGGTTCCAGACGAACTCCTTTGTTTCGACGATATTTCGCACGCTGTCTTTCCAGCC
GCTACTGGCGAAACCAATGATTGGCGGCCGATAGTTAAAGCAGTTAAAAAAGCTGTATGG
CGCCAGATTACGCTGGCCCTCGGCGTCCTGGGAGGCGATCCAGCCTATCGGGCGAGGCCC
GATTATCGCGTTCAGCGGGTCATGCGGCAGGCCGTGGCCCTGCGAAGGTTGATAAAAGTA
CATGCTGCACCTGTCACGGATAATGGAGATATCCAGACTCCCTTATTTACCGCGCCGCCG
TCAACGGGTATCTTACGCGGCTGTTCAAAGGAGATTGTCATGAAAGCCCAGAAACCGGGG
TTACACCCGCGTAACCGCCACCATCAACGCTACGACCTGCCCGCGCTCTGCCAGGCCCAT
CCTGACCTGCAGGGCTACATTACGCTCAATCCGCTGGGTGAGCAGACCATTGATTTTGCC
AATCCGCAGGCGGTGAAGGCGTTGAATAAAGCGCTGCTGGCGCATTTCTACGCGGTCAAA
CACTGGGACATTCCTGACGGCTTTCTCTGTCCGCCGGTGCCTGGGCGGGCCGACTATATT
CATCATCTGGCGGATCTGCTGGCCGGGGATAGCGGCGAGGTGCCGAAGGATGCCACGATC
CTTGATATTGGCACCGGCGCCAACCTCATCTATCCCCTGATCGGCGCTCACGAGTATGGC
TGGCGCTTTACCGGCAGTGAAATCAACCCGCAGGCGTTCGCCAGCGCGCAGGCGATTATC
AATGGCAACCCGGGCTTGACCCGGCAGATCCGCCTGCGCCGGCAAAAAGAGAGCCAGGCT
ATCTTTCACGGCGTGATCCATAAAAACGAGACCTACGACGCCACGCTGTGTAATCCGCCG
TTCCATGACTCCGCAGAGAGCGCCCGGGCGGGGGGCGAGCGCAAGCGCCGCAACCTCGGA
CTCGGCGCCGAAAGTGGCCTCAATTTTGGCGGTCAACAGCAGGAGCTGTGGTGCGAAGGG
GGCGAAGTAGCCTTTATCTCGCAGATGATCCGCGAAAGCCAGGCCTTCGCCCGCCAGGTG
AAATGGTTTACCTCGCTGGTGTCGCGTGGCGATAATCTGCCGCCGCTCTACCGCCTGCTG
ACCGAGGTCGGCGCAGTGAAAGTGGTGAAAAAGGAGATGGCCCAGGGGCAAAAGCAAAGT
CGCTTTATCGCCTGGAGCTTTATGGACGACGCCAAACGCCGTCGTCCATTCTAACGCTAC
TCGGCGGCCGGGCTGTCGGCGCCCGGCATCGGCAGCTGCTGCCAGGTCTGTACCGGCGCG
CGAACCCCGGCGCGGTCGAAGTGCTTTTTCACCTGGGTGTCGAGGGCAAAACGCACCGTC
CACTGCTTCAGCGGCAGGGTGGTGAAGCTGACGCGTAGCGTAAAGGCGGTATTGCTCAGC
CCCACCAGCCCGGCGAACGACGGTTCGCCAATGATCAGACCGCGGATCTCCTCCTGGGCC
AGCAGATCGTCCACCGCTGCCTTCAGCGCCTGGCTGGCTTTATCCAGATCCTCATGGCGG
TCAACGTCATAGTTAGCCACAACCGAGCCAATGCCGCGCACGAAGTTGGCAAAGGTGGTG
ATCGAGGACCAGGGAATAATGTGATAGGCGCCGGTATCCTGACGTACCCCCACGGAGCGA
ATCGACATTCGTTCCACGGTGCCGGTCAAAGGGCCGATGGTGACCAGGTCGCCGGTGTTC
ATCCCGTTCTCAAACTGGATAAATATGCCAGTGATAATGTCTTTGACCAGGGTTTGCGCA
CCAAACGAAATGGCCAGCCCTAACGCCCCGGCGCCCGCCAGCAGCGGCGCAATGTTTACC
CCAATTTCCGAGAGCAGGATCATCACCGTGATGGTGCTGATCACCACCGCCAGCGCGTTG
CGAAACAGCGTCAGCAGCGTCCGGGCCCGCGCGCTGGGCAGCGGACGGCCATGAATATCC
GATGCCAGCCGGTTTTCAATCAGGCTGGCCAGAACCGTCCAGCCGATGGCGGAGAAGAAG
AGGATCAGGGCGATGCGGATCAGCACATCCACCGTTTTTTGCCCCGCATCGTTGTGCAGC
CATTCCCGGAAGTCAAACAGGCCCCAGGCGCTCAACAGCAGCATGATGGCGACACAGACG
GTGAGAATGCGCGCCGCCTTCAGCGAGGCGGAGATCCAGCCATTCAGCCGCTTTTGCAGT
TCAGGATAGTTGCGCTGAGTGGCGGGCGACAGGGTGATGGTTTTGGCTATCCAGCGCGAC
AGGATGCCAGACACCAGCGCCGCGCCGCCGATAATCGCCAGGCTTTGCAGGGTGGCGCCC
ATCATGAATTTCAGGCTGTTGCCCGGGTCGAAAAGGGAAAAGAAAAAAAGCACCACAAAG
TAGGCGCAGGCCAGCCAGTGCCAGACCAGCGCGAAGGCGCGGATAAACAGGCTAAAGAAA
GCGAGTGAGTGGTCGGCCAGGTGGATCAACCCTTGAGTAATCACCGCTTTGTTATGAAAA
ATCAGGTACAGCGCCCACAGCGTAATGCACAGCATGATGACGACGTTAGCCAGCGCGCCA
ACCTGAACATTCACCTGATTGGAAATAATCGGCACCGCGACGATCAGACCGTAACCAATC
AGGCTGCTGAGCGCGCTCAGGCGCAGGCTCCAGTATGACGCGGCCTCGTCGCTGAGGTTA
AAGGGCCGCAGGGCAGGAATGCGCGGGCAGAAAATGAGCCGCAGAATAGCTTTAAAAAAC
TCGATCAGCGCGAAGGCGTTGAGGAAAAGGCTCTGCTGGAAGGCGATGGTAGGGTTATTC
CCATTCAGGCGATCGCTTAGCAGCTGACCGACAAACAGGGTTAGCGCCAGCAGCAGCAGG
TCGATGATAAACGCCCCGGCGATGGTCAGGGGCAGCTGGAGCCAGTTACCGCGATCGCGA
TTTTTATGCCGTCCCCATTCGCCCATTTTGCGATACAGCGGCAGCGCCGCGAGGCGTACC
AGCCACCAGAAGGCAAACACCAGCCCGGCCAGCAGTAAAAAATGCCAGGCCGCGCTGGTA
AAGGTTTGCGGATTAAAGGGCTTATGCGGTGAGCCGGTGATATTGCGCCACAGCTGGGAA
AAGCGTGATGAGAGCTGTTCGCCATATTCCCGGCTTATCTGGGTGACGTTCTCCAGTACC
GTGGTCTCTTCTTTCACCGCCGGTGGCGTCAGCGTCGGGGTGCTGTCGGGCGGCGGCGTG
GCGGCTGCTTTACGCAGCTGGTCAATGAGCTCCTGACGGGCGGAGTCGTTGGCCAGCACA
TCGGCCAGTGCGGCATAAGCCGCTCTTTTCTGTTCCACATCGGGTTCGCTGGCGCTGTTT
TTATCAGTGTTAGCCGTCGGCACGCCGGGGAGGGTGGCGGCGGAAAGCGGGGCAGTAAAC
AGTGCAGCGAGCAAAAGCAGGATCCACGGCATGGGCACCTCCGTTGCAACGTAAACGGGT
AAGTATAGAAGCCGCTGGCGGAAGGGGAGGGAAGAGGATTCTGGAAAAGCGGCTCTCATC
GTGGGAGAGAGAGCCGTTGTGGGTCAGGCGACGTGTTGCAGGAATTCACGCAGGCGCGGG
CTGGGCGGGTTCTTCACCAGCTCCTGGGGATTGCCGTCTTCAGCAATTCGTCCTTTGTCG
ATAAAGATTAGTCGCGAGGCCACTTTTTCGGCAAAGCCGATTTCGTGGGTCACAATCACC
ATCGTCATGCCCTCTTCCGCCAGGTCCTGCATCACCTTGAGCACTTCATGGCGCAGCTCC
GGGTCGAGCGCGGAGGTCGGTTCATCAAACAGCATCATCTTCGGCTTCACCGCCAGCGCG
CGGGCGATGGCCACACGCTGTTGCTGGCCGCCGGAGAGTTCGGACGGATAGTGATGCGCG
CGCTCAGCCAGACCGACTTTCGCCAGCAGCTCTTTCGCCTGCTTCTCTGCCGCCTGCTTG
CTGGCGCCGCGTACCCGCAGCGGGCCAAACATCACGTTTTCCAGCGCCGTGAGGTGCGGG
AACAGATAAAACTGCTGGAAAACCATCCCGGCTTCCTGACGAATCAGACGTTCGTCCACC
TTCGGGTCGTTGACCTTCAGACCATCGACAATCAGATCGCCGCTGGTGATCTCTTCCAGC
TTATTGATGCAGCGCAGCATCGTTGATTTACCGGAACCGGAAGGGCCGATAATGACCACC
ACTTCACCCTGATTAATTTTCAGAGAGATATCGTGTAGCACCTGGGTCGGACCAAAGTGC
TTGGAGACGTTTTTAAATTCAATCACAGGATTTTCATCCTTCTTTCAAGACGACGCAGAA
TAAAGCTCAGGACCAGGGTGATAATCAGGTAGATCACGGCTACGGCGCTCCAGATTTCCA
GCGCGCGGAAGTTGCCCGCGATGATCTCCTGTCCCTGACGGGTCAGTTCGGCGACGCCGA
TGACGATGAACAGCGAGGTATCCTTGATGCTGATGATCCACTGGTTGCCCAGCGGCGGCA
GCATGCGGCGCAGCGCCAGCGGCAGGATCACGTGGCGAATGGTTTCGCGACGCGACAGGC
CAAGCGCCAGGCCCGCTTCGCGGAAGCCTTTATGTATGGAGAGCACCGCGCCGCGGGTGA
TTTCCGCGATATAGGCGCCCGAGTTTATCATGATGGTCACTACCGCCGCGGAGAAGGGGT
CGATGCGCAGATCGCTAAAGGCCATCGGCAGCGCAAAGTAGATGAACATAACCTGCACCA
CAATCGGGGTGCCGCGAATGATTTCAATAAAGACCAGCGCGATGTGGTTGGCGATCCAGC
CGCCGAAGCAGCGGGCGAAACCGGCCACCAGACCAATTATCAGACCGCCGGCCAGGCCGA
GGACGGAAATCCACAGCGTCATTTTGGCGCCTTCCAGCAAAATCGGAATGGCAGGCCAGA
TGGCACTCCAGTCAAACTGCATAATACGTTCCTGTTACCGTGTCGAGAGCAGAGGAAAGC
CTCCGCCAAAATACCGTCTCCCGCCGAGCCTGTGCCGGAAGACCGTTGTGGTGTCGCCGG
ACCTCGGTCCGGCGAAGTACGTTTTTATTATTTGGGTTCAGTGCCGAACCATTTTTTATA
AATTTCGTTATAGGTACCATTGTCGCGCAGCGTTTTCAGCGCACCGTTCACTTTCTCACG
CAGCTCGTCGCTGCCTTTCGGGAAGGCGATACCGTAGTTTTGCGCTTCCAGTGATTCGCC
TACCGCTTTGAACTTACCGTTGCCCGCGGTTTTGATGAAGTACAGAATATTCGGCGTATC
GTGCAGCACGGCATCCGCGCGACCGGTTCCCAGCTCCATATAGGCGTTATCGATATTCGG
GAACTGACGCAGATCTTTGGTTTTGATATTGGCTTTCGCGTAGTCAACGGAGCCGGTGCC
GCTCTTCACCGCGACCACTTTACCGTTCAGATCTTTGACATCTTTGATGTCGTTATTATT
GGCGTTGACCATCACCAGCAGGCCGCTTTTATAGTAGCCGTCGGAGAGTCGATCGCTTTT
TTACGCTCGTCGGTAATGGTGATCCCCGCCAGCGCCAGATCGATATTTTTGGTTTGCAGC
GCCGGGATAATGCCGCTGAAGTCCATTGGCTTCAGGGTGTAGTCGAGCTTCAGCTCTTTG
GCGATAGCCGCCCACAGGTCAACGTCAAAACCCACATACTTATCGCCTTGCTTAAATTCG
AACGGGACGAACGCCGTATCGGTGGCGACAACCAGGGTCTTATTGGCGGCATGGGAAGAA
ACCGCAAAAGCCAGGGTCAGTGCAGCCAGTGAAACTTTAAATACAGACTTCATAGCATTT
CCTTTTATATCCACGGGACGATCCCCTGCGAGAACGACTAGCCTAATGAAAAAATCGTGC
CACTTTTACAAGCTGTTGTTTTTCAACAAACGAAGCGTAAGTCGTTGCACAAGAACGATC
ATTTCAGGCAGTGACTGCACCATGATGGGGCGTCATTTTGGTGCGTCATAAGGGTGCTGA
ATTACCAGCCCAGTTTTAGCGCAAACCCTGATGGGAAAACAATCTCGACGTAACGATTGT
GTGAGGTGATTATTACAATCTTTTTACTTTTGCGCGCATTTTCATCAATCCGGTGCCCTA
AAACGGTGCAAGGCCAGTGGGGGATGAAAAGCAAAGGATGGAATATAGGGCAGGGAGAAA
CGCTGAGGCGCCGCCGACCGCGCTGGGCCGGCGGCAAAGCCTTACTCGATGTTGGCTTCA
ATGAACCACAGGAATTTATCCAGATCGCGGGAAGCCGCGGTGAAGATATCTGCAGTGTCT
TCGTCTTTTGCTTCGTCGATCGCCTTACGCACATCGTTCGCCACTACCGCGTAGCGGTCA
GCCAGGGCTTTCAGGTGATCCTGAACGTGATGGATGTCCAGCGGGTAGCTCTGCAGCGGG
GTTTTGCTGTTAATGACCTGAGTGGTACCCAGGGCGACGCCGCCCAGCTGCACCGCGCGC
TCGGCCATGGTGTCCAGATGTTCGGTCAGCGCGGTACGGAAGCCATCCAGCATTTCGTGC
ACGGCGATAAAGTTCGCACCGCGCATATTCCAGTGTGCCTGCTTGGTGATAAGTGACAGG
TCAATGAACTGGATCACCTGGCGATTCAACAGCTCAATGGTCGCTTTCTTTTCGCTGTCA
GCGACATCGTTGCGGGTATAGACCAGATTAGACGCTTTTGATTTAACCAGTTTTGCGGTA
CTCATCGTTTCATATCCTCTTGATATTGATGCTCATCACACTTCAGATCTGAATGATGTG
GAGCGTTGTCCCAAATGACTTCGGAAATAAGTATAGCAAGGGTTTTCAAGAGTGAGGCAT
CGGCAGGCTATATCACTCCGATAGCGCAAAGTGGGTGGTTATTTTAAAAGTATTTAAATA
TCAGGTATTTATATTTGGTTGAACAGCCCGGATTTCTCTCGGGCCGGCGCCGTAACAGAA
TGTTAATTGATATCGACCTGCTCGACTTTACTCTGCCGTTGCATAGTCAGCGTGGCGCCC
ATCGAGGCGATAATGATCGCGCCGAGCGCCAGAGTCTGGGAGAGCTTCAGCGTTTCACCG
AGGAAGATCATACCGGAGAGGGCAGCTAACGCTGGCTCAAGGCTCATCAGCGTGCCGAAG
GTGCGCGTCGGCAAGCGCGTCAGGGCCATCATCTCGAGGGAGTAGGGCAGCGCGGTAGAG
AGAATCGCGATCCCCAAACCCAGCGGCAGCAGCGACCACTGCCACAGCGTATCGGTGGCC
TGCGCCATGCCTAACGGCACAAACACCAGCGAGGCGATGAGCGACCCCATCGCTACCGTG
GCTGGACCATGCTCTTCACCGGCACGCTGTCCGGTCAGAATATATACCGCCCAGCACGCC
CCGGCGCCGAGGGCGAACAGCGCGCCGGTTAAATCGACCTGCGCCACGTTCTGCCCCAGC
GGCAGAAGATACCATAGTCCGAGGATCGCCAGCGCCACCCAGACAAAATCCAGCGGGCGG
CGCGAACCAAACAGCGCCACCGCCAGCGGGCCGGTAAACTCCAGGGCCACCGCCACGCCG
AGCGGAATGCGCTGCAGGGATAAATAAAAGAGATAGTTCATCGCCCCGAGCGCCAGGCCG
TACAGTAGCAGCGGCACGCGCTGCGCTGGGGAGAAACGTAGCCGCCATGGCTTGAACACC
ACCACCAGAATCAGCGTTCCCAGCGCCAGACGCAGGGCGGTGACGCCCGGGGCGCCGACC
ACCGGGAACAGCGATTTAGCAAGCGATGCGCCGCTTTGAATCGAGGTCATGGCGACTAAA
ATCACCAGTATCGGCAACCATGCCGCCGCTTTTCTGGATGGACCGGGCATCCTTTCTCCT
GTCAGGTTTTGTCAAAAGGGGTAAAAGTTCCAGTGTACTGGAATTACCTGCCGGCGGTTG
AGCTAATGTTGAAAAAAACAGGGGCAAAAACAGTACAATGGCGAAAACTGCTGAGAAATT
CACCAGGCGGTTAGGATTAATCTGGATGCTTGCGAATTTCTTAATGAGCGTTAAGATGTA
AGTTAACGCCAAAAATTGTTGTTTTCCATATTGTTACAGAAATATGGAAACTTTTGGTTA
CATGAAAAAGTATGTTAGACAATGTAAACTCCAAAGAGTTTCCCAAAAGTTTTTGATATA
TTTAAGGCTTAGGACTTATTAGAAACACATTTGAGGTGGTTATGAATAAAATTGCACGTC
TTTCAGCACTGGCCGTTGTTCTGGCTGCATCCGTAGGTACCACTGCATTTGCTGCAACTT
CTACCGTAACCGGCGGTTACGCGCAGAGCGACATGCAGGGTAAAGCGAACAAAGCTGGCG
GTTTCAACCTGAAATACCGTTACGAGCAAGATAACAACCCGCTGGGCGTTATCGGTTCCT
TCACCTACACCGAGAAGGATAACAACAGCAACGGTACTTACAACAAAGGTCAGTACTACG
GCATCACCGCTGGTCCGGCTTACCGTCTGAACGACTGGGCAAGCATCTACGGCGTAGTGG
GTGTTGGTTACGGTAAATTCCAGAACAACAACTACCCTCATAAATCCGATATGAGCGACT
ACGGTTTCTCTTACGGTGCTGGTCTGCAGTTCAACCCGATCGAAAACGTTGCTCTGGACT
TCTCCTACGAGCAGTCTCGTATTCGTAACGTTGACGTCGGCACCTGGATTGCTGGCGTGG
GTTACCGCTTCTAATCACTCCGGTGATATGAAAAATCCGCCTCTCGGGGCGGATTTTTTT
TGCCTGCTGACGGCCGGCCCGGGCGACTGGCCGGGCCGGCGCGATTAATTGACTGTGAAC
TCATCGGTACCGAGGTGAGCGTAGTCCACCTTCTGCAGCTGGAAGTTGGTGATGTACACC
GGACCGGCCTTTTGCTCAGAGATAAACCGATAGCGTGGGGTGATTTCCGCCGCCTGGATC
CCGGTCCACTGGGAGAAGAAACTGAGGAAATCATTCGCCGAACGCTGCGCCTTAATCACT
TTATGCGCTTTGTCATCGCTGGATAGCACCATAAACGGCACCTGGAAGTTCTGCTGGAAC
TTATCGTCATGCGCCAGATACTGCACCTCTTTGCCCCGCTCCTTGAACGCCAGACCATGA
TCGGAAAAATAGGTCAGGGAAAAAGTGTCACCGGAATTTTGCAACTGATGATAAAGCTTA
GCCAGCAGCGAATCGGTCTGCGTCATGCTGTAGAGGTAGCATGAGGTCTCTTTCGACTGA
ACGAAAACCGTGTATTTGCCCTTGGTCCGATCGCAGGCCTGTGGATGAGAGCCCATCAGG
TGCAGGACAATCAGCTGCGGCTGGGTACGCTGGGTTGAGAGCACCTGCTCGGTCAGCTTC
AGCAACTGCTCGTCCTGGGTGTTTTTATTGGCTTCGAAATCGCCGTTTTTCAGGAACTGT
ACTTCATCCGCCCGTTTGGCGATGCTGGCGATAGCGGTGTCGTACTCGCCAATTTGCCCC
TGGTTGGAGAACCACCAGGTCTGGAAACCGGCGCGGTTGGCGAGGGTGACAAAGTTATCC
TGATACTGTGGTTTGCCATCGACCACCCGGTTAAGCGTCAGGCCGAGCGATTTCTGCGTT
GAGCCGCTGGCGGCGATGTAATTGTTAAACAGATAACCGTTTACCGAGCTGGCAAACGGC
GTGTTGTCCCAATGGCCACCGAAAGCGCCGAGGGCATCGCGGCGCGCGCTTTCACCGATC
ACCACCACATAGAGATGGTATTTTGGCTTTACCGCCAGCACGTGCCAGCTGTCTTTCATG
CCAGCCAGCTGCGCCATCCGCGCCTGTTCGTCCAGCACCTCGTTGTTATTCACCACCACG
TCTTTGACAAAACGAAAGGCCGGATAACCGGTGTCAATCACCTTGAATACACCGCCCCAG
GCAAGGTTTTGCACCGGCTGGAGAAAGAAGATCCCGATGCTGAACAACAGGCCCAGCGTA
TCCATTTTTCCCCAGCGTGATGGCTCAACGATCCTACGACGAACCGCAATGACCCCGAGA
GCGAAGATGAAGACCGCCAGCAGATAGTTGTACCACGGGAAGATGGTCAGGATTTCCGTA
GACTCTTCCACGTTGGTGGCGTGCAGCGCCAGCAGAGTGTTGAAGTTGGGGGCACCGTAG
GCCTGGCCAAAGGGATAGTACAGAGCCGCCAGCAGGGAATAGGCGCCGACCACCGCTTTC
TGGACGCGCGGAAAGGCGCGCCACAGCAGATGTAACACGCAGGTAAATGCCACGGTATAA
AGCAGGCTAAATTCATAGCCCAGCGCCAGGTTAATTAACAGCGACTGTAAAAAGTAGAAT
CCCGTCCATGGGTTCAGTGCCAGTCGGCGGGCGACCAGCGTATCTTTCAGGGTGGTGACA
TTCATAGTAAACAATCAAAAAGAGGCCATGCGCATCCCCTGGCGTCAAGGGGTAAAACCT
GCTGGACAGTGCGTGAAGAGGGTCTCTGCGAGCCGCGAATGTGGCAGGGCTGTGCAAAGA
TAGGGCTTGTAAATGGTAAGGTCAACCAGACATAACAGATTGTTTTGCGAGGGCGCTTAC
AAAACTTGAAAAAAGGTCAGGGAAACGGGGGGAACCGGTCATTTTACCGGCAGAAAATGA
CAGAAAAATGAAGCGGCGTACCGCGACGCCGCCTTAGGAATTGGGTTTGCCCTGCTGCGG
TTTACCGTTGATCATCTCGCACAGCATACCGATCAGCATCAATCGTACTTTAAAGGGGGA
ATGGCTAAACACGTTTATGCACCTCTTGAATTCATTCATCTGCTCTCCTCCTGCCAGTTC
GCTCCGTCATTCCCTGATGGATGTTTGCATTATATACAGATATAGCACAGGCTATATTTT
ATAGCTATGGCTAAAACGTTAATTTTTTGTGCTCTTGGCGCAATCCATTACAATGTGGAT
CTTTTTATACGATGCTTGACGCGTCACACGAATGAGGAAGCACAATGAACCGTCGCGCAG
GTAAGTCAATAACAAAAAAAGTGACGCAGTTAGTGAATGTTGAAGAGCACGTGGAAGGGT
TTCGCCAGGTGCGGGAAGCGCATCGCCGCGAGCTGATCGATGACTATGTGGAGCTGATCT
CCGATCTGATCAACGAAGTGGGCGAGGCGCGCCAGGTGGATATGGCCGCGCGTCTTGGCG
TTTCGCAACCGACGGTCGCTAAAATGCTCAAACGCCTGGCCAGCGTCGGTCTTATTGAAC
AGATCCCCTGGCGCGGGATCTTCTTAACCCCGGAAGGTGAGAAGCTAGCCCAGGAGAGCC
GCGAGCGCCATCAAATCGTGGAGAACTTCCTGCTGGCGATCGGCGTCAGCCCGGAGATTG
CCCGACGTGATGCGGAAGGGATGGAGCATCACGTGAGCGAAGAGACGCTGGCGATGTTCC
TGAAATTTACCCAAACACAGGGATCTCAGGAAGCATGACTCTTCCCTTCGTCCAGTCGCT
GCTGCGCGATCGTTTTCTCCATTTGCTGCTGATTATCGCCTGCGTGCTCAGCGCCATCGT
GCCGTTTGTCCCGGCAAGCTGGCCGGCGGCCATTGACTGGCATACCATCGTCACGCTTAG
CGGCCTGATGTTGTTGACTAAGGGGATCGAACTGAGCGGCTATTTTGACGTGCTGGGCCG
AAAAATGGCCCGCCGCTTTGTGACTGAGCGCCAGCTGGCCATCTTTATGGTGCTGGCGGC
GGCGCTGCTGTCTACCTTTCTTACCAACGACGTTGCGCTGTTTATTGTGGTGCCGTTGAC
GCTGACGCTAAAAAAATGGTGCGCCATCCCGGTGAACCGGCTGATTATTTTCGAAGCGTT
GGCGGTGAACGCCGGCTCGCTGCTGACGCCGATCGGCAACCCGCAGAATATTTTGCTATG
GGGACGATCCGGCCTCTCTTTCTTCGGGTTTATCGGTCAGATGCTGCCTCTGGCAGCGGC
GATGATGCTGACCCTGCTGGCGCTGTGCTGGTTCTGTTTTCCGGCGAAGCGGCTCAGTTA
CCAGAGCAGCGACAGGGCGCCGTCATGGCAACCCAAGCTCGTCTGGAGCTGTCTGGGACT
GTATGTGGTGTTTCTGACGGCGCTGGAGATGAATCAGGCCCTGTGGGGGCTGGCGCTGGT
GCTGCTGGGCTTCCTGGTGCTGGCCCGGGCGGTGATCGTCCATGTCGACTGGTCGCTGTT
GCTGGTGTTTATGGTGATGTTTATTGACGTCCATCTGCTGACCCAGCTTCCGGCGCTGCA
CCAGGTGCTGAGCGGGGTGGGGACCCTCTCCGGCGGTGGTCTGTGGCTGACCGCTATTGG
CCTGTCGCAGGTGATCAGTAATGTGCCCTCGACTATTCTGTTGCTCAACTATGTCCCGCC
GTCAATACTGCTCGCCTGGGCGGTTAACGTGGGCGGCTTTGGCCTGCTGCCGGGCTCGCT
GGCCAATATTATCGCCCTGCGTATGGCCAGCGATCGGCGCATCTGGTGGCGCTTCCATCT
CTACTCCATTCCAATGCTGCTATGGGCGGCACTCAGCGGCTACTGGCTCTTCAAACTCAG
CGCCTGATCTCAACAGAATCGCGCCATCATTCACTTCGATCGCCAGGATCGCCTTTCGGG
GCGATCTTTTTTTGTCCGGCTCACAGAAACCGATCCCGGCCTTTGCTTACCTTTTCACTT
TCCGGTATATGACTAGTCATTACGTTTAAATGACTAGTCATATACCGAGGCGCAGCATGA
AGAACAGACTACCGGCAGATTTTTTATGGGGAAATTCCGTCTCCAGCATGCAGACGGAGG
GGGCGTGGAACGAGGGTGGCAAGGGGATGTCGGTGTATGATATCCGTCAACCGGCGGAGT
TCGCCTCCGACTGGAAGGTGGCGACCGACTCTTATCATCGTTATCGGGAAGATTTCGATT
TGATGCAGGATCTGGGCATGAACTGCTACCGTTTTCAGATCGCCTGGAGCCGGGTGTGCC
CTGACGGAGATGGCGAATTCAATGAACAGGGGATTGCCTTCTACCATCAATTTATAGATG
AACTGATCGCCCGCGGCATTGAGCCGATGATCTGCCTGTACCACTTCGATATGCCGCTGT
CGCTGGCGGAGCGCTACAACGGTTTTACCGACCGCCGGGTGATGGACGCTTTTATCCGCT
ACGGCCAGAAGATGATCGCCTGCTATGGCGACAAGGTGAAATACTGGCTCACCTTTAATG
AGCAGAATCTGTACCATTCGCCGGAAGCGTTTCTGATTTCCGGCTATCTGCAGGGAGAGA
AGACCCTGCGCGAACTGTATCTGATCCAGCATCATGTCATGATGGCGCACGTCCATCTGA
CTTACTATCTGCACCAGACGAAGCCGCAGTGTCAGATGGGCGGAATGCTGGCTCACGCTC
TGGTCTATCCGGCTACCTGCAAACCACGCGATATCCTCTGCGCCCAGCAGCTGGATGAGT
TCTTAAACCAGAACCTGCTGCGCGCCTACGCGGGTGAGGGTTATAGCCCGGAGGTGATGC
ATTTTGTCGCCGCGGAAGGGTTCGATGATATCTATCGTCCGGAGGATCTCGCCCTGATGG
CGACGGTGAAGGTCGATTATCTGGCGTTCAGCTATTACGCCAGCCGCACATTGAACAGCG
ACGCGATCCCGCCGGGAACGGCGGTCAACAACTATATGCTGTTTGGCAACCAGGATAACC
CGTTCCTGAAAGCGACGGAATGGAACTGGCAGATTGATCCGCTGGGCTTCCGGACGATCA
TCACTCGTTACTATAACGACTGGCGCCTGCCGGTGTTCCCGATTGAAAACGGCATCGGGG
TGATTGAGTCCTGGGACGGCGAACATCCCATTGCCGACGATTACCGCATCGCTTACCATC
GCGACCATATCAACGCCATGAAAGCGGCCATCTTTGAGGATGGGGCGCAGGTGATCGGCT
ATCTCGGCTGGGGATTAATCGATATCCTGAGCTCACAGGGCGATATGCGTAAGCGCTACG
GCGTGGTGTACGTCAATCGCGAAAACCATGACCTCAAGGACCTGCGGCGGGTGCCGAAGA
AGAGCTATGCATGGCTGAAGCAGGTGTTCCGCAGCAACGGCGAAGCGATGTAACGCTGCC
CTGGCGGTCAGATGGTGTATCCAGCCCGCCAGCCACTCACTGAATGGATAAGGACCGGGA
AATGACGGCGAAGTATCTGCAAATCGCGCGGGAAATAAAAAAACGCATCATCAGCCAGCA
GTATCCTGCCAGCGCGCCGCTACCCGACCAGTTTGCGCTGGCGGCGGAGTTCAGCACCAG
CCGGATGACCATCCAGCAGGCGATGCGCCAGTTAATCGTCGAAGGGCTGATCTATACCCG
TAAAGGGCAGGGCACCTTTGTGCGGAAAAATTTCCTTCAGCTGTCGCAGTGGGAGCTGCC
CGGCAGCGACTATTTCGGCGCCACCAAAACCTGGGAGCATCTTGGCGAGGTGCAAAGCGA
AGTGGTGCGCTTTGCGGTGCGCTTTCCCAGCGATAAGGAGCAAAGTTCGCTGCTTATCGA
CGCCGATGCCCCGGTGTATGACTTTGTTCGCCTGCGGCTGCTCAACGGCGAGCCGGTATC
GCTGGATCTGACGGTCATGCCGGTGGGGCTGGTGCCGGGGTTAACCAAAAGCCATCTGGA
AGGTTCCGTGTTTCGCTATGTGCAGGAGACGCTGGGGCTGAAGCTGATGGGATCTTACCG
CGTGGTGCGGGCGATGAAGCCCGGGGAACTGGATAAACAGCATCTTCACTGCGAACCGAC
CGATCCGGTGCTGGAGGTGGAGCAGGTTATCTATCTGGAGGATGGCACGCCGCTGGAGTA
CGCCCACTGCCATTATCGCTACGATCACGGCGGGATTATTCTGGTGAATAACGGCTAGGC
CGGGGCTCCTGCTGGCGGCTGCGCATAGCGGGGTTACGGCGTGGTAGGGTTTGGTAGCCC
GGGCGAGCGTTAGCCGCCTCGAGGGAAAATGCCGATAAAAAAACGGCGGGCATCAGGCCC
GCCGTTTTTCTTGTCAGCACAACTTAGTTCAGACGCACCGGCATACCGGAGCGGTTCTGG
ATAGCCTGCTCAACCACGTTCTGATCGACATCAGACTGGCTGGTAACTGCCTGTACCGGC
TGAGTCAGGGTGATCGGCACGATCTCGCCGCCCTGGAACTGCGCTTCGGTGGTCGACAGC
GGGTTGTGCACCTCGATGTAACGGCTGCCGTCCGGCTCGGTGGTCGCTTTTACCGGCTCA
TCGATAAACTGTACGCGGGTGCCGACCGGCACGTTCTCAAACAGGAATTTGATGTCATCG
TTACGCAGACGCACGCAGCCGTGGCTCACGCGCAGGCCGATACCGAAGTTAGCGTTGGTG
CCGTGGATGGCGTACAGACGGCCGATATACAGCGCGTACAGCCCCATCGGGTTATCCGGA
CCGGCCGGTACGACGGCTGGCAGCGGGTTGCCGGCGGCGGCGTATTCAGCATGCATTTTG
GCGGTCGGTGTCCAGGTCGGGCCGGCCTTCTTGCGTTCGACTTTGGTGGTCCAGTTGATC
GGCGTATCTTTACCTAACTGGCCGATGCCGATCGGCAGAACGATCACGGTATTGGTGCCT
TTCGGGTAGTAGTACAGACGCATTTCCGCGCTGTTGATAATGATCCCTTCATGCACGGTA
TCCGGCAGAATCAGCTGCTGAGGGATGTTCAGGACGCTACCGCCCTTCGGCAGGTAAGTA
TCCACCCCCGGGTTGGCTTCCAGCATGTTGGAAAGCCCCATCTGATATTTCGCCGCGAAG
TATTCCAGCGGCTGTTTGTTATCATCCGGAATGGTAATGACCTGATTCTGACCAACCAAA
CGGCTGCCATCGGTTGGCAAAGGATAGGTGACAGCAGACGCTGTATTGCAAAAGCCTACG
ATGGCGAAGGCTGCCGCTAAGAGTGTAGATAATTTCATAGTCTTTAATGTCGTGTGCGAA
ATCAACGCCACACAGGCCTTTGTTAATGATTGAGACAGTAGATGGGAGCGCATTATATGT
GCATTCCGCTGAACAGGTAAATCAGATGTGTACGAAATCACATTTTTTTCCCTGTTGCCT
CGGCTGCCGCGGTCCGGCAGGCGGCCGAAGCATCGCTCGCCGCGCGGGTAACGGGTGGTT
ACTCTTCCAGCAGCCGGGCCTGCAGCGCGGCGCGAACCGGCGCGGTAAGCTGGTACTCTG
CCGCCAGCCAGGCGTCGACGGTGCCATAGCGCTGGTGAATAGCCGACAGCGCGGCGGCGA
GATAGGACTCTTTTACCGTCAGAATATCCGCCAGGCTTTGGCGCCCCTGGGCAGTGAGGT
CGTTGCCGAGCAGCTCCAACATCCAGGCCTCCACCTGCGTCAGCATGCCGTGGGTAAGGA
GATACTCCTCCATCACCGTTTCGCTATCGCAGCCGACGGCGAACAGCGTTAACGCGCAGC
CGACGCCGGTACGATCTTTGCCGACCGCGCAGTGTTGCAGTAAAGCGCCTTCAAAAGGCG
TGGTCAGCCACGCGGCGAGCTGGCGATAGGCCGGGTTGTTAAACGGCAGCTGGCGGTAGA
GTTGCAGCATAAACTGCTCGCCGTTCAGCGCGTTAAGGGTGGCGGCATTCAGCTCGGTGA
CCTTCGCATTAACCTCGCTCACCGGCGGATTGGCCGGCGCGTTAAGATAATGGGTAAGCG
GGCTAAGCTTGTCCGGAGTACGAGCTACCTCTCCGGGGTCGCGATAGTCGAGCACCCGGC
TGAGCGGCAAAGTATCGAGGTGGTTGAGATCCTCCGCCGTTAACCGGTTTAGCGCGCCGG
ATCGCAATAGCTTGCCGCTGCGGACGCGGCGTCCATCGGCGGCAAGCTGGCCGCCCAGGT
CGCGAAAATTGATGCCGCCCTGCAGGGATAAAAAAGCCGGGTGTCGCGATAGGCTGCTGG
TCATGGGACTCCTTATAAATACGTACAGAATAACCGTTTGAGCGCGGGTTTCCGGCTCAT
CTGACAAAGACCTTAGCACAAGCGCCGCGGTGGAATTTACCGCAGGCCGTGAAAAGTGTG
TCATTTGCTGGCATAATGTCTGCTGTATCACACCCCTCATACTCTTTTTTCAGGATATCC
CCGTGCTAGTATCCAGCAACGTTACCATGCAGTTTGGCAGTAAGCCGCTGTTCGAAAATA
TCTCCGTTAAATTTGGCGGCGGCAACCGTTATGGTCTGATCGGCGCCAACGGCAGCGGTA
AATCGACCTTTATGAAGATCCTCGGCGGCGATCTCGAACCGACGCTGGGCAACGTTTCTC
TCGACCCGAACGAGCGCATCGGTAAGCTGCGTCAGGATCAGTTCGCCTTTGAAGCGTTCA
CCGTGCTGGATACGGTCATCATGGGCCACGGCGAGCTGTGGGAAGTGAAGCAGGAGCGCG
ATCGCATCTACGCCCTCGCTGAGATGAGCGAAGAAGATGGCTACAAAGTGGCCGACCTGG
AAGTCAAATATGGCGAAATGGACGGCTACTCGGCGGAAGCGCGCGCCGGCGAACTGCTGC
TCGGCGTCGGCATTCCGGTTGAACAGCATTATGGCCCGATGAGCGAAGTCGCGCCGGGCT
GGAAGCTGCGCGTCCTGCTGGCGCAGGCGCTGTTTTCCAATCCGGATATCCTGCTGCTCG
ATGAACCGACCAACAACCTGGACATCGACACCATTCGCTGGCTGGAGCAGACGCTGAACG
ATCGCGACAGCACCATGATTATCATTTCGCACGACCGTCACTTCCTGAACATGGTCTGCA
CCCACATGGCGGATCTCGACTACGGCGAGCTGCGCGTGTATCCGGGCAACTACGACGAAT
ACATGACCGCGGCCACCCAGGCGCGTGAGCGTCTGCTGGCGGACAACGCCAAGAAAAAAG
CGCAGATTGCGGACCTGCAGTCCTTCGTTAGCCGCTTCAGCGCCAACGCCTCTAAATCGC
GTCAGGCCACCTCGCGCGCGCGCCAGATTGACAAAATCAAGCTGGAAGAGGTTAAAGCCT
CCAGCCGTCAGAACCCATTTATCCGCTTCGAGCAGGATAAGAAACTGTTCCGTAACGCGC
TGGAAGTGGAAGCCCTTACCAAAGGCTTTGATGAAGGTCCGCTGTTCAAAAACGTCAACC
TGCTGCTGGAAGTGGGCGAAAAGATCGCCATTCTGGGCGCCAACGGCGTGGGTAAATCCA
CCATGCTGAAAACCCTGGTAGGCGAACTGCAGCCGGACAACGGCAGCGTGAAATGGTCTG
AAAACGCGCAAATCGGCTACTACGCGCAGGACCATGAGTACGAGTTCGAAAACGACCTGA
CGGTCTTCGAATGGATGAGCCAGTGGAAGCAGGAAGGCGACGACGAGCAGGCAGTACGCA
GCATCCTCGGCCGTCTGCTGTTTAGCCAGGACGATATCAAAAAGCCGGCGAAGGTGCTTT
CCGGTGGCGAGAAAGGGCGCATGCTGTTCGGTAAGCTGATGATGCAGAAGCCAAACATCC
TGGTGATGGACGAACCGACCAACCACCTGGATATGGAGTCGATTGAATCGCTGAACATGG
CGCTGGAGATGTATCAGGGCACCCTGATCTTTGTCTCCCACGACCGTGAGTTTGTCAGCT
CGCTGGCGACCCGCGTCCTGGAGATCACTCCGGACCGCGTGATCGACTTCAGCGGCAACT
ACGAAGACTACCTGCGCAGCAAAGGTATCGAGTAATCCCTGTCCGTTACCCGGGTAGCGG
CTACGCCTTACCCGGGCGACACGCGGTGCCGTTTTTTTGTCTGGTGGCGGCTAACGCCTT
ACCCGACCTACGGTTCTTGCGACCTGCCTTTAATGTCTTCACCGCGCTGGCTGAAACTGC
CGGCCTATGGTCAGAACCTCCACTCCGTTCCTTCAACGCCATTCACCAGCAGCTTACGCT
TTTCTCCTACCGGTAATGACAGCTTCAGCGCTTTCCACGCCGGGCGATAGTTGCCGCGGG
CGTTGATATCCAGGTTTATGCTGCTGGCGCTGCAGGTCATTTCCCACTCCAGCCATAGCG
CATCCCCCTGTTTATAGCCCCAGCTTTCGCCGTCGTCTTCAAACAGCATACCGCGGGTTG
AGCCGGTACCTTTCAGCGGGAACAGCTGCAGTTCGCGACGATCGTCTTTTTGCGCATCGA
CATGGCTGATACGTTCACTAAGCGGCAGACCAGCGCCGGCGCGGACCAACAGCGGCAGTT
TTTCCAGCGGCGCGTCCAGCGTCACCCACTGGCCGCCGGCGAACCACTGATGGCTGTAGA
AATCGTACCAACCGGCCTGATTATCGGGCAGCCATACTTCACGCTGGCGGGCGCCCGGCT
CGACCACGCTGGCCACCAGCAGGTCGCGGCCCAGCAGGAAGTCATCGCATTCGGCGAAGG
TCTGCGCATCGTGCTGGTGATCGAGGAAGGTCGGGCGGAGCATCGGCTCATCATCAGCAT
GCGCCTGCCATAGCAGAGTGTACAGATAGGGCAGCAGGCGGTAGCGCAGCTCAATGGCTG
AGCGGATCGCCGGAGTGATGGCCGGATACATCCATGCTTCGTTTACCGTCTGGTCGTCAT
TCCACGAGTGAATAGTAAAGCGCGGATGCATGACGCCATTTTGTACCCAGCGCACAAACA
GTTCCGGCTCGGGTTTATCGCCGGAGAAACCGCCGACGTCGTGGCCGACGTTAAACAGCC
CGGAAAGGCTCATCCCCAGGCCCATGCGGATGTTATAGCGCAGCGTATCCCAGTTGGTTC
GGTTGTCGCCGCTCCAGGTCTGGACGTAGCGCTGCATCCCGGCGCAGCCGGAGCGGGAGA
TCAGATATGGGCGCTTTTGCGGCGCAAAGCGCTGCTGGGCTTCCAGCGAGGCGCGCATCA
TCAACAGCGGCATCACCGGGCGAATATGTTTGATGGCGATTTCACGGCCAAAGCCGTAGC
AGCGGGCTTCGCCGTCCCATACTTCGTATTCGTTATTATCGTTCCAGGTCGAATCGATGC
CCATCTCCAGTAGCTGGGTGGTCACGCCTTCCTGCCACCAGGCCAAGGTTTGCGGATTGG
TGAAATCGAGATGCGACCCTTCATCATCCCAGAAGCTGGAACGCTCCGGAGCGTCAGTTT
GCGAATCGCGAATGAAGAGACCACGCTCCGCCACCTCGCCGTAGCGCGGGTGATCCTGCA
GCAGGCACGGTTTGATATTGGCGGCCAGCTTCAGCCCGGCATCGTGAAACGACTGGCTCA
TCACTTTGGGCTGCGGCACCTTGTCGTAGTTCCAGTTAAAGACGTAGCGCTTGCCGTTGA
TTGAGGTATAGCCGGAAGAGAGCTGGAACGAATCGCAGGGGATCGCGTGCTGCTCGCACA
GGCGGATAAAGTTCATCAGCTGATTTTGCGCATCCGGCGCGTCGGTATAGTGCATGGTGG
AGCCGCTGTAGCCGAGGCTCCATTTGGGTCCAAACAGCGTTTTACCGGTCAGGCGAACGA
AGGCTTTGGTCACATCCAGCACCTGCTTACCGGTAAACAGGTAATAATCGATGTCGCCGG
CTTCCGCCTGCCAGCGGCGATAGGCGGTGTGGTAGTTGTCGATCTCGTTCCCCAGATCCA
GCCAGCAGCTGCTCAGGTTGTCATAGAACAGGCCGTAGCTGATATCGCTGCGCTGGGTGA
TGGTGAACGGAATATGTTTATACAGCGGGTCAGTGCTGACGGCGTTGTAGCCCATGGCAT
CGAGGTTACGCATCTCATAGCGTTTACCGGTGCGCTGCAGGTCGCCGGCCTTTTCGCCCA
GGCCGTAAAAACGCTCGTCTTTGCGGCGGCTCAGATAATGGGCGACGCCGTCGCCGTGGG
CATTCGCCAGATAGGCGCTGGTCGGACGGTCATTAGCAAGCGGCTGCCATTCGCCGGCCT
CGTCGCGATAGCTCCACTCCAGCCACAGCGGCTGGTGAACGATGACGCGCAGCTGGCGGG
TGGCGATAGTCAGCGTATCGCCCTCCCGGGTCAGCTGCCAGGCCGGGAGACTAAAACCGC
TGAGGTCATCCCGGGCGCGGCCTTCCCACGGCACATCCTGCTGCGGAGCGATGCTCCAGG
TGCGATCCAGCGCCAGCTGGCCCTGGCGTTTTAGCAGGACGCGGAACAAATTCTCTTCCA
GTACATACAGGCACAGGGTGTGCTGGCCATCGACCGTCAGTTCAACGTGATGCTTCAGCT
GTTGATGCAAACTCCAGTGTTTCAGCGTCTTCATATCTTACATCCACTCTCAGGCGCGCT
TGGCGCGACGTTCAGCAATAAATGCCACCAGGAAAACGGCGCCAATCAGGTCAAAGAAAC
CCATGGCGATGAATAGCGGGTTGAAGCCGATTTTGTCGGCGGTCACCCCGATTAATAACG
AGAACAAGAAGCTGGCGATCCACGCTGCGGAGCCGCGCATACCGTTGACCGTCGCCATTT
GTCCCTTGTCGAAAGACTCCACCACCAGCGCGCTGAGCATGCAGGAGATGATCTGATGGC
CGAAGCCGCCAATGGAGATCAGGATGATGGTGATATAGGGATCGCGGGTGATGGCGACGA
GGGCCAGGGAGAGCATCAGGAACGCGCCGGTTACCGAGCTGGCGATCACCGAGTTCACTC
GCGTACAGCCGAACCAGCGAACATACAGGCGGGTGAGGTAGCCGCTGACCACGCTGCCGA
GATCGGCGGCGAGAAACGGCAGCCAGGCGAACATGGCGATCTGCTTCAAATCCATGCCGT
GCTCTTTCGCCAGGTACAGCGGCACCCAGAAACTCAGCACCGCCCAGGCGGGCTCGGCCA
TAAAGGCGGGAATGGCGATCCCGTAGAAACGTTTATTTTTCGAGACGGTTTTGAGCGCGG
TAAAGAAGGGCTGTTTTACCGGCGGGGCTTCGTTATCCTGTTTGATGTACTCCAGCTCGC
TTTTGCTGAGATTGGGGTGCTTTTCCGGGGTCTGATAGAAGGCCCACCATAGTACTACCC
ACAGTAGCGCCAGCGCGCCGGTAAACATAAACGCCCCTTGCCAGCCGAAGGAGGCGTGGG
CGAAGTAGATGATCGGCGGGGCCAGCATCGCGCCGATGGAGAACCCAACGCCAGCCCAGC
CGGCGGCAATCGGGCGTTCAGATTTCGGAAACCATTCGCCGATGGTTTTGGCGTTGGCCG
GAGTAGCGGCCGCCTCGGCCCCACCCATAAAGAAGCGCAACATAGCCAGGTGCAGCCAGC
TACCGGCCCCGGCGTGGGCGATACAGGCCAGCGCCCACAGGGTGGCGCAGATCATAAAGC
CAAGCTTCAGGCCGATGACGTCGATAAGCCAGCCGCACAGCGGCTGGAAAATCGTGTAAG
CCAGCTGAAACGCGCCGACGATCCACGAGTATTGTTCGGTAGTAATGCCGAGGGTCGCTT
TCAGTTCCGGCGCGATAATTCCCAGCGAGTTGCGTGTGATGTAGTTGACGGTAACGCCAA
GTAAAAACAGGACCAGCACCCACCAGCGCAGGTTTTTCACTACCCGGCGCGTTTTGCTGA
CGGCGATATCATTGTTGAGGCCTTGACTCATAGCACACTCCACAAGACGTTTGTAGGGGG
AAAGTGACGGTCTCACTCCCTGAGTGGTCACGTAGATTTATTAACTATTTGAATAGTCTA
TTTTTAATCTCAACATCATTGGTATAACTAGTATGGGAGATGTTGGACCAATTCAGGCTA
GGGCAGAAAAATCGTCTGGCAAAGCGCTATTTATGCAAGTTTTTTCATGAAATGAGCGAG
ATCGCATATTTGACAGCGGAATTTGCTTGTAACGTGTGCTTTGGCGATTATGAAAATTCT
TTCATTTTTCAATCGGAGCTGGATCACAAAATGGATAAAAAGCTGCGCGTCGCCGAAATT
GCCGCCCGCACCGGGCTATCGCCCAGCACCGTTTCACGCGTCCTGGCCGGGAAAGCGAAT
ACCAGCGACAAGGCGCGCCGGGCGGTGCTGGACTGCGCCCGCGAGCTGGGTGTCATGCAG
GGGTTGGCCGCCGGGCGTCTGCTGCTCAATCATCTGCTGGTGTTTGCCCCGCAGCGCGCA
TTCGATGAGCGATCGGATATCTTCTACTACCGGGTGATCCAGAGTATCAATAACGCGCTG
GCGGCACATGAAGTGCGCCTGCGCTACTGCGCGCTGGATGAGAACGACAGCGACGCCAAC
CTGTTTCTTGCCCGCATGAATGAACCTGAGACCCAGGCCGCGGTACTGCTGGGGATCGAC
GATCCGCATATTCATGGCCTGGCGGCGGATCTGGGCAAACCCTGCGTATTGATCAACTGT
CGGGATGAAGGGATGCGGCTGCCGTCCATCGCTCCCGATCATCGGCTGATCGGCCAGTGC
GCGGCCCGCTATCTGTTTGATATGGGGCATCGGGCGGTGATGAACGTGATGTGCCTGCGC
CGCTATACCATGGAGCTGCGGCTGGGGGGGATTCAGGAGGCGTGGCGCGCGCGTAATCTG
CGCTTTACCGCCAGCCGGGATCTTATCAGCGTCGCCAACTTTAGCGCCAGAGAGACGGAA
GAGCAGGTGGGCGCCTGGCTTGACGGCTTACAGGGCAGGCCGTTGCCCACCGCCTTCCTG
GTGGGCGGCGATTTTATGGCCGCCGGCACCGTCAGCGCATTGCAAAAGCGTGGCCTGCGG
GTGCCGCAGGATGTCTCGGTGATGAGCATTGACGGATTTAATCTGGCGGCGATTCAGGAG
GTGCCGCTGACCGCGGTGCATGTGCCGCGGGATGAGCTGGGCAGCGAGGCGGTGCATCTC
CTGCAGCAGCGCCTGCTGCGCCCGGAGGCGCCGCACGGCTCGCTACTGCTGCATGGCACG
CTGGTGGTACGCGATTCGGTACGGCGGATCCGGCCGGGCAAAGGCCATACCGCCGTCGAG
CCGAAGGGGCTGTATGACGATTAGACCAGCATACCCAGCGCCCGTTTGCCGTGGATATTC
AGATCCTCCAGGGTGAAGCGCCCCTGCCAGCTGGCTTCATAATCCTCGCGCGGGAAATCC
CCCGGCGAGGCGCCTTTTTCCAGGGCGATTTTTACTTTCTGCGCGTAGGCGAGGTTCTTC
TCGCACATCGGCGCGGCCGGAATGTACATCACATTTCCCCAGCCCTGCTGATTTTCCACC
GGCGCCACCGAGTGAATGATGTCGCAGTGCCACCAGACGGAGTCCCCGGCATTCAGCGCT
GGAATCGAGCTTAACGCTTTAATTAAGAGCGGGTGCCACTGCTCAGAGATCGGCAGCACT
CTGCCCGGCGCGACGCCGCACAGCTCATCTTCCGGCACATCGTCGAGCAGGGGGCGCAGT
AGCACATAAGCCATCGCCTCCGGGATCGGCACCACGTGCAGCAGCCCCTGACCCGGGATC
ATGTCCGACAGCGCGGTCCAGCCCTGGAAGGTGCGGAACACCGAGCATTTGGTGGTGTTG
TCGACGGTATACTCTTCCACTTCGGTACGGTGCGCGGCGTCCCACGGGTCGTAGGCGTCG
ATATTGCCATTAAAAACGTTGGCGAAAACCTGCTGATAGGCGGGAAGCAGCCAGCGCTCC
AGCGCGCCGGAATCGGTATGCGCCCCCAGCCCCTTCGAAGTGGTTCCCGGCGGGCGGCGG
CGGATGCGGTCGGGATAGATCACGCTGACGTCCGGATCGAACCAGCGTTTGCCATTCTGT
TCAAAACGCCACAGGCGGTTGAGGAAAGATTGCACTGCCGCCATTTCATCGCTCTGCCGC
GCCTGCATTTGCGAGGGCGACCAGTAGATCGGGTAGATCTCCGGGCGCGAAGCCTCCAGC
GAACCGAAGAAGCTGTCGCCAGGCCCTTTGTAAACATCGTCGAAATGGTTGCGATCCAGA
TATTCCAGCATCGCGGTATCCCACGCCAGCGCCTGTTCGCGTGGGAAGTGGCCTTTAATC
ACCGCGCAGCCCCGGCGCTTAATGGCCGCGCGCTGCTCATCGCTCACTGTTCCTTCGGCG
ATATCGCGGAACGGAATGGTTGGCCAGACCTCCTGGCCTGCGGCTTTCAGTGTCTCAATC
TCCTGCAGCCGCTCGCTGATGCGCGCTGAGAGCTTATCGAACACCGCCTGGACGTCGCCA
ATTTGCGCCCGCAGGGCCTGTTTCATCTGGCGAATCGCCGCTTTGTGATCGGCGGGAAGT
ATTTCGTGGGTCGGGAGAGCAGCCATAATAACCTCGCTGTATCTTTCATTCGAAAGTATG
AAATATTACAAACGTTAATTTAAGTTAAAATGGAGTTAATGCAAGTTTAAAATCTTGCTG
CGGCGCACAAAATGGAAAACCGGGGCGCGATGCCCCGGCGAAGGGTCAGGCGTTGAAGGG
CGGGGTGTTATCGAGGACGGCCTGGATAACGTTCAGCGCGCCGTCATGGTTATTATCGTC
GGTAGCGTAGCCGGCGATGGCCTTGATGCTGTCGGCAGCGTTACCCATGGCGAAAGCGTA
TTTCACCAGCTTCAGCATTTCGGCGTCATTGCCGCTGTCGCCGATGGCGACGCATTGCTG
CGGCGAAAGATCCCAGCGCTTGAGCAAACGGCTGATGCCGTTGGCTTTATGCAGGCCAGG
GATAATCAAATCGACAAAGCCAAAGCCGCTGGTGACCGGCTTCATGATGCCGTCGAGCGA
CACGTGCAGTTTATCAATCAGCTGTGGGATCTCGCTGTCCGGCAGGTTGAGAGAGAATTT
AAACAGCGTATCGTCGATGGCGTGATAGTCGCTCACCCGCTGTAGGCGATGGTAGTGCTT
CGACATCAGCTCAACAAAGGCGTCCGGAGCTTTATCGCTGACGTAGGCGCTCTGCAGGCC
GCAGGCGACAAAGTTGAGCTGCGGATCTTTGAGCAATTCGCCAATCACCACTTGTGATTC
GTGGCGGGTCAGTTCGCCGTGGAACAGCTGCTTGCCATGTTCATAAACCAGAGCGCCGTT
TTCTGCGACGAATGAAATCTGCTCGCGAATTTCCGGGAAAAATGAGATCAGCTGATAGTA
CTGATTGCCGCTGGCGACAACGAATTCAATACCTTGCTGCCTGAGCTGCGCAAACTGGGC
GAGGAAACGCGGGCGGTCGTACTGCTTGGCGTCATTGAGAAAAGTTCCGTCCATATCGGT
GACGATAACTTTAACGGTCATAAGAGAGTGCTCCTGGCTTAACTTCGACCAGTAACATTC
TAATTACAATGTGATGAGGAGCACAAATTTATTTCGAATGAAAGTTCAGGCATTCAGAAA
ATGCCGGAAGGGCATGTCTTTTCCGGCCTGCAGAACAGGGTTGGCCCGCTAAGCATAGCG
CCAGCGGGCACGAAGGATTACAGCGTATGTTCGGTACGGGCGATGATATCGTCCTGGGTA
TCCGGCGACAGGGCGGTGAAGAACGCCGAGTATCCAGCGACGCGGACCACTAAATCGCGG
TACTGGTCAGGATGTTTCTTGGCTTCCAGCAGCGTGTCGCGCGACACGATGTTGTACTGG
ATATGCCAGCCTTTGTGCACCTCGAAGAAAGTGCGCAGCAGCACCATCAGCTTCTGCTTA
TCGGACTCGTTCTCCAGCGTTGATGGATTCAGCTTCTGATTAAGCAGCACGCCGCCGAGG
ATCGCCCCGGTCGGCAGCTTGCCCACCGAACTGATAACCGCCGTCGGCCCCAGATGGTCG
GTACCGGAGGCCGGGCTGGCCCCCTCCGCCAGCGGGGTATGCGCTTTACGGCCATCCGGC
GTTGCCATGGTCTGCGCGCCGAACGGGACGTTAGCGGAAATAGAGGAGGTGCCAGCGTAA
TAATTGCCGCCAATCGGGCCGCGGCCATAGCGCGGGTTGTGATACTGCTTCAGCTCGTCG
ATATAGGTCTGGTAGGCCCGCGCCAGCAGTTGGTCGACGCTGTCATCATCGTTACCATAC
TTCGGCGCGCCGTTGATCAACCGCTGGCGCAGCTGCTCGTGGGTCAGACCGTCGAAATCT
TCCGCCAGCGCCTTCGCCAGCTCCTGCTGGCCGATGGCGCCCTGATCGAAGACCAGTTTT
TTCACCGCCGCGAGGCTGTTGCCGAGGTTGGCGATACCCACCTGCAGGCCGGAAACCCAG
TCATACTTCGCGCCGCCCTGCTTAATGCTTTTCGCCCGTTCGATGCAGTCATCGACCAGC
GCCGAGCAGAGAATATCGTGGACGTTCTCTTCCAGCATGGTATCGACCACGTACTCAATC
TCGATGGATTTACGGGTGTAGTAACGAATCTGGCGGTCCCAGTCGGCTAGCACCTGATCG
AAGTTAGCGAAGTTGCCTTTCGACAGGGCGTGCTCCTGCGGCAGGAACACCTGACCGCTG
GTGGCATCGCGGCCGCCTTCCAGCGTCGCCAGCATCACCCGCGCGAAGTTAATAAAGCTC
ATGCCGGTGCAGCGGTAGCCCCACTTACCGCCGACCGCGGTTTCGATACAGCCGATAGCC
GCGTAATCGTAGGCGTCCTGCGGCTCAATGCCCAGCTTAATGAATTCCGGGATGACGATT
TCATCGTTGTTAAACGCCGGCATGCCGAAACCGCAGCGGATCACCTGGACGCAGGCGTCG
AGGAAGTCGTTGCTCATCCCGGCGTGGTAGCGCACGCTGAGGTTCGGCTGGGTAGAACGC
AGGCGACCGCAGGATTCCAGGATCGCATACGACAGCGGGTTGACCGCGTCCTGCGGCTTA
CCATCCACCAGATTCTGGCCGCCGATGGTGACGTTCTGGTATAGCGGGCTGCCGGCAGAG
GCTTTGGAGTGTGAGCCGGAACGGATCTTATTGACCTCCAGCAGCTTCAGCCAGCAGCTG
TGCAGCAGCTCAATGGCCTGTTCGCGATCCAGCGACTGTTGCAACTCAACGTCGCGGCGG
TAGTACGGGTAGAGGTACTGGTCCATACGGCCGAAGGATACCGAATGGCCATTGGATTCA
ATCTGCAGGATAAGCTGAATGAAGTAGCACAGCTGCAGCGCCTGCCAGAAGGTTTTCGGC
GGCTCATGGGCGATGACGTCGCAGTTTTCGGCAATCGTCAGCAGTTCGTGGCGGCGTGAT
TCGCGGGATTCTGCTGTCGCCATCTCGCGCGCCAGCGCGGCGAAGCGTTTGCTGTGATCG
CTGACCGCTTCCAGCACGATATCAATCGCTTTCAGGAACTGCTCGCCGTGCAGGTCTTCC
AGTACCGTCAAATTGATACGCGAGCGGCGTTCGGCGACTTTCGCACGCATCCCGTCGAGC
CCTTTCTCCAGCAGCAGGGGGTAGTTGACCGCGAGGTGAGCATCCCCGGAGGTCATATTG
CCTTCCGCCTTAATAATGCCGGTGGCGAGCAGCGCCTTTTGCTCATCGGTGAACATACCG
TAACAGCGGTCTTGTACGGTCTGGCCGCGCCACCATGGGCACACTTCATGCAATACGCGT
TTATTCTCCTCGCTGACCGAGAAGCCGGCGCCGGGGCGGTCGGCGAGATCGTCGATCTCT
TTCTCAATCCAGCTGACGGTGTATTCCGGGAAAATAGGCGCGGCGCGCACTTCGCTGGCC
TGGTTACCGACGATCAGCTCATCGTGCTTGATCCAGATGGTGCGCTCCGCCAGGTGGTGA
GCCAGCGCCAGCGCGCGGCGCACCGGGATCGGTTTATCGAGATGCCGCTGATACATCTCC
GTATAGTGGCGGGCGCGCTCGGTACAGACCGGCGGCTTGACGATATGCACCAGCGCCATT
TTATGGGCCTGGATACGGGCGCTGAGGGTGTTGAGCTTCAGGGTAGTCATAGGGTTATCC
TCGTAATATCGCCGTTAGCCCCTTGCTTTGCGCATAATCCTGCGCGAAGGCGAGCAGCTC
AGGAGCGTCCAGCGGTTTGTCCGGTGCGGTGTAGGGCTGACTGAGTAACTGGTATTTGTT
CATTCCCAGCGTGTGGTACGGCAGGTAATGGATCTCGCTGACCTGCAGGCGATCGGCGGC
AAAATCGGTGATCGCGGCAATGTCGGCTTCGCTGGCGTTGAATCCCTGGATCAGCGGCAC
GCGAATAATCATTTTTTTCCCCGCCTGCGCCAGTCGCTGCAGGTTATCCAGCACCCGGCG
GGCGCTGCCGTCGGTCCACTGCTGGAAAACGGCCTCGTCAACATGCTTCAGATCGGCGAG
AAACAGGTCGACAAAGGGTAAAGACGGTTCAATGTATTTCCACGGCACGTGCAGGCAGGT
TTCCACGGCGGTGTGAATGCCTGCCTGATGACTGGCTTCGAACAGCGCTTGCGCCAGCGT
TGGGTTCATAAAGGGTTCGCCGCCGGAAAGAGTGATGCCGCCGCCGCTGCGATCGTAGAA
TGGTTTATCACGCAGCACCGTCGCCATGATCTCCTCGACGCTCTTCTCCTCGCCGCACAC
CGTGAGCGCGGTGGTGGGGCAGCAGTCGCGCAGCGCGGCGATATGGCTGTCGTTAACGTT
TTGCCGGTGAATGATCAGGCCATCGAGGGTGCGGGTGATAACCGCCGGCGCCGCCTGCTG
GCACAGCTCGCAGCCGGCCAGGCACAGCCGCGAGTCATACAGCAGATCTTCGCTACGGGC
GCGGCTCTCCGGGTTCTGGCACCAGCGGCAGCCCAGCGAGCAGCCTTTCAGGAAGACGAC
GGTGCGGATCCCTGGGCCGTCATGGGTGGAATAGCGCTGGATGTTGAAGATCATGGCTTA
TCCTCTTGTTTGCGTATGAATATAAAAACACTTTCGAATGAAAGTTATGTTGACGTAAAT
CAACAAGCGGGATGGGGATAAGTCAGAGAGGAGAAAATAACGAGAGCGGTCACAAAACCA
CCGGCGACTCTCGTCGCCGGTGTGAGGGTCAGTGCGAGCCGCATACCTCGCACTGCGGGT
GACGCATCAGCCTCATTTCGCGAAACTGGCAGGTCATGGCATCGTAGATGACGATTTTTC
CGCTGGCAGGGGTGCCGTAGCCGCTCAGCAGCTTAATCGCCTCCATCGCCTGCAGCGAAC
CGATGGTGCCCACCAGCGGGGCCATTACCCCGGCTTCGACGCAGGTGAGGGCATTTTCGC
CGAACAGACGGCTCAGGCAGCGGTAGCAGGGTTCGCCATCCTGATAGGTAAAGACGCTGA
TTTGCCCCTCCATACGGATCGCCGCTCCGGAGACCAGTGGGGTTTTGTGCTGAAAGCAGC
CGACGTTAAGCTGGTTGCGAATGGCGACGTTGTCGGTGCAGTCGAGCACCAGATCGTGAT
CGGCAATCTGCGCCGCCAGCGCGGTCTCATCCAGCAAGGCATTGAGCGGGACCAGACGGA
CGTGCGGGTTAATGCGCGCCAGCGCCTCGCGGGCGGAATCCACCTTCGGCTGGCCGAGGG
TGGCGTCGCTGTGCAGCGTCTGGCGCTGCAGGTTGGAGAGCGAGACAGTGTCGAAATCGA
GCAGGGTGAGCTGCCCGACCCCGGCGGCGGCCAGATACTGCGCGGCGGCGCAGCCGAGCC
CGCCGAGGCCGACCACCAGCACGCGAGCGGCTTTTAACCGCTCCTGGCCGTCAAAATCAA
AACCGCGCAAGACGATCTGCCGGTTATAGCGCAGCATCTCTTCATCGCTCAGCTCAACGG
TCATTACAGCCCCCCAAACAGATGACTGAAGGGTTCGACCTCGACCCATTCGCCTGCTTC
AACATGGCCGCGCTCACGCTCCAGCACGATAAAGCAGTTGCCGAGGCTGAAGGAGCTGAA
AATGTGCGAGCCCTGATGGCCGGTGGTGTTCACCACCAGTTCGCCGTCCGGGTTACGCTG
CAGAATACCGCGCTGAAAATCGAGGCGGCCAGGCGACTTTTTCAGGCGCGTGGCGGCGCG
GACCCGCAGGCGGGGCGCCTGAAGCGGGCCGTGCTTGCCCGAGAGTTTCGCCAGCAGGGG
TTGCACCAGCTGACAGAAGGTGACGGTGGCAGACACCGGGTTACCCGGCAGGCCGCAGAA
CCAGCTGCTGCTGAGCTTGCCGAAGGCGAAGGGTTTCCCCGGCTTAATCGCCAGCTTCCA
GAAGCCGATCTCCCCCAGCTCTTCGAGGATAGTTTTGGTGTAATCGGCTTCACCCACCGA
GACGCCGCCTGAGCTAATGACCACATCGGCCTGCTGGTCGGCGGCGATAAAGGCGTCGCG
CAGCTTCGCCGGGTCGTCAGGAATAATGCCCAGGTTAATGACCTCGTAGCCCAACTGCTG
CAGCATCAGGTGCACTGCCAGGCGGTTGGTATCGTAAATCTGGCCGTCGCCGAGCGGTTG
ACCCGGCAGCTGCAGCTCATCGCCGGTTGAGAAGACCGCGACGCGTACCTTGCGCACCAC
CTCGACCTCGGCAATGCCCAGCGAGGCCAGCACCGGCAGCTCGGCCACCGTCAGGGGTGT
CCCCGCCGGGAAGACCACCGCGCCTTGGGCAATATCTTCTCCGCGGCGGCGAATATGCTG
CCCGGCTTTTACCGGCGCGATAAAGCGCACGCCGGCGTCGGTCTGTTCGGTCTCTTCCTG
CATCACCACCGCATCGCAGCCTTCCGGCACCGGCGCGCCGGTCATGATGCGGATACAGGT
GCCCGACGGCCAGGCGTCGTTGAACGGCTGGCCGGCGAAGGCCTTACCGGCGACCGGCAG
CGCGGCGCCGTCGCGAAGGTCGTTCAGCCGGACGGCATAGCCATCCATCGCCGCGTTATC
AAAGCCGGGCACGTCCAGCGGGGAGACGATGTCATGGGCGGTCACACGCGAGAAGGCCTG
CAACAGCGGTACAGTTTCCGTCGCGTTCAGCGGCGTAATACGATCGAGCATCTGGGCGAG
GGCTGTGTCGAGCGGCATCAGTCCGGCGGTAAAATCCATGGGTCACTCCTGCGGGCAAAA
CAGCGAAAACGCCTATTATGGCAGAAAAGCGGCGCGGGCTGTATGCCACCTGGGTACGAG
GCTTTACATCGCCCGCCGCTCTTTCTATATTCAAAAATTGTATAAGACATTCAGCAATAT
AATGATATCAATACCCTTATTCATGACGTGACCGGCGCCGCGCCGCGGTACGACAGGGCA
GGGGCGATCCACTTCATCGTTAAGGACTGGCGAAATGGGCAAGGCGGTTATAGCAATTCA
CGGCGGCGCAGGGGCGATTTCTCGCGCGCAAATGACGCCGGAGCGGGAGCGAGAGTATGT
GGCGGCGCTGTCGACTATCGTCGAAAGCGGGCAGAAAATGTTGGCCGCGGGCGCCAGCGC
GCTGGATGCCGTGACCGAGGCCGTTCGGCTGCTGGAGGAGTGTCCGTTGTTCAACGCCGG
AATGGGCGCGGTATTTACCCGCGATCAAACCCACGAGCTGGACGCCTGCGTAATGGACGG
CTACAGCCTGCAGGCGGGCGCGGTAGCCGGGGTCAAACATTTGCGTAATCCGGTGCTGGC
GGCGCGTCTGGTGCTGGAGAAGAGTCCGCACGTATTACTGATCGGCGAGGGGGCGGAAAA
TTTTGCCATCTCCCACGGGATGGCGCGCGTGGATAACGATCTCTTTTCCACTCCTGAAAG
GCTGCTGCAGCTGCAGGAGGCGAAAGCGGGCGGGGAGATTATCCTCGACCACCACGCCGC
TCCCCTCGACGAACGCCAGAAAATGGGCACCGTCGGCGCGGTGGCGCTCGATCTGGCCGG
CAATCTGGCGGCGGCGACCTCCACCGGCGGCATGACCAACAAACTGCCCGGACGCGTCGG
CGACAGCCCGCTGCCGGGCGCGGGGTGTTATGCCAATAATGCCAGCGTGGCGGTCTCCTG
TACCGGCACCGGCGAAGTCTTTATGCGCACCCTGGCGGCCTACGATATCGCCGCCCTGAT
GGAGTATGGGCAGCTCAGTCTCTATTCCGCCTGCGAGCGGGTGGTGATGGAGAAACTGCC
GGCTCTCGGCGGCAGCGGCGGGCTGATAGCCGTCGATCGCGAAGGCAACGTCGTTTTACC
GTTTAACAGTGAAGGCATGTACCGCGCCTGGTGCTATGCCGGCGATACGCCGACCATTGG
CATTTATCGCGAATAGAACAAGGGAGAGGGCGAGTGTCGCAAACTCACGAAACCGATACC
TGCGAAGTGCTGGTGGTGCGCAACCTGAACGTGGCGTTCCGCCAGCAGGATGCGCCGGAG
GTGCAGGCCGTGCGTCAGCTTTCCTTCAGCCTGCGCCGCGGCGAGACGCTGGCGATAGTG
GGTGAGTCCGGTTCGGGAAAATCGGTGACCGCGCTGGCGCTGATGCGTCTGCTAGACGCG
GCCAGCAGCGAGGTGAACAGCGAGGGGCTGTGGTTGCGGCGGCGTAACCGGCAGGTGATC
GCGCTCAATGAGCAAACGGACGCTGAGATGCGCCGGGTGCGCGGCGCGGATCTGGCCATG
ATTTTTCAGGAGCCGATGACCTCGCTGAATCCGGTTTTTACCATCGGCGAGCAGATTGCC
GAATCCCTGCGCCTGCACCAGGGGTTGGGGCGCGAAGAGGCGCTGCGCGCGGCGAAAAAG
ATGCTCGATCAGGTGCGTATTCCCCAGGCGGAAGAGATGCTCTCGCGCTATCCGCACCAG
CTCTCCGGCGGCATGCGCCAGAGGGTGATGATCGCCATGGCGCTCTCCTGTCGGCCGGCG
GTGTTGATAGCCGATGAGCCAACCACGGCGCTGGATGTCACCATCCAGGCGCAAATTCTG
CAACTCATTGCCGTTCTGCAAAAGGAGATGGCGATGGGGGTGATCTTTATCACCCACGAT
ATGGGCGTCGTGGCCGATATCGCCGATCGGGTGCTGGTGATGTATCGCGGTGAGGCGGTA
GAGACCGGCAGCGTTGAGGAGATCTTTCGTTCGCCGCAGCACCCGTATACGCAGTCGCTG
CTGGCGGCGGTCCCGCGGCTGGGGGAGATGCGTGGCCAGGATCTGCCGCGCCGTTTTCCG
CTGCCGGGCCAGCCGCTGGCGGAGAGCGAAACGCCCGATACGGTAGTCGCCGGCGAGCCG
ATCCTGCAGGTGCGTGACCTGGTGGCCCGTTTTCCGGTGCGCGGCGGGCTGCTCAATCGC
GTGACGCGCGAAGTGCATGCGGTGGAGAAGGTCAGTTTTGATCTCTGGCCGGGAGAGACC
CTGTCGCTGGTGGGCGAGTCCGGCTGCGGCAAGTCGACCACCGGCCGGGCGCTGCTGAGG
CTGGTAGAGACCCAGGGAGGCACCATTACCTTCGACGGTCAGCGGATCGATACCCTCGCC
GGCGGCAAGCTGCAGGCTCTGCGGCGCAATATTCAGTTTATTTTTCAGGATCCTTACGCC
TCGCTTGATCCGCGTCAGACGGTCGGCGATTCGATTATGGAGCCGCTGCGGGTGCATGGC
CTGCTGCGTGGGGAAGCAGCGCTTGAGCGGGTCGCCTGGCTGCTGAAGCGCGTGGGGTTG
CAGCCGGAGCATGCCTGGCGCTATCCCCATGCCTTTTCCGGCGGCCAGCGGCAGCGGATC
TGCATTGCCCGCGCGCTGGCGCTGAATCCGAAGGTGGTGATAGCCGACGAGTCGGTGTCG
GCCCTGGATGTCTCCATTCGGGCGCAGATTATCAATCTGATGCTCGACCTGCAGCGCGAG
ATGGGCATCGCGTTTCTGTTTATTTCCCATGATATGGCGGTGGTGGAGCGCATCAGCCAC
CGCGTGGCGGTGATGTATCGCGGTCGCATTGTCGAAATAGGCCCGCGCCGCGCGGTGTTT
GAAAACCCGCAGCACCCCTATACCCGTAAGCTCATGGCCGCCGTACCGGTGGCCGACCCG
GGCCACCGTCGTCCGCAGCGGGTCCTGCTGTCTGATGACGTCCCGGGCAATATTTATAAG
CGGGGCGAGGAGATCGCCAGCGTGCCGTTGCAGCAGGTCGGGCCGGGCCACTTCGTCGCC
CGCGAATCCGCCGATGTGCTGGGCAGAACATAACAACACATAACGCATCTTTTCAGGAGA
ACACGATGACACAACCTGTTTCACGCAAATGGTGGCTGGCGCTGAGTATCGCGGCAGCCC
TGGCGAGCGCTCCCGCCTTTGCCGCCAAAGATGTGGTGGTGGCGGTCGGGTCTAACTTCA
CGACCCTCGACCCCTATGATGCCAACGATACCCTGTCGCAGGCGGTGGCGAAGTCCTTTT
ATCAAGGCCTGTTCGGCCTTGATAAAGAGATGAAGCTGCAAAACGTTCTTGCTGAGAGCT
ATACCGTGTCACCGGACGGCCTGGTGTACACCATTAAGCTGCACAGCGGGGTGAAATTCC
AGGATGGCACTGACTTTAACGCCGAGGCGGTAAAGGCTAACCTCGATCGCGCGAGTAACC
CGGATAACCATCTCAAGCGCTATAACCTGTATAAAAATATCGCCAGTACCGAGGCGGTCG
ATCCGACTACGGTCAAAATTACCCTGAAGCAGCCCTTCTCGGCGTTTATTAACATTCTCG
CCCATCCGGCGACAGCGATGATTTCGCCGGCGGCGCTGAAAAAATATGGTAAGGATATCG
GCTTCCACCCGGTGGGCACCGGGCCGTATAAGCTCGACACCTGGAACCAGACGGATTTTG
TGAAGGTCAGCAAGTTCGATGGGTACTGGCAGCCGGGGCTGCCAAAGCTGGATTCTATCA
CCTGGCGTCCGGTGGTGGATAACAATACCCGGGCGGCGATGCTGCAGACCGGCGAGGCGC
AGTTCGCCTTCCCGATCCCTTACGAACAGGCGCCGCTGCTGGCGAAAAACAGCAAACTGG
AGCTGGTGGCCAGCCCGTCGATCATGCAGCGCTACATCAGCATGAACGTGACGCAGAAGC
CGTTCGATAATCCGAAGGTACGGGAAGCCATCAACTATGCGATTAACCGTCAGGCGCTGG
TGAAGGTAGCGTTCGCCGGATACGCCACCCCGGCGACCGGAGTGGTGCCGCCGTCGATCG
CCTATGCCCAGACCTACACCGCCTGGCCATACGATCCGGCGAAAGCGCGCGAGCTGCTGA
AAGAGGCGGGCTACCCTAACGGTTTCAGCACCACGCTGTGGTCATCACATAATCACAGCA
CCGCGCAGAAAGTACTGCAGTTCACCCAGCAGCAGCTGGCGCAGGTGGGGATTAAGGCGC
AGGTGACGGCGATGGACGCTGGTCAGCGGGCGGCGGAAGTGGAAGGTAAAGGGCAGAAAG
AGAGCGGGGTACGGATGTTCTATACCGGCTGGTCCGCCTCCACCGGTGAAGCCGACTGGG
CGCTGTCGCCGCTGTTCGCCTCGCAAAACTGGCCGCCGACGCTGTTTAATACCGCGTTTT
ACAGCAACCCGCAGGTGGATAACGCGCTGAGCGAGGCGCTGAAAACCACCGATCCGCAAC
AGAAAACCAAACTCTATAAAGAGGCGCAGGATATTATCTGGAAAGAGTCGCCGTGGGTGC
CGCTGGTGGTCGAGAAACTGGTCTCCGCCCACAGCAAGAACCTCACCGGTTTCTATATCC
AGCCGGATACCGGCTTTAGCTTCGAACAGGCGGACCTGACGCCGTGATCATGTTCATCTT
CATGCGTCCTCTCTCCCGGAATGGGAGGGAGCGATGCTGAATTATGTGATTAAGCGCCTG
CTGGGCCTGATCCCCACTCTGCTTATCGTCGCGGTGCTGGTGTTTCTATTCGTCCATATG
CTGCCCGGTGACCCGGCGCGGCTGATTGCCGGACCTGAGGCCGATGCCCAGGTGGTGGCG
ATGGTGCGCCAGCAGCTGGGGCTTGACCAGCCGCTGCATGTCCAGTTCTGGCACTACATC
ACCAACGTGCTGCGCGGCGATTTTGGCATTTCCATGGCCTCGCGGCGTCCCGTTGCCAGT
GAGATAGCCAGTCGCTTTATGCCCACGCTGTGGCTGACGCTGGCCAGCATGAGCTGGGCG
GTACTGTTCGGGATGGCGGCGGGGATTGCGGCCGCGGTGTGGCGCAATCGCTGGCCCGAC
CGTCTGGGAATGGCGCTGGCGGTGAGCGGTATTTCGTTTCCGGCTTTTGCCCTTGGTATG
CTGCTGATGCAGGTGTTTTCGGTTGAGCTGGGCTGGCTGCCGACGGTGGGGGCCGACAGC
TGGCGGCACTATATTTTGCCGTCGTTGACCCTTGGCGCGGCGGTGGCGGCGGTCATGGCG
CGCTTTACCCGCGCGTCATTCGTCGATGTGCTGCATGAAGACTATATGCGCACCGCCCGG
GCGAAGGGGGTGAGCGAAACGCGGGTGGTGCTCAAGCATGGTCTGCGCAATGCGATGATC
CCGGTGGTGACCATGATGGGGCTGCAGTTCGGCTTTCTGCTCGGCGGGTCGATCGTTGTG
GAGAAGGTGTTTAACTGGCCGGGGCTTGGGCGCTTGCTGGTCGATTCGGTGGAGATGCGC
GATTACCCGGTGATTCAGGCGGAAGTGCTGCTCTTTTCGCTGGAGTTTATTCTTATCAAT
TTAGTGGTGGATGTGCTGTACGCGGCCATAAACCCGGCTATCAGGTATAAGTAAGGTGCG
ATTGCTTAACTGGAGAAGGCAGGCGGCGCTGAACGCCATGCCGGGCATCAGACCCGGCGA
GATCCATACCCCCTGGCATGAGTTCTGGCGGCGCTTTCGTCGCCAGCCGGTGGCGATGGG
CGCTGGTATTTTCGTGCTGTTGCTGATTGCGGTAGCCATCGTTGCCCCATGGATAGCGCC
GTATGATGCGGAAAATTATTTCGACTACGACCGTCTGAACGAGGGGCCTTCGCTGGTGCA
CTGGTTCGGAGTCGACTCCCTGGGACGGGATATTTTCAGCCGGGTGCTGGTCGGGGCGCA
GATCTCGCTGGCCGCCGGGGTACTGGCGGTGCTGATTGGCGCGGCCATCGGCACGGTGCT
TGGGCTGCTGGCTGGCTACTATGAGGGCTGGTGGGACCGGCTCATTATGCGACTTTGCGA
CGTGTTGTTCGCCTTTCCGGGGATCCTGCTGGCGATCGCGGTGGTCGCCGTCATGGGCAG
CGGGATGGCCAACGTGATCATCGCCGTGGCGATCTTCTCGATTCCGGCGTTTGCTCGTCT
GGTGCGCGGCAATACGCTGGTTCTGAAGCAGCAGACCTTTATTGAATCGGCGCGCAGCAT
CGGCGCCAGCGATGCCACCATTCTGTTCAACCATATTCTGCCGGGGACGGTGTCATCGAT
CGTGGTTTATTTCACCATGCGCATTGGGGTATCGATTATTTCGGCGGCCAGTCTGTCGTT
TCTCGGCCTCGGCGCGCAGCCGCCCACCCCGGAGTGGGGCGCGATGCTCAACGAAGCGCG
GGCGGATATGGTGATGTCTCCGCACGTGGCGCTCTTTCCGGCGGTGGCGATTTTCGTGAC
CGTGCTGGCGTTTAATCTGCTGGGAGATGGCCTGCGCGATGCGCTGGATCCGAAGTTAAA
GGGGTAGGGTGAGGGAAAGCTCCGCCGGGAGTCCTTTATGTTATCTGCGGCTTCAGCGCA
CATTGCGCTTCCGGTTAATTTTCTGCGTTAGGTCTCTCATGGCGCAGGGAGCGGTGTGAG
GCGGAAACGACCGCCGGACGGTTCCCTCTCCTCCCGGGAGAGGGCCAGGGTGAAGCGAAG
CATCGCTGGAAAGTCCTTTATGTTATCTGTGGCTTCAGCGTAGTTTGCGCTCCCGGTTAA
TCGTCTGCGTTATGTCTCTTATGGCGCAGGGAGCGCACAGGGGGCGGCCAGTCGCCGCCG
CCCCCTGTACCCCCGGGCTCCGGCCAGCAACATCGCCACTGCGTGGTGCCTTCGACTTAT
CCCTGCAGGCTTCGGATCGGGCCGAAGCAGCGTCCCTGCAAAACACGGCCCTCAGCCCGC
ATCCATGCGGGCTGCCCCGGCCTTTCGGGAACGTCTCAGCGATGTTGAGGCCGCCAGCAC
CGGCTGTTTCAGCAACAATGGTGAATAAATTAACGGCAGGCCGCACGAACTGTAGGCCGG
GTAAGGCGTTAGCCGCCACCCGGCAATATGAAGGCATGATGACTGATAAATTACCCGGCG
GCGCTGCGCTTGCGCGGACCTGGGGGGAGCCTACGGGAGGACCCCGTAGGCTGGGGAATG
CGCTAAGCCGCTATCCGGGAAGCTGGACTAGACCCGGGTACCCCAGAGGTCGTATTCGTC
GGCGTGCTCGACTTTCACCCGCACCACGTCGCCCGGCTTAACGCGGGTTTCGCCGTTCAG
GTACACCGCGCCGTCGATTTCCGGAGCGTCGGCCATGCTGCGGCCAATGGCGCCTTCTTC
ATCAACTTCATCTACCAGCACCAGGATTTCGCGCCCCACTTTTTCCTGCAGACGCTCGGC
AGAGATCTGCTGCTGCAGCTGCATAAAGCGGTTCCAGCGCTCTTCTTTCACCTCTTCCGG
CACCTGGTCCGCCAGCTCGTTGGCGGTAGCGCCTTCAACCGGGCTGTACTTGAAGCAGCC
GACGCGGTCGAGACGCGCCTCTTTCAGGAAGTCGAGCAGCATCTGGAAATCTTCTTCCGT
TTCGCCCGGGAAGCCCACAATAAAAGTGGAGCGCAGGGTCAGATCCGGGCAAATTTCACG
CCACTGCTTAATGCGCGCCAGCTGACGGTCCGCAGAACCAGGACGCTTCATCAGCTTCAG
AATACGCGGGCTGGCGTGCTGCAGCGGAATATCGAGGTACGGCAGAATCTTGCCTTCCGC
CATCAGCGGGATCACATCGTCAACGTGCGGGTACGGATAGACATAGTGCAGGCGCACCCA
GATGCCGAGCTTCGCCAGCTCTTCGCACAGACTGACCATGCTGGTCTTCACCGGCATACC
GTTGTGGAAACCGGTGCGGTGCTTGACGTCGACGCCGTAGGCAGAGGTGTCCTGCGAAAT
CACCAGCAGCTCTTTCACGCCGGCGTCAGCGAGGCGTTTGGCTTCGGCCAGCACTTCGCC
AATCGGACGGCTCACCAGATCGCCACGCATGGACGGGATGATGCAGAAGGTGCAGCGATG
GTTGCAGCCTTCAGAAATTTTTAAGTAGGCGTAGTGGCGCGGCGTCAGCTTAACCCCCTG
TTCCGGCACCAGGCTCAGGAACGGGTTGTGCTTCGGCTTCGGCGTATAATGGTGGACATG
CTCCAGCACCTGCTCATAGCTGTGCGGACCGGTGATCTCCAGCACCTTCGGATGCACTTC
GCGGATCTGATCCTCTTTCGCCCCGAGACAGCCGGTGACGATTACCTTGCCGTTCTCTTT
CAACGCTTCGCCGATCGCTTCCAGCGATTCCTGCACAGCGCTATCAATAAAGCCGCAGGT
GTTAACGATCACCATATCGGCGTTGTCGTAGGTCGGTACGACGTCATAACCTTCGGTGCG
CAGTTCGGTCAGGATACGCTCTGAGTCCACGAGGTTTTTCGGGCAGCCCAGGGAGACGAA
GCCGATTTTCGGCTGATGCGTGACATTGCTCATAGCTTAAAAAGTGTTCAATTATTGGAA
TGGTCAGGGCAGGAATTCTACAGATCTTTGCGAAAAAGAGTATAGCTCCGTCGCGGTTAA
TGGTGAAAAAGCGCCCCCGACCTGTCTTTTACGCCCCCCACCGCCAGAGCGGATCCCACA
CGCCCCGGAGCAGAGGGGCGGGACACGCTTCTGACAAGCCGCGCGCGCAGGCGGCTCAAG
CCCGGCGTGGCTGCCGGGCAGAGACTTATTGCGCCGGGTTAATGGCTGCGGAGGGCGTGG
CGCCGGTTTTTTTCGGCTCGCGCTTATCCTGCAGCGTGAAAATAGAGATCAGGGTAAAGA
GCCCGGCGACGCTGCCGAGAATCAGATAGGTGTTGGCGAAGCCAATGGTATCGTACAGAT
AGCCTGCCAGCGGAGAGTAAATGGCGGTGGCGATCGAGGCGACGAACAGCACCAGCAAAT
AGACCGTCGAAGAGAGCTTGTGGTCGAAGTTGGCGGCGATGAATTTAAAGACCGATACCA
GAATCAACGGCTTCTCCAGAGCATGCATCATTTTCACCGCACCAATCCACACCGGGCCGA
GGGGCACGGCTGAGCCGACAATACGTACCGACATGATCAGCCCGGCGATGATCAGCGCCC
ATTTGGCGCCGGTCCGGTTAACAAACCATGGCATCAGGCAGAGGAACAGGGTTTCACCGC
AGACCTGAATAGACGCGAGGATCCCGTACCAGCGGTTGCCTTCCTCCGGCGTCGGGAACT
GTAGCGAGAAGTACTGGGCAAACTGCTGATCGTAGGTGTCGTAAATCTGCGTGACGAACA
GGGTAAAGAGCAGCAGCATCCAGAACTGACCATTCTTCGCCAGCTCAAGGGCATGAGAGA
CCTTCAGCGATTCGCTTCGCGCCACATCGGCGTCGGTTAATTCAATTTTGGTTAGCATAA
AGCAGATGGCGGCGATGACAATGGCGAGGCTGGCGAGCCAGAAGGCCAGATTAGGATTGC
TGTCGATATACTTACCCACAATCCAGGCCGCCGCTGCCCAGCCTAACGAGCCCCACATCC
GCACACGACCATATTCGAACTGATAGCGCCGGGAAATCTTATCGATATAAGAGTCGATTA
CTCCGCAGCCGGAGTTAAAGATGATCCCCAGATAGATCCCTCCCAGCAAGGCGCCAAACC
AAAAGTTGTGCACCAGAAGCGGCGCGTAAACGTAGATAAAGAAGGGGCCCACCGGCAGGA
GCAGGGCGACCAGCAGCCAGATAAGCCGTTTTTTCAGGCCGAACTTGTCAGAGATAAAGC
CGAAGAAAGGCTGCATCAGCAGGGCGATAAAGGCGTTGACCGAGTAAAGCAGCCCGGTCT
TCGTGGCGCTGATGCCAAGATGCTGGGTGGTCCAGATAACGAAGAAAGCCATGGTCGACG
ACCAGGCGAACAGGTAGAGGAAATCGAAAAGACTCAACAGAAGGTAGTTTCTTTTACCGG
ACGTCATGTTTCAGTTCCTTGCAAATGGGCAGAGAGAATGTCAGCGATCCGCGGGCCGCG
TTCGCTGTTTTCCTGACATGTTATACGTATTACATTAATTATTTGTTATGACATCCGAAT
TGACGATGGTGCAACAGATCATATGAGGTATTGTGATCATCGCTGCACTAATTTTGTCTC
TTATTGCCATTTTCTGTTTATTAATTTCATCTTGAAATTAATTGTGATCGTATAACATTT
TTTTTGTTATACACCCTACAATGCGTTAAAGTTGCCACATTGTAAATGATGTTAGAGAAC
TGGGGATTATTGACCTGGCGCATCATTTTGCACAAAAAATAACCGTATTATGGAAAGGGT
AAAGGACGACAGAGGAGGAACCGTGATGACCGTTGACAGACTATACCGCCACCTTCTGCA
GAAGCTTATTAACGCCAATATCGATATTGACGCCTATCTGCAACTGCGAAAGGCCAAAGG
CTACATGTCAGTCAGCGAAAATGACCATCTGCGTGATAACTTGTTTGAGCTTTGCCGTGA
AATGCGTGCGCAGGCGCCGCGCCTGCAGAATGCCATTTCACCGGAGGAGAGGGATGTCCT
TCGCCTGGCCGGCGAATCGGTCGCCGCCGCTGCACTATGCCTGATGAGCGGGCATCATGA
TTGTCCGCTATACATCGCTGTTAACGTAGAGAAGCTAGAACGCTGTCTGACAGGATTGAC
CTCAAATATTCATAAATTGAATAAATTGGCGCCAATCACTCATGCCTGATCGGCTGAAAC
CCAGGGGAAGTGAACGCTTCCCCTGTTAAAGGTTATGTAAAAATCCCCGCGCAAATTTCC
CCGCTGGCTACCCTTTAGCCCAGAGCTGACGAAAGGAGAATGCCATGCGTCCGATCCCAC
TGCTGTTGATATTGAGCGCCTTAGCGCTACCAGCCCTGAGCCAGGCCGCGGTGCGGGTGG
AGGTATTGCAAAACCGGCTGGCCCAGCCGTGGGGCATGGCCTTTCTGCCTGACGATCAGG
GCATACTGATCACCCTGCGCGGCGGCGAGCTCAAGCGCTGGCAGCCGGGTAAAGGTCTGT
CGGCGCCGATAGCCGGCGTGCCGCAGGTATGGGCCAACGGCCAGGGTGGCCTACTGGACG
TGGCGCTGGCCCCGGATTTCGCCCAGTCGCGGCGGGTGTGGCTGAGCTATGCGGAAAGCG
ACGCCAGCGGTAAGGCGGGCACCGCGGTGGGCTATGGGCGGTTGAGCGAGGATGCCACGC
AGCTGACGAACTTTACCGTGGTCTTTCGCCAGCAGCCGAAGCTCTCCGTCGGCAATCATT
TTGGCGGCAGGCTGGTGTTCGACGGCAAAGGATATTTGTTTATCGGGCTGGGCGAAAATA
ATCAGCGCGCCACCGCCCAGGATCTCAGCAAGCTGCAGGGGAAAGTGGTCCGCCTGACGG
AGACCGGAGGTGTACCGCCGGATAACCCTTTTGTCGGCCGGGCTGACGCCAGGCCGGAGA
TCTGGGCTTACGGCATCCGTAATCCGCAGGGCATGGCGATGAATCCCTGGAGCGAGGCGC
TGTGGCTGAACGAGCATGGCCCGCGCGGCGGAGATGAAATTAATATTCCGCAGGCGGGGA
AAAATTACGGCTGGCCGCTGGCGACGCACGGTATTAACTACAGCGGCCTGCCCATTCCGG
AAGCAAAAGGCAAAACGGTTCCGGGGACCGAACCTCCCCTGTATGTCTGGCCGGTCTCTC
CCGGGGTGAGCGGGATGGCCTTTTATTCGGCGCCGACCTTTCCCCAGTGGCAGCATAAGC
TATTTATCGGCGCGCTGAAGGAGACATCGCTGATTGTCCTGGCGGTGGACGGTAATCAGG
TCCGCGAGGAGGGGAGATTACTGGAGGCGCGCGGAAAACGCATCCGCGATGTTCGCGTGG
GACCCGACGGCTATCTGTACGTTTTAACCGACGAGTCTAACGGCGAGCTATTGCGGTTGA
GTCCCGAGGCTTAGCCTCAGGTCACCGGGATCTGCACTACTTCGCGCCAGGCAGGACGTT
GGCTAATCTGCTGATACCAGCGCTGCAGATGGGGCCGCGGTTGCCAGCTGTCGAGGATCG
ACAACAGATTGTAGACGAAGGGAGCGACGGCAATATCGCCAAGGCCGAACTGCTCGCCGG
AGAGCCACGGCGTTTTGGCCAGTTCGTCGTCCAGCATGGCGAACAGCGCTTCGCAGGCGC
TGATCCCCGCGGCGATGGCCGCCGGGTCGCGCTGCTCCGGCGGCGTTCTCACCAGGCCCA
TTAATACCGGGCGATGGGCGGGAGAGAGGGTGCCGTTGGACCAATCCATCCACTTTTCCC
CTTGCGCGCGCTGCGCCGGCGCGGCCAGCCACAGACGGTCAACGCCATACTGGGCCGCCA
GGTAGCGAATAATCGTATTTGATTCCCACAATACCACCCCGGTGGCATCGTCCTTTAACA
ACGGCACCAGCCCGTTCGGGTTCATCGCCAGATATTCCGGGTCATGATTGAGACCAAACT
CCAGCCCGGCGAGGATCTGCTGATAAGGCAGATCCAGCTCCTCCAGCACCCAGCGTACTT
TCTTCACGTTGGTCGAGTTATTACGTCCCCACAGTGTAATCATTTTCGCTCCTGAGTTTG
TTTCACTGCCGTTGCAGCGCGATCGGCGATCATGTTGGGATAAAGTTAAAAATCCGGCAA
GCTTTTTTATTTGGCTGTTATTAAAGGTTTTTATGCTTACTCCCTTCAGCCAGGGGCACT
CCTGGGTCACAGGGCCCGGAAAGTGTTTTTACTATTTTACAGGAGTAATATCTATAGGGT
GTTACGCTACGAAGGAAAGGGCGTGATCATGGTGTATCTTATTGATAATTAAATCTTTAA
ATCATGCACGCATCTATAAAAACGCTCCCTCTCCGTCTCGGTTAAAATCTCAATGTCGCC
TGAGGGTATAATTTGATGCTGATTATTGCATCGCAATCATCTGAGGAACACAGGTTAATA
TTAATAAATAGAAAGTCAGTGAAAGAATTATTTTTTTACAGGGATGAACTGTTGTTTTTA
TCGATCGGATATACATCTTTTTCATCCCACCCAGAAAAAATAGACCATGAGAGGCGCCGA
CTGGCTGGAAGATATTCTGAAAAATAGCAAAAAAAACCCAGTGACTGGCACTGGGGAGTA
AATTTACTCAGGGTTGCATGCTGTTCTCAAGATAATATTCGAGTCTCGAAGTATGGGTTA
ACCAAAGGTAACCATCAACTTCCATACAGACTACATGGGAAATATACTGTATTAAATAAC
CAGGAATCCACCCTTACTTTTGTGCTATTTATCTTACCTGGGTAATCACTGCGGGGGTAA
GTGGTATATAATGCAATAATCAGTATTTGAATCTATAGCGTTAAACGAGCAGAGCCTGGT
AGAGGACTTTACTTTCCCCGGAAGGATTTGAAAAAGGCGGTTAAAATGAATGACTGATAA
GGATGGCCAGCATACTATCGCGGTGCTATCAAAACATCCCTGCAAAACGAAATAGGGATA
AAAGAAGCACTGGCGAACTGCAGTCTGGAAGAGCGAGTCGTAGAGCTCGATATGGCATCG
GACGAGAAGGGTAGGAGATTACCCGGGAAGAGATGTTAACCTTTTCATCAAACCGGCGTG
ATTAATAACGGGCAACAGAATCAGAGCGGCCCGGGGTTTTGAGAGCAATACTTCTGTAAA
GGCCACGGCTGTGGATGCGCTGTTATGAATGTATTTGTAAAATTTATCACCATCCAGAGT
CGCCTTGAAAAAAAAAAGCCCAGCGACAGGCTGGGGTGTAATTACACGCATAAAGGGATA
TGCCATTTTCAACACAATATGCGAATCTTAATTTATGGAATAACTGCGGGTGAGCTACCC
GCTTCCATAAAGATTGCAGGGGAAACTATACTGTATTTAATGACCAGGAATCCATCCTTA
TCGATGTGCTATTTTTCTTACTTGTGTAATACGGAAAGGGAAAATAGCCCGATAAACTAT
CTTTTACCGATATGCCGACTAAAACAGGAAAGCCGTCTGCCTGCTTATCCAGTGGGCGAA
TAATTCATATCATTAGCGGGAGGCTCTCCCTTCCTGACCTCAATCCCTAATGGTGGCGTA
TAGGGGGGATAGCTGATTGATATGCTTTATCAAGGATATTGCGCCTCCATCGGCGGAATG
CTATGGCAATCGAAGCCCTGCTGAACATGGCGATCGGGCAGGCCCGATGGAGAGAAAAGT
GCGGGCGTTGTTGCTAATTTCCTGAGACGGGCGTAATGACCGTCTCAAGCATAGCCCGGG
AGTTCTCAACTGCATTTCAGGCGTAAATAGGGCCTACAGAACCTTCAGGTTTATATTTAA
GCGTCTGAGACTTCTACAGCAGCAAGTCAGATGTGGTTATTGTGAGTTCGGAAGTTGAAC
TGGGCCTCATGGAATGCAACCGGGCCGACATTTTGAGTTTTGTGAAGGGTATCAGCAGTA
ACAACCATCCCCGGTTCTCAGGTGAAGGGGGGCGAGGCGACTGGATATCACTGGCCAGGC
TTTCGCTTACCCCACACGCTCCCGCCATAATGTGAATCTATAACCAGGCAAACCACAATG
AAAGACACGCTTGCGACCTCTCTTTAGTAGCATTTTTCCCGAAGGCAAGTGAGCTATGTC
ATTGAAATTTCGGTGACTAATTGGTTTTGAAAGGCGATTTTTTTCTTGCCATAATAAAGT
TAACATTAAGGCGATTACGATCAAAAAAATTGTTCTGATTAAAGCACAGCGGCATGTTAT
TGCGTAAACTTTAAAAACTTTACCAACTCGCTGTTTCTTTAAGGTCATTTGTACGCTTTA
CTCACCGGTTGCTGCGGCGCGGTCAGAGTGGCGCGGCATATTTTGTTTGGAAAGGATACT
TGGGTGGCTCTTATGATGCATGACGCTTTTTCCCTTCGCGGCCTCGCGGCAGGTTGCGCG
CTGTTATTTCTTGTCGCACCTGCGGTGCAGGCTGCGGAACAACTCCCCGACGCCCCTTCA
ATTGACGCTCGCGCCTGGATCCTGATGGACTATGCCAGCGGGAAGGTGCTCAGCGAAGGC
AATGCCGATGAAAAACTCGACCCGGCCAGTCTGACGAAGATCATGACCAGCTACGTGGTA
GGGCAGGCAATAAAAGCGGGAAAAATCAAACTGACCGATATGGTGACCGTTGGGCGCGAT
GCCTGGGCGACCGGCAACCCGGCGCTGCGCGGATCATCGGTGATGTTCCTCAAGCCTGGC
ATGCAGGTTTCCGTAGAAGATCTGAACAAAGGGGTCATCATTCAGTCCGGTAACGACGCC
AGCATTGCGATTGCTGACTACGTAGCGGGCAGCCAGGACGCTTTCGTTAGCCTGATGAAC
GGCTACGCCAAAAAAATGGGGCTGACCAACACCACCTTTATGACCGTCCACGGCCTTGAC
GCGCCGGGGCAGTTCAGCACCGCCCGCGATATGGCGCTGCTGACCAAAGCGATGATCCAC
GACGTACCGGAAGAGTATGCGGTACATAAAGAGAAAGAGTTCACTTTCAATAAAATTCGC
CAGCCGAACCGCAACCGCCTGCTGTGGAGCAGCAACCTCAACGCCGATGGCGTGAAAACC
GGGACCACCGCCGGGGCCGGCTATAACCTCGTCTCCTCGGCCACTCAGGGTGATATGCGT
TTGATCGCCGTGGTGCTGGGGACCAAAACCGACCGCATTCGCTTTAACGAGTCAGAAAAA
CTGCTGACCTGGGGCTTCCGCTTCTTTGAAACCGTGACGCCGATTAAACCAGATGCCACC
TTCGTTACCCAGCGCGTGTGGTTTGGCGATAGCAATGAAGCGAAACTGGGGGCTGGCGAG
GCGGGCTCTATCACTTTGCCGAAGGGCCAGCTGAAAAACCTGAAAGCCAGCTATACCTTA
AATCAGCCGCAGCTTACCGCGCCGCTGGAGAAGGGACAGGTGGTCGGGACTATCGACTTT
AAGCTAAATGATAAAACCATTGAACAGCGTCCGCTGATTGTCATGGAGTCGGTAAAAGAG
GGCGGCTTCTTCAGCCGGATGATCGACTTCGTGCTGATGAAACTGCACGGCTGGTTCGGC
AGCTGGTTCTCCTGATGCCTGCCCGCGCCCTGCGGGGCGCGGGCAGCGACGCTTCAATAC
AGTAGGGAAATCTGCTGCGCCTTCGCCAGCGCGACCAGCTCATCATCCGGGCAGATATCG
CTGGCGATCACGTCAAATTTCGCTAACGCCCCCATGCGCGCCGGACGCACTTTGCCAAAC
TTGCTGTGGTCGACCACCAGCACGTGGTAGCGCGCGTGACGCATCGCCCAGTGCTTAACC
GGCAGCTCTTCCAGGTTATAGCAGGTCGCCCCCTGCTCGCAGTCGATCCCCGCCGCCGAG
TAAAAGGCGATATCAGGGCTCAGATGGCTGAGGGTATCCTCAAGGCTCAGCGGCATAAAA
ATCGCGTTGCTGGCATGAAACTCCCCACCGCACAGGACCGCGCGGCACTGGGGTTTTTCC
TGCAGGGCCAGAAAGGTGTTCAGGGAGTAGCAGACGCCGGTGAAGGGAAGGGCATCGTCA
ATGGCGTCAATAATCCACGGCGTGGTGGTCCCGCAGTCGAAGAAGGCCATCTGATGGGCC
TCCAGCAGCGCGGCCGCATGGCGAGCGGCACGGCGTTTTTCCTCGACCAGCCGGGTTTTT
TGATCGCTGAGCAGATAATGGGTGGCGCTGCGCGGCTCCAGCACAATGTATCCGCCGAGC
AGCACAACCGGGCCGCTGTGGCCATTGAGGTCGCGACGAATGGTCATTTCCGACACCCCA
AGCAGGGAAGCGGCTTCTTTCAGATGCAGCTTATCGCTGCGTTTAAGTGCCTGAATGAGC
TGACTGATACGTTCGTCACGGCGAGTTTCCATATTCCCTCTGCGCTAAAATCGCCCTGCG
GGGGCAGGGCGTTAGCGGGATTTTACCTGTCGCTTGCGGGTTAGTCACGCGGTGGCCGCA
GCGACGGCGGCGTTTAGCCGCGCACCCAGCCTTTGCGGATTGGCAAGGAGAAGCAGAGAC
GATACAGCCGCTGCAGCTGATGGTATAGCGCCGGGCCGAACGTGTGCCAGATCAGCGCCG
CGCCAAGGCAGCCGCACATCCCGGCCAGCAGCCCGCCGACCATATCCAGCGGCCAGTGCA
CGCCGAGATAGACACGGGACCAGGCGATGGCGGCGGCAATGGCCATCAGCAGGGCGCCGG
ACCACAGGCGATGCCAGAACAGGAAGGCCAGGGCAAAGGTAAAGCTGACGGTGCCATGGT
CGCTGGGGAAGGAGTCGTCCGCCGCGTGGTGCAGGAAGTTATAGCCTACGCCGGCGACAA
ACGGCCGATCGTGCGGATAGAGGTGGCCGATCGCCCACGACACGGTCAGGCTGATCGTCA
GCGCCAGCATCAGCTTAAACACCATCTGCCGCTGGGCAGGCCCCCACAGCCACAATGTCA
CCACCAGCAGAGGTACGATCAGAATCAGATCTTTAGCGATGAAGATCGCCATCTCAATGG
CCCACTGCGGCGAGGCAGGCGTCGCGTTGAGCAGGGCGAACAGCGCATAGTTAATTTTTT
CCAGCATAGACTTCCAGGCTCGTTGGTCCGATAGCAATTAAGCCGCCTACCCTAAATAAA
AGCGGTGCGGAGTTAAAGGCGGCATTGTCTTAAAGATCAGGTTGTTATGAAATCCACTAC
CATAAAGTCTACGGCTAACAGCCTGAAAAACGTCAGTATATCGTTTGTCACATTGCTGAA
ACATAAACGGAATATATACACAGGCTGAATAACAGGGGAGAGGCAGGACGATGGCGCACG
GCTCGTAATATTGTGCGGTGTCACCCACAATTCACTATCTCCGCGCCGGGAGTTTCATTA
CACTTTGCGCGATTTTTGATAGATAAGAGATTTCATGCAAAATTATTCGCTTTCAGGCCG
CCGCCTCGGAAGGCAGGCGCTGTTGTTCCCGTTATGTCTGGTGCTGTACGAATTTTCCAC
TTATATCGGCAACGATATGATTCAGCCTGGCATGTTAGCCGTGGTGCAGGAATTTCAGGT
GGGCAACGAATGGGTACCTACCTCAATGACTGCCTATCTGGCAGGCGGCATGTTTTTACA
GTGGCTGCTGGGGCCGCTGTCGGATCGTATTGGCCGCCGTCCGGTGATGTTGACTGGCGT
AGTATGGTTCATCGTCACCTGCCTGGCGACGCTGCTGGCGCAGACCATTGAGCAGTTTAC
CCTGCTGCGCTTCCTGCAGGGGATCAGCCTGTGCTTTATTGGCGCGGTGGGCTATGCGGC
GATACAGGAGTCCTTTGAGGAGGCGGTGTGTATCAAAATCACCGCCCTGATGGCTAACGT
GGCGCTGATAGCCCCGCTGCTGGGGCCGCTGGTGGGCGCCGCCTGGGTGCATATCCTGCC
GTGGGAGATGATGTTTGTCCTGTTCGCCGTGCTGGCGGCCATCTCGTTCTTCGGCCTGCA
GCGGGCGATGCCGGAGACCGCGACGCGGCTGGGCGAAAAGCTGTCGGTGAAAGAGCTGGG
CCGCGACTATCGGCTGGTGCTGAAGAACCTGCGCTTCGTCGCCGGCGCGCTGGCCACTGG
CTTTGTCAGCCTGCCGCTGCTGGCGTGGATTGCCCAGTCGCCGGTGATTATTATCAGCGG
CGAACAGGCCACCAGCTATGAGTACGGCATGCTGCAGGTGCCGATTTTCGGGGCGCTGAT
TGCCGGCAACCTGGTGCTGGCGCGCCTGACTGCGCGCCGGACCGTGCGCTCGCTGATTAT
CATGGGCGGTTGGCCGATCATGTTTGGCCTGATCCTCTCTGCGGCGGCGACCGTGGTCTC
TTCCCACGCTTATCTGTGGATGACGGCCGGTCTGAGCTTCTACGCCTTCGGGATTGGCCT
CGCGAACGCCGGCCTGGTGCGTTTAACCCTGTTCGCCAGCGAGATGAGTAAAGGCACGGT
CTCGGCGGCGATGGGAATGCTGCAGATGCTGATCTTCACCGTCGGCATCGAGCTCAGCAA
ACATGCTTACGAGCTGGGCGGCAACGGGCTGTTCAGCCTGTTTAACCTGCTGGGTGGGGT
ACTATGGCTGGGGCTGATGATTTACTTTCTGAAAGATAAAAGCGTCGGCAATTCGCAGCA
GGGGTAGTTGTTTTCAACCCGGATGCGCTCGCATCCGGGTCTTATCAGGCGAACGGCGCT
TCGCGATCCAACACCTTATCAATAATCTGCAGGACACCTTCTTCGTTGTTATGCGGCGCC
TGATAGCGGGCGACGGCTTTGACGTCTTCCCGGGCGTTTGCCATGGCAAAGCCAAACCCG
GCGTGCTGCAGCATTTCGATATCGTTGCCGCTGTCGCCGAACGCCACCACCTCGTGATCC
TCAATGCCCCAGCGCTGCTGCAAAATGCGCAGCCCGTTGGCTTTGTGCACACCCGGGATA
ATTAAGTCGATGCTGCCGTAGCCGGTGGCCACCGCGGTGACCATGTCCCCCAGCGCCGCG
TGCAGCTTCGGCTGAATTTCCGGGATCAGGCTGTCTGGCACGTTGAGACCAAATTTGAGG
ATGGTGTCATCGAGATGGTTAAAATCATCCACCAGTTCCAGGCGGTGATAATACTTCGCC
GCCACCGTCTTCAGCGCGTCGTTGTAGCGATTGAGGGTGTAGGCGCTGCGCTTCCCGCAG
GCGATGATTTCGATATTCGGCAACGTCTGCAGATGGTCGACCACGGCGTTGAAGTGGTGA
ACCGGCAGTTGGCAGTTGAAGACGTCTTCATTGCCGCTCACCACCCAGCCGCCGTTTTCC
GCCACGAAGGCGATCTGATGGGCGATCTCCGGGAAAAAGGAGATCAGCTGATAATATTGG
TTGCCGCTGGCGACCACGAAGCGAATATTCTGTTCGCGCATTCGCTGGTACTGGGCGAGG
AAGCGCGGCCGGTTGTAAGTTTTGGCATCGCTTAAAAAGGTGCCGTCCATATCCACCGCA
ATCAGTTTGATGCTCATTAGCTGTTCTCCATAACGGGTTCAGATTGTGGCTTAGCCACCG
CGCGGGCGACCAGCGCCGCCACCATCACCAGACCCAGCACCACCATCATGGCGCTGCGCA
GGCCGAAGTGTTCGCCGAGGAAACCCAGCAGCGGCGGCCCGACGAGGAAAGCGAGATAGC
CGGTGATCGCCACCACGCTGACGCGCTTGGGCGCGTCCGGCCCGGTATCGCTGGCGGCGG
AGATGGTCAGCGGGAAGCCGAGCGAGGCGCCAATGCCCCACAGCAGCACCGAGATGCCCG
CCACCCAGGGGTTATCGACGAAGATGATCAGGCCTATGCCGAGGGCGCCCATAACTGCGC
TGCCGCGGACCACCGCCACCCGGCTGTAGCGATCGATAAACCAGCCGCCGGTAAAGCGGC
CCAGCGTCATGCCGAGGGTGAAACCGGCATAAATCAGGGAGCCGGAGGTGGGGCTAAAGC
CGTGGCCATCCACCATCAGCAGCGGCAGCCAGTCGTTGGCCGAGCCTTCGGCAAAGGCCA
TCGCCAGGACAATGACGCCGATCAGCAGCAGCTGCGCGTCGCGCCACACCGGCAGACCTT
TCGCCTCACCGTGGGCGACTTCGGCGGCATTTTTACCGGTGCCGTCGGGAATGGCGCGGA
TAGCAATGGCGATGGGCAGGATAGCCACCAGCGCAGCCGCCAGGATGTGCGGGGCGGCCG
GCAGACCGAATCCGGTCACTGCCATGCCCACCCCGGCGCCGAACAGGGTGCCAAAGCTGT
AGAAGCCATGCATCATCGGCAGCACCGTTTTATTCATCTCCCGCTCGATGGCCGCGCCTT
CGACGTTAATAGCGACCTCTGCAGAGCCAAAGCTGGCGCCGAAGATAGCCAGACCGAAGG
CGAACAGCGGGGCGGAAGTGACCCATAGCGCCAGGCTGAGCACCAGCATGCCAAGCACGG
CGAAGGACATGGTGGTGCGGATGACCTTGCGGGTACCAAAGCGCTTCACCAGCCACGCCG
AGCAGAGAATACCGCTCATCGACCCCACCGACAGACCAAACAGCACCACGCCCATCTCTG
CGGTGGATAGCGCCAACAGATCGCGGATCGCCGGCGTGCGGGTGGCCCAGGAGGCCATTA
ACAAGCCGGGGATGAAAAAGAACATAAACAGCGCCCATAGCCGAAGCTGCAGCGCTCTGC
GCGAGGATTGCGTCGTCATCCGTAAACGCCTTAAAGGAGAAGAGTGAAGACAACAGTAGC
AAGTATGTGTACATTTGTACATAAACCGGAAGAGGAAAATCATGGCCCGTAGACCAAACG
ATCCGCAGCGCCGCGAGCGCATCCTGCAGGCGACGCTGGATACCATCGCGGCGCACGGCA
TCCATGCGGTGACGCACCGTAAAATCGCCACCTGCGCGAATGTGCCGCTGGGATCGCTGA
CCTACTATTTCAGCGGCATTGAGGCGTTAATTGAGGAGGCGTTCAGCCTGTTTACCGCCG
AGATGTCGGCGCAGTATCAGCAAGGCTTCGTCGGGGTAACGAACCGGGAACAAGCCTGCG
ATGCCATCGCGGATCTGATCTTCAGCGCCCAGGTGACCACGGCGCGCAATATGGAGCTGA
TGTACCAGCTGTACGCGTTCTGCAGCAGTCAGCCGGCGCTGAAGGCGGTGATGCAGAACT
GGATGCGGCGCAGCCAGCAGACGCTGGAGCAGTGGTTCGCCCCCGATACCGCCCGCGGTC
TCGACGCCTTTATTGAAGGGATGACCTTGCACTTTGTCACCGACCGCGCGCCGCTGTCGA
AGGCGGCAATCCGCATGATGGTCGGGCAGCTGGCGGGGGAGAGGGCGCAGGAAGAGGGGC
GCTGAAGCGGCGTTTCACCCGGAATGGCTAAACGCAGGCAACAAAAAACCCATCAACCTT
GAACCGAAGTGGCGGGGTTGATGGGCTCCACAAAATGGGGACATCAAAGAAAAGCAGTGG
CATTACTTATGACTGATGCCCTGAGAAAAAGTTCTGCCTGTGACGGCTTTTTTCTCAAAA
AATTATTGTAGCCCTGGCCAGATGATCACGATGAGCGTCCCGGCAAGGGTAAGCAGCACG
TTGGCGATGGCGTAGGTGCCTGCGTAGCCGAGCGCTGGAATATTGCTGCGCGCGGTATCG
CTGATGATCTCCATCGCCGGGGCGCAGGTGCGGGCCCCCATCATGGCGCCGAACAGCATC
GCCCGGTTCATGCGCAGCACGTAGGCGCCGAACAGGAAGCAGATCACCACCGGCACCAGG
CTGACGATAAGCCCTGCCGCCAGCATCTGGCCGCCGACGGCGCCCAGCCCGTTATTGATC
CCGGCCCCGGCGCTGAGACCGACCCCGGCCATAAACACCATCAGACCAAACTCTTTCACC
ATGTTCAGCGCCCCCTGCGGGATATAGCCGAAGGTTGGGTGGTTGGCGCGCAGGAAGCCA
AGCATGATGCCGGCGAACAGCAGGCCGGCGGCGTTGCCGATGCCGAAGCTGAAGGAGCTG
AACTGGAAGGTGATCATGCCGATCATCAGGCCAACGATAAAGAAGGCGCAGAAGGCCAGC
AGATCGGTCACCTGGCTGTGAATGGAGATAAAGCCGATGCGGTCGGCCACGGTTTTTACG
CGGCGGGCGTCGCCGCTGACCTGCAGCACGTCGCCTTTGTTCAGTACGACGTTATCGTCG
ATAGGCATCTCGATCTGGCTGCGAATAACCCGGTTTAAGAAGCAGCCGTGGTCGGTAAGC
TTGAGTTGCGCCAGGCGGCGGCCGACGGCGTTGTGGTTTTTGACCACAATCTCTTCAGTG
ACGATGCGCATGTCGAGCAGATCGCGGTCGAACACCTCTTTACCGTTGCGGAAGCTCGGG
TCGAGGCGGGCGTGGGCGTCCGGGTAACCCACCAGCGCAATATCGTCACCCATCTGCAGC
ACCGCGTCGCCGTCCGGGTTGGCCAGAATGCCGTTGCGACGAATGCGTTCAATATAGCAG
CCGGTCTGGCGGTAAATACCCAGTTCGCGCAGATTTTTGCCATCCGCCCAGGCCACCAGC
TCCGGGCCGACGCGGTAGGCGCGGATCACCGGCAGGTAGACTTTACGTTTGGAATCGGTA
TCGAGGCCGCGCTCGCGGGCGATTTGCTGGGCGCTGGTCTGCAGATCCTGATGCTGCAGC
TTGGGCATATAGCGGGCGCCGACGATCAGGCTCACCAGACCAACCAGATAGGTCAGGGCA
TAGCCGAGGCTCAGATGGTCAAGCGACTGCGCCAGCTGATCGCTGGGCAGGCCGAAATGG
CGCAGGGTGTCGCCCGCGCCCACCAGCACCGGGGTGGAGGTCATGGCGCCTGCCAGCATA
CCGGCGGTGAGCCCGATATCCCAGCCGAACACTTTACCCAGCACCATGGCGATCAGCATC
GCGCTGCCGACCATCACCAGCGCCAGCATCAGGTAGTTTTTCCCGTCGCGGAAAAAAATA
GAAAAAAAGTTGGGCCCGGCTTCTACGCCAACGCAAAAAATAAACAGCATAAAGCCGAGA
TTAAGGGCATCGGTGTTAATCGCGAAATGCTGCTGGCCTAATAATAGAGAAACGACTAAA
ACGCCAATGGAATTACCAAGTTGTACTGAGCCGAGACGCAGTTTTCCCAGGCATAGTCCT
AATGCAAGTACAACGAATAATAACAGGATGTAATTCCCGTTTAACAAATCTGCGACGTTT
ATATTCACGAAAGCCAACTTCTCATTTACTAGTAAGTTGTTGAAGGAAATGGTTATTTGG
TCTAAGGTTGCTCAGGCGTTCGCGTTGTCGCGAACCTATTCTGGCACCCTGTTATAACCA
GCAAAAATATACCGCTAGTTTAATCCTTCCTGGATGCGGCGGCTAGTGACAATCGTTTTT
AGGCTGGAAGGGGAGTTATTGGCATGGATTGCCGAAATGCTTTATCTGACTGGGCGACGT
GGACGTGAGTTAGAGGCAACATCAGGAGGATACGGTGAAATCTGAGCGTAGTTGGGCCGG
CATTATCTGTGGCTTCGTTCTGTTCATTGTGGTGTGCTTATCGTTGTTGTTACATATGAA
AGGGGCATTTCGCGCCAGCGGCAACCCGGAGCTGGGCCTGCTCTTCTTTTTGCTGCCAGG
GGCGGCGGCGAGCTGTCTCTCTCCCGGACGGCGGGTGCTGCGTCCTTTGCTCGGCGCGAT
ACTGGCGGCGCCGGTCTGCATGGTGACGATGCGGCTGTTCTTCGTGACCCACCGGACGTT
CTGGCAGGAGATGGCGTGGGTGTTGAGCGCCGTGTTCTGGTGCGCGCTTGGGGCATTGTG
CTTTTTGTTTATCTGCGCCTGGCTTGATACCTGGCGCAGTCATTCATCGAGCAAATAAAT
TGACTCAGGCAAACAGGCCGAGATTCTCTTTTGCCCAGGCTTCAAAATCAGTGCAGCCGC
CGATGTGTTTCTGGTCGACGAAAATCTGCGGCACGGTTTCAACCGGTTTGCCAACGGTTT
TTTCCAGGTCAGCTTTGCTGATGCCTTCGGCATGAATATCCACGTAGCGGTAGTTGAAAT
CATCACGCTCGTTGGTCAGTTTTTCTGCCAGTTCTTTAGCGCGAACGCAGTAAGGGCAGC
CTGGACGACCAAAAATAACGGTAAACATTGCTTCTCTCCTTAAACCTCAGCCGGATGGCG
AATGGCGCTTATGATGCCTGCAACGGGCGGGGAGGGAAAGAAGGTTCTGCCTTTTACTTC
GATGGTTTACGGCTATGTTTGATAAATGTCGGACTGTCAAAACCCGTATACTGGCCCGAC
GGCGCGGTGGAATTGGCTGGCGCGCCGCGTTTATCAACCGGAGAGGCGTGATGCGAAAAT
TTGCCCCATTGCCGAAAAGCATTCTGCTGGTTGAGATCCTCGGGATGGGGCTGTTAACCC
TCGCCTGGCTCTCCCTTAACCAGTATGTCCAGCTGCCTGCGCCCATTGCCAGCCCGACCG
CGGCGCTGGTGATGCTCTTTGCCGGGATCGTGCTGATGATCCCCGCCGCCCTCGTCGTGA
TGTGGCGGGTGGCGCAGATCGTGGCCCCGCAGTTAACGCACTCTCCTAAGCCTGAATCCT
TGTCTGACAGAGAAAAACGAAATGACGCCGACCATTGAGCTGCTGCGCAGCCACCGTTCT
ATCCGCCACTTCACCGATGCGCCCGTGAGCGACGAACAGCGCGCGGCGATTATCGCCAGC
GCGCAAGCGGCATCTACCTCGAGTTTTTTACAGTGCACCTCCATCATCCGTATTACTGAC
CCGGCCCTGCGTGAACGTCTGGTCCCGCTGACCGGCGGCCAGCAGCACGTCGCCCAGGCG
GCGGAGTTTTGGGTCTTCTGCGCCGACTTTAATCGCCACCTGCAGATCTGTCCGCAGGCG
CAGCTGGGGCTGGCGGAACAGCTGCTGATCGGCGTTGTCGATACGGCGCTGCTGGCGCAA
AACGCGCTGACCGCCGCCGAGTCCCTCGGACTAGGGGGCGTCTATATCGGCGGGTTGCGC
AACAGCATTGAGGCCGTCACAGAGCTGCTGGAGCTGCCGCAGCACGTCCTGCCGCTGTTC
GGTCTTTGCCTTGGCTGGCCGGCGGATAACCCGGATATCAAGCCGCGGATGCCGGCGGCC
ATGCTGGTGCATGAGAACCGCTATCAGCCGCTGGATAACGCGCTGCTGGCGGAGTATGAC
GAACAGCTGGCGCACTATTATCTGTCGCGCAGCAGCAACGCCCGCCGCGATACCTGGAGC
GACCATATCCGGCGCACTATCGTGAAAGAGAGTCGTCCGTTTATTCTTGACTATCTGCAT
AAGCAGGGGTGGGCAACGCGCTGATTACGTGTACACTGCTGCTCCGGCCAGGTGATATCC
GCCGCCGGCCGCAGGAAAGGTGAAAGTGTGTTCGATAGCTGAGGCCCGCCAGAGCGGGTC
TTTTCGCAGAGGTGCAGGATGAAAATTGCCATATTATCCCGGGATGGAACGCTTTATTCA
TGTCGGCGCCTGCGCGAAGCAGCGCAACAGCGCGGTCATCAGATCGAGATCCTCGATCCG
CTTTCCTGTTATATGAACGTCAGCCCGGTGGCCTCGTCGATCCACTACAAAGGGCGTCAG
CTGCCGCACTTTGATGCGGTGATCCCGCGCATTGGCTCGGCGATCACCTACTATGGCACC
GCGGCCCTGCGCCAGTTTGAGCTCCTGGGAAGCTATCCGCTGAATGAGTCGGTCGCCATC
ACCCGCGCTCGCGATAAGCTGCGCTCGCTGCAGCTGCTGGCGCGCCAGGGCATCGATCTG
CCATTGACCGGCATCGCTCACTCTCCGGATGACACCAGCGATCTGATCGCCATGGTGGGC
GGCGCGCCGCTGGTGGTGAAGCTGGTGGAGGGCACCCAGGGGATCGGCGTGGTGCTGGCG
GAGACCCGCCAGGCGGCGGAGAGCGTGATCGACGCCTTTCGCGGACTGAACGCTCATATT
CTGGTGCAGGAATACATTGCCGAAGCGAAAGGGTGCGATATCCGCTGCCTGGTGGTCGGC
AATGAGGTGGTGGCGGCGATCGAGCGGCGGGCGAAAGAGGGGGATTTCCGCTCTAACCTG
CACCGCGGCGGCATGGCCACGGTGGCGCAGATTAGCGACGAGGAGCGGGCCATTGCCATC
AAGGCAACGCAAACTCTCGGGCTGGACGCCGCCGGTGTCGATATTTTACGCGCCGCCCGC
GGGCCGCTGGTGATGGAGGTGAATGCCTCGCCGGGGCTGGAAGGGGTGGAAACCACCACC
GGCGTGGATGTCGCCGGCAAGATGATCGCCTGGATCGAGCGCCAGGCGACGCCGGAATTC
TGTTTGAAAATAGGCGGCTAACCGCCGGATGCAAGACGGCCATGGTATGCGGCGCTTTTT
TTGCGTAAGCTATGGCGTCGTTTTTCCACTGTAAGAGGTCACAGGCACTATGGATTCACT
GGTCGTTCCAGGTCTGGATACGCTACGTCGCTGGCTGGACGAAATCGGCATCAGCTTTTT
TGAGTGCGATTCCTGTCAGGCATTGCACCTGCCGCATATGCAGAATTTCGACGGTATTTT
TGATGCCAAAATTGACCTGGTGGACAACGTGGTGCTCTTTTCCGCCCTGGCGGAGGTGAA
GCCGTCTGCCCTGCTGGCGCTGTCGGCGGATCTCTCGGCCATCAACGCCAGCTCGTTAAC
CGTGAAGGCGTTTATCGACATTCAGGACGATAATTTGCCCAAGCTGGTGGTTTGCCAGTC
GCTGTCTATCGGCCCAGGGGTGACCATGGAGCAGTTCGCCTGGTTCTTCCGCCAAAGCGA
AGAGCAGATCTCGATGGTAATCCTCGAAGCCGGCGCAAATCAGCTGCTGTACAAAGGCGA
AGAAGAAGAGCCTGCGGCGGAAAACGTGCAATACCATTTTCTTCACTAAACCTGCCTAAA
ATTAGCGCAGCCACTACCGCAGCGGCTGCGTATTACCCGCTTTTATTCTGCATTTAACCT
TTCTTTAAAGCATTATTCACCGCCATTCAGGCCGTTTTGGCTTATCACGTAGACCGTTAT
TGCATAAAAATTTGATAAAAGGCGTTTTTTTACCTGGGCTATAGCCTCTTATTCTGGCTA
CAGTTATTCTGGCGATGCTTCCAGTTGCGAGCAACCACTCCGGGAGAGATCCGCTCTCCT
TTTCTCAGGCAATGAAAAAATATGCATGATTTTTGCATGCGTAGAAATGCGTATATTTGA
GCCCGTAAGTTAACGGGCGTTGAGAAGGAAAAGAGATATGACCGCCTTTGGTAAAAAATG
GTTAACAGGTCTGGTTACGGGTGCGCTGATGGCCGTCTCTGCCGGTTCGCTCGCCGCCGA
ACAAAAAACCCTGCATGTTTATAACTGGTCTGATTATATCGCGCCGGACACGGTAGCGAA
TTTCGAAAAAGAGACCGGGATTAAAGTGGTGTATGACGTTTTTGATTCCAACGAAGTACT
GGAAGGCAAATTAATGGCGGGTAGCACCGGTTTCGACCTGGTGGTGCCGTCGGCAAGCTT
CCTCGAACGCCAGCTGGCGGCGGGCGTGTTCCAGCCGCTGGATAAAAGTAAGCTGCCCAA
CTGGAAGAACCTTGACCCCGAAGTGCTGAAGCTGGTCGCCAAGCATGACCCGGAGAATAA
ATACGCCATGCCTTACCTGTGGGCGACGACGGGCATTGGCTACAACGTGGATAAGGTGAA
AGCCGTTCTCGGCAAAGATGCGCCGGTGGACAGCTGGGATCTGGTGCTGAAGCCGGAGAA
CCTCGAAAAACTGAAAAGCTGCGGCGTCTCCTTCCTCGACGCGCCGGAAGAGATTTTCGC
TACCGTGCTGAACTACCTCGGCAAAGATCCGAACAGCAGCAAAGCGGATGATTACACCGG
CCCGGCGACCGATCTGCTGCTGAAGCTGCGGCCGAACATTCGCTACTTCCACTCTTCGCA
ATATATTAACGACCTTGCCAATGGCGACATCTGCGTGGCGATCGGCTGGGCAGGGGACGT
CTGGCAGGCGGCCAACCGCGCGAAAGAGGCGAAGAACGGCGTCAATGTCTCCTACTTTAT
TCCGAAGGAAGGCGCGCTGGCGTTCTTTGACGTCTTTGCCATGCCGGCCGACGCGAAGAA
TAAAGATGAAGCCTATCAGTTCCTTAACTATCTGATGCGTCCGGACGTCATCGCCAAAAT
CAGCGACCAGGTGTTCTACGCCAACGGCAACAAGGCTTCCACGCCGCTGGTCAGCGAGAC
TATCCGTAACAACCCGGCGATTTATCCGCCAGCGGATGTGTTCGCCAAACTGTTCACGCT
GAAGGTGCAGGATCCGAAGATTGACCGCGTGCGCACCCGCGCGTGGACCAAAGTGAAGAG
CGGCAAATAATTCCTGATGGCCCGTCGAACACGGGCCAAATCAGATCTGCACTCGCCGGG
AAATAGCAGCGCGCCCGGCGAGCAGAAGCACCAGGATGGTGCAAATGCACTGTTAAGCAC
GAAGTATGGCACCGGACCATATGGTGATCGTTTTTTTGCCGGAGAGCACCCGATTGAACG
ACGTAATGCCCCGCCCACAGGCGAAAGCCCCCAAAGCGCTGACCCCGCTACTGGAAATCC
GTAACTTAACCAAGTCGTTTGATGGCCAGCATGCGGTCGACGACGTCAGTCTCACTATCT
ACAAAGGCGAAATTTTTGCTCTGCTGGGCGCGTCAGGCTGCGGGAAATCGACGCTGCTGC
GCATGCTGGCGGGCTTTGAACAACCGACCGCCGGGCAGATTATGCTCGACGGCGTGGATC
TGGCGCGCGTGCCGCCCTATCAGCGGCCTATTAATATGATGTTCCAGTCCTATGCCCTGT
TTCCCCATATGACCGTTGAGCAGAATATTGCCTTCGGCCTGAAGCAGGACCGCCTGCCTA
AGGCGGAAATCACCGCCCGGGTGCAGGAGATGCTGGCCCTGGTACATATGCAGGAGTTTG
CCAAACGTAAGCCGCACCAACTCTCAGGCGGCCAGCGGCAGCGCGTCGCGTTGGCGCGCA
GCCTGGCGAAACGGCCCAAGCTGCTGCTGCTTGATGAACCGATGGGGGCGCTGGATAAAA
AGCTGCGCGATCGCATGCAGCTCGAGGTGGTGGATATTCTTGAGCGCGTTGGCGTGACCT
GCGTGATGGTGACCCACGATCAGGAAGAGGCGATGACCATGGCGGGCCGTATCGCCATCA
TGAATCGCGGCAAGTTTGTGCAGATTGGCGAACCGGAAGAGATTTACGAGCACCCGACCA
CCCGCTACAGCGCCGAGTTTATCGGCTCGGTGAACGTCTTTGAAGGGCTGGTGAAGGAGC
GTCTGGAAGACGGTCTGGTGCTAAGCTCCCCGGGACTGATGCATCCGCTGAAGGTCGACC
CCGACGCCTCGGTGGTGGACAACGTGCCGGTCTGGGTGGCGCTGCGTCCGGAGAAGATCA
TGCTGTGCGATGAACCGCCGGCGGACGGCTACAATTTTGCCGTCGGCGAGGTGATTCATA
TCGCCTATCTGGGGGATCTCTCTATCTATCATGTGCGCCTGCAAAGCGGGCAGATGATCA
GCGCCCAGCTGCAGAATGAACACCGCCATCGGAAAGGGACGCCCACCTGGGGCGATGAGG
TGCGTTTATGCTGGGATGCTGACAGCTGCGTTGTGCTGACGGTGTGAGGAGAGGGCGATG
AATACCGTTGAATCCCCGTCAGGGGCGAAAAAACCGGGCGGCTTCGCGCTGTGGGCGGCG
CGCCTGCAGATGGCGCATGGCCGCAAGCTGGTGATTGCGCTGCCCTATCTGTGGCTGATC
CTGTTGTTTATGCTACCGTTCCTGATCGTGTTCAAGATAAGTCTTGCCGAGATGGCGCGG
GCGATCCCTCCCTACACCGAGCTGATGGAGTGGGCGGACGGCCAGCTGACGCTGACGCTT
AACTTTGCCAACTTCCTACAGTTGACTGACGATCCGCTCTATTTTGAAGCTTATCTCCAG
TCGCTGCAGGTGGCGGGTATCTCGACGATCTGCTGCCTGCTGCTGGGCTATCCGCTGGCC
TGGGCGGTGGCGCACAGCAAGCCGTCGACGCGTAATATTCTGCTGCTGTTGGTGATCCTC
CCGTCGTGGACCTCGTTTTTGATCCGCGTCTATGCCTGGATGGGGCTGCTGAAGAGCAAC
GGGGTGTTGAATAACTTCCTGCTGTGGTTAGGGGTTATCGATCAGCCGCTGGAGATCCTG
CACACCAACCTGGCGGTGTACATCGGTATCGTGTATGCCTATCTGCCGTTTATGGTGCTG
CCTATCTACACCGCGCTGACCCGCATCGACTATTCGCTGGTGGAGGCCTCGCTGGATCTC
GGCGCCCGGCCGCTGAAGACCTTCTTCCAGGTGATCGTCCCGCTCACCAAAGGCGGCATT
ATCGCCGGCTCCATGCTGGTGTTTATCCCGGCGGTCGGCGAGTTCGTGATCCCGGAACTG
CTGGGCGGGCCGGACAGCATCATGATTGGCCGCGTGCTGTGGCAGGAGTTCTTTAACAAC
CGCGACTGGCCGGTCGCCTCGGCGGTGGCGATTGTCATGCTGCTGTTGCTGATCGTGCCG
ATCATGTGGTTCCACAAGCACCAGCAAAAACAGATGGGAGAGCAGGGATGAACGACTTGC
CGGTAGTACGCTCGCCGTGGCGCATTCTGATCCTCGTGCTCGGGTTCACCTTCCTCTACG
CCCCGATGCTGATGCTGGTGATCTACTCGTTCAACAGCTCGAAGCTGGTAACGGTCTGGG
CCGGATGGTCGACGCGCTGGTATAGCGAACTGTTCCACGATGATGCGATGATGAGCGCGG
TAGGATTGAGCCTGACCATCGCCGCCTGCGCGGCGACGGCGGCGGCGATCCTCGGTACCA
TCGCCGCGGTGGTGATGGTGCGCTTTGGGCGTTTTCGCGGCTCCAACGGCTTCGCGTTTA
TGATCACCGCGCCGCTGGTCATGCCGGACGTGATCACCGGTCTCTCGCTGCTGCTGCTGT
TCGTGGCGCTGGGACATGCCATCGGCTGGCCGTCGGACCGCGGCATGTTGACCATCTGGC
TTGCGCATGTCACCTTCTGTACCGCCTACGTGGCGGTGGTGATCTCCTCGCGCCTGCGCG
AGCTGGACCACTCTATTGAAGAGGCGGCGATGGATCTTGGCGCCGCGCCGCTGAAGGTCT
TCTTCGTCATCACGCTGCCGATGATTATGCCGGCGGTGATCTCCGGCTGGCTGCTGGCCT
TCACGCTGTCGCTGGATGACCTGGTGATCGCCAGCTTTGTCTCCGGTCCCGGGGCCACGA
CCTTGCCGATGCTGGTCTTCTCCAGCGTGCGCATGGGGGTAAACCCGGAGATCAACGCCC
TGGCGACTCTCATCCTCGGCGTGGTCGGTATTGTTGGTTTTATCGCCTGGTATTTGATGG
CCCGCGCAGAAAAGCAGCGAGTGCGCGATATCCAGCGTGCAAGACAAGGCTGAACCACCT
AAAATCGGTACAGCAGCCTCCGGTCGGCGCCACCCTGTGGCGCCGTTTTCATGGAAGACA
TTACGTTGGGATTGTTTACGAAAACTCGCTCATCGCATGCCCGCCTTAACGTCCCTGCGC
TGGTGCAGGTGGCGGCCTTTGCTATTATTTTGATTCGTGGCCTGGATCTGCTGATGATCC
TTAATCTGTTGGGCCTGCAGGGGCTGAACGAATTCATACACCGCAGCGTTCAGACCTGGA
ACCTGACGCTGGTCTTCCTCGGCAGCCTGGCGCTGGTGTTTATCGAGATCTGGTGCGCCT
TCTCGCTGGTGAAAGGGCGCAACTGGGCGCGCTGGATCTATCTGCTGACGCAGATTATCG
CTGCCGGCTACCTGTGGGCGGCGTCGCTGGGCTACGGGTATCCGGAGCTGTTCAGCATTC
CCGGGGAATCAAAACGAGAAATTTTCCACTCGCTGGTGATGCAAAAACTGCCGGATCTGC
TGGTTCTGACGCTGCTGTTCGTGCCGGCGAATTGCCGTCGCTTTTTCCGCCTGCAATAAC
GGTGATACAATCCCCGCCCCTGGATTTTTGAAGGTCAATTATGCATTGCGCACTCTACGA
CGCCGGCCGCTGCCGCTCCTGTCAATGGCTGGAGCGGCCGGTCCCGCAACAGCTCGCCGA
TAAAATGGCCGATCTGCGCACGCTGCTGGCGGCGATCCCGGTCGCAGCCTGGGGCGAGCC
GGTCAGCGGGCCGGAGGCGGCTTTCCGTAACAAGGCTAAAATGGTGGTCAGCGGCAGCGT
TGAGCGTCCGCTGCTGGGGATGCTGCACCGCGATGGCACTCCGGTGGACCTCACCGACTG
CCCGCTCTATCCCGCCGAGTTTGCCCCGGTTTTTGCTGCCCTGAAGCCCTTTATCGCCCG
CGCCGGGTTAACACCTTACAACGTCGCGCGCAAACGCGGGGAGCTGAAATACCTGCTGCT
GACCGCCAGCCAGCAGGGGGAGATGATGCTGCGCTTCGTGCTGCGCTCAGAGGCCAAGGT
GGCTCAGCTGCGCGCTGCGCTGCCGTGGCTACAGGCACAGCTGCCGCAGCTCAGCGTGAT
TACGGCGAATATCCAGCCGGTGCATATGGCAATCATGGAAGGCGAGCAGGAGATCTTCTT
CACCGAACAGCAGGCGCTGGGGGAGGTCTTTAATGAGGTGCCGCTGTGGATCCGCCCGCA
AAGCTTCTTTCAGACCAATCCGGCGGTAGCCAGCCGGCTGTACGCCACGGCCCGCGACTG
GGTGCGCGCGCTGCCGGTCCAGCATATGTGGGATCTGTTTTGCGGCGTTGGGGGATTTGG
CCTGCATTGCGCGACGCCGACGATGCGCCTGACCGGTATCGAGATCGCCCCGGAAGCCAT
CGCCTGCGCCAGACAGTCAGCCGCGCAGCTGGGGCTCAGCAATCTGCATTTTCAGGCGCT
GGACTCCACGCAGTTCGCCACTCACGAAGCGGATGCCCCGCAGCTGGTGCTGGTTAACCC
GCCGCGCCGCGGTATTGGCGCTGAACTATGCGACTATTTAAGCCGCATGGCGCCGCCCTA
TATTATCTATTCCAGCTGTAACGCCCGTACCATGGCGACCGATATCGCTCGTCTTAGCGG
CTATCGCGTTGAGCGGGTCCAGCTGTTTGATATGTTCCCCCACACCGCCCACTACGAAGT
GCTGACCCTGCTGGTCCGCGAAGTTTAAACAAAATGTGAAGGCTTTGCGCCGCTGAAATC
GGGTAAGCTTGATGCAGCATGTTTTGTTATTGGTGGGGGGAATCTAATGGCCAAAACCAT
TCTGCTGGTGGAAGATGACGAGGATATAGCCACGCTGCTGCGGCTCAATCTTCAGGATGA
GGGCTATCAGATCGTCCATGAAGCCGACGGCGGCCAGGCCCTCGCCCGGCTGGAGACGCA
GGTCTGGGATGCGGTGATCCTCGATTTGATGCTGCCCGGCGTCGATGGTCTGGAGATCTG
CCGGCGTATCCGCCAGATGACCCGCTACCTGCCGGTGATTATCATCAGCGCTCGCACCAG
CGAAATGCACCGCGTGCTGGGCCTGGAGATGGGCGCCGACGACTATCTGGCGAAGCCCTT
TTCATTGCTGGAGCTTATCGCCCGCGTCAAAGCGCTGTTTCGTCGCCAGGAGGCGATGGG
GCAGAATCTGCTGATGGACGCCGGGCGCCTGTCCTGCCATGGCCTGAGCATCGACCCGCT
GTCGCGCGAAGTGAAGCTGCGCGGCGAGACGGTGGACCTCACGCCGCGTGAATTCGACCT
GCTGTATTACTTCGCCCGCCACCCCGGGGAAGTGTTTTCCCGCCTGGCGCTGCTGGAGCA
GGTCTGGGGATATCAGCACGAGGGCTATGAGCATACCGTCAATACCCATATCAACCGCCT
GCGCAGTAAAATCGAACGTGACCCGGCCGAGCCGGACATCATTCTTACCGTCTGGGGAAA
AGGCTATAAGTTCGCCCCGGTGACGCAAGAGGCCGCCCCGTGATCCGCCGCCTGAGCCTC
AGCCAGCGGCTGGCGCTGGTGGTGGTTTCCCTGCTGATGCTATGCGCGGTGGCGGTATGC
GCCGTCCAGTTACACAGCAGCGCGCAGTATGGCAACGCCATGGTGCAGCGTCTGTCGTCC
GGGCTGGCTCAACAGATTGTCGCCCGCGAGCCGTTGCTGGACGCCCACGGCGAGGTCAAC
CGGCAAACCCTGAAATCGCTGTTTGACCGACTGATGACCTTTAATCCCAGCGTGGAGCTC
TATCTGCTGTCGCCGGATGGCGACCTGCTGGCCGATGCGGCGCCGCCGGGCCATATCCAG
CGCCAGCGTATCGACATGGCGCCGGTGCAGGCTTTTCTCACCGGCAGTGCGTCGCCGGTG
TATGGCGACGATCCGCGCAGTCCCGACGGACGAAAAGTCTTCAGCGCCGCCCCGCTGCGC
GTCGACGGCCAACTGCGCGGCTACCTGTATATCATTTTGCAGGGGGAGACGTTTAATCAG
CTGGCGGCCGACGCCTGGCAAAAAACGCTGTGGAGCATTGTTCTGTGGACGCTGCTGCTG
GTGGCCCTGTTTGGCCTGCTGGCAGGGGGGCTGGCATGGTTCTGGGTCACCCGGCCGGTC
CGCCTGCTCACCGCCCAGGTGGCGGCGAGCGGCCAGGACAGCATCAGCGCCATCAAAACC
CTGGCGGCCCGCAGGCCGGAGCCCCGGCCTGGTAACGAGGTGGCGGTGCTCGAGAACCGC
TTTATTGACCTTGCCCGGCAGATTGCCGATCAGTGGGATCGGCTGGCCGACAGCGATCGC
CAGCGCCGTGAATTTGTGGCCAATATCTCTCACGATTTGCGCACGCCGCTGACTTCGCTG
CTGGGGTATCTGGAAACGCTGACCCTGAAGGATGAATGGCTGACCGCCGAGGAGCGCAGG
CAGTATCTCACCATCGCCCTGCGCCAGGGCAACAAAGTGCGCCATCTTTCGCAGCAGCTG
TTTGAGCTGGCGCGACTGGAGCATGGCGGCATTAAGCCGCAGCGCGAGCGTTTCGCGATG
GGGGAGCTGATTTCCGACGTGGCGCAGAAGTTTGAATTAACTGCCCGCACACGCGAGGTG
AACCTGCATATTGATGTACCGGGACCGCTGCCGCTGATTAACGCCGATGTGTCGATGATT
GAGAGGGTGGTGACCAATCTGCTCGATAACGCGATGCGGCATACTCCCGTCGGCGGGGAG
ATCCGTCTGGCGGTCTGGCAGGAGAATCAACAGCTTCAGGTCGAAGTGGCAGACAACGGA
GCGGGCGTCGATGCCGCGCTGCGCGACGATCTGTTCCAGCGGCCGTCGGCGTTGTCTACC
CAGGCATCGCGGGAGGATCGCGGCGGGTTAGGACTGCTGATTGTGAAACGAATGCTGGAA
CTGCACGGGGGCGATATCAGACTGGTGGAGTCGGTAAGCGGGGCGCGGTTCAGGTTCTTC
GTGCCACTTTGAGAAATCGCCGGGTGGCGGCTACGCCTTACCCGGCCAACGTGGAAGAGC
GGTGGCCGGGTAAGCGCAGCGCCACCCGGCGAAAAAAGTTACTCCGGGAACCACTGGTTG
CTAATTTTCTGGTAGGTACCGTCGGCCTTAATCGCTTTCAGCGCGGCGTTCAGTTTCTCC
AGCAGCGCCTTGTTATCCGGGCGCACGGCAATGCCGAGTCCGGTGCCGAAGTATTGCGGG
TCGGTCACTTTCGGCGTGGCTGCCCCCAGCTGCGGGTTAGTTTTCAGCCATTCGTTGACC
ACCGCGGTGTCGCCGAACACGCCGTCGATACGGCCATTTTTCAAATCGATAATCGCATTC
TGGTAGCTGTCATAGGCGACGGTCTTCACCTCAGGATGCTTATCCTGCAGATATTTCTGG
TGGGTGGTGCCGTTTTCCATGCCGATCCGTTTGCCTTTCAGGTCATCGAAAGAATGGAAC
GCATCTTTTTTGGCGATCACCAGCGCCGAGTTGGCGTAGTACGGGTCGGTGAAGGCCACC
TGCTTGCTCCGCTCCGGCGTAATATCCATTCCGGAAATCACCGCATCATATTTCTTGAAC
TTCAGCGCCGGGATCAGGCTGTCAAACGCGTGGTTGGTAAAGGTACATTCTGCCTGCATT
TGTTTGCACAGCGCGTGGGCCAGATCGATATCAAAGCCGACAATCTGGTTATTAGCGTCC
ATCGATTCAAACGGCGGATAGGTTGCGGAGACGCCAAAGCTGATTTTTTCCGCGGCAGCG
GCGCCGAACGCGAAAGAGGTGAGCAGTGCAGCCAGAACTAACTTTTTCATCGTGGAACTC
CCGTCTGTCTATCTTATGATTATTCACCGTGTCTGCGGTATAGAGTGACAATGCCATTAA
ATGAATTTATATGCAATAAAAATGATTAAGTATTTTTATCGTCATAAAAAAAGACGGACA
GGTGTTAGACTTGTCCGCCTTGCTGTTTGCTTTTTATGCAATATGCTCAGGTGCTAACTA
CGTCGCTCGAAGGCCAGCGCTTTGCGTTCCACCAGGCGCATCAGCAGCGTCAGCAGTCCA
TTAACGATGAGATAGATAATCCCGGCGGCGCCGAACACCATCACGTCGTAGGTGCGTCCA
TACAGCAGCTGGCCGTGGCCCATCACTTCCATCAGCGTGATGGTGTAGGCCAGAGAGGTA
CTCTTGAAAACCAGCACCACTTCGTTGGAATAGGACGATAGCGCACGCTTAAAGGCGTAC
GGCAGCAGGATCGCCAGGGTATCCTTTTTACTCATTCCCAGCGCGCTACAGGACTGCCAT
TGCCCGTCGGGGATCGCCCGGATGGCGCCATAAAACAGCTGAGTGGTGTAGGCGGCGCTG
TTGAGCGACAGAGCGATCAGGGCGCACAGCCACGGCTCGGAGATAAGATGCCACAGCCAC
GGATACTCCTGCAGCGAAGGAAACTGTCCCGGGCCGTAGTAGATCAGGAAGATCTGCACC
AGCAGCGGCGTACCGGTAAACAAGGTGATATAGCCGCGAACTATCCATACCAGCCCCGGC
GTCTTCAGGGTCAGGATAATGGTGAGGATCAGCGACAGGATCAGCGCCACGATAATCGAC
GCCACGGTCAGCGTCAGGCTGGTATGCAGTCCTTTCAGCAGTTCGGGTAAATAGTCGAGC
ATCAGCCTGGTCTCCGTTCGAAGCGCGTCGCACGCTGGTCAATCCGCTTAAGGATGTATT
GACTCAACAGGGTGATGACGAGATAGATTGCCGCCGCAATGATATACCAGTTAAAGGGTT
CCTGAGTGCGGGTGGCGATGCTTTTGGTCTGCAGCATCAGATCGTTGACGCTGATCAGGC
TCACCAGCGCGGTGTCCTTCAGCAGCACCAGCCACTGGTTACCGAGGCCGGGCAGGGCAT
GGCGCCACATCTGCGGCATCACCAGACGGAAGAATATGGCCGCTTTCGACAGCCCCAGCG
CCTGGCCGGACTCCCACTGGCCCTGCGGAACCGCTTTCAGCGCGCCGCGCAGCGTTTGCG
AGGCGTAAGCGGCGTACAGCAGCGACAGGGCGATCGCCCCGCAGAGGAACGGGCTGACGT
CAAAGTTCTCAATCTGCATCTGCACCGGGATCTGCGTGAACCCGAGCGGGATGGTGAAAC
CGTCAGAGAGCGTCAGCAGCAGCTGGGAAGAGCCGAAATAGATAAACAGCACCACCAGAA
TTTCCGGTAGCCCGCGCAGGATGGTCACTATGCCGGTTGCAAGCCAGGCTACCGGGCGCC
ATTTCACTGACTCCAGTACCGCAAAGAGCATCGCCAGGACCAGGCCGATGACGAGCGCGC
AAACGGCAAGGCCGACGGTCATCCCGGCGGCGCTTGCTAATGGAAAAATTTCGTTCATTC
AGTCTTACTTCTGGAACCATTTGTTATAGATGGTCTGGTAAGTGCCGTCTTTCTTCACTT
TTTCCAGCGCAGCGTTAAATTTCTGCTGCAGGTCGGTGTTGCCCTGACGTACGGCAATGC
CCAGCCCGGTGCCGAAATAGGCTTTGTCGGTCACTTTATCGCCCACGGCCGCCAGCTTCG
GATTGCTCTTCAGCCATTCGGTCACCACGGCGGTGTCACCAAAGACCGCGTCGATACGAC
CGTTCTGCAGGTCCAGCTTCGCATTCTGGTAGCTGTCGTAAGGCACGGTAGTGATTTCCG
GATGTTTATCGGTGATGAATTTCTGGTGGGTGGTGCCGTTCTGCACGCCCACTTTTTTGC
CCTTCAGCTGGTCAATGCTGGTGAACTTACCCTGCTGGCCGACGAACAGTGCCGAGTTGT
CATAATACGGGGTAGAGAACAGCACCTGCTTTTCACGCTCCGGCGTGATGTCCATCCCGG
CCATGACCGCGTCGAAACGGCGGAATTTCAGTCCCGGGATCAGGCTGTCAAAGGCCTGGT
TGGTGAAGGTACAGGTGGCGTCGATCTCTTTACACAACGCGTTCGCCAGATCGACATCGA
AACCGACGATCTGGTTGTTGGCGTCCACCAGCTCAAACGGAGGGTAAGAGGCCTCGGTGG
CGAAACGAATGGTCTGCGCGGCGGAAGCGGAGAGGCTCATGCCTGCGAGCAGGGCGGCAA
TCAGTACTTTTTTCATCGTCATTTCCCCGAAAAACATCAATGTGAAAGATAGTTTTTAAA
CGCGTCAGTTTGCGGATGCGTGAAGCAGGAGGCATCCCCTTGCTCGACGATATGGCCATT
TTCCATATACACCACCCGGCTGGCCGTCTTGCGCGCCACTTCAACTTCGTGGGTGACGAT
AACCTGGGTAATGCCGGTTTCAGCCAGCTCGCGGATGATGCTGACGATCTGGGCAGTGAT
TTCCGGGTCGAGCGCCGCGGTAGGCTCATCGAACAGCAGAACCTGCGGCTCCATCATCAG
CGCGCGGGCGATGGCCACCCGCTGTTGTTGGCCGCCGGATAAATGCAGCGGGTAACGATC
GCTGTACGGCTTCAGACGCAGGCGCTCCAGCAGCTTCTCTGCGCGAGCCAGCGCCTGATC
CTTGCTTAACCCCAGTACGCGGCAGGGGGCCTCGATCAGGTTCTGCTGTACCGTCAGGTG
CGGCCACAGGTTGTATTGCTGAAAGACCATGCCGACGTTCTGACGCAGCTCGCGAATCGC
TTTATCGGACGGCGCTCTGGTGAAGTCGAATTGGTTACCGGCGATGGATAACGAACCGGA
CCGCGGCATCTCCAGCAGGTTGAGTACGCGCAGCAGCGAGCTCTTCCCGGCACCGCTGGG
GCCGAGCAGCACCAGCGTTTCCCCCTGCGGGCAATCCAGCGTGATGTCGAACAGCGCCTG
GTGTGCGCCGTAGAAGCAATTAATGCCGTTTAGTTTAATACTCATCTGGGCAGTCTGATA
CGAATAGCTATTGAGGCCGCAAATACTACCTTTGGCAGAATAGTTATGCAATATTTATGC
GTTAAAAGTTAAATCTAAACCACGTTTAGCTTTAAAGTTAGCACAAAATATGGCCTGGTG
GGTGAGGGGGGCGCAAATGTCGGCATTCCTGGGGCGAATACCGACATTTTACCGGGGTTA
TCGTTTCAGCGGCGTCGCTTCAACTCCGGAATCAGCGTTTCTCCAGACTCTGTCGCAGCG
TCCCGGCTGGCGCATGGCTGTTGTTGCCGAGATAGCGAACGTCATCGACGGCCCAGCACT
GGCCTTCCTGGATCATCAGCACTTCATCTTTCCAGCTCTGGGTACCCTGTTTCAGATCGA
CGCGCAGCGGAATATTGCGCGCATCGCGGTTCGGGATGGTGGAGGCGCTGGCGACCACGG
CGCTGTCTGCCGGGGTGCTGCTGCTGGAGAACGGATTAGCCTGCAGTAATTTGCTGTTGG
CGGGATCCTGGCGGGCGTCATTGAGTAACTGCGCCAGGCCGTCGCTCAGATAGGGGCGCA
GCGCCGCCGGATCCTGAGTACGATTCTGGATCTGGGTGTCGTAGAATTTTTGCGCTACGT
CGTCAGGGCCGCCTTCGACGCAGGGGCCGCTGCGGGTGCCATTATCTTTATAGGCCGGGG
TGACGGTCGTACAGGCGCTGAGCGCCAGCGCGCAAGGGAGAAGTACAGCAAAAAGTTTGT
AGCGCATGATGATTTCCTTATAAGCGAACTACGTTTTCAGTTTCCGTTAAAGCATAGCGT
ATAGCGTGCGGATTGTACTTGACGCAAAGAGCTAAGACCTTGATGTGGCTACAGCCTTAG
GGCGGGAAATCGGCACGGGGATGACAGAATTCCGTCAGGCGCTAAAAGGCAGGGCAGTAT
AAAAATAAACTTAATTTTCCCGTGAACAAGAAATATTACCCCGTAAAATAGGGAAATGGC
TCTTGAAAGATAAGGGTAATTATTTCTTCTTATAGATGCGAGTGGCGACGTGCATTTTTT
TATCCGTATTACCGGAGGAGGGGACAATGACGCCCCCCTTGTTCATTTGTTTTTTTAATC
AGCTCTTCACGGGCATCGTTGGATGCGGTTTGACCAGTAGAGGAAATGGCGCCGATTTTG
GTATATTGCGTATGGACTTTATCAAAAGCTGTTTTGTTAAAATTTCTGCGGAGACGGCAT
TGGCCGCTTAAAACAATGCTGTACCTGCCACTAAAGCTGCATATTTAATATTCTTAGCCC
CTACTGTTTATCTTGCTATCATCATGCTCTTCTTTGCATTCACCAATGAATGATTTCAGA
TTGAACTCACACTGCTTTTTGTAAGCAAAATGCTGCAATTTAATGACGGTTAGTTAACGC
TTTTTAGCGAAAAGATGACGTAATTCGCAGTGCTGATGCTTGTTTTTTGAGCCGGTTACC
CATCGGGAGCGGACCAGGCTATTTTCTTCGGTCGTTAGCTGAAAATCACCCTGAGAGGCC
GGAGCTGAGGGGATAGTGCGCTGACAGACATTCCCGGTAACATGGTTTATCATATAGAAA
AGCAGGGGCTGCGCCCATGGTCATGCAGGTCACCAGGGAGTTAAGATGTTAACAAATAAG
CGAGAGCGCGCCCGGCAGCAGCGAGCCGCGTTGTGGGCCACCAGAGATAATGTCCAGCGC
CATGCGCTGTCCATGAGTATGCCCTGGCTGGCCTTTGTCAATATCGCTTTTGCGTTAATG
ATTTTCTTCCGCAATTTTATCTTTACCTATTTTGATAAGAGGCTACTGACGCACCGGGCG
GTTATTCCTTATATCGAAGCGGCGTTGATTGCGGTTATTATCATTTCGGCCATTTTAGTG
ATTATTGCCCTCACGCCGCGACTGGCGCAGGGACGATATACGTTGAATATCATCACCGGG
CTGCTGCTGGCGCTCAGTCTGTGCTGGTCCCTGAGTAATTATTGTTTTATTTTTTTCTGG
ACCTTGCCCTTTGCCTGGCCGCTGCTGGTGATATTAATGACTACCGGCCTCACCGCGCTG
TATCACCATTGGCCCGGCATAACCGCTTTTATGCTGCCGCTATGGGTGACCGCCTTGCTG
GCGGGAATACAGCTCCACTATCACACCGAGATCCGCTTTTTGATCCTCTGGGCCATTTTT
ACCGCGATTTTGCTGTATGGCCGACGTATTTTGCAGCGCTGGTATGACGAAGCCTGGGAT
ACCCACCAGGAGAATATGCAGCTTATTCAGCGGCTGGAAAGTATCGCCAACCAGGATGCC
TTAACCGGAACCGCTAACCGTCGGGCGCTCAATGCTTACCTGGCGGCGATCTGGCAGCAA
AAAACGCCGCTGGCGCTGATGATGATCGATGTCGATTATTTTAAGCGCTATAACGATCGC
TATGGCCATCAGGCTGGTGATGAGTGCTTATCTTCTGTCGCGCAGGTGCTTAAAATGGCG
GTCCGGGCGGAGGGCGATCTGGTGGCTCGCTACGGCGGCGAAGAGTTTGTCGTCGTGTTG
CCCGGGGTGTCCTTAGCGCATGCCACCGCTATTGTCGAGCGCATTCAGCAGAAGATCCGC
GAGGCAGGCCTACCGCACGCCGCTTCGGCGGTGGCGTCGGAGGTCACCGTGAGTATCGGG
ATCGTCGCCTCCGATGGCACGGTCCCGATAGAGACGCTGATCGCCCGGGCGGACAGTGCG
CTGTATCAGGCGAAAAATAAAGGACGTAATCAATGGTCTTATTAACCCGGAGACGCTGCC
GGGCAAGGGAGAAGGGATGAAACGGATGATGCGGATCGTGCTGCTGGCGCTGCTGCTGAC
CGGCTGCGCTGGGGAAAAGGGCATTATCGATCGCGACGGATACCAGCTGGACACCCGTCA
TCCGGCGCAGGCTGCCTATCCGCGAATAAAGGTGTTAGTGATCCACTATACGGCTGACAA
TTTTGATGTCTCGCTGGCTACGTTGACCGATAAAGAGGTCAGCTCCCACTATTTAATTCC
TGAACAGCCCCCGCGTTATCAGCATAAACCGCGGATCTGGCAGCTGGTGCCGGAAGAGGA
TTTAGCCTGGCACGCCGGGGTAAGCTACTGGCGCGGCAGTACGCGCATTAACGATACCTC
CATTGGCATTGAGCTGGAGAACCGCGGCTGGCAGAAGACGGCGGGCGTCAAAAGTTTTAC
CCCCTTTCATCCGGAACAGATTGCGGCTCTGATCCCGCTGGCGCGCGATATCATCGCCCG
CTACCACATCGCGCCGCAGAATGTGGTCGCCCATGCGGATATCGCCCCGCAGCGCAAAGA
CGATCCGGGGCCGTTATTCCCCTGGCAACAGCTGGCGCAGCAGGGGATCGGCGCCTGGCC
TGACGAGCAGCGGGTGGCCTTTTATCTGAACGGGCGGCCGGCCAGCGAGCCAGTGGACCC
CGAAATCGTACTGGATTTGCTCTCGCGCTATGGCTATCAGGTGACGCCGGAGATGACCCC
CGCGCAGAAGAAGCGGGTGATTATCGCCTTCCAGATGCACTTCCGTCCGCAGCGCTGGGA
TGGGGTAGCGGATGCGCAAACCGAAGCGATAGCCGAGGCGCTGTTAGAAAAATATGGCCA
GGGTTAGCGGTGTAGTTTACCGTGGTCGCGAAGCCAGGCGGCGGTGCGCACGATGCCGTC
GTCAAGCGTCACCACCGGCTGATAGCCCAGCTCGTCCTGCGCGCGGGTGATATCGAGCGT
AAAATCAAAGTTAAGCTTGGAGACGCCGTAGTGGGTAAACGCGGGTTCTTTGGCGGTTTT
ATCGCCAAAGCGCTCCATGCTGCGGGCGATAATATCCAGCATCGGATAGGGAACTGAGCG
GATCCGGCATTTGATACCGAGCTCGTCGATCAATTTCTGCACGATGCTCCGCAAGGTGCG
CGGTTCGCCGTTGCTGATATTCCACGCGCGGGCGGAGGGAAGATGATCGCAGGCCGGCTG
GCTCGCCAGCCACATCGCATGTACGGCGTTTTCATAATAGGTCATGTCGACCAGCGCGCT
GCCGCCGCGCGGGAGCAGGACGCTGCCATAATGCTGCATCATTTGCGCCAGCCGGGGGAT
AAAGACTTTGTCGTGCGGCCCAAACAGGCTCTGCGGCCGCAGAATGGTAAAACGGGTATG
CGGGTTAGCCTGCGCCAGCAGGTTGATCACCTCCTCGCTGGCCGCCTTGCTGCGGGCAAA
CTCGTTGGCGAAGCGGTGTGGACGGAAATCTTCCTGGATATCACGATGATGGTGATAATC
AAAATAGAGCGATGGCGAAGAGATATGGACGAAATTGCGCACTCCCCATGCCACTGACCA
TTCGCCCAGACGACGGGTGGCGCGGACGTTAGCGAGATCGAAAGCCTGCTGAGTGCCCCA
TGGCGAGGTAAAGCTGGAGCAGTGCCATAGGGTATCGATACCGGCGAGCATCACTTTAGC
CTGCGAAGAGACCAGCTCGGTTAAATCTGCCGGGATGAATTCCGCCCCCATTTTGCTCAG
AAGCTTGCCCATCGCTTCGTTGCGCCCGGTCGCTCGCACGCTGATGCCCTTGTTGCGCAG
ATATTCCACTGCGTTGCGGCCTAATCCGCTGGTCGCACCGGTAACCAGTACCTTCATATC
ACTCTACTGTCCCAGAAAAGAATTTCGTGCGCATTTTTCCGTGATTCTCCCGACTATGCA
ATGAGAATCATGAAAGAATAACGCTTATCCTTCGACTCTGCCTGAGATTTGTTCGGCCAG
CCGGGCGATGCGTTGCGCCATACCGCGGAAAATAAACAGGTGCGCCGGGATCATCAGCAG
CCAGTAGATCAGGCCTGGCATACCGTGCGGGTGCCACCAGGCGCGCACGTCCAGTTCACG
ACGATCGCCTTTATCGTTAATGGTAAAGCTTAATCGGCCCAGCCCGGGCGCTTTCATACC
GAATAGCAGGGTGAGCTGTTTTTCTTCCTCCACGATAATTACCTTCCAGCTGTCGACCGT
ATCGCCGGTTTGCAGATAAGCGCGCTGCGGCCGCCCTTTGGCCAGCCGGTGGCCGACCAG
CAGATCCATCGCGCCGCGGGTTTTCCACAGCAGATTGCCGAAAAAATACCCCTCTTCACC
GCCGATTTGGTTAACGACCTGCCACAGGGCCTGGCGGCTTGCCTGAGTGGCGACGGTGCA
ACCTGCCTGCTTCGGATAGTAGCCGTACTCCGGTCGCCAGCGGGCGAAAGCCTGAGCGTC
GTAGCCCCAGTCGCTGGAGTTTACTAACTGCTCTTCTTCTTTCAGCGTGCGGCGAACCGC
CTGATCGAAGGGGATCAGCGTTTGCGGGATCAGCGCCCGCAGCGCCCGATCGTCAGCGAT
TAGATCGTGCTTCAGCCCCTGAATCAGCGCCTTGGCGATGGTCGGCGGCACCGAGGTGAT
GACATTGAGGAACCACACCGAGATCCAGCGCGTCGGCAGGGGAATGGGAATGAGCGGGCG
ATGTTTACCGCTGACGGCCATAAAGCGAATGAACTGCTGCTGATAGCTTAACACCTCCGG
ACCGGCGGCTTCGAAGACGCGGTGCGCATCGGAGGGATGATTCAGCAGCTCAACCAGGTC
AACGAGCAGGTTTTCCAGCGCGACAGGGGTAGTACGCGAACGTACCCAGCGCGGAGGGGT
TAGCACCGGCAGGTTATAAACCATGTCGCGCATCACCTCGAAGGCGGCGGAGCCGGCGCC
GACGATAATCCCGGCCCGCAGCTCGGTCACCGGCACGCCCGACTCACGCAGGAGATCGCC
GGTAATCTGACGAGCGCGCAGATGGTCGGATTGCTCCTGCGCCGGGGCCTGCAGCGAACT
GAGAAATATCACCTGGCGCACTGATGACTGACGCAGGGCATCGCGCACATACGTCGCCAC
CCGCCGCTCATGGGCGATAAAATCACCGCCTTCGCCCATGCCGTGGACCAGATAATAAAG
GGTATCGATACCGGTGAGTAGCGCAGGCAGGTCCTGCGGCTGATTGAGATCGACTGACCG
GCAGGTAACGCCGGGCAAAGCGAGTTTTTGCAATCGGTCGATATGGCGTGCCGCCGCCAG
CACCGGATAGCCCCGCGCGCTTAATGCGCGCACTAAATGCTGGCCAATATAGCCGCTGGC
GCCGAGCACCAGAACTGATTGCGACACGCCTGACTCCTTAGCGTTGTAAAAAAGCCTGCC
AGTGGGCGACCACCTCGCTCAGCTGCTGACGGTTGACATCCAGGTGAGTGACCAGACGGA
CAACAGGCGAGGCGTTAATCAATACCCCCTGCGCCTGCATAAACTTGCCGAGCGCCGGGG
CCTGCTCTTCGCCGACGCGAACGAACAGCATGTTGGTATCGTTACGGGTGACGTCGGCGC
CGATAGCGCGCAGCTGCTCCGCCATCCACGCGGCGTTGTCATGATCCTCCTGCAGGCGCT
GCACGTTATTTTTCAGCGCGTACAGCCCGGCGGCGGCCAGGATGCCCGCCTGGCGCATCC
CGCCACCGACCATTTTCCGCCAGCGGACGGCGCGGCGAATGTACGCCTCGCTGCCGAGCA
GCAGCGAGCCTACCGGAGCGCCAAGCCCCTTTGACAGGCAGATGGTGAAGGAGTCGCAGT
ATTGGGCGATATCGCGTAACTCGCAGCCGTAGGCCACCACGGCGTTAAAGATGCGCGCGC
CGTCGACGTGCAGCGCCAGATTGCGCTGGCGGGTAAACGCCCAGGCTTCCTGCAGATAGT
CGCGCGGCAGCACCTTACCGTTATGGGTGTTTTCCAGGCTCAGCAGGCGGGTGGGGGCAA
AATGGATATCGTCGGGTTTGATTTTCGCCGCCACTTTATCCAGCGGCAGCGAACCATCCG
CCGCGGCGTCGATCGGCTGCGGCTGAATACTGCCGAGGACCGCCGCGCCGCCGGCTTCGT
ACAGATAGTTATGCGCCCCCTGGCCGACGATATACTCTTCGCCGCGCTGGCAATGGCTGA
GCAGGCCAACGAGGTTGGCCTGGGTGCCGGTGGGTAGAAATAGCGCCGCTTCTTTGCCGG
CCAGGTCGGCGGCATAGCGCTGCAGTTCATTGACGGTAGGGTCGTCGCCATACACATCGT
CCCCGACCGGGGCGGCCATCATGGCCTCCAGCATGGCGCGCCCGGGACGGGTAACGGTAT
CACTGCGTAAATCGATCACGGCTTTTCCTTGGTCTGGTTCAACGTATTGCTTCTGTTTTA
CCTGAGCCAGTTGGTTTTCGCCAGTTCGATGACCTCATCGCCGCGCCCGCTGATGATCGC
CCGCAGCATATACAGGCTAAAGCCTTTGGCCTGCTCCAGCTTGATCTGCGGCGGGATCGC
CAGTTCCTCTTTGGCGACGACGACGTCGACCAGCACCGGACCGTCGGTGCGGAAGGCGGT
CTGCAGCGCTTCATCCACCTCGGAGGCTTTTTCAACGCGTATACCTTTGATACCGCAGGC
CTCAGCGATGCGGGCGAAGTTGGTATCGTGGAGCTCCGTACCGTCGGTGAGATAGCCCCC
GGCCTTCATTTCCATCGCCACGAAGCCCAGCACGCTGTTGTTAAAGATGACAATCTTCAC
CGGCAGCTTCATCTGCGCCAGCGACAGAAAATCGCCCATCAGCATGCTGAACCCGCCGTC
GCCGCACATGGCCACTACCTGCCGCTCCGGCGCAGTGGCCTTGGCGCCGATGGCCTGCGG
CATGGCGTTGGCCATTGAGCCGTGGTTGAACGAGCCCAGCAGGCGGCGTTTACCATTCAT
TTTGAGATAGCGTGCCGCCCAGACGGTCGGGGTGCCGACATCACAGGTGAAAATGGCATC
TTCATCGGCAAAATGACTGATCTGCTGCGCCAGATATTGCGGGTGAATGGCTTTATCGCT
GGGTTTAGCCAGATCGTCGAGCCCTTTTCGCGCGTCGCGATAGTGCTCCAGCGCCTTATC
GAGGAAGTGGCGATCGGTTTTCTCTTCCAGCAGCGGCAGCAGCGCCTTCAGCGTCGATTT
AATATCGCCCACCAGCGCCATGTCGACCTTACTGTGTGCGCCGATGCTGCCGGGGTTGAT
GTCGATCTGGATAATTTTCGCGTCGGTTGGGTAGAAGGCGCGATAGGGGAACTGGGTGCC
CAGCAGGATCAGGGTATCGGCGTTCATCATGGTGTGGAAGCCAGAGGAGAAGCCAATCAG
CCCGGTCATGCCCACATCGTACGGGTTGTCGTACTCCACGTGCTCTTTGCCGCGCAGGGC
GTGGACGATGGGGGCTTTAATTTTGGCTGCGAACTCCACCAGTTCCTGGTGGGCGCCGGC
GCAACCGCTGCCGCACATGAGCGCGATATTGCTGGAGTAGCGAATAAGCTGCGCCAGCTT
GCGCAGCTCTTCTTCCGCCGGGGTGACCGTCGGCAGCGGCGCATGATACCAGTGGCTGCT
GGCGCTTTCCGGGGCGGCCTTCAGCGCCACATCGCCGGGCAACACCACCACCGAGACGCC
GCGGTTAATCACTGCCTTACGCATCGCCACTGCCAGCACCTGCGGGATCTGCTCCGGCGT
GGAGACCAGTTCGCAGTAATGGCTGCACTCGCGGAACAGCTCCTGAGGATGGGTTTCCTG
AAAATAGCCGCTGCCGATTTCGCTGGATGGGATGTGGGCGGCGATGGCCAGCACCGGGAC
ATGGTTGCGATGACAGTCAAACAAACCGTTAATCAGGTGCAAGTTGCCCGGTCCGCAGGA
GCCGGCGCAGACCGCCAGCTCGCCGGTCAGCTGCGCTTCCGCGCCAGCGGCGAAAGCGGC
GACCTCTTCGTGCCGGGTGGGCATCCAGTCGATGGTGCCCATGCGGTTAAGGCTATCGCT
CAATCCATTGAGGGAATCTCCGGTGACGCCCCAGATACGTTTCACGCCGGCCTGTTCCAG
CGTTTTGGCAATGTATGCCGCCACGGTCTGTTTCATGATCTCCATCTCCTTTTTTTGATA
ACGCCTTCAAGCTTAGATGAAACTGACCGCAATGTAACCGATTACCCCTGATTTTTTGCT
GGTTTTATTCCTCTCCGGCTGCGCATACTCTGGAAGTACACAGGATGCAAAACAGGATGC
ACATCAAATGGTTAAAGGATTGTTAAACACAGTAAATCGCAGGCTGTCGCATGATGACGC
CGGTAAACTCTTGTTACGACTTGCCGTCGGCGGCTTAATGCTTTTCCATGGAATCCATAA
GCTGATAGATGGTGTGGATGGCATTAGCGGGATGCTGGCGGCGCAGGGATTGCCCGGGTT
TATCGCCTACGGTGTGCTGGTGGGGGAAGTGGTCGCTCCCTGCTTGTTAATTCTCGGCGT
CCTGACCCGCCCGGCGGCGTTGGTGCTGGCGTTCACCATGGTGGTGGCGTGGCTGATGGT
CGGCTTAGATAAGACGTTTGCGCTTGATACGGTGGGAGCGTGGGCCATTGAGAATCTGGT
CTATTTCTTTGTTGGCGCACTGGCGATTGCGCTACTCGGCGCGGGGCGTTATTCGCTGGC
CGGTCAGTCGGCCTGGCGGTAAAAATGCCTCATTCGTCCTGGGGCGTAAAGTCGATACTG
TTGGCGATTTGCAATTTTTTCAGTCCGGGAAAGCGTTTATCTCATGTCGCCTGAGCGTTT
ATTGTCGCCAGGGATTTTCCCGGAGGCGGCGCATTGCGCCTTCTCCGGGCTACCAAATCG
CACAGCGCTGTAGCCCCGGTAAGCGGTAGCGCCACCGGGGATTTTGACCTCAGGCGAGAA
CCAGATCGCTCTGCGGATGACAGGAGCAGGCCAGCACATAGCCGTCGGCGATTTCGGCGT
CGGTCAGCGTCATGGTGCTGGTGACGCTGTACTTCCCGGAAACCACTTTGGTTTTGCAGC
AGCCGCAGACGCCGGCACGGCAGGCGACGGTCACCGGCACTTTATTGCTCTCCAGCGCGT
CGAGCAGCGTGGTGCCCACCGGCGCGTAAAACTCGCGCGCCGGCTGCAGTTTAGTAAATT
TCAGCCCGCTGGTGGCGGCCTCAGCCACCGGGGTGAAGAATTTTTCCTTAAAGAAGCGGG
TGACGCCCAGGGCGGCAACATCCTGCTCGACCTTCTCCATATAAGGCGCCGGGCCGCAGG
TCATCACGGTGCGGCTGGCTAAATCCGGCACGCTCTGCAGCAGCTCCCGGGTCAGACGGC
CGGCGACAAAACCGTGCGTCGCATTGTGCTCCGCTACCAGGGTGACCGGGTAGTTGCGCC
ACTCTTCGGCAAAGATTACATCTTCCGGCGAACGCACGTTATAAATCACCTGTACGTCGG
CCTGCGGTCGATGCTTAGCCAGCCAGCGGCGCATCGCCATGATCGGTGTCACGCCGCAAC
CGGCGGCCAGCAGCAGGAATTTATCTTCCGCTTTATCGTCGCAGGTAAACTCGCCCATCG
CATCGGACAGCCAAAGGTAATCGCCGCGTTTGACCTCGCGGGTCAACCACTGCGAACCCG
TACCCTCGTCAATACGGCGAACGGTCAGCGTAATGTATTCGCTGACCCCCGGCGTCGAGG
AGAGGGTATAGGCGCGCAGCGTTTCCGCCGAGTTACGCACGCTAACCAGAGCGTACTGGC
CAGCGCGGTACGGATAGTAATCGTGGCACAGCAGCGAAAGGGTCCACACGTCCGGGGTTT
CCTGGTGAATGTGGTGAACCTGCATCCGCCACGGGCACTGGGAGGTTGGCATAGTCATCA
GGGACTCCTTAAGCGCTCAGCAGCTGCTGCATATCTTGTTCCACGGTGGTCACGGAACGC
AGACCAAACTTCTCATTGAGGACCGCCAGCAGATCCGGGGTGAAGAAACCAGGCGCCGTC
GGACCGGTGACGATGTTTTTCACACCCAGCGACAGCAGCGTCAGCAGGATGACGATCGCT
TTCTGTTCGAACCAGGAGAGCACCAGCGACAGTGGCAGATCGTTGACGCCACAGCCCAGT
TTCTCCGCCAGCGTGACCGCCAGAATAATCGCCGAGTAAGCGTCATTACACTGCCCGGCG
TCGACCAGGCGCGGCAGCCCTTCGATATCGCCAAAGTCCAGTTTGTTGAAGCGGTATTTA
CCACAGGCCAGGGTCAGGATCAGGCAGTCATCCGGCACGCTGGTGGCGAAATCGGTGAAG
TAGTTACGCTCCCCGCGGGCGCCGTCGCAGCCGCCGACGAGGAAGATATGGCGCAGTTTT
TCACGACTGACCAGATCGATCAGCGTATCCGCCGCGCCAAGCAGGGTCTGACGGCCAAAG
CCGACGGTGATCAGATGCGGGATTTCGCTGTACGGGAAGCCCGCCATCTGCTGCGCCTGG
GCAATGACCGGGGAGAAGTCTTCACCTTCCAGATGGTTCACACCCGGCCAGCCGACGATG
CTGCGAGTCCAGATGCGATCGTCGTAGGCGCCGACGGTCGGGTCGATGATGCAGTTAGAG
GTCATCACGATGGGGCCCGGGAAGCGGGCGAACTCCACCTGCTGGTTTTGCCAGCCGCTG
CCGTAGTTGCCAATCAGATGTTTGAATTTACGCAGCTCCGGATAGCCGTGAGCCGGCAGC
ATTTCGCCATGAGTATAGACGTTGACGCCGGTGCCTTCCGTCTGCTCCAGCAGGTTATAC
AGATCCTTCAGATCGTGGCCGGAGATCAGGATGCACTTCCCTTCGGTGGCTTTAACGTTG
ACCTGAGTCGGCGTCGGATGGCCGTATTTGGTCGTTTCACCGGCGTCGAGGATGCTCATC
ACTTTGAAGTTCATCTGGCCGATTTCCATCGAACATTCGAGCAGCGCATTCATATCCGCA
GGCCAGGTGCCAAGCCATGCCATGATTTTATGGTACTGGGCATAGATAGCGTTGTCGTAC
TGGCCGAGCACGTGGGCGTGCTCCATATAGGCCGCCGCACCCTTCAGACCGTACAGGCAC
AGCAGGCGCAGACCGAGAATATTTTCGCCGATGGCGGCTTTATCTTTATTCGGGGTATAG
TCCGCCGCCTGACGCTGCAGGTCGCCCAGATCGTCGCTGACCAGCTGCAGGTCGGCGACC
GGGCTGTCGACCGCGGCGCTGGCATCGATCGCCAGGCATTGCGCTTTCAGCGCCTCACGC
AAGGCAATTGCCTGGCGGGCGTAGCCGACGATGCGCGGGGAATCGAAGTTAACGTTAGTC
AGGGTGGAGAAGAAGGCGCGGGGGGCAAAGCTGTCGACCTGATGATCGATAATGCCATAT
TCGCGCGCTTTAAGCGCCCAGGCGGACAGGCCTTGCAGTGACGCAATCAGCAGATCCTGC
AGGTCCGAGGTTTCCGCTGTTTTACCGCACATCCCCTGCGCGTAAGAGCAGCCGTTGCCG
GCTGGGGTACGAATGGTTTGTTCACATTGCACACAAAACATGGTCACACCTTTAAAGTTA
TATTTGATATACATGTTTAAGGTTATGCCGCGCGGCAACGGGTGAAAAGGTATTTCTCAG
ACAACTTAAAGGGAGATTGATTTAGCGCAAATTTGGCGGCAGGAGGGCTGCCGCCAGCGG
GTGCTCAGGCGGTAAAAAAGGCGATCAGGATCGGGACCAGCAAACTAAGCAGAAAACCGT
GCACGATGGCGGCAGGGACGATTTCGACGCCGCCGGAACGCTGCAGTACCGGTAAGGTGA
AGTCCATCGAGGTGGCGCCGCACAGCCCCAGCGCCGTGGAGCGGCTGCGGCGAACAAGGC
CCGGAATTAACATGATGGCCAGCAGCTCGCGACAGAGATCGTTAAAGAACGCCGCGCTAC
CGATGACCGGGCCAAAGGATTCGGTGAGTAAAATACCGGAGAGCGAATACCAGCCGAAAC
CGCTGGCCATTGCCAGACCGGTCTTTAACGGCAGACCGAGAATAAAGGCGTTAAGTATCC
CGCCGAGTAATGAACTGGCCGTAACCACCACGGCGACGATCATTCCCCGGCGGTTAAGGA
CTATTTGTCGCAGACTCATTCCATTATTGCGTAATTGGATACCGACGAGGAACAGGAGAA
AAATCAACGTATATTCGCTGGCTTCTGTCGCGTGCTGTAAAAAAGGCAGTCTGGTCAGAC
CGAGCAGAAAACCGAGCACGACCACACCGCACAGCTGCAGCGATTCCAGGGCCATGGCCA
GGCGCGAGGGTAATTTCTCCTGACGATGCTGACTGCGCCATGGCATTTTACTTTCCAGCC
ACAGCAGGGCGGCGATATTACACAGTAAAATGATAACCACGCTCACCGCGGCGTAATGCA
ATATTGCCAGCAGGTTGCTGGCCAGATTGTCGAGGAACGCCAGGCTGATACCCATAAAAA
AAAGGATTACATAGACAATCCAGCTGAGCATGCGGTTTATCAGCTTTAGCGCGGAGGAGT
GACGAAGAGGCAGTAAATAGCCGACGACCAGCGGCAACAGAATAATAAAGAGTCCCGAAA
ACATGAACGATGCAGCCCTTGCATGATGAGAATAGCGCCCATGACACTACCCAAATCACC
GGGCCGAGTAAAGCTGTCGCCAGAAAGAAAAAGCCCGGAGACCCGGGCTTTGAAAAGCGT
TAATCGCGTTTTTCCAGCAGGGTGCGATACAGCACGCCGCCGAGGATCCCACCGACGATT
GGCATGACCCAGAACAGCCACAGCTGCTGCAGCGCCCAGCCGCCCTGGAAAATTGCCACC
GCGGTGCTGCGCGCCGGGTTGACCGAGGTATTGGTGACTGGAATGCTGATCAAATGGATG
AGGGTCAGCGCCAGGCCGATGGCGATGGGGGCAAAGCCCGCCGGCGCATGTTTATCGGTC
GCGCCATGAATAACCAGCAGGAAGCCGCAGGTCAGGACAATTTCAATGACGATAGCCGAC
AGCATGGAGAAGCCGCCCGGGGAGTGTTCGCCATAGCCGTTGGAGGCGAAGCCGCTGGCG
GCGGCATCAAAGCCGGCTTTACCGCTGGCAACCACGTACAGCACCGCCGCGGCAATAATT
CCGCCGACCACCTGAGCGATAATATAGCCAATGACCTCTTTTGCCGGAAAACGGCCGCCG
GCCCACAGGCCTAAGGTGACCGCCGGGTTGAAATGCCCCCCGGAAATATGGCCGACCGCA
AACGCCATGGTTAATACCGTTAAGCCAAATGCCAGCGCGACGCCGGCAAAACCAATACCC
AGCTCGGGGAAAGCCGCGGCGAGCACGGCGCTACCGCAGCCGCCAAATACAAGCCAGAAG
GTGCCGAAGCATTCGGCTGCTAATTTTCTGAACATAACCACCTCAATTAAATTGTTTACG
CGCACGAGCGGACCGTGCCGGTCTTTATTTATCGTGATAAGGGATGACGATAAAAATAAA
GCGGCGTTATTCTAGAGATAATCGCCATCCCGGAGCCAGTTAAATATATTGATATTATTT
GATTTAGGGCAAGGTGAGTGGATTCCTTTTGCCAGTTTAGCCTTTCCTTTATCCATGGAA
GATTATCAATAGTGTAGATCATAACGCCTGAAATAAAACTATTTTGTTTGATGAATAATC
AACGGCCGGTAATAGGCGATAAGTGAGTAATTTTATGAATATATTTAATCCGCTGAATAT
GAGCCACGGATGCGATTAAGCAGAGTGTCATCTTGCCTCCGCCCTCGCTATACTGTTGAT
TACTGAAGGAGAGTGGTGGTGTAGCGGAGGGGATATGCTTCTTGAGCGCGTAGAAATCGT
CGGTTTTCGCGGTATCAATCGTTTGTCGTTGATGCTGGAGCAAAATAACGTCCTGATCGG
GGAGAACGCGTGGGGGAAGTCCAGTCTGCTTGATGCGCTGACCCTGCTTTTGTCGCCGGA
GTTCGATCTTTATCACTTTGTTCGCGATGATTTCTGGTTTCCCCCGGGCGACATCCAGGG
GCGCGAACACCATTTGCATATTATCCTGACCTTCCGCGAAACGGAGCCAGGCCGCCATCG
GGTCCGGCGTTTCCGTCCGCTTCAGCGCTGCTGGGTGCCATGCGATGACGGGTATCACCG
GGTGTTCTATCGCCTGGAGGGCGAGCTCGCCGAAGATGACAGCGTGATGACCCTGCGGAG
CTTTATCGATGGTGAAGGCGAAGCGTTGGTGCTGGAGGAGATTGATGAGCTGGCCCGACA
CCTGGTGCGTTTGATGCCGGTGCTGCGCCTGCGCGATGCGCGCTTTATGCGCCGCATCCA
TAACGGGACGGTACCGCACTCGCCGCAGATAGAGATCACCGCCCGTCAGCTGGATTTTCT
CTCCCGCGAACTGGTCAGCCATCCGCAAAATTTATCGGACGGTCAGATCCGTCAGGGGCT
ATCGGCCATGGTGCAACTGCTTGAGCATTACTTTGCCGAGCAAAGCAGCGCTCAGACGCG
GCATCGCCTGATGCGGCGGCGCTCCCATGATGAACAGCGCAGTTGGCGTTATCTGGATAT
TATCAACCGGATGATCGACAAGCCCGGCGGGCGCAGCCATCGGGTGATCCTGCTGGGGCT
GTTTGCCACCCTCCTGCAGGCGAAAGGGACGGTGCGCCTCGATCGCGACGCGCGACCGCT
GCTGTTGATTGAAGATCCCGAGACCCGTCTGCATCCAATCATGCTTTCCGTCGCCTGGCA
CCTGCTGAATTTGTTGCCGCTGCAGCGTGTGACCACCACCAACTCCGGAGAGCTGCTGTC
CCTGACGCCGGTAGAGCAGGTCTGCCGACTGGTGCGTGAGTCGACGCGGGTATCGGCGTG
GCGGTTGGGGCCGGGTGGAATGAATGCCGAAGAGAGCCGGCGCATTGCTTTTCACATTCG
CTTCAATCGCGCCTCATCGCTCTTCGCCCGCTGCTGGCTGCTGGTGGAGGGAGAGACGGA
AACCTGGGTTATCAACGAACTGGCCCGGCAGTGCGGTCATCATTTTGATGCTGAAGGGGT
TAAGGTGATCGAATTCGCCCAGTCCGGCCTGAAGCCATTGATCAAGTTTGCCCGCCGGAT
GGGGATCCAGTGGCACGTGCTGGTGGACGGCGATGAGGCGGGGAAAAAATATGCCGCGAC
GGTACGAGGTCTGCTCAATAACGATCGCGAGCTGGAGCGCGACCATCTGACCAGTCTGCC
GGCGCTGGATATGGAACACTTTATGTATCGTCAGGGATTTGATGACGTTTATCATCGGGT
GGCGCAGATCCCGGATAATGTCCCGATGAATATGCGGCGGGTGATCACCAAAGCCATCCA
TCGCTCATCCAAGCCGGACCTGGCGATTGAGGTGGCGATGGAGGCCGGCCGCCGTGGCGT
GGACGCTGTGCCGACGCTGCTGAAGAAAATGTTCTCACGGGTGCTGTGGCTAGCCCGCGG
TCGTGCCGATTAATCTCACCGCCGTCGTCATTTACGGCGGCACAAAGCTCTCCGGCAGCT
AAACAAAACCTCATTGACGCGAAAAATGGGTGTCCTGTTGCCAACGGGTTTCGATAGAAT
CACCGCCTGGAGCGGCAGGGAAACAGCAGGAATCGGAATATGAAAGTGAAGGGAAAACGC
AGGACCGTCTGGTGGCTGTTGGCGATCGTTGTGCTGGGGCTGGCTATCTGGGGATGGCGG
ATCCTCAATGCGCCGCTGCCGAGCTACCAGACGCTGGTAGTTCGCAAAGGGGATCTCCAG
CAGAGCGTGCTGGCCACCGGCAAACTGGATGCCCTGCGAAAAGTTGACGTCGGCGCCCAG
GTCAGCGGACAGCTGAAAACGCTGCACGTCAATATTGGCGATAAGGTTAAAAAGGATCAG
TTGCTGGGGGTTATCGATCCGGAGCAGGCGCAAAACCAGATTAAAGAGGTGGAAGCGACG
CTCATGGAGCTGCGCGCCCAGCTCAATCAGGCGCGCGCGGAGAGCAAACTGGCGCAAGTG
ACTCTGGCCCGTCAGCAGCAGCTGGCGCAGCGCCAGCTGGTCTCGCGGCAGGACCTTGAT
ACCGCGGCCACCGATTTGGCGGTGAAACAGGCGCAGATCGGCACTATTGAAGCGCAAATA
AAGCGTAACCAGGCGACGCTCGATACGGCGAAGACCAACCTCGATTACACGCGGATCCTG
GCGCCGATGGCCGGCGAAGTGACGCAAATTACCACCCTGCAGGGACAGACAGTGATCGCC
GCCCAGCAGGCGCCTAACATTCTGACGCTGGCGGATCTCAGCACCATGCTGGTTAAAGCG
CAGGTCTCTGAAGCGGATGTCATCCACCTCAGACCGGGGCAAAAAGCGTGGTTTACCGTG
CTGGGCGACCCGCTTACCCGTTATGAAGGTAAACTGAAAGACATTCTGCCGACGCCGGAA
AAAGTGAATGACGCCATCTTCTATTATGCCCGCTTCGAGGTACCGAACCCGCAGGGGATC
CTGCGCCTCGACATGACCGCGCAGGTGCACATTCAGCTGGCTGAGGTGAAGAACGTGATT
ACTATCCCGCTGAGCGCCCTGGGCGACGCGGTAGGCGATAACCGCTACCACGTTCGACTG
TTGCGCACCGGTGAGGTCAAAGAGCGTGAGGTTATCATTGGCGCCCGCAATGATACCGAC
GTCGCAGTGGTGCAAGGTCTGGAAGAGGGCGACGAAGTGATCGTCGGCGAGAGCGCGAGC
GGGGCGGCAAAATGACGGCGCTGCTTGAGCTGCGAGATATACGTCGCAGCTATCCTTCCG
GCGACGGCAGCGTTGAGGTCCTGAAGGGGATCACCCTCAGCATCCATGCGGGTGAGATGG
TGGCGATCGTCGGGGCCTCCGGCTCGGGAAAATCGACGCTGATGAATATCCTTGGCTGCC
TCGACAAACCCACCAGCGGCACCTATCGGGTGGCGGGAACCGATATCGCGCAGCTGGATG
GCGATGCGCTGGCCCGTCTGCGGCGGGAACACTTTGGCTTTATCTTTCAACGCTACCATC
TGCTGTCCCATCTGACCGCCGCGCAGAATGTCGAAGTGCCGGCGGTGTATGCCGGCAGTG
AACGGCGCGCGCGCCTGGCGCGCGCTCATGAGCTGCTGTTGCGGCTGGGGCTGGGCGAGC
GCGCCGACTATCAACCCTCACAGTTGTCCGGCGGTCAGCAGCAGCGGGTCAGTATCGCCC
GCGCCCTGATGAATGGCGGGGAGGTGATCCTCGCTGATGAACCGACCGGCGCGCTGGACA
GCCATTCCGGCGAAGAGGTAATGGCGATCCTGCACCAGCTAAAAGCGCAGGGGCACACGG
TCATCATTGTGACCCACGATCCGCAGGTCGCCGCTCAGGCGGAGCGGATCGTCGAGATCC
GCGATGGCGAGATCGTCCGCAACCCGCCCGCCAGTCGCCAGGGCGGCGGACTGCGCGCCC
GTCCGCAGGCGGAGCCTTCGGCGTGGCGTCAGTTTACCAGCGGCTTTCGCGAAGCGCTGG
TGATGGCCTGGAGAGCGATGGCGGCGAATAAAATGCGTACCCTGCTGACCATGCTCGGCA
TTATTATCGGTATTGCCTCGGTGGTGTCGATCGTGGTGGTGGGGGATGCCGCCAAGCAGA
TGGTGCTGGCAGATATTCGCGCCATCGGCACCAATACCATTGATGTGTATCCTGGTAAGG
ATTTTGGCGACGACGACCCGCGCTATCAGCAGGCGCTGAAGTATGACGATTTGCTGGCGA
TCCAGAAGCAGCCGTGGGTGCGCTCCGCCACGCCGGCGGTTTCAAAAAGCCTGCGCCTGC
GCGCCAACAATATTGACGTTGCCGCCAGTGCGGAGGGGGTCGGTCCACAGTATTTTAATG
TCTACGGCATGACCTTTAGCGAAGGCAATACCTTCAATGAACTGCAGCTCAACAGTCGGG
CACAGGTGGTAGTGCTCGACAGCAATACCCGTCGGCAGCTGTTTCCCAATAAAGCGAAAG
TGGTGGGAGAGGTGATTCTGGTGGGCAATATGCCGGCCACGGTGATTGGCGTTGCGGATG
AAAAGCAGTCGATGTTCGGCAGCAGCAAAATTCTCCGCGTCTGGTTGCCCTACACCACCA
TGGCGGGAAGAGTAATGGGTCAGTCGTGGCTGAACTCCATCACTGTGCGCGTTCATGAAG
GCTACGACAGTGAAACCGCAGAGAAACAGCTGCTGCGTCTGCTGGAGCTGCGGCATGGTA
AAAAAGATGTATTCACCTGGAATATGGACAGCGTCTTGAAAACCGCCGAAAGGACCACAC
ATACCTTACAGCTGTTCCTGACATTGGTGGCGGTGATTGCCCTGGTGGTCGGCGGGATTG
GCGTAATGAATATTATGCTGGTGTCGGTGACCGAACGAACCCGGGAGATCGGCATCCGCA
TGGCGGTTGGCGCCCGGGCCAGCGATGTGCTGCAGCAGTTTCTCATTGAAGCGGTGCTGG
TTTGCCTGGTCGGTGGCGCGCTGGGCGTAGCATTGTCGCTGATGATCGCCTTTATTTTAC
AGCTGTTTCTCCCCGGCTGGGAGATTGGTTTTTCTCCGCTGGCGCTGCTGACGGCGTTTC
TCTGTTCGACGCTGACCGGGGTGCTGTTTGGTTGGCTGCCTGCGCGCAACGCGGCGCGGC
TCGATCCGGTGGATGCCCTGGCGCGAGAATAGGCGGGGCGAGAAATAAAAATGCCAGTCA
GAAGGACTGGCATTTTATTAGCAGGATGTACACAATGAAGCAAAAGAGTTATGCAGCCGT
TTCCGCTTCCACAGGGACGATCACGCTGGCGTGATTGCCTTTTGGCCCCTGGTGAACATC
AAACCGAACGGCTTGTCCGGCTTTTAGCGTTCTGTAACCATCCATCTGGATGGTGGAGTA
ATGGGCGAAAATGTCTTCGCCGCCGCCCTCAGGGCAGATAAAACCGAACCCTTTGGCATT
GTTGAACCACTTAACAGTACCCATTTCCATACTTCGACATCCTTCGTAAATCTTTATTAG
TAAGATGGAATGAACCGGTGGTGGAGTGACGAGTTGTTCAATTGCTCGCCAACTCTCGCC
ACTACAATTTAGAGAAATACGAAAACGCGTCAAGCGATTGAGGAGGGGGAACGGCGAAAA
ATGCGTCAAAATTTGAAGCAGTTAACGCTATTGCCGGGGAATGTGACAGCCGTCGCGGAT
AGAAGCGATAGATGATAGTTATCTATGATCTATTGTAGATTTGTGATGAGCATAACCTCT
GGTCATCGACAGGCCTCCGCCTGTTGGCAACAGCAACCGATGATGAACACTGACGATGAG
TAAGAGAGATTGGCTGGACTTCGAGCACCTGGTTGACGACGAAGTTCGTGATGCGATTAA
ACCGCCATCTATGTATAAAGTGATATTGGTCAATGATGACTACACTCCGATGGAGTTTGT
TATTGACGTGTTACAAAAATTCTTTTCTTATGATGTTGAACGTGCAACGCAACTGATGCT
CACGGTTCACTATGAAGGTAAGGCGATTTGTGGCGTGTTTACCGCGGAAGTGGCGGAGAC
CAAAGTCGCTATGGTGAATCAGTACGCGAGGGAGAACGAGCATCCATTGCTGTGTACGCT
GGAAAAAGCCTGAATACAGGCATGAAAATTGGGGGAGGTGCCTATGCTCAATCAAGAACT
GGAACTCAGTTTAAATATGGCTTTCGCCAGAGCGCGCGAGCACCGTCATGAGTTTATGAC
CGTCGAGCACTTGCTGCTGGCTCTGCTAAGCAACCCCTCGGCCCGTGAGGCCCTGGAAGC
GTGTTCAGTGGACCTGGTGGCATTGCGTCAGGAACTTGAAGCCTTCATCGAACAAACCAC
ACCCGTTCTGCCAGCCACGGAAGAAGAGCGCGACACCCAGCCGACGCTAAGCTTCCAGCG
TGTGCTGCAGCGCGCCGTCTTCCACGTACAATCTTCTGGCCGCAGCGAAGTGACCGGCGC
CAACGTGCTGGTGGCGATTTTCAGCGAGCAGGAGTCGCAGGCCGCCTACCTGCTGCGTAA
ACATGAAGTGAGCCGTCTTGATGTGGTGAACTTCATTTCTCATGGTACACGCAAAGACGA
GCCGAGCCAGTCTTCCGATAACAGCGGAAGCCAGCCTGGCAATGAAGAGCAAGCCGGCGG
GGAGGAACGTATGGAAAACTTCACCACCAACCTCAATCAGCTTGCTCGCGTCGGCGGCAT
TGATCCCCTGATCGGCCGTGAAAAAGAGCTGGAGCGCGCGATTCAGGTCCTGTGCCGTCG
GCGGAAAAATAACCCGCTGCTGGTGGGGGAATCCGGCGTCGGTAAAACCGCGATCGCCGA
AGGCCTTGCCTGGCGTATTGTGCAGGGCGATGTGCCGGAAGTGATGGCCGACTGCACTAT
CTACTCGCTCGACATTGGCTCTTTGCTGGCAGGGACCAAATATCGTGGCGATTTTGAAAA
ACGCTTCAAAGCGTTGCTCAAACAGCTGGAGCAGGATACCAACAGCATCCTGTTTATTGA
TGAAATCCACACCATTATCGGTGCGGGGGCGGCGTCTGGCGGCCAGGTCGATGCGGCTAA
CCTGATCAAACCGCTGCTTTCCAGCGGCAAGATCCGGGTGATCGGCTCCACTACTTACCA
GGAGTTCAGCAACATCTTTGAAAAAGATCGTGCGCTGGCCCGCCGTTTCCAGAAGATCGA
TATTACCGAACCGTCGGTGGAAGAGACGGTCCAGATTATCAACGGCCTGAAGCCGAAGTA
CGAAGCGCACCATGATGTGCGTTATACCGCCAAAGCGGTGCGTGCGGCGGTTGAACTGGC
GGTGAAATACATTAACGATCGTCATCTGCCGGATAAGGCGATTGACGTCATTGACGAAGC
GGGCGCGCGGGCGCGCTTAATGCCGGTCAGCAAGCGTAAGAAAACGGTTAACGTGGCGGA
TATCGAATCAGTGGTGGCGCGCATTGCGCGGATCCCTGAGAAGAGCGTCTCCCGCAGCGA
TCGCGACACGCTGAAAAACCTGGGCGACCGTCTGAAAATGCTGGTCTTTGGACAGGATAA
AGCCATCGAGGCGCTGACCGAGGCTATTAAAATGGCGCGCGCCGGGCTGGGCCATGAGCA
CAAGCCGGTGGGATCGTTCCTGTTCGCCGGGCCGACCGGGGTCGGGAAAACCGAAGTGAC
CGTCCAGCTGGCGAAGGCGTTAGGGATTGAGCTGCTGCGCTTTGACATGTCCGAATATAT
GGAACGTCATACCGTCAGCCGTTTGATCGGGGCGCCTCCGGGCTACGTCGGCTTCGATCA
GGGCGGGCTGCTGACCGATGCGGTGATTAAACATCCGCACGCGGTATTGCTGCTTGATGA
GATCGAAAAAGCGCATCCGGACGTGTTCAACCTGCTGCTGCAGGTGATGGATAACGGGAC
GCTGACCGATAATAACGGCCGTAAAGCGGACTTCCGCAACGTGGTGCTGGTGATGACCAC
CAACGCCGGGGTGCGCGAAACCGAGCGTAAATCCATTGGCCTTATTCAGCAGGACAACAG
TCCGGATGCGATGGATGAGATCAAAAAGATCTTTACGCCGGAGTTCCGTAACCGCCTCGA
CAACATCATCTGGTTCGATCATTTGTCTACCACGGTGATCCATCAGGTTGTCGACAAGTT
TATCGTCGAGCTGCAGGTCCAGCTGGACCAGAAAGGCGTCTCCCTGGAAGTGAGTCAGGA
AGCGCGCGACTGGCTGGCGACGAAAGGCTACGATCGGGCGATGGGGGCACGTCCAATGGG
ACGCGTCATTCAGGACAACCTGAAAAAACCGTTGGCGAACGAGCTGCTGTTTGGCTCGCT
GGTCGACGGTGGTCAGGTCACTGTCTCTCTGGACAGCGACAAAAATACGCTGACTTACGA
CTTCCAGAGCGCGCCGAAGCACAAACCGGAAGCGGCCCACTAAGGCGATATCTTCAATGT
AAAAAACCGGCCAGGGGCCGGTTTTTTTTTGCTGACGGCAGAAATGAAAAGACCGGGAAT
TATCCCGGCCTTCAGCATCTGACGCCTTAGGGGCGAAAACAATCAGCGACTACGGAAGAC
AATGCGGCCTTTGCTCAGGTCGTACGGGGTCAGCTCAACAGTCACTTTGTCGCCCGTCAG
AATGCGGATGTAGTTTTTACGCATTTTACCGGAGATATGCGCGGTTACCACGTGACCGTT
TTCCAGTTCTACGCGGAACATAGTGTTAGGCAACGTTTCAAGTACGGTGCCCTGCATTTC
AATATTGTCTTCTTTGGCCATCTAGTCCTCTGGGGTATCACTACCGTAGTTTTGAACCGG
CAAGATAATGCCGAAGTTCATCATGTAAGTAAAGTTTTACGTATCTACCCTGAATCATTC
ACCTTGCCGCAAGGCGCATAGTCAGCGCAGCGGCTACGGAAATATGACGGGTATGAATCG
CCGAAGTAGTTTTGGCGCATTGCCCGGGACACACACGGCCATGCCGCGTGACAGGCGCAA
ACGTAAAGGGGAGTGACAGAACGATGGGCGTTATCTGACTCTTATTATTCCCAAACGGCG
GCGGGGCAACAGGCAGAAGCTACTCTACCGCGCAATTATACCATCCTGACGCAAAATGTG
CTGAAAACATTTTATTATCCGCCAGGAAATAGCACCCGCGGCACCCAAAATCGCTCGGGC
AGTCGGTAGCCGCGTAATACCGACAGATAGTCCAGATAATCGCGGCGGGGAATATCCACT
GCGCCTAATGACGCGGTATGGTTGTTCAGTACCTGGCAGTCAATTAATTTACCGCCGCTG
TGCGCAAAGTCCTGGCAAAATACCAGCAGCGCGGTTTTGGAGGCATTTTCTGCCCGGCTA
AACATCGATTCGCCGCAAAACAGCGCTCCCTGCGCTACGCCGTACATTCCTCCCACCAGG
GTATTCTCCTGCCAGACTTCAATGGAGTGGGCATGACCCAGCTCATGCAGCTGGTGATAG
GCGCGAACGATACTGCTGGTTATCCAGGTGCCTTCGTCACGATCGCTGGCGCAGCCCTCA
ATCACTTCGCCAAAGGCGTGGTTGAGCGTGACCCGGTAGGGCGAACGCTGATGAAAGCGC
TTCATGCTGCGGCTGAGATGGAATTGCTCTGGCCAAAGTACCGCCCGGGGGTCGGGCGAC
CACCAGAGGATCGGGTCGCCAGGGGAAAACCAGGGAAAAATACCACGCTGATAGGCCATC
AGCAGCCGTGCGGGGCTCAGATCGCCGCCGAGCGCCAGCAGGCCATTAGGTTCTCGCAAG
GCGCCTTCCGGAGAGGGGAAGGCAATAGAGTGCCGGGAGAGCTGAACCAGACGCATTTTA
ACCTCAATACGCATCAGCAAAAATTAGATAATAGAATAGCCTACAGACGCTGTTTAAACT
GGAAGTACCGGCCCTGTTTAGCGAGCAGCTCCGCGTGACTACCTTGCTCAATTATCTGGC
CGTTGTCCATGACTATTATCTGATTAAAACCCGCCAGGCCCCGCAGGCGATGGGTCACCA
TCAGCACGGTTTTGTCGCGCATGACATCTGCCAGCAGATGCAGGATCTGGCTTTCGGTGG
CCGCATCCAGACCTTCTGTCGGTTCATCGAGCAGCATCAGCGGCGCATCGTGGAGCAGCG
CGCGGGCAATGGCCAGTCGGCGCAGTTCGCCGCCGGAGAGCTGACGCCCGCCTTCGCCCA
GCCAGCCGTTAAGACCACCATCTTGCAGCAGTTTTTCGAGGCCCACCTTCTCAAGGGTAG
CGCTGAGATGAGCATCATCCGCTTCAGGCGCCGCCAGCAGCAGGTTGTCGCGCAGGGTGG
CGCTGAACAGGTGCACGCGCTGCGGCACTACGCTCATTGCCTGCCGCAGAGTGGCTTCGC
TGAGGCCGGAGAGCGGCTGATTGTTGAGCAGAATCTCTCCCTGTGACGGGTCCCAGGCGC
GGGTAAGCAACTGCAACAGCGTCGATTTTCCGCAGCCGGTCCGGCCAAGAATGGCGATGT
GCTCTCCGGCGGCAATCTGCAGGGAAATATTCTCCAGGGCAGGGGAGGGCTGCTGAGGAT
AGCGGAAGGTGACCTCCCGAAGCGTTAGGGCCACCTGCGCTGGCAAACTGGCTTCATCTT
CGACAAAGGTGACCTCCGGCTGCTGGTCGGTAATCTGCGAGATCCGCCGCGCGGAGGCGA
TCACCTGGCCTAAATGCTGGAAAGCGCCAGTAACCGGCGCCAGGGCTTCAAAAGCCGCCA
GCGCGCAGAATACGAATAGCGCGATCAGCGCCCCGGGCTGACTATTGCCGCCGACGCCGT
CTGAGGCCAGCCAGAGCATGGCCACCACGGCGATGCCACCGATTAACAGCATTACCGCCT
GCGAAAGCGCGGTCAGCTCGGCCTGGCGCCGCTGTGCATCCTGCCAGCTCAGCTCGGTCT
TTTCCATTTGTGCGCGGTAGCGGTCGCTGGCGTTAAATACCATCAGCTCCGCCTGACCCT
GCAGCCAGGCGGTGAGCTGTTGGCGATACTGGCCGCGCAGCTGCGTCATACTTTCGCCGG
CTGGCTTACCTGCGCGATAGAACAGCGGCGGCATAACCAGCAGGGTCGCCAGCATGATAC
CGCCGAGCGTCAGCGCGAGGGTGACGTCGAGCAGACTTAATCCGCAGGTGACGACCACAA
TCACCACCAGCGCGCCGACCAGCGGCGAAATGACCCGCAGGTAGAGATGATCCAGGGTGT
CAACGTCGGCCACCACCCGGTTGAGCAGCTCACCCTGGCGAAAGCGCGCCAGCCCCGCCG
GAGAGAGGGGGAGCAGTTTGCTGAAGGTGAAAACGCGCAGGTGCTGCAGCACGCGAAAGG
TAGCGTCGTGGCTGACCAGGCGCTCAAAGTAGCGCCCGGCGGTACGGATAATTGCCGCGC
CGCGAACGCCCGCGGCAGGCAGCATATAGTTAAAACTGTAGATCCCGGCGACGCCCACCA
CCGCTGAAGCGGAGAGGAACCAGCCGGAGAGCGTCAGCAGGCCGATGCTGGCCAGCAGGG
TCACAATGGCCAGCACGACGCCAAGCAGCAGCATCCATTTATGGCGTTTATAGAGCGCCA
GATAGGGTAAAAGTGCGCGCATTTAAATCTCCTCCTGACGATGGGCCAGCAGCGCCGAGA
AGACCCCACCAGCACGGGCCAGCGTGGCATAGTCGCCTTGTTCGATAATCTGTCCGTCCT
GCATCACCCAGACGTCGTCCCAGTCGGCCAGCCCCTCGAGCTGGTGGGTGACCAGCAGCG
TGGTTTGCTCACTGGAGGCGTGGGTCAGGGCCTGCATGACTCGCTGTTCGCTATGGGCGT
CAAGGCTGGCGGCAGGTTCATCCAGCAGCAGCAGGCGGCACGGCACCAACAGCGCGCGGG
CGACCGCGATACGCTGCGCCTGGCCTACCGACAGACGCCCCGCCTGATCGCCTACGGCGG
TATGGATCCCCTGCGGCAGCAGGGCGATAAACTCGCTGACCCAGGCCTTGTCCAGCGCCA
GCCTAAGCTGTGCTTCGCTAGCTTCGGGCCACGCCAGCAGCACGTTTTCCCGCAGCGTGG
CGGCAGGCAACTGCGGATTCTGTCCTACCCAGCTCAGCAGGCGGCGCCAGCGCTCAGCGT
CCAGCTCGCGCAGCTCTACGCCGTTGACCATCAGCGACCCCTCATAGGGCAGAAAGCCGA
GCAGTGTATTCAGCAAAGAGCTTTTCCCGGATCCGCTCTGGCCGACCAGCACCACGCGAG
CGCCGGCGGGCAGCGCAAAATTAAGCGGCCCCGCCAGAACTTTACCTTCCGGAGATTTGA
TCACCAGGTCGCGCGCTTCCACGCTAATCAGATCGTTGTCATTTAACGTTTTCTCGCCAC
GCTCTACCTGGGTCAGCGGCGTTTCCATAAACGTTTTCAGGCTGTCTGCGGCGCCCACGG
CCTGAGCTTTGGCATGGTAGAAGGTACCCAGGTCACGTAACGGCTGGAAAAATTCCGGGG
CGAGGATCAGCGTCAGGAATCCCGCCATCAGCGTGACGCCCGCGCCATAGTGGCCGAAGT
TCAGCTCGCCAAGGTAAGAAAAGCCAAAATACACCGCTACCAGCGCAATGGAGAGGGAGG
TGAAAAACTCCAGAACCCCGGAGGAGAGGAAGGCCAGACGCAGGACTTCCATGGTGCGTT
GGCGAAAATCCTGCGAGGCGTCGCGAATATTATCGGTTTCTGCCTGACCGCGATGAAAAA
TACGCAGGGTTTCCATGCCGCGCAGGCGGTCGAGGAAGTGGCCGCTGAGGCGGGCCAGCG
CCTGGAAGTTACGCCGGTTGGCGTCGGCGGCGCCCATCCCGACCAGCGCCATGAAAAGCG
GGATCAGCGGGGCGGTGCCGAGAAGGATTAGCGCGGCGGCCCAGTTAATCGGAAAAATAG
TAATAACGATCAGCAGCGGTACGCAGGCCGCCAGCGTCATCTGGGGCAGGTAGCGGGCAT
AATAGTCGTGCATGTCGTCGATTTGCTCAAGAATAAGCGTTGCCCAGCTGCCGGCCGGTT
TGCCCTGGATCCACGCCGGGCCTGCCTGCTGGAGGCGGTCAAGAACCTGGCGGCGAATTT
CATAGCGAATATGCTGCCCGGCCTGAAAGCCGACCCGCTCACGCAGCCAGACCACCCAGG
CGCGTAGTACAAAGATCAGCACCAGCAGCGTGAGCGGCAGCAGCAGGGCGGTCGCTGGAA
TATTCTCCATCACCATCCGGTGCAGGATCCGCGCCAGGAACCATGCCTGCGCCACGATCA
GCAGACCGCTCGCCACGCCAAGCAGGCGGGAAATCATCAACCAGCGACGGGAGATAATGC
TTTGCTGTTTTAACCAGCGGGTTAACTCTTGTTGACGGGTTTTATTCATTGCGCGCTTTG
CAGGTGTCGTTATCGGAGTATTGGGCACGGCAATGTTACATCGCAGCAAAAATAAAGGCG
ACTTTTCGTCGCCTTCTTTACCTTTGTTACTGACTTGTAAAGATTATTTGCAAGCGTCAG
CCAAACCGTCGAGGTAACGCTCCGCATCCAGCGCCGCCATGCAGCCGGTGCCCGCAGAAG
TGATGGCCTGACGATAGATATGGTCCATGACATCGCCGGCGGCGAACACGCCCGGGATGC
TGGTCTGGGTCGCGTTGCCGTGGATACCGGACTGCACTTTGATGTAGCCGTTCTCCAGCT
CCAGCTGGCCTTCAAAGATGGCGGTGTTCGGGCTGTGGCCGATGGCGACAAATAAACCAG
CCACTTCCAGGGACTCGACATTGTCGCTGTTTTTGGTATCGCGCAGACGCAGGCCGCTGA
CGCCCATCTGGTCGCCGGTCACCTCTTCGAGGGTACGATCGGTATGCAGCACGATGTTGC
CGCTTGCCACTTTATCCATCAGGCGTTTGATGAGGATTTTTTCCGCACGGAAGGAATCGC
GACGGTGGATCAGGTGTACCTCAGAGGCGATATTCGACAGATACAGAGCCTCTTCCACTG
CGGTGTTGCCGCCGCCGATCACCGCCACTTTCTGGTTGCGATAGAAGAATCCGTCGCAGG
TAGCGCACGCGGAAACGCCGCGGCCTTTGAAGGCTTCTTCGGAAGGCAGGCCCAGGTAAC
GGGCGGAAGCGCCGGTGGCGATGATCAGCGCGTCACAGGTGTACTCGCCGCTGTCGCCTG
TCAGACGGAACGGGCGGTTTTGCAAATCGACGCGGCTGATATGGTCGAAAATGATCTCGG
TTTCAAATTTTGCGGCATGCTCGTGCATGCGCTCCATCAGCAGCGGACCGGTGAGATCGT
TCGGATCGCCTGGCCAGTTTTCCACTTCCGTCGTGGTGGTCAGCTGACCGCCTTTTTCCA
TCCCGGTGATCAGCACCGGCTGCAGGTTGGCGCGTGCGGCATAGACCGCCGCGGTGTATC
CCGCAGGTCCAGAACCAAGGATAAGCAGTTTACTGTGTTTGGCTGTGCCCATGAGATCCC
CATAATAATTGGCATACATTGGGCTGGGATTGTAGGGAATTTGTTGTCGTAAAAAAAGAG
CACAGCGATTTTGTTAACGATGTGTGCAATAGAAGCTGCCAATGAATTGGTGATTTTCCC
GGCAAGGAATATAACTATTTCTACTGTCGGTGGGACAATTATAAGACGAAAAAATGAGAA
TCAACCAGGGCGGATGATGAATATCTGGCATCTTGTACTAAAAATCGATGTTTTGCTTTG
ACAATCACCTGTGCTTTTGCGAAAACATTCAAGGAAGAAGAAAAGCAGTATTTAGCGTGC
GGCGAATTTTCATGCACGCAAATGCCATTTTTATCCGGGTTAACGAAATCTACGCATGGT
GTGGACAGACGCCATGCGTGATGTCGGTGACTGCCGTCAGGCAACGGGCTTCTCACGTAC
CCCTGGGTTACCCAATGTCGTACGGGTGATAACAGGATGGGCTCTGGCAGTGAAGGCTCA
GAGCCGGAACAGGAGTAGGGAAGGAATACAGAGAGACAATAATAATGGTAGATAGCAAGA
AGCGCCCTGGCAAAGATCTCGACCGCATTGATCGTAACATCCTGAATGAATTGCAAAAAG
ATGGGCGAATTTCTAACGTCGAGCTTTCTAAACGGGTGGGACTTTCTCCGACGCCTTGCC
TTGAGCGTGTGCGTCGTCTTGAAAGACAGGGTTTTATTCAGGGCTATACGGCGCTGCTCA
ACCCGCATTATCTGGATGCATCACTTCTGGTATTTGTTGAGATTACTCTGAATCGTGGCG
CACCGGATGTGTTTGAGCAATTTAACGCCGCAGTGCAAAAACTTGAAGAAATTCAAGAGT
GTCATCTGGTTTCCGGTGATTTCGACTATCTGTTGAAAACCCGTGTACCGGATATGTCAG
CGTATCGTAAATTACTGGGCGAGACCTTGCTGCGCCTGCCGGGCGTTAACGACACCCGTA
CCTACGTGGTAATGGAAGAAGTCAAGCAAAGTAATCGTCTGGTTATTAAGACGCGCTAAC
ACGGAACAGGTGCAAACTCGACGTAGTTTGATTACACTCCTGTTAATCCATACAGCAACA
GTGCCGGGGAGACCCGGCGCTGTTGTCCGTTTTAGCAGCAGGCAGGAAACAGCCTGATAC
CTGGAGAGCCTTTCTTGAGCCAGGAATACACCGAAGACAAAGAAGTCAAACTAACCAAAC
TCAGCAGCGGGCGCCGACTCCTTGAGGCGATGCTCATCCTTTGCTCCCTCTTCGCCATCT
GGCTGATGGCGGCACTACTGAGCTTTAACCCCTCGGACCCCAGCTGGTCGCAAACGGCAT
GGCATGAGCCTATTCATAATTTAGGCGGCGCCCCCGGCGCGTGGCTTGCCGATACCCTCT
TTTTCATTTTTGGCGTCATGGCCTACACCATCCCGGTGATCATCATCGGCGGATGCTGGT
TTGCCTGGCGGCATCAGGAAAACGACGAATACATTGATTATTTTGCCGTTTCCCTTCGCC
TCATCGGTGCGTTAGCCCTGATCCTGACCTCCTGTGGTCTGGCGGCGATTAACGCCGATG
ATATCTGGTACTTCGCCTCCGGCGGGGTGATCGGCAGCCTGCTGAGCACCACGCTGCAAC
CCCTGCTGCACAGCAGCGGCGGCACCATCGCCCTGTTGTGTATCTGGGCGGCCGGGCTGA
CGCTGTTCACCGGCTGGTCGTGGGTCAGCATTGCGGAAAAGCTGGGCGGCGGCATCCTGT
CCGTTCTCACCTTTGCCAGCAACCGTACCCGTCGGGATGATACCTGGGTCGATGAAGGCG
AATACGAAGACGACGAGGAAGAGTACGACGACGAAGAGGCGGCCAGGCCGCAGGAATCGC
GTCGCGCCCGTATCTTACGCAGCGCGCTGGCGCGGCGTAAGCGTCTGGCCGAGAAGTTTA
CCAACCCTATGGGGCGTAAAACCGACGCTGCGCTTTTCTCCGGCAAACGGATGGATGACG
GCGAAGAGGTGGTGCAATACAGCGCCAGCGGGGCGCCTGTTGCCGCCGACGATGTACTGT
TTTCCGGCGCCAGCGCCGCGCGTCCCGCAGAGGATGATGTGCTGTTCTCCGGCGCCAGCG
CCGTGCGCCCGGGCGATTTCGACCCTTACGATCCGTTGTTGAATGGCCACAGTATCGCTG
AGCCGGTAAGCGCAGCGGCGGCGGCTACTGCCGCGCCGCAGGCGTGGGCAGAATCACCGG
TGGGCCATCACGGCGCTGCGCCAGCTTATCAGCCGGAAGCCAGCTATCCGCCGCAGCAGG
CCTATCAGCCTGAACCCGCTCCGTTCCAGCAGGCTGCTTATCAGCCGCCAGCGGGGCAAA
CCGCACCGCAGGCGTATCAGCCTGAGCCAGCGCCGTATCAACAGCCGGTTTACGATCCGC
GTGCCGGTCAACCTGCGCCGCAGGCCTATCAGCCTGAGCCAGCGCCGTATCAGCAGCCGG
CTTACGATCCGTATGCCGGTCAACCTGCGCCGCAGGCCTATCAGCCTGAGCCAGCGCCGT
ATCAGCAGCCAACTTACGATCCCTATGCCGGTCAGCCTGCGCCTCAGACCTATCAGCAGC
CGGCTTACGATCCGAATGCCGGTCAGCCCGCGCCGCAGACCTACCAGCAGCCGGCTTACG
ACCCGCATGCCGGCCAGCCCGCGCCGCAGCCGTATCAGCCGGAGCCAGCGGCGTATCAGC
CGCAAAGCGCGCCAGTTCCCCCACCGGAGCCAGAGCCCGAGGTCGTGCAGGAGGAAGTGA
AACGTCCGCCGCTCTATTATTTCGAGGAAGTGGAAGAGAAGCGGGCGCGCGAACGCGAGC
TGTTGGCCTCCTGGTATCAGCCAATTCCTGAGCCGGAAAGTCCGATTGCCACTAAACCGC
TGACGCCGCCGACCACTGCGTCCAAACCGCCAGTGGAGACAACCGTAGTCTCTGCGGTAG
CGGCTGGGGTGCATCAGGCTACCGCCGCCAGCGGCGGCGCGGCGGCAGCAACTTCGTCCA
CTGCCGCATCCGCTGCGGCTACGCCATTGTTCAGCCCGGCGTCCAGCGGCCCACGGGTTC
AGGTGAAAGAGGGCATCGGTCCAAAACTACCGCGGCCCAATCGCGTGCGTGTTCCTACGC
GTCGGGAACTGGCCTCCTACGGCATCAAGCTACCGTCGCAGCGGGAGGCGGAACAGCGCG
CGCGGCAGGCGGAGCGCGATCCGCATTATGATGATGAGCTGCTCTCGGATGAGGAAGCGG
ATGCTATGGAGCAGGATGAACTGGCTCGCCAGTTCGCCGCCACCCAGCAGCAGCGCTACG
GTCATCGCTGGGAAGACGATAACGCGACTGATGACGATGAGGCCGACGCCGCGGCAGAAG
CGGAGCTGGCGCGTCAGTTTGCCGCTACTCAGCAGCAGCGGTACGCTACCGAGCAGCCGC
CGGGCGCCAACCCGTTCTCGCCGGCAGATTATGAATTCTCGCCGATGAAAACGTTGGTCA
ATGACGGCCCGAGCGAACCGCTGTTTACGCCCACGCCGGAAGTCCAGCCGCAGCAGCCGG
CCCAGCGCTATCAACAACCGGCGGCCGCTCCGCAGCAGGGTTATCAACCTGCGCAGCATC
AGCCGATACACCATCAGCCTGTGCCGCCGCAGCCGCAATCCTATCCGACTGCGTCGCAGC
CCGTACAGCCGCAACAACCGGTTGCCCCGCAGGGGCATCAGCCTGCCGCCCCTGCGCCGC
AGGAGAGCCTGATCCACCCGCTGCTGATGCGCAATGGCGATAGTCGACCACTGCAAAAGC
CGACCACGCCACTGCCGTCGCTGGATCTGCTTACCCCGCCGCCGAGTGAAGTCGAGCCGG
TGGATACCTTTGCTCTCGAGCAGATGGCACGCCTGGTGGAAGCGCGACTCGCCGATTTCC
GCATTAAAGCGGATGTGGTGAACTACTCACCGGGGCCGGTGATCACCCGCTTCGAACTGA
ATCTGGCGCCTGGCGTTAAGGCCGCACGGATCTCTAACCTGTCACGGGACCTGGCGCGAT
CGCTGTCAACGGTCGCCGTGCGCGTGGTGGAGGTGATCCCGGGCAAACCGTATGTCGGGC
TTGAGCTGCCGAATAAAAAACGCCAGACCGTCTACCTGCGTGAAGTGCTCGACAACGCCA
AGTTCCGTGATAACCCATCTCCGCTCACCGTGGTGCTGGGTAAAGACATCGCTGGCGATC
CGGTAGTAGCCGATCTGGCGAAAATGCCGCATCTGCTGGTGGCCGGTACCACCGGTTCCG
GTAAGTCTGTTGGCGTCAACGCCATGATCCTCAGCATGCTCTACAAGGCGCAGCCGGAAG
ATGTGCGTTTCATTATGATCGACCCGAAAATGCTCGAGCTGTCGGTCTACGAAGGAATTC
CGCACCTGCTGACGGAAGTAGTCACCGACATGAAAGACGCCGCCAATGCGCTGCGCTGGA
GCGTCAATGAGATGGAGCGCCGCTACAAGCTGATGTCGGCGCTGGGCGTGCGTAACCTCG
CGGGCTACAACGAGAAGATCGCCGAAGCCGCGCGCATGGGACGTCCGATCCCGGATCCGT
ACTGGAAGCCTGGCGACAGCATGGACGCCGTACATCCGGTGCTGGAAAAACTGCCGTACA
TCGTGGTGCTGGTGGATGAATTCGCCGATCTGATGATGACCGTCGGCAAAAAGGTGGAAG
AGCTGATCGCTCGCCTGGCGCAGAAAGCGCGCGCGGCGGGGATCCACCTGGTGCTGGCGA
CACAGCGTCCGTCGGTAGATGTTATTACCGGCCTGATTAAGGCCAACATCCCGACGCGCA
TCGCCTTTACCGTGTCGAGTAAAATTGACTCACGTACCATTCTCGATCAGGGCGGCGCGG
AATCGCTGCTGGGTATGGGGGATATGCTTTACTCCGGGCCGAACTCTACCACGCCGGTGC
GTGTCCACGGGGCGTTTGTGCGCGACCAGGAAGTCCACGCCGTGGTTCAGGACTGGAAAG
CCCGCGGTCGCCCGCAATATGTGGATGGCATTACCTCCGACAGCGAAAGCGAAGGCGGCG
GTGGCGGCTTCGACGGCGGGGAAGAGCTGGATCCGTTGTTCGATCAGGCAGTCAACTTTG
TGACCGAGAAGCGCAAAGCGTCGATTTCCGGGGTTCAGCGTCAGTTCCGCATCGGCTATA
ACCGTGCCGCGCGTATTATCGAACAGATGGAAGCGCAGGGTATCGTCAGCGAGCAGGGCC
ATAACGGTAACCGCGAAGTGCTGGCGCCGCCGCCCTTTGAATGAGTGCAAAGTTGGGTAA
ATAAGCGCAAAATCAGCCAATTCTTCTGTCCCGCCGCCGCCGGCGGTCCTACAGTAGGGG
CAGAAGAGGCTCCCGCGTCGGGAGTGACGCACATTAAGGAAGAACAATGAAAAAACTCGC
AATCACCTGTGCATTACTGTCTGGTATGGTCGTCAGCCAGGTCTGGGCAGATGCGGCCAG
CGACTTAAAAAGCCGTCTTGATAAAGTGAGCAGCTTCCATGCCAGCTTCACGCAAAAAGT
CACCGACGGTAGCGGTAACGCCGTGCAGGACGGGCAGGGAGACCTGTGGGTGAAACGCCC
GAACCTGTTTAACTGGCATATGACCCAGCCGGATGAGAGCGTCCTCGTTTCGGATGGTAA
AACGCTGTGGTTCTATAACCCGTTCGTCGAGCAGGCCACGGCGACCTGGCTGAAAGACGC
CACCAGCAACACGCCGTTTATGCTGATTGCCCGCAACCAGTCCAGCGACTGGCAGCAATA
TAATATCAAGCAAAATGGCGATGATTTTGTGCTGACGCCAAAAAGCGGCAGCGGCAACCT
CAAGCAGTTCACGATCAACGTCGGTCGGGACGGCACTATCCATCAGTTCAGCGCCGTCGA
GCAGGATGATCAGCGCAGCAGCTATCAGCTGAAATCGCAGCAGAACGGCGCCGTCGACGC
AGCTAAGTTCACCTTTACGCCGCCGAAAGGGGTGACGGTGGACGATCAACGTAAGTAGAG
GCGAAAGTGAGCAATCTGTCGCTCGATTTTTCCGACAACGCGTTTCAACCTCTGGCCGCT
CGCATGCGGCCAGAAAATTTAGCGCAGTATATTGGCCAGCAGCACCTGCTGGCGCCGGGT
AAACCCCTGCCGCGGGCCATTGAGGCCGGGCACCTGCATTCGATGATCCTCTGGGGGCCG
CCGGGTACCGGCAAGACCACTCTGGCGGAAGTGATTGCCCGCTACGCCAGCGCCGATGTC
GAACGGATCTCAGCGGTAACCTCCGGGGTGAAAGAGATTCGCGAGGCTATTGAGCGCGCG
CGGCAGAATCGCAACGCCGGCCGGCGGACCATCCTGTTTGTTGACGAAGTGCATCGCTTT
AATAAAAGCCAGCAGGATGCCTTTCTGCCGCATATTGAAGACGGTACCATTACTTTTATT
GGCGCGACCACCGAAAACCCCTCCTTTGAGCTTAACTCGGCGCTGCTCTCCCGCGCTCGC
GTCTACTTACTGAAATCGCTCACCACCGACGATATCGAGCGGGTGCTTGACCAGGCGATG
AACGATAAAACCCGCGGCTACGGCGGCCAGGATATCGTTTTGCCGGATGAGACCCGCAGG
GCCATTGCCGAGCTAGTGAATGGCGACGCGCGGCGAGCGCTGAATACCCTGGAAATGATG
GCCGATATGGCCGAAAGCGATGACTCGGGCAAGCGGGTGCTGATGGCGGAACTGCTGACC
GAGATCGCCGGCGAGCGAAGCGCGCGCTTTGATAATAAAGGCGACCGGTTCTACGATTTG
ATTTCCGCCCTGCATAAGTCGGTGCGCGGTAGCGCGCCGGATGCGGCACTTTACTGGTAC
GCGCGGATCATCACCGCCGGCGGCGATCCGCTGTACGTTGCCCGCCGCTGTCTGGCGATT
GCCTCGGAAGATGTCGGCAACGCCGACCCGCGGGCGATGCAGGTCGCCATTTCGGCGTGG
GACTGCTTTACCCGCGTCGGGCCGGCGGAAGGCGAACGGGCGATTGCCCAGGCCATTGTC
TATCTGGCCTGCGCGCCGAAGAGCAACGCGGTGTACACCGCCTTCAAAGCGGCGCTGGCC
GACGCGCGGGATCGTCCTGACTACGACGTTCCGGTGCATCTGCGCAATGCGCCGACGAAG
CTGATGAAAGAGATGGGCTACGGCCAGGAGTATCGTTACGCTCATGACGAACCCAACGCC
TACGCCGCCGGCGAGCAGTACTTCCCGCAGGAAATGGCGCAAACGCGCTATTATCACCCG
ACAAACCGGGGGCTTGAGGGTAAAATTGGCGAAAAGCTCGCCTGGCTCGCTGAACAGGAT
CAAAATAGCCCGATAAAACGCTACCGCTAATTGAGGCGTTGCGGTAAGGTTATTACACTA
TTTCCGTGGTCGTAGTCTGCGGCCACTTTTCTTTTTTAATTCGATAAGCACAGGATAAGC
ATGCTCGATCCCAATCTGCTGCGTACCGAGCCAGACGCAGTCGCAGAAAAACTGGCACGC
CGGGGCTTTAAGCTGGATGTAGATAAACTTCGCGCGCTTGAAGAGCGTCGTAAAGTTCTG
CAGGTGCAAACGGAAAACCTGCAGGCGGAGCGTAACTCCCGATCGAAATCCATTGGCCAG
GCGAAAGCGCGCGGGGAAGACATCGAGCCATTACGCCTGGAAGTTAACAAGCTTGGCGAA
CAACTGGATGCTGCAAAATCCGAGCTGGAAACGCTGCTGGCGGAAATTCGCGATATCGCG
CTGGCGATCCCGAATATTCCTCATGATGATGTGCCGGTTGGTCGCGACGAAAACGACAAC
GTTGAAGTTAGCCGCTGGGGTACGCCGCGTCAGTTCGATTTCGAGGTGCGCGATCATGTG
ACGCTGGGTGAAATGCACGGGGGGCTGGATTTTGCCGCCGCCGTTAAGCTCACCGGCTCG
CGCTTCGTGGTGATGAAAGGGCAGCTGGCCCGTCTGCACCGCGCCCTGGCGCAGTTCATG
CTGGATCTGCACACCGAACAGCATGGCTACAGCGAAAACTATGTCCCGTACCTGGTAAAC
CAGGACACCCTGTATGGCACTGGCCAGCTGCCGAAATTCGCCGGCGACCTGTTCCATACC
CGTCCGCTGGAAGAAGAGGCTGACAGCAGCAACTACGCGCTGATCCCGACGGCGGAAGTG
CCGCTGACCAACCTGGTGCGCGATGAAATCATCGACGAAGACGATCTGCCGATCAAAATG
ACCGCCCATACGCCGTGCTTCCGCTCTGAAGCCGGTTCCTATGGCCGCGACACCCGCGGT
CTGATCCGTATGCACCAGTTCGATAAAGTTGAAATGGTGCAGATCGTCCGCCCGGAAGAC
TCTATGGCCGCGCTGGAAGAGATGACCGGTCACGCCGAGAAAGTGCTGCAGCTGCTGGGC
CTGCCGTACCGTAAGGTCGCGCTGTGCACCGGCGATATGGGCTTCAGCGCCTGCAAAACC
TATGACCTCGAAGTATGGGTTCCGGCGCAAAACACTTATCGTGAGATCTCCTCCTGCTCC
AACGTCTGGGATTTCCAGGCGCGTCGTATGCAGGCTCGCTGCCGCAGCAAGTCCGATAAG
AAGACCCGTCTCGTTCATACCCTGAATGGTTCTGGCCTGGCAGTAGGTCGTACGCTGGTG
GCGCTGATGGAAAATTATCAGCAGGCTGATGGCCGTATCGAGATCCCGGAAGTGCTGCGC
CCGTATATGCGCGGCCTCGAATATATCGGCTAAACTTCTCACTCCTTCTTTTAAAAGCGC
CTGCGGGCGCTTTTTTTACGCCCTTATTGATACCGGGCAATAATCCTTGCCGCGAATGCA
GTGATACTCCCTTTGGATTAAACCAGCATAAAAAACCAATAATATCGCAAAGCATTATAT
ATATGTCTATATAACGCTTGTCAGTTTATTGTGAGCAACCAAAGCGAGTATCCATGAAAA
TTAAAGCCCCTGATGCTTTACTGGCTGCTGAGGTAAGCCGCCGCGGTCTGATGAAAACCA
CGGCAATAGGCGGCCTGGCGCTGGCCAGCAACGCACTAACGTTACCCTTTACCCGACTGT
CGCATGCTGCCGATACGCCGGGGCCCGCCAGTGAGAAGGTGGTCTGGAGCGCCTGCACCG
TCAACTGCGGTAGCCGTTGCCCGCTGCGCATGCACGTGGTGGATGGCGCGATTAAATACG
TCGAAACCGATAATACCGGTGACGATAACTATGACGGTTTGCATCAGGTCCGCGCCTGCC
TGCGTGGGCGTTCAATGCGCCGCCGAGTCTATAATCCGGACCGTCTGAAGTACCCGATGA
AGCGCGTTGGTAAACGCGGTGAGGGCAAGTTCGAGCAAATCAGCTGGGAAGAGGCGTTGG
ATACCATCGCCAGCAATATGCAGCGGCTGATTAAAGAGTACGGCAATGAATCCATCTATC
TGAACTACGGCACCGGCACGCTCGGCGGGACGCTGACCCGCTCCTGGCCGCCGGGGAAAA
CGCTGATTGCCCGTCTAATGAACTGCTGCGGTGGCTATCTCAACCATTATGGCGACTATT
CATCAGCGCAAATTGCTGCCGGTCTGAATTACACCTACGGCGGCTGGGCGGACGGCAACA
GCCCATCGGATATTGAAAACAGTCAGCTGGTGGTGCTGTTCGGCAATAACCCCGGCGAAA
CGCGGATGAGCGGCGGCGGGGTGACGTACTACCTTGAACAGGCGCGGCAGAAATCCAATG
CCCGGATGATAATCATCGATCCGCGCTATACCGACACCGGCGCCGGGCGTGAAGATGAAT
GGATCCCGATTCGTCCTGGGACCGATGCGGCACTGGTTTCGGGCCTCGCGTGGGTGATGA
TCACCGAGAATCTGGTCGATCAGCCGTTCCTCGATAAATACTGCGTGGGATACGACGAGA
AAACGCTGCCCGCCGGTGCGCCAGCCAATGGTCATTACAAAGCTTACATTCTTGGCCAGG
GCACTGACGGTATCGCCAAAACGCCGGAGTGGGCCTCGACGATTACCGGTATTCCGCGCG
AACGCATTGTTAAACTGGCGCGCGAAATTGCCACCGCCAAACCGGCCTATATTAGCCAGG
GCTGGGGTCCGCAGCGTCACGCCAACGGTGAGATCGCCACCCGCGCCATCTCAATGCTCG
CCATTCTGACGGGTAACGTCGGGATCAACGGTGGCAATAGCGGGGCACGCGAGGGCTCGT
ATAGTCTGCCTTTTGAGCGTATGCCGACGCTGGAGAATCCGGTTGAGACCAGTATCTCGA
TGTTTATGTGGACCGATGCGATTGAGCGCGGCCCGGAAATGACCGCTCTGCGCGACGGCG
TACGCGGTAAAGATAAGCTCGACGTGCCGATCAAAATGATCTGGAACTATGCGGGCAACT
GTCTGATTAACCAGCATTCTGAGATCAACCGGACCCACGAAATCCTGCAGGACGACAAGA
AATGCGAGATGATTGTGGTCATTGACTGCCATATGACCTCCTCGGCGAAATACGCTGATA
TTCTGCTGCCGGACTGTACCGCCTCCGAGCAGATGGATTTCGCGCTGGATGCCTCCTGCG
GCAACATGTCCTACGTTATCTTTGCCGATCAGGCCATCAAGCCGCGCTTTGAATGCAAAA
CCATCTATGAGATGACCAGCGAACTGGCAAAGCGTCTGGGCGTCGAAGAGCAGTTTACCG
AGGGCCGTACCCAGGAAGGCTGGATGCGCTATCTTTATGAGCAGTCGCGCAAAGCGATTC
CCGACCTGCCGGATTTCGACACCTTCCGTCAGCAGGGCATCTATAAGCAGCGCGATCCGC
AAGGTCATCATGTGGCCTACAAAGCCTTCCGTGAGGATCCGCAGGCTAATCCGCTGACCA
CGCCTTCGGGCAAGATCGAAATTTACTCGCAGGATCTGGCGAAAATCGCGGCTACCTGGG
AGCTGCCGGAAGGGGATGTTATCGATCCGCTGCCGATCTACACCCCGGGTTTCGAAAACT
ACAACGATCCGCTGACAGAGAAATACCCGCTACAGCTCACCGGCTTCCACTATAAATCTC
GCGTCCACTCGACCTACGGCAACGTCGATGTGCTGAAGGCCGCCTGTCGGCAGGAGATGT
GGATTAACCCGATCGATGCCCGCAAGCGCGGCATTGCCAACGGCGATCGTATTCGCATCT
TCAACGATCGGGGTGAAGTGCATATCGAAGCGAAGGTGACGCCGCGCATGATGCCGGGCG
TCGTCGCGCTGGGGGAAGGGGCCTGGTACAACCCGGACGCCTCGCGTGTGGATCAGGCGG
GCAGTATCAACGTGCTGACCACCCAGCGTCCGTCGCCGCTGGCGAAGGGAAACCCGTCGC
ATACCAACCTCGTTCAGGTTGAGAAGCTGTAAGGAGTAACCGATGACAACTCAGTATGGA
TTTTTTATTGATTCCGCCCGTTGCACCGGTTGCAAAACCTGCGAACTGGCCTGTAAGGAC
TACAAGAACCTGACCCCGGAGGTCAGCTTCCGCCGCATCTATGAATATGCCGGCGGCGAC
TGGCAGGAGAACAACGGCGTCTGGCAGCAGAACGTGTTTGCCTATTACCTCTCCATCGCC
TGTAACCACTGTGAAGATCCGGCCTGCACCAAGGTCTGTCCGAGCGGCGCGATGCATAAG
CGCGAAGACGGTTTTGTGGTGGTCAACGAAGAGGTATGCATTGGCTGCCGCTACTGCCAT
ATGGCCTGCCCGTACGGCGCCCCACAGTACAACGCCGACAAAGGCCATATGACCAAGTGC
GATGGCTGTCACGAGCGCGTCGCCGAGGGGAAAAAGCCGATCTGCGTCGAGTCCTGCCCG
CTGCGGGCGTTGGATTTCGGGCCGATTGCCGAACTGCGCGCTAAGCACGGCCAGCTGGCC
GCGGTAGCGCCGCTGCCGTCGGCGCACTTTACCCGGCCGAGTATCGTTATCAAACCTAAC
GCCAATGCCCGGCCGTGTGGCGATACCACCGGTTACCTGGCGAACCCGAAGGAGGTGTGA
GATGGGAAACGGATGGCATGAATGGCCGCTGATGGTCTTTACGGTCTTCGGCCAGTGCGT
CGTAGGCGGCTTTATTGTTCTGGCGCTGGCGCTGATGACAGGCAAGCTTTCCCGTGAGCA
GGAGCAGCGCGTGGTGGGCAGTATGTTCGGCCTGTGGGTATTGATGGGGATCGGGTTTAT
TGCCTCGACGATGCACCTTGGCTCGCCGCTGCGGGCCTTTAATTCGCTGAATCGCGTGGG
AGCCTCGTCGCTGAGTAATGAAATCGCCAGCGGGGCGATCTTCTTCGCCGTCGGCGGAAT
TGGCTGGCTGCTGGCCGTGTGCAAAAAGCTGCCTGCCGGCCTGCGGAGCCTGTGGCTGGT
GGTGACCATGGTGCTGGGCGTGATTTTCGTGTGGATGATGGTGCGGGTATACAACACCAT
CGACACGGTGCCGACCTGGTACACCGTTTGGACGCCGCTGAGCTTCTTCCTGACGCTGTT
TATCGGCGGTCCACTGCTGGGCTACCTGCTGCTGCGCGTCGCAGGCGTCGATGGTTGGGC
GCTGCGCCTGCTGCCGGTGGTTAGTTTGCTGGCGCTGCTGGTCAGTATTATGGTGGTCGT
GATGCAGGGAAGTGAACTTGCCACCATCCGCAGCTCAGTTCAGCAGGCCTCCGCCCTGGT
GCCGGATTACGGGTTGCTTATGGCCTGGCGCGTAGTGCTGCTGGCGCTGGCCCTGGCCTG
CTGGTGCGTGCCGCAGATTCGCGGCCGCAAACCGGCGGTCTCGCTGCTCGGCCTGGCCTT
TGTTCTGATACTGGCGGGAGAGATGATCGGCCGCGGCGTATTCTATGGCCTGCATATGAC
CGTTGGGATGGCTGTCGCCAGTTAACCACCTCCATCATGCCGGTGCCTAACCACCGGCAT
GATGAAAACGTGCTGTCGATAGATGAAATTTTTCAACTGAAATTAACTTCGGCATTTATT
AATAAACCAGCAAAAACAATAGCGTATTATCTGTTGTCTCACCTTTTTCCATCCTCTGGA
TAAAAAACTTCTATCGTAGCCGACAAAACCGCGTCACGCCTGATTTCAGGTGGATTGACA
ATGTTTTTAGCAGTGGCATGATGCGCTCGCGATCTGAACATTCCTCACGGTTTTTACCCA
TGACCATCTACACCCGGCCAGTGCAAATGCTGCTCTGTGGCCTGCTTTTATTGACCCTGG
CGATAGCGGTGCTGAATACGCTCGTCCCGCTCTGGCTCGCCCATGAAAACATGCCAACCT
GGCAGGTCGGCATGGTGGGGTCATCCTATTTTACCGGCAACCTGGCCGGTACGTTGCTGG
CCGGCTGGGTGATCAAGCGCCTGGGGTTTAACCGTAGCTATTATCTCGCATCGTTAATTT
TCGCCGTCGGCTGCGTAGGGCTGGGGATCACCGTTGGCTTCTGGACATGGCTGAGCTGGC
GTTTTATCGCCGGCGTAGGTTGCGCGATGATCTGGGTGGTGGTGGAAAGCGCGCTGGTTT
GCAGCGGCACTTCCCGCAGTCGTGGTCGTCTGCTGGCGGCGTACATGATGGTCTATTACG
TCGGTACCGTACTGGGCCAGCTGATGGTCAGTAAATTACCCACCGATTTAATGAGCGTCC
TGCCGTGGGTGACCGGCCTGGCGCTGGCGGCAATCCTGCCGTTGCTGTTTACCCGCATTA
TGGGGCAGGCAGAAGAACCGCATGAAACGGTACGTATCTGGCCGATGCTGAAGCTGCGCC
AGGCGCGCCACGGGGTCAATGGCTGTATTATTTCGGGGATTGTCCTCGGCTCGCTGTATG
GCCTGATGCCGCTGTGGCTGAACCATCAGGGCGTCAGCGACTCCGGCATCGGCTTCTGGA
TGGCGGTGATGGTGAGTGCGGGGATCCTCGGCCAGTGGCCGGTAGGGCGCCTGGCAGACC
GCTACGGTCGCCTGCTGGTGCTGCGGGTACAGGTCTTTGTGGTCATTCTGGGATGTCTGG
CGATGCTTAGTCAGGCGGCAATGGCTCCGGCGCTGTTTGTGCTTGGGGCATCTGGTTTCA
CGCTGTATCCGGTGGCGATGGCCTGGGCCTGTGAAAAAGTGGAGCACCATCAGCTGGTGG
CGATGAATCAGGCGCTGCTGATGAGCTATACCATCGGCAGCCTGCTGGGCCCGACCCTGA
CGGCGATGCTGATGCAGAACTTCTCAGACAACCTGCTGTTTATCATGATCGCCAGCGTGT
CGTTTATCTATCTGCTGACCCTGCTGCGCAAAGCCGGGCATCATCCGACGCCGGTGGCGC
ACGCCTGACCCTGCAACGCGCAGCGCATGCTGCGCGTCATCTGCTGCAATCGCATAGGCT
TACTGCCGCAGAGAGGACAAGTCGTTTTTCATGAGAATGAAACGGCGGGGCGGACACAGC
TTCCCACGCCGTTGCAGGCCGGCATAAGCGCATCACCGGCCCGGGCGGGATTAGTACATT
ACTTTGTGACCATACTGCTCAAGGATGCCTTTTACCCGCTCCATGGTCTCTTTCTTCGGC
GGATGGACGCCGTCCAGCTTGTACTCTTCGCCCATCGCTACCCATTTGTGTTTACCCAGC
TCATGGTAGGGCAGCAGCTCGATTTTTTCGACATTGCCCATATCGCGGGTAAATTCGCCC
AGGCGGTGCGCGGAATCATCATCGTCTGACCAGCCGGGAACCACCACGTAGCGGATCCAG
ACATTGATATTCTTCTTCGCCAGATACTGGGCGAATTCCAGCGTACGATGGTTAGAGACG
CCCACCAGGTTCTGGTGAATCTCATCGTTCATCTGCTTGAGATCCAGCATCACCAGGTCT
GTTACCTCCAGCAGCTCGTCGATAACCGGATCGTAGCGACGTACGAAGCCGTTGGTATCC
AGGCAGGTGTGGATGCCTTCTTTCTTACACGCGCGGAACCAGTCGCGAACAAACTCCGCC
TGCAGGATCGCCTCACCGCCCGAGGCGGTGACGCCGCCGCCGGAAGCATTCATAAAGTGA
CGATAGGTCACCACCTCTTTCATTAATTCTTCAACGGTGATTTCTTTGCCGCCGTGGGTA
TCCCAGGTGTCACGGTTATGGCAGTACAGGCAGCGCATCAGGCAGCCCTGGAAAAAGGTA
ATAAAGCGGATGCCCGGGCCATCAACGGTGCCACAGGATTCAAAGGAGTGAATGCGACCA
ATAACTGACATTGCGGTGTTTTCTCCAGATGTGGCCCATCCGGGGCCGTGTTGGTGCGCA
GCTCAGCGGCTGCGTCGAGTCTGTTTTGACAGGTACCCAAAGTATAGATAACTGGCAAAG
CAGGCTGGGGCGGGGAATGCTTGTTAAAAAGGCCCCACTGATGTGGGGCCTTTATTGTAC
GCCTTTTCAGTCAGACAGGGAATTACATGGTCTGAGTGAAGGTACGGGTAATAACATCCT
GCTGCTGTTCTTTGGTCAGGGAGTTAAAACGTACGGCGTAGCCAGATACGCGGATGGTCA
GCTGCGGATATTTTTCCGGGTTTTCCATCGCGTCGAGCAGCATTTCGCGGTTCATGACGT
TCACGTTCAGGTGCTGACCACCTTCGATGGACGCTTCGTGATGGAAGTAACCATCCATCA
GACCTGCCAGGTTGGTCTTACGAACTTCGTCGTCTTTACCCAGCGCGTTCGGCACGATAG
AGAAGGTATAAGAGATACCATCTTTCGCGTAAGCAAACGGCAGTTTAGCGACGGAGGTCA
GAGAGGCTACTGCACCTTTCTGGTCACGGCCGTGCATCGGGTTAGCACCTGGACCGAACG
GCGCGCCAGCGCGACGACCGTCTGGGGTGTTACCGGTTTTCTTACCGTACACCACGTTAG
AGGTGATGGTCAGAACAGACTGAGTCGGGATAGCGTTGCGGTAGGTGTGCAGTTTCTGAA
TTTTCTTCATGAAACGTTCAACCAGGTCAACGGCCATGTCATCGACGCGAGGGTCGTTGT
TACCAAACTGCGGGTATTCGCCTTCGATTTCGAAGTCAACAGCCAGACCGTCTTCGTCAC
GAATCGGTTTAACTTTCGCATATTTGATAGCAGACAGGGAGTCAGCAGCAACGGACAGAC
CAGCGATACCACACGCCATGGTGCGGATAACGTCACGGTCGTGCAGCGCCATCAGAGAGG
CTTCGTAGCTGTACTTGTCGTGCATGTAGTGGATGATGTTCAGCGCGGTGACGTACTGTT
TAGCCAGCCAGTCCATGAAGTGATCCATGCGATCCATTACTTCGTCGAAGTTCAGGACGT
CGCCTTTGATCGGTTCAGATTTCGGACCAACCTGCATTTTCAGTTTTTCATCCACGCCGC
CGTTGATAGCGTACAGCATGGTTTTCGCGAGGTTAGCGCGAGCGCCGAAGAACTGCATTT
GCTTACCAACAACCATCGGGCTTACGCAGCATGCGATAGCGTAGTCGTCGTTGTTGAAGT
CCGGACGCATCAGGTCATCGTTCTCATACTGCAGAGAAGAGGTATCGATGGACACTTTAG
CGGCGAATTTCTTGAAGCTCAGCGGCAGTTTTTCAGACCACAGGATAGTAATGTTCGGCT
CCGGAGACGGCCCCATGGTGTACAGGGTGTTCAGGAAGCGGAAGCTGTTTTTGGTCACCA
GAGTACGGCCGTCAACGCCCATACCGCCGATGGATTCCGTTGCCCAAATCGGGTCGCCGG
AGAACAGTTCATCATATTCCGGGGTACGCAGGAAGCGAACCATACGCAGTTTCATGACCA
GGTGGTCAACCATTTCCTGCGCGTCTTGCTCGGTGATTTTACCCGCCTGCAGGTCACGCT
CGATGTAGATATCCAGGAAGCTGGAGGTACGACCGAAGGACATTGCCGCGCCGTTCTGAG
ATTTCACGGCAGCCAGGTAACCGAAGTAGGTCCACTGAATCGCTTCCTGAGCGGTGGTCG
CCGGACCAGAGATGTCATAGCCATATTTAGCGGCCATCTCTTTGATCTGGCCCAGTGCGC
GGTGTTGTTCAGCGATTTCTTCACGCAGACGGATGGTCGCTTCCAGGTCTTCGCCGCTTT
CCAGTTTCGCTTGCAGAGAGTTGAACTGGGCGAATTTGTCTTTCATCAGGAAGTCGATAC
CGTACAGCGCAACGCGACGGTAGTCACCGATGATACGACCACGACCGTAAGCGTCCGGCA
GACCCGTCAGCACGCCGGATTTACGGCAGCGCAGGATGTCCGGGGTATAGACGTCGAAAA
CGCCCTGGTTGTGAGTTTTACGGTACTCTGTGAAGATTTTTTTCAGCATCGGGTCCAGCT
CGCGATTATACGCTTTGCAGGAACCTTCAACCATTTTGATACCACCGAACGGGATGATCG
CACGTTTCAGCGGCGCTTCGGTCTGCAGACCAACGATTTTTTCCAGACCTTTCTCGATAT
AGCCCGCGTCGTGAGAGGTGATGGTGGAAGCCAGGGCAGTGTCAAAATCAACAGGCGCGT
GAGTGCGGTTTTCCTGTTTTACACCTTCCATTACGGTGTCCCACAGCTTGGTGGTCGCTT
CAGTCGCGCCAGCCAGGAAGGATTCGTCGCCTTCATATGGGGTGTAGTTTTTCTGAATAA
AGTCACGGACGTTGACTTCATTCTGCCAGTCACCTTTCGCAAAACCTTCCCAGGCTGTGG
CTAACTTTTCATTAAGCTCGGACATGTAACACCTACCTTCTTAAGTGGATTTTTTATTTA
CTGCCTGAAACAACCCTTAGTGATGGTCGTTGCCACGCAGGTAAATGACCCAGTATGTCA
ACCCGACCAGCAGACCCCCGCCGATAATGTTCCCGATAGTTACCGGAATCAGGTTATCAG
TGATGAAGTTCATAACGGTCAAGTGAGAGAAACTTTCCGGAGTCGAACCGATGGCGGTCC
AGAATTCCGGGCTTGCAAAGTTGCGGATTACGATACCCATCGGGATCATAAACATGTTGG
CGATGCTGTGCTCAAAGCCGCTGGCAACGAACATCGCTACCGGCAGGACCATGATCATCG
CTTTATCCATCAGGCTACGACCGGAATAGCTCATCCATACGGCGAGACAAACCATCAGGT
TAGCGAGGATACCCAGGCTCACGGCCTCCACAAAAGTATGGTGCATTTTGTGGTCGGCGG
TCTGCAGAACGTTTAGCCCCCAGCCGCCGTTGGCAGTCATATATTCGCCTGATAACCACA
TCAGCAGCACAAACAGCAGCGCGCCCACCAGGTTACCAAAATAGACGTTGAGCCAGTTTT
TTGCCAGTTGCCCCCAGGTAATTCGACCGCTGGCTTTGGCCACCACGATCAGTACCGTAG
AGGTAAAGAGGTCAGCGCCGCAGATAACGCACAGAATCAGACCCAGAGAAAAACAGATCC
CACCGATAAGTTTGGCAATCCCATAAGGCATCGCGGCAGTGCCGGTGGTCGCGGTGATAT
AGAATACGAAAGCGATGGAGATGAAAACGCCAGCGGTGATCGCCAGATAAAACGTCTTCA
TCGGATGCTTCGTTGCTTTATAGACACCTGCTTCTTCGGCGACTTTCGCCATCGCGGCAG
GGAGCAAAAGATCAAAAGGGTTGTCAGCTTTCACACTAACTCTCTCTTTATATAAGTTGG
CGGTGAGATACTAACAAAGCATTATAGAAGGGAAATTGATATAGATCATATCTCACCGGA
ACTATATGCCTTTTTAGTGTGTGGTTTTTATTGAAATTATCCGTAAGATCATGAAATATA
TAGAGAAAATAATTTTTAAATTTTATAAATAATGTTGAATTTTTTCTTTTTTACCCCCAT
TTTTGAGTTAATTAAAATGGAGTATTTTTATTAAATTTAACAATTGATAAATGATGAAAT
GGCGTTATTTAACATTAATTAACTTTACAACTACAAATTATAGGAGGCGCTTTCTCAGGG
TTAAATAACGGAGCCGCTGAGGGCTCCGTTGTAAGCATTAACGATGGCGCAAGCTGGGCT
TATTTTGCCCAAAACGCCGCTTTCGCCCGCTGCAGTTTTTCATAGGCTTTCAGCAGCGAC
TGATGGGCCGGGAAGGCCTGCAGATCGCTATCGACCGCCTGGAGACCATAGAACGGCGCT
TCCCCGCTCAGCGCCGCGCTGGCGGCTTCGACCGCGTCGGCGCCGTACATACGGATGAAG
GCGTTCAGGTACTGCAGCGGCTGACGCTCTTCTTCCTGGCTCAGCAGCAGCAGGGTTTGC
AGACAGCGATAGTAGTTCGCGCGCTCCGCGCTGAAGACCGAAGCATTAAATTCCATGGTC
CACTCGGTCCAGATCAGCGCCTGTTCCAGATCGCCGCCGGCCAGGGCCAGCATCGCTTTC
AGCTCGCCGACGCGCAGGGTATACCAGCCGTTGTCTTTTCCGGTGGCGAGCCCCAGCAGT
TCGCGAACGCGGGTGAAATCATCCAGACCCTCATCGTCCATCTGCTCGATCAGCGCCAGG
TAATCTTCTTTATCCCACTCGCTGCCCGGCAGGGACAGAATGGTGTCCCGCAGATGAGCG
CCCATGCTGTTGTTCGCCAGCCACAGATCTTCCGCCGGGTATATGTCCGACATCCCCGGG
ACGATGATACGGCAGGCGTAAACGCCCAGGTGCTCGTAGTCGGCGATGTACACTTCTTTA
TCTTCGGCCTTGAAGATGGCCATCAGGGTGGCGAACTCTTCTTCGGTAGTACCAGAGAAG
CTCCAGTCAACGAATGGATAGTCGGCGTCCTGCTTGAACATATCCCAGGAGATCAGGCCG
CTGGAGTCGATAAAGTGGGTTTCGAGGTTCGCGTGCTCGGCGACCTCTTCGTCATCGAAG
GTTGGCGGCGTGAAGACGTCGAGGTCTTTCAGGCTGCGGCCCTGCAGCAGTTCGGTGACG
GTTCGCTCCAGCGCCACGCCAAAGTCCGGGTGGGCGCCGAAGGAGGCGAAGCAGGTGCCG
TTAGCCGGGTTAAACAGCACGACGCAGATAACCGGATATTTGCCGCCCAGCGAGCCATCA
TAGGCAAAGATCGGGAAACCTTCAGCTTCCAGTTTGGCGATCGACTCCACGACGCCCGGA
TAGCGCGCCATGACTTCCGCCGGGATCTCCGGCAGGCTGATGCTTTCAGCGATGATGCGG
TTTTTAATGTGACGTTCAAAGACCTCTGACAGACCCTGTACCCGCGCTTCGTTGCGGGTG
TTACCGGCGGACATGCCGTTGGAGACGTACAGGTTGCCGACAATATTCATCGGAATATAG
ACGGTTTCGCCGTCGGACTGGCGGGTAAAAGGCAGACCGCACACGCCGCGCTCATCGTTA
CCCGACTGCAGATCCACCAGCATACTGGCCGTTAACTGATCGTCAGGATCGTAGAACGCG
CGCAGGCGGGCATCCAGCAGACCTTCCGGGACTTCATCATCCTCAGTCAGCGGGAACCAC
TTTTCGTTCGGGTAGTGAACAAACGGGCCGTTAGCGATAGTGTCGCCTAACCAGAAGTCG
GCGAAGAAATAGTTAGTGGACAGACGTTCGAAATATTCGCCCAGCGCGGAGGCCAGGGCT
GCCTTTTTGGTGGCGCCTTTACCATTGGTAAAGCACAGCGCGCACGCTTTATCGCGAATG
TGAACGGACCACACGTGCGGCACCGGGTTCAGCCACGAGGCCTCTTCGATATCAAATCCG
AGGTCGAGCAATTTCTGCTGGAAGCGAGCGATGGAATCTTCCAGGGCGGCATCTTTGCCG
GGAATAAACGTTTGGGTCATGGCGATCACTTTTGTCGTACGGAAAGCGCGCAATGATACG
GCTTTTATCTGACAGGTGCTATCTCCATCATCTGGCTATGCTTAGAGGCATCTTTAATAC
ACAGGGAGATGGAAAATGAAAGCCTTTGACTGGCAGCGGATGGCGCTCGATAAAGTACCG
GTGGAATTCCTGGCGGAGGTGGCGTTGCGCAGCCTCTATACCTTCGTTCTGGTCTTTATT
TTCCTCAAGATTACCGGACGGCGCGGCGTGCGGCAGATGTCGCTGTTCGAGGTGCTGATT
ATTTTGACCCTCGGCTCGGCGGCGGGTGACGTGGCGTTTTATGACGATGTGCCGCTGCTG
CCGGTGCTGGTGGTCTTCGTTACGCTGGCGCTACTGTATCGCGGCATTATGTGGCTGATG
GGGCATAGCGAAAAGCTGGAGGATCTACTGGAGGGGAAACCTATCGTAGTGGTGGAAGAG
GGACAGTTGGCCTGGGAGAAGCTGCATGCGGAAAACATGACCGAATTCGAATTTTTTATG
GAGCTGCGGGTCAACAGCGTCGAGCAGCTTGGCCAGGTCCGGCTGGCAATCCTCGAAACC
AACGGGCAGATCAGCGTGTTTTATTATCCCGATGAAGAGGTGAGGGCCGGATTATCGATC
CTTCCAGCGCATTGTACCACACGCTATACCACCATTCCGCAAGAGGGGATCTATGCCTGC
GTGCGCTGCAGCATTGTAATGGCGATGCAGGCGGGAGAAAAACGAATATGTCCGCGCTGC
GCAAATGCAGAATGGTCGAAGGCCAGCCGGGCGAAACGGCTTACCTGACAGCAAATATGT
CGGTTTTATTACGTCAAGCCGATAGATTCTGTTGTGTGACGGCGGCCGCGTTTTACCGTC
GGCGAGTTTTAGCCATTGCGGACCGTGTCACTGAATGATAAAACCGATAGCCACAGGAAT
AACTTATGCTCGCGGCGGTTCGCGGGCAAAACAACATAGCAACGTGGTGAGGGGAAATGG
CTCAGGTCTATAACTTCAGTTCGGGCCCGGCAATGCTGCCGGCGGAAGTACTCAAACTGG
CGCAGCAGGAACTGTGCGACTGGCACGGTCTGGGGACGTCGGTCATGGAGATCAGTCACC
GTGGTAAGGAGTTTATCCAGGTGGCAGAAGAGGCAGAACAGGACTTCCGCGCTCTGCTGA
ACATCCCTTCCAACTATAAAGTTTTATTCTGCCACGGCGGCGGCCGCGGCCAGTTCGCCG
GGATCCCGCTGAACATCCTCGGCGATAAAAAGGTCGCTGACTATGTGGACGCCGGTTACT
GGGCGGCCAGCGCGGTCAAAGAGGCGAAGAAATACTGCACGCCGAACGTTATCGACGCGA
AAATCACCGTCGACGGCAAGCGCGCTGTGAAGCCGATGAGCGAGTGGCAGCTGACCCCGG
GAGCGGCCTATCTGCACTACTGCCCGAACGAAACCATTGATGGTATCGCGATTGATGAGA
CGCCGAACTTCGGCGACGACGTCATCGTGACCGCCGATTTCTCCTCCACCATTCTTTCCC
GCGAAATTGACGTCAACCGCTTCGGCGTAATCTACGCCGGCGCGCAGAAGAATATCGGTC
CGGCTGGGCTGACGCTGGTCATCGTGCGTGAAGATCTGCTGGGCAAAGCCAGCGTGGCCT
GCCCGTCAATTCTTGACTACACCGTGTTAAGCGAGAATGACTCGATGTTTAACACACCGC
CGACGTTCGCATGGTATCTGGCTGGACTGGTGTTTAAGTGGCTGAAGCAGCAGGGCGGGG
TTGCCGCGATGGATAAAATCAACCAGCAGAAAGCCGAACTGCTCTATGGCGTGATCGATA
ACAGCGGCTTCTATCGTAACGATGTGGCGCAGGCCAACCGTTCGCGTATGAACGTACCGT
TCCAGCTGGCGGACAGCGCCCTGGACAAACTGTTCCTCGAAGAGTCGTTTGCTGCCGGGC
TGCACGCGCTGAAGGGCCACCGGGTGGTGGGCGGCATGCGTGCTTCCATCTACAACGCCA
TGCCGCTGGACGGCGTGAAGGCGTTAACCGACTTTATGCTGGACTTCGAACGCCGCCACG
GTTAATCGCCTGTTTCTTTCTTCCTCCCCGCGGCCTGTCTGCGGGGTTTTTATTCTGTTT
GTTTGAGAGTGAAGTTTGATGGAATCCCTGACGTTACAACCCATCGCACGCGTAGAGGGC
ACCGTGAACCTGCCAGGTTCGAAAAGCGTCTCCAACCGCGCGCTGTTGCTGGCTGCCCTG
GCCCGCGGCACGACGGTGCTGACCAACCTGCTGGACAGCGACGATGTGCGCCATATGCTG
AATGCCCTGAGTGCGCTGGGGGTTCAATATACCCTGTCTGCCGACCGCACCCGCTGCGAA
GTGACCGGCAACGGCGGCCCGTTGCGCTCTGCCGCGGCGCTGGAGCTGTTCCTTGGCAAC
GCCGGTACCGCGATGCGTCCGCTGGCGGCGGCCCTGTGCCTTGGCAGCAACGATATCGTG
CTGACCGGCGAACCGCGGATGAAAGAGCGTCCGATCGGCCATCTGGTGGATGCCCTGCGT
CAGGGCGGCGCTCAGATCGACTATCTGGAGCAGGAAAATTATCCACCGCTGCGCCTGCGC
GGCGGTTTTCAGGGCGGCAACGTCGAGGTTGACGGCAGCGTCTCCAGCCAGTTCCTGACC
GCGCTGCTGATGACCGCGCCGCTGGCGCCGCAGGATACCGTCATCGTCATTAAGGGCGAT
CTGGTGTCGAAACCCTATATCGACATTACGCTGCACCTGATGAAAACCTTCGGCGTTGAG
GTGGACAATCAGTCTTATCAGCGATTTGTGGTGCGCGGCAAGCAGCAGTATCAGTCGCCG
GGAGATTACCTGGTGGAAGGCGATGCTTCCTCGGCCTCGTATTTCCTCGCCGCTGGCGCC
ATTAAGGGCGGCACGGTAAAAGTCACCGGTATCGGCCGCAACAGCGTACAGGGCGACATT
CGTTTCGCCGACGTACTGGAGAAAATGGGCGCCACCGTCACCTGGGGCGACGATTTCATC
GCCTGCACCCACGGCGAGCTCAAGGCGGTCGATATGGATATGAACCATATCCCGGACGCC
GCGATGACCATCGCCACCGCCGCGCTGTTCGCGCAAGGGACCACTACCCTGCGCAATATC
TACAACTGGCGGGTCAAGGAGACGGACCGTCTGTTCGCCATGGCGACCGAGCTGCGTAAA
GTGGGCGCCGAGGTGGAAGAGGGGGAAGATTATATCCGCATCACCCCGCCGGCAAAGTTG
AAGTACGCAGAAATCGGCACCTATAACGACCACCGGATGGCGATGTGCTTCTCGCTGGTA
GCGCTGTCTGATACGCCGGTGACCATCCTTGATCCCAAATGTACGGCCAAAACGTTCCCT
GACTACTTTGAGCAGCTGGCGCGGATCAGTACCCTCGCCTGAGTAAAACTTTGTCATCCC
GCGGGCTGATGTCCTGTCAGCCCGCTATAATTGCGCAAAACTTCTGCTTTTCATTTCCTG
TAGTCCGTAATTTACAAGCAATGCTCACTTTCCGGCGTATTGATGCGTATAATGCGCGGC
GTTTATATTCCATGCGCCTTGCTGAAGGAGAAAAAGATGACGGCGAATATTCCGGTAATC
ACCATTGATGGGCCTGGCGGTGCGGGTAAAGGTACGTTGTGCAAGGCAATGGCGGAAGCG
CTGGGCTGGCATCTGTTAGATTCAGGCGCGATCTACCGCGTTCTGGCGCTGGCGGCGCTG
CATCATCATGTCGACGTGGAGTCCGAAGAGGCGCTGGTGCCCCTGGCTGCCCATCTTGAC
GTGCGTTTTATTTCTACTGACGGCAACCTGGAAGTGGTGCTGGAAGGGGAAGATGTCAGT
AGCGAAATTCGCACTCAGGAGGTCGCGAACGCGGCCTCGAAAGTGGCGGCTTTTCCGCGC
GTTCGCGAAGCGCTGCTGCGCCGCCAGCGCGCCTTCCGCGAACTGCCGGGGCTTATCGCC
GACGGTCGCGATATGGGAACGGTAGTTTTCCCGGACGCGCCGGTGAAAATTTTCCTCGAT
GCCTCGGCCGATGAGCGGGCGCATCGCCGCATGCGGCAGTTGCAGGAAAAGGGCTTTGAT
GTTAACTTTGAACGTCTTTTGTCCGAGATAAAAGAGCGTGACGATCGCGACCGAAATCGC
GCGGTGGCGCCGCTTGTCCCGGCTGCCGATGCATTAGTTCTCGATTCAACCGAACTAAAC
ATTGAGCAAGTGATTGAAAAAGCGCTACAATATGCGCGCGAAAAATTGGCCGTTGCGTAG
GCCTTAACCGGTAACGCGCCGAAGCCTCCGAATTATAGCAGTACCCCGCGGCAATGGATG
GTCAGCGGGTATGTGAAACAACCCCATCCGGCACGGAGCCAGGTGGACGTTAATATTAAC
CTGAAGATTAAACATGACTGAATCTTTTGCTCAACTGTTTGAAGAATCCTTAAAAGAAAT
CGAAACCCGCCCGGGTTCCATCGTTCGTGGTGTTGTTGTTGCTATCGACAAAGACGTAGT
ACTGGTTGACGCCGGTCTGAAATCTGAGTCCGCCATCCCGGCTGAGCAGTTCAAAAACGC
CCAGGGCGAGCTGGAAATCCAGGTTGGTGACGAAGTTGACGTTGCTCTGGATGCAGTAGA
AGACGGCTTCGGTGAAACTCTGCTGTCCCGTGAGAAAGCTAAACGTCACGAAGCTTGGAT
CACGCTGGAAAAAGCTTACGAAGACGCTGAAACTGTTACCGGTGTTATCAACGGCAAAGT
TAAAGGTGGCTTCACTGTTGAGCTGAACGGTATTCGTGCGTTCCTGCCGGGTTCCCTGGT
AGACGTTCGTCCGGTGCGCGACACGCTGCACCTGGAAGGCAAAGAGCTTGAGTTCAAAGT
CATCAAGCTGGACCAGAAGCGTAACAACGTTGTTGTTTCTCGTCGTGCCGTTATCGAATC
CGAAAACAGCGCAGAGCGCGATCAGCTGCTGGAAAACCTGCAGGAAGGCATGGAAGTCAA
AGGTATCGTTAAGAACCTCACTGACTACGGTGCATTCGTTGATCTGGGCGGCGTTGACGG
CCTGCTGCACATCACCGATATGGCCTGGAAACGCGTTAAGCATCCGAGCGAAATCGTAAA
CGTTGGCGACGAAATCACTGTTAAAGTGCTGAAGTTCGACCGCGAGCGTACCCGTGTATC
CCTGGGCCTGAAACAGCTGGGCGAAGATCCGTGGGTAGCTATCGCTAAACGTTATCCGGA
AGGTACCAAACTGACCGGTCGCGTGACCAACCTGACCGACTACGGCTGCTTCGTTGAAAT
CGAAGAGGGCGTTGAAGGCCTGGTTCACGTTTCCGAAATGGATTGGACCAACAAAAACAT
CCACCCGTCCAAAGTTGTTAACGTTGGCGACGTTGTGGAAGTAATGGTTCTGGATATCGA
CGAAGAGCGTCGTCGTATCTCCCTGGGTCTGAAGCAGTGCAAATCTAACCCATGGCAGCA
GTTCGCGGAAACCCACAACAAGGGCGACCGTGTTGAAGGTAAAATCAAGTCTATCACTGA
CTTCGGTATCTTCATCGGCCTGGACGGCGGCATCGACGGCCTGGTTCACCTGTCTGACAT
CTCCTGGAACGTTGCAGGCGAAGAAGCAGTTCGTGAATACAAAAAAGGCGACGAAATCGC
AGCAGTTGTTCTGCAGGTTGACGCAGAGCGTGAGCGTATCTCCCTGGGCGTTAAACAGCT
CGCGGAAGATCCGTTCAACAACTACGTTGCTCTGAACAAGAAAGGCGCTATCGTTGTTGG
TAAAGTGACTGCAGTTGACGCTAAAGGCGCAACCGTAGAACTGGCTGACGGCGTAGAAGG
TTACCTGCGTGCTTCTGAAGCATCCCGTGACCGCGTTGAAGACGCAACTCTGGTTCTGAG
CGTTGGCGACGAAGTTGAAGCGAAATTCACTGGCGTGGATCGTAAGAACCGCGTAGTGAG
CCTGTCTGTACGTGCGAAAGACGAAGCGGAAGAAAAAGACGCTATCGCTACCGTGAACAA
GCAGGAAGACGCGAACTTCTCCAACAACGCTATGGCTGAAGCGTTCAAAGCAGCGAAAGG
CGAGTAATCTTTGTCATTCAGGTAATAACAACCTGAATAGCGACGAGTTTACTTGACAGA
TTGCAGGATTCGTCCTGTAATCAAGCACAAAGGGCGGCTACGGCCGCCCTTGTTTAAGCT
GTTAGCTAATTTTTGCCTTGAAGGAAACCGGAGGAATAATGACCAAGTCAGAATTGATTG
AAAGACTTGCCAGCCAGCAATCTCACATTCCGGCGAAAGCGGTGGAAGATGCTGTTAAAG
AAATGCTGGAACATATGGCCTCAACGCTTGCTCAAGGTGAGCGCATTGAAATCCGCGGTT
TCGGCAGCTTTTCTCTGCACTATCGAGCACCTCGCACCGGACGTAACCCGAAAACTGGTG
ATAAAGTCGAACTGGAAGGTAAGTACGTTCCGCACTTTAAGCCCGGGAAAGAATTACGTG
ACCGCGCCAATATTTATGAAGGGTGAGTTGCACGACGTGCAGCCTGCCTGACGATAAAGA
AAGCACCTTCGGGTGCTTTTTTTGTGCCCGCCATTTACGGCCATCCTCACAAAAAAAGCG
TGCCCGGCTGCAAGCGAGGCGATTGTCTGGAATGCGCCGCGCAAGCCTGAATTCGCCGCC
AGGACGCCAGCACCGCTTTGCGTAACACTGTCCACTCACAGGGAGGTGTTTATGCGTCTA
CCATGGCTTGCCGGATGCGCCATCATTGCAATGCTGCCGCTTCTCTGGCTACCCGTCTTG
CCGGGCCCGTACAGTCTGGCGGGCGCGAGCGCACTGGCGCTGGCGCTGATTCGTCTGCAT
GGAAGGGCCGTCGCCGGAGTGGCGATGACGCTTCTGCTGGTGGTCTGGGGAGTATTGAGC
GCGCATCAGGCGCTGTGGCCGACCCGGCACCTTACCGGCGCCATCCGGCAAGCGGAAGTG
ATCCTTAGCGAGACGGATGGCCAGACCTTGCACCGTGGACAAATGGTGCGCCTGCGGGGC
CGCTATCTGTTTCCCCCGGTAGGCGTAACGCTGTACGGGGAACTTGCACCTGCGCCAGCC
TGTGCGGGTCAACACTGGCTGATGACGCTGCGCCTGCGCCCGGTGCACGGGCAGCTCAAT
GACGGGGGCTTCGACAGCCAGCGCTATGCGCTGGCGCAGCACCGACCGCTGAGCGGAGGG
ATCGTCGCCGCTTCCGCGATGGATGCCCGCTGCAGTCTGCGCGCCCGCTATCTGACGTCG
CTGACCCGGCGACTGCAGACTTATCCCTGGCGCGCGGTGATGTTGGGATTAGGAATGGGG
GAGCGGCTGTCTCTGCCGACGGAGATAAAGGTCCTGATGCAGAACACGGGCACTTCCCAT
CTGATGGCTATCTCGGGTCTGCATATCGCTCTCGCGGCTTCTCTTATCATGCTGTTGCTG
CGCGGCGTGCAGTATATTCTCCCGGGCCGCTGGATTGGCTGGCGGTTGCCCCTTGTCGCC
GGGCTGGCGGGCGCCGTCGGCTATGCCTGGCTGACCGGTATGCAGCCGCCGGCCCTGCGC
ACTTGCTTAGGGCTTGCGGTCTGTTGTGCTTTACGTTTGTCGGGTCAACGCTGGACGGCG
TGGCAGGTGTGGCTCTGCTGTCTGGGAGCGATACTGGTTGCCGACCCGCTGGCGGTGCTG
TCGCAAAGCCTGTGGCTATCTGCCTTCGCCGTGGCGGGGCTGATCTTCTGGTTCCAGTGG
CTCCCGTTGCCTGCCGGCCGCTGGCGCTGGCCGTGGAAGACCATAATTGCTCTTGTTCAT
TTGCAGGCTGGCGTGACGCTGCTGCTGCTGCCGCTGCAGTTGTTGCTATTCCATGGAGTC
AGCCTGACGTCGATGGCGGCTAATTTGCTGGCGGTACCGTTAGTCACCCTGTTGGCGGTG
CCGCTTATTCTGACCGCGATGCTGGTGCATCTCTCGGGGCCGGATATAGTGGAGTCGCTA
CTCTGGCTGGCGGCCGATCGCGTGCTGGCGCTACTGTTTTGGGGATTACGACGTTTACCG
GACGGCTGGTTGACGCTGGATGCTCGCTGGCTGTGGATCAGTATCCTGCCGTGGCTGTTG
GTGATGGGCTGGCGTTTTCAGAGCTGGCGGCATTCACCGGCGCTGTGTCTCAGCGTGCTG
TTTTTACTGACGCGGCCATTCAGCCGACAACCGCCTGCGGACGAATGGCGGGTGACGATG
CTGGATGTCGGACAGGGGCTGGCGATGGTGATCGAGCGTCACGGTAAGGCATTGCTTTAC
GATACCGGGCCGGCTTGGCCGCAGGGTGATAGCGGTCAACAGGTGATTATCCCGTGGCTG
CGCTGGCACCATCTGCAGCTGCAAGGGATTATGCTGAGCCATGAACATCTGGATCATCGC
GGCGGCCTTGATTCAGTGCTGCAGGCATGGCCGCAGGCGTGGGTGCGCAGCCCGTTAGGC
TGGGCGCATCATCTGCCGTGTCATCGCGGTGAGCGCTGGCAATGGCAGGGACTCAACTTC
CAGGCCCTGTGGCCGCTACCGGGCAGCACGGCAAAGGGTAACAATCATTCCTGTGTGGTG
CGGATCGATGATGGTCGCTCCAGCATCCTGCTCACCGGCGATATAGAACGTCAGGCGGAG
CAGGCGATGATCAGCCGTTACTGGCGGCATCTGACGTCTACACTTATTCAGGTTCCCCAC
CACGGCAGCAATACCTCCTCCAGCGCGCTGCTGGTCCGCCGGGTGGATGGCGCGGCCGCG
CTGGCCTCCGCTTCGCGCTACAATGCGTGGCGGATGCCCTCGTACAAGGTGGTTCAGCGC
TACCGCCAGCGGGGTTATCGCTGGTTCGCCACGCCGCAGCAGGGGCAGATAACGGTGGTT
TTTTCCGCAGAAGGGTGGCAAATCCATAGCTTACGGGATCAAGTTTTACCGCGTTGGTAT
CATCAGTGGTTTGGCGCGCCCGCCGATAACGGGTAGAATATGCGGCTATTTCAACACAAG
CTGGTTTATTGAATGCAGAACGATAAAGATCTCTCCACGTGGCAGACCTTCCGCCGACTT
TGGCCGATTATCGCGCCGTTTAAAGCCGGGCTAATCGTAGCGGCGGTGGCGTTGGTGCTT
AACGCGGGCAGTGACACCTTCATGTTATCGCTTCTTAAACCGTTATTGGATGATGGTTTT
GGTAAAACGGATCGCTCAGTGCTGCTATGGATGCCGCTGGTGGTTATCGGCCTGATGGTG
CTGCGTGGGATCACCAGCTACATCTCGAGCTATTGTATTTCCTGGGTTTCCGGCAAAGTG
GTGATGACCATGCGTCGTCGCCTGTTCGGCCACATGATGGGTATGCCGGTGGCCTTCTTT
GACAAGCAGTCTACCGGAACGCTGCTGTCACGCATCACCTATGATTCTGAGCAGGTCGCC
TCCTCCTCTTCCAGCGCGCTGATCACCGTGGTCCGCGAAGGGGCATCGATTATCGGTCTG
TTCGTGATGATGTTCTATTACAGCTGGCAGCTGTCGCTGATCCTGATCGTACTGGCGCCG
ATTGTGTCGGTGGCGATCCGCGTGGTCTCCAAGCGTTTTCGCAATATCAGTAAGAATATG
CAGAACACGATGGGGCAGGTCACCACCAGCGCCGAGCAGATGCTGAAAGGGCACAAAGAG
GTGCTGATGTTTGGCGGCCAGGAAGTGGAAACCAAACGTTTTGATAAAGTCAGCAATAAA
ATGCGTCTGCAGGGGATGAAGATGGTTTCCGCCTCGTCTATCTCCGACCCGATCATTCAG
CTTATCGCCTCCCTGGCGCTGGCCTTTGTCCTGTATGCCGCCAGCTTCCCGAGCGTGATG
GACACCCTGACCGCCGGGACCATTACCGTGGTCTTCTCCTCGATGATTGCGCTGATGCGT
CCGCTGAAGTCGCTGACCAACGTCAATGCCCAGTTCCAGCGCGGGATGGCGGCGTGCCAG
ACGCTGTTTGCGATCCTCGATTCCGAGCAGGAAAAAGACGAAGGTACGCGGGTCATTGAG
CGGGCGAAAGGCAATCTCAAGTTCGAGAACGTCACCTTTACCTACCCGGGTCGCGAAGTG
GCCGCGCTGCGCAATATCAATCTCGATATCCCGGAAGGGAAAACAGTGGCGCTGGTGGGG
CGCTCAGGGTCGGGTAAATCGACCATTGCCAGCCTGATCACCCGCTTCTACGATGTCGAC
GAGGGGCAGATCCTGCTGGATGGCCACGACCTGCGCGAGTACAAGCTGAGCTCGCTGCGC
GACCAGGTGGCGCTGGTTTCGCAAAACGTGCATCTGTTCAACGATACCGTCGCCAACAAT
ATCGCCTATGCCCGTACCGAAGAGTACAGCCGCGAGCAGATTGAAGAGGCCGCGCGCATG
GCCTACGCCATGGATTTCATCAACAAGATGGATAATGGTCTGGATACCATCATCGGCGAG
AATGGCGTGATGCTGTCCGGCGGCCAGCGCCAGCGTATTGCTATTGCCCGCGCGCTGCTG
CGTAACAGCCCGATCCTGATCCTCGATGAAGCTACCTCGGCGCTGGATACCGAGTCCGAG
CGTGCCATTCAGGCGGCGCTGGATGAGCTGCAGAAAAACCGTACCTCGCTGGTTATCGCT
CACCGTCTGTCGACCATTGAGCAGGCTGATGAAATCGTGGTGGTTGAAGACGGGCGGATC
GTGGAGCGCGGAACGCACCATGACCTGCTGGAGCATAAGGGCGTGTACGCCCAGCTGCAT
AAGATGCAATTCGGCGAATGATCGCGCGCATCTGGTCCGGGGAATCGCCGCTGTGGCGCC
TGCTGCTGCCGCTCTCCTGGCTGTATGGCCTGGTGAGCGGGGTGATTCGCCTCAGCTATC
AGCTGGGGTGGCAAAAAGCCTGGCGCGCGCCGGTGCCGGTGGTGGTGGTTGGTAACCTGA
CCGCCGGCGGCAATGGCAAAACGCCGGTGGTGATCTGGCTGGTGGAGCAGCTGCAGCAGC
GCGGTATTCGCGTTGGCGTCGTGTCTCGCGGCTACGGCGGTAAAGCTGAACGCTATCCGC
TGGTGTTGGACGACAGAACCAGTACGGCGCTGGCGGGTGATGAACCGGTGTTGATCCATC
AGCGTACCGGTGCCCCGGTCGCTGTCGCTCCGCTACGCAGCGACGCGGTAAAAGCATTGC
TCAGCGCGCACGATCTGCAGATGATTGTGACCGACGACGGGTTGCAGCACTATAAGCTCG
CGCGGGACAGAGAAATTGTCGTTATTGACGGCGTGCGCCGCTTTGGCAACGGCTGGTGGC
TGCCTGCCGGGCCGATGCGCGAGCGGGCGTCGCGCTTGCAAAGCGTTGATGCGGTTATCG
TTAACGGCGGCGTGGCGCGTCCGGGTGAGATCCCGATGCGGCTGCGCCCAGGGATGGCGG
TTAACCTGCTTACCGGCGAACGTCGCGATGTCTCCACCTTCACGAACGTAGTGGCGATGG
CCGGCATCGGCCATCCGCCGCGCTTCTTCGTCACCCTCGAAAGCTGCGGCGTCCAGCCGG
TCAAAACCGTGGCGCTGGCGGACCATCAGGCGCTGAGCCAGGATGATGTCGCCGCCCTGG
TGACTGCCGATCAGACGCTGCTGATGACCGAGAAAGATGCCGTGAAATGCCGCGATTTCG
CCGCTGCAAACTGGTGGTATTTACCGGTCGACGCCATAATGGCCGATGAACGCGCACAGC
GGTTGCTTGCGGACTTAGCGACGTTGGCGCAACGTTAACTGACGCGCCGGCTTTGCTCGC
CGCTGTGCTGGAATTCCTGACGGAGAACCTGCATGTCGGTATTGCAACTATCGCTTAACG
AGGCGCGCCACCTCCATCTCGCGGCGCAGGGGTTGTTAAAGAAGCCCCGACGTCGCGCTC
GCCCGAAAGACATTCTTTCCACCATCCAGCAGATGTCGCTGCTGCAAATCGATACCATCA
ACGTGGTGGCCCGCAGCCCCTACCTGGTGCTGTTCAGCCGTCTTGGCAGCTATCCGCAGC
ACTGGCTGGATGAGTCGCTGCGCAACGGCGAGCTAATGGAATACTGGGCGCATGAAGCCT
GCTTTCTGCCGCGCAGCGATTTCGCCCTGGTGCGCCATCGCATGTTGAATCCCGACAATA
TGGGCTGGAAATACCATCGCGCGTGGATGGAGGAGCATGCCGGGAGTATTGCCGAGCTGG
TGGCGCATATCGGGCAAAACGGCCCGGTTCGCTCGGCGGATTTTACCCACCCGCGCAAAG
GCGCCAGCGGCTGGTGGGAGTGGAAACCGCATAAGCGCCACCTGGAAGGGCTGTTTACCG
CCGGCGAAGTGATGGTGGTGGAGCGGCGCAATTTTCACCGCGTGTATGATCTAACCCGGC
GGGTGATGCCGGACTGGGACGACGAGCGCGACGCGCTCTCCCGCGAAGACGCAGAGGCCA
TTATGTTGCGCAATAGCGCCCGTAGCCTCGGCATCTTCCGCGCCCAGTGGCTGGCCGATT
ACTATCGCTTGCGCCAGCCGGCGCTACCGGGTCTGCTGGCGGCCTGGCAGGAAGAGGGGC
TGGTGGTGCCGGTTAACGTGGAAGCACTCGGCGAGATGTGGCTGCATCACGAGGCGCTGG
CGCAGCTGGAGACCGCGCCCGGCGGTAAGCTGACCGCCAGCCATAGCGCCGTGCTCTCGC
CCTTCGACCCGGTGGTCTGGGATCGGAAACGCGCTGAGCAGCTGTTCAACTTCAGCTATC
GCCTGGAGTGTTATACCCCGGCGCCGAAGCGTCAGTATGGCTACTTCGTACTGCCTCTGC
TGCACCAGGGAAAACTGGTCGGGCGGATGGACAGTAAAATACATCGCAAAAGCCGGGAGC
TGGAGATCTTCGCCCTGTGGCTGGAGGAGGGGGTGAAGATCACCCGTGGTCTGGAGCAGG
GGCTGCGCCGGGCGATTAACGACTTCGCACACTGGCAATCGGCAGAGCGGATCCTTTGCC
GACGCCTGCCGGAAGGGCTGTTTGTCGGCCAGGAGCAGGGGTGGGAAATCGACGCCGATT
GATCCCGGCGCCTGCCTTCCTGTGATATGCTGCTGAGAAATCTATCCGGTCCATCAGGAG
GAAACATGGATCACCGTTTACTTGAAATCATCGCCTGCCCGGTCTGTAACGGCAAGCTGT
ATTACAGTCAGGATAAGCAAGAACTTATTTGCAAACTTGATAGCCTGGCGTTTCCGCTGC
GCGACGGTATCCCGGTGCTGCTGGAGACAGAGGCGCGTCCGCTGGCGCTAGAAGAGAGTC
ACTCATGAGTTTCGTGGTCATTATTCCTGCGCGTTTCGCCTCCACGCGCCTGCCGGGAAA
ACCACTGCAGGACATTAATGGTAAGCCGATGATTGTCCATGTGCTGGAGCGCGCTCGCGA
ATCCGGCGCGGATCGCATTATTGTCGCCACCGATCACGAAGATGTCGCCCGGGCGGTTGA
AGCCGCCGGCGGCGAGGTCTGTATGACCCGCGCCGACCATCAGTCCGGCACCGAACGGCT
GGCGGAAGTGGTGGAAAAGTGCGCGTTCAGCGATGACACCATTATCGTCAATATTCAGGG
CGATGAGCCGATGATCCCCCCGGCGATTGTCCGCCAGGTGGCGGAGAATCTGGCTGCCAG
CAGCAGCGGAATGGCGACCCTGGCGGTACCGATCCATGATGCGGAAGAGGCGTTTAACCC
GAATGCGGTCAAAGTGGTGATGGATGCCAAGGGTTACGCGCTCTATTTCTCCCGCGCGAC
TATTCCCTGGGATCGCGATCGCTTTGCCCAAACCCGCGAGACCATCGGTGACTCCCTGCT
GCGGCACATCGGCATCTATGGCTATCGCGCCGGCTTTATCCGCCGCTATGTCAGCTGGGC
GCCGAGCCCGCTGGAGCAGATTGAAATGCTCGAGCAGCTGCGAGTGCTGTGGTATGGCGA
GAAAATCCATGTTGCCGTGGCGGCCGAAGTGCCCGGCACCGGCGTGGATACCCCGGAAGA
TCTGGAGCGCGTCCGCGCTGAGCTGCGTTAGTCCTCTGTCCCCTCCTTGCTGGAGGGGAT
ATCCCCGTCGGTTTTTCGCTTTTTTTACCCCTTTTTGATCTTATCCGATGACAAGCCAGG
TGCGGGCGCTCATTATGAAACCAGTAGTGTTCATAGGGGTAATCGACAATGGAACAGTTG
CGAACCGAACTCAGTCATCTTCTTGGCGAAAAGCTAAGCCGGGTGGAGTGTGTCAGTGAA
CAAGCCGCTACGGCGCTGTGGTTCCTGTACGATGCGCAGGGAAACCCGATGCCGCTGCTG
GCGCGAAGTTTCACCACGCCCGGCGTGGCGCGGCAGCTGGCATGGAAGATCTCGACCCTG
GCGCGTAATGGTACGGTGCGTATGCCGGTGGTTTATGGCGTCATGACGCACGAAGAACAT
CCCGGACCAGATGTGCTGCTGCTTGAGCGCCTGCGCGGCGTACCGGTGGAGGCGCCGACG
CGCACCCCGGCGCGCTGGGAGCAACTGCAGGAGCAAATCGTCGAGGGGCTGCTGGCGTGG
CATCGGCAGGACAGTGGCGGCTGCGTGGGAATGGTCGACAATACCCAGGAAAACCTGTGG
CCGAACTGGTACCGCCAGCGGGTAGAGATATTGTGGAGCACCCTGAACCTGTATCAGGAC
ACCGGTCTCACCATGCAGGATAAGCGCCTTTTGTTCCGCTCCCGCGAGTGCCTTCCGGAG
CTGTTCCGCGATTTCAATGATAATGCTGTGCTGGTGCATGGCAACTTCACTCTGCGCAGC
ATGCTAAAAGATCCGCGCAGCGATCAGCTGCTGGCGATGGTGGGGCCGGGGATGATGCTG
TGGGCGCCACGCGAGTATGAACTGTTCCGCCTTGCTGAAGGCGGCCAGGCGGAACAGCTG
CTGTGGCGCTACCTGCAGCAGGCGCCAGTTTCCGAGGCCTTTGTCTGGCGGCGCTGGCTT
TATCTGCTGTGGGATGAGGTGGATAGTCTGGTCAACACCGGGCGCTTTGATCGCGCCCGT
TTTGACCTCGCTGCAAAATCACTCCTGCCCTGGCTCGCCTGAGCTGCCTTTCAGCCATTG
CCAGACGCGACCAAGGGTTTCATAGCCGACCCGGTCGCTGTGCATCAGCCACACTGGAGA
AGGAATGGCCCGCTCCCACGGATTGAGCGGCGAGGTCACCGCCAGCTGATTGGCCGGCGC
GGGAAGCGGATCCAGGCCGGCATGGCGAAAGAATATCATCGCCCGCGGAAGGTGTGACGC
CGAGGTGACCAGCAGGAAGGGCGCGTCGCCGATGGCGCGCTTCACCGCCAGCGCTTCCTC
TTCTGTATCTTTCGGCCGATCGAGCACAATGATATCGCTGCGAGGTACGCCAAGGCTCTC
CGCCACTCTCGCCCCGGCTTCCGCCGTGCTGATGGGGTTCGTTTTCGCCGCCGCGCCGGT
AAAGATCATTTTCGAACCGGGATTCGCTTGCCACAGGCGGATGCCCTCCGTCAGGCGCGG
CAGGCTGTTATTGATAAGATTAGAGCTTGGCGCCCACTCCGGATTCCAGGTATAGCCGCC
GCCCAGCACCACCACGTAGTTCACCGGCTGCTCGCCGCGCCAGGTGGGGTAGGTATCTTC
AATCGGTTTTAGCAGGCTGTCGGCCACGGGCTGCAGGCTCAGCAGCGTCAGCAGCAGCCA
GCCGAGGCTCACGCATAGCTTCCCGGTACGCTGAAAGCGGCTGAACCATAACAGCGCGAT
CCCGATACCGATCAGCAACAGTAAGGCGGGTAGCGGCAACAGCAGGCCGCCGACGATCTT
TTTTAGCGTGAAAAGCATGCCAGATGGTTCCTTTTTTAACCATATAACCAAAGTTATGTT
CGGATCTTATAACAGATCGCTTCATTCTCGGCGCGGGTATGACAAAATAGCGGTTTTGTG
TTGGCTTGTGGAGTCACTCGTGCAGGATCGCAATTTCGATGACATTGCTGAAAAGTTTTC
GCGCAATATTTACGGCACCACAAAAGGCCAGTTGCGTCAGGCGATCCTCTGGCAGGATCT
GGAACCGCTGTTGGCGCAGCTGGGGCCGGGACCGCTGAGGGTGCTGGATGCCGGCGGCGG
CGAAGGGCAAACGGCCATCAAAGTCGCGCAACTGGGCCATCACGTGACGCTCTGCGATCT
CTCCGCTGAGATGGTGGCTCGCGCCCGCCAGGCGGCCGCCGATAAAGGTGTGATCGACAA
CATGCATTTTGTACAATGCGCGGCTCAGGATATTGCGCAGCATTTGGAAAGCCCGGTCGA
TCTGGTACTGTTTCATGCGGTGCTGGAGTGGGTGGCGGAGCCCCAGGAAATACTGCATAC
CCTGTGGTCGACGCTGCGTGCTGGCGGTGGACTGTCATTGATGTTCTACAATGCTAACGG
CCTGTTGATGCACAATATGGTTGCCGGTAATTTTGATTACGTTCAACTGGGCATGCCAAA
AAAGAAAAAACGCACGCTGTCGCCGGATTATCCGCGTGAACCACAGCAGGTTTATCACTG
GCTGGAAGAGATTGGCTGGCAGATCGTCAGCAAAACCGGCGTGCGGGTGTTTCATGATTA
TCTGCGTGAAAAACGCCAACAGCATGACAGCTATGCGGCGCTGCTGGCGCTGGAGACGCG
CTACTGTCGTCAGGAGCCGTATCTCAGCCTGGGCCGTTATATTCATGTCACCGCGCTTAA
GAGCCAGGCTCATAGCCGCAGATGCAAGGATAAAGTATGAGTGAATTTTCCCAGACAGTC
CCCGAACTGGTTGCCTGGGCCAGAAAAAATGATTTTTCAATCTCGCTACCGGTCGACAGA
CTCTCTTTCCTGCTGGCGATCGCCACTCTGAATGGTGAACGACTGGAAGGGGAAATGAGC
GAGGGTGAACTGGTGGATGCGTTCCGCCACGTCAGTGATGCGTTTGAGCAGACCAGCGAA
ACCATCAGCCAGCGCGCCAATAACGCGATCAACGATTTGGTGCGCCAGCGTCTGCTGAAC
CGCTTTACCAGCGAAATTACCGAAGGCAATGCGATCTATCGCCTGACGCCGTTGGGGATT
GGGATCACCGATTATTATATCCGTCAGCGCGAATTCTCGACGCTGCGTCTCTCGATGCAG
CTGTCGATCGTCGCCGGCGAGCTGAAGCGCGCGGCGGACGCCGCGGAAGAGGGCGGTGAT
GAATTCCACTGGCATCGCAACGTTTTTGCGCCGCTGAAGTATTCCGTAGCGGAAATTTTC
GACAGCATCGACCTGACGCAGCGCATTATGGATGAGCAGCAGCAGCTGGTGAAAGACGAT
ATCGCGCAGTTGTTGAATAAAGACTGGCGCGCGGCGATTTCCAGCTGTGAACTGCTGCTG
TCGGAAACCTCCGGCACCCTGCGCGAATTGCAGGATACGCTGGATGCGGCAGGGGATAAG
CTGCAGGCGAACCTGCTGCGCATTCAGGACTCGACCATGGCGCGCGACGATCTCCATTTT
GTCGATCGGCTGGTGTTCGATCTGCAAAGCAAGCTCGACCGCATCGTCAGCTGGGGTCAG
CAGGCGATTGACCTGTGGATCGGCTACGACCGCCATGTGCACAAGTTTATCCGTACCGCT
ATCGATATGGATAAGAACCGCGTCTTCGCCCAGCGTCTGCGCCAGTCGGTGCAGACCTAT
TTTGATGAACCGTGGGCGCTAACTTACGCCAACGCCGACCGCCTGCTGGATATGCGCGAT
GAAGAGATGGCCCTGCGCGATGAAGAGGTCACCGGCGAGCTGCCGGCGGACCTCGAATTT
GAAGAGTTTAACGAAATTCGCGAGCAGCTGGCGGCGCTGATCGAAGCGCAGCTGGCGGTC
TATAAAGAGAAAGGAATACCGCTGGATCTCGGCCTGGTGGCGCGGGAGTTCCTGGCGCAG
TATCCGCGCGGGCGTCACTTCGACGTGGCGCGGATCGTCGTGGATCAGGCGGTACAGCTG
GGCGTCGCCCAGGCAGATTTCACCGGACTGCCGGCAAAATGGCAGCCGATTAATGATTAC
GGAGCCAAGGTACAGGCGCATGTCATTGACAAATATTGAACAAGTGATGCCGGTTAAGCT
GGCGCAGGCGTTGGCCAATCCGTTATTTCCGGCGCTGGACAGCGCCCTGCGCGCGGGCCG
TCATATCGGTCTCGACGAGCTGGATAATCACGCATTTTTGATGGATTTTCAGGATTACCT
GGAAGAGTTTTACGCTCGCTATAACGTCGAGCTGATCCGCGCGCCGGAGGGATTCTTCTA
CCTGCGCCCGCGGTCCACCACGCTGATTTCGCGCTCGGTACTGTCCGAGCTGGATATGAT
GGTGGGCAAAATTCTTTGCTATCTCTATCTCAGCCCGGAGCGCCTGGCGAACGAAGGGAT
TTTTACCCAGCAGGAGCTCTATGACGAGCTGCTGACCCTGGCCGATGAATCCAGGCTGCT
GAAGCTGGTGAACAACCGTTCCACCGGTTCGGATCTGGACCGCCAGAAGCTGCAGGAAAA
AATGCGGGCCTCGCTTAACCGCTTACGCCGTCTGGGGATGGTGTGGTTTATGGGCCACGA
TAGCAGCAAGTTTCGCATTACCGAATCGGTATTCCGCTTTGGCGCCGATGTGCGCGCCGG
CGACGACCCGCGCGAAGCGCAGCGCCGTCTGATCCGCGACGGGGAAGCGATGGCCCTGGA
AAATCACCTGCAGCTCAATGATGAGAATGAAGAAAACCAGCCGGATAGCGGGGAGGAAGA
GTAATGATTGAACGCGGTAAGTTTCGCTCGCTAACGCTGGTTAACTGGAACGGCTTCTTT
GCCCGGACCTTTGATCTTGATGAACTGGTGACCACCCTCTCCGGGGGGAACGGCGCGGGT
AAGTCCACGACCATGGCGGCCTTCGTCACGGCGCTGATCCCGGATTTAACCCTGCTGCAC
TTCCGTAACACCACCGAAGCGGGGGCCACCAGCGGCTCACGCGATAAAGGCCTGCACGGT
AAGCTGCGCGCCGGGGTGTGTTACTCGGTACTCGATGTGATCAATTCCCGCCACCAGCGC
GTGGTGGTCGGCGTGCGCCTGCAGCAGGTCGCCGGGCGCGATCGTAAAGTCGATATTAAA
CCTTTCGCCATTCAGGGACTGCCGACCTCTATCCTGCCGACCCAGCTGTTGACCGAAACG
CTGAACGATCGCCAGGCGCGCGTCGTGAGCCTCAACGAGCTGAAAGATAAACTCGAGGCG
ATGGAAGGGGTCCAGTTTAAACAGTTCAACTCGATCACCGAATATCACTCGCTAATGTTC
GATCTGGGCGTGGTGGCGCGTCGCCTGCGTTCCGCCTCCGATCGTAGCAAGTACTACCGC
CTGATTGAGGCCTCGCTGTACGGCGGGATCTCCAGCACCATTACCCGCTCGCTGCGCGAC
TACCTGCTGCCGGAAAACAGCGGCGTGCGTAAAGCGTTCCAGGATATGGAAGCGGCGCTG
CGGGAAAACCGCATGACGCTGGAAGCCATTCGCGTTACCCAGTCCGACCGCGATCTGTTT
AAACACCTGATCAGCGAAGCCACCAACTACGTGGCGGCGGACTATATGCGTCACGCCAAC
GAGAGGCGCATTCACCTGGATAAGGCGCTGGAGTATCGCCGCGATCTCTTCACCTCGCGT
TCGCAGCTGGCGGCTGAGCAGTATAAGCACGTCGACATGGCGCGCGAACTGCAGGAGCAT
AACGGCGCGGAGGGCGATCTGGAAGCCGATTACCAGGCCGCCAGCGATCACCTGAACCTG
GTGCAGACTGCGCTGCGTCAGCAGGAAAAAATCGAGCGCTACGAAGCGGATCTCGACGAG
CTGCAGATCCGTCTGGAAGAGCAGAATGAAGTGGTGGCGGAAGCCGTCGATCGTCAGGAA
GAGAACGAAGCCCGCGCTGAGGCCGCCGAGCTGGAAGTGGATGAGCTGAAAAGCCAGCTC
GCCGACTATCAGCAGGCGCTCGATGTGCAGCAGACCCGCGCCATTCAGTATAACCAGGCG
CTGCAGGCGCTGGAGCGCGCGAAGGCGCTGTGCCATCTGCCGGATCTGACCCCGGAGAGC
GCCGACGAGTGGCTGGAAACCTTCCAGGCGAAAGAGCAGGAAGCGACGGAGAAAATGCTG
TCGCTGGAACAGAAAATGAGCGTGGCGCAAACCGCGCACAGCCAGTTTGAACAGGCTTAC
CAGTTGGTAGCGGCGATTAACGGCCCACTGGCGCGCAATGAAGCCTGGGACGTGGCGCGC
GAATTGCTGCGCGACGGCGTGAACCAGCGCCACCAGGCCGAGCAGGCGCAGGGGCTGCGC
AGCCGCCTCAACGAGCTTGAACAGCGCCTGCGCGAGCAGCAGGACGCTGAGCGTCAGCTG
GCCGAGTTCTGCAAACGCCAGGGTAAACGTTACGATATCGACGATCTGGAAACGCTGCAT
CAGGAGCTGGAAGCGCGCATCGCGTCGCTGGCCGACAGCGTCTCCAATGCTCAGGAGCAG
CGCATGGCGCTGCGTCAGGAGCTGGAGCAACTGCAGTCGCGTACCCAGACGCTGATGCGT
CGGGCGCCGGTCTGGCTGGCGGCGCAGAACAGCCTTAACCAGCTGTGCGAGCAAAGCGGC
GAGCAGTTTGCGTCCGGCCAGGAGGTCACCGAATACCTGCAGCAGCTGCTGGAGCGTGAA
CGAGAGGCTATCGTTGAACGTGACGAGGTCGGCGCCCGCAAGCGCGCCATTGACGAAGAA
ATTGAGCGTCTCAGCCAGCCGGGCGGCTCTGAAGACCCGCGTCTGAACGCGCTGGCGGAG
CGCTTTGGCGGCGTGCTGTTGTCGGAAATCTATGACGACGTTAGCCTCGACGATGCGCCG
TACTTCTCCGCGCTGTACGGTCCGTCGCGCCATGCGATCGTGGTGCCGGATCTGTCGCGG
GTAGCCGAGCAGCTTGAGGGGCTGGAAGATTGCCCGGAAGATCTCTATCTGATCGAAGGC
GATCCGCAGTCCTTCGATGACAGCGTATTCAGCGTCGACGAGCTGGAAAAAGCGGTGGTG
GTGAAGATTGCCGATCGCCAGTGGCGTTATTCGCGCTTCCCGTCGCTGCCGCTGTTTGGC
CGCGCGGCACGTGAAAACCGCATTGAAACCCTGCATGCCGAGCGTGAATCGCTGTCAGAG
CGTTTTGCGACCCTGTCGTTCGATGTGCAGAAAACCCAGCGCCTGCACCAGGCCTTCAGC
CGCTTTATCGGCAGCCATCTGGCGGTGGCTTTCGAGGACGATCCGGAAGAAGAGATCCGC
AAACTCAACAGCCGCCGCGGCGAGCTGGAGCGTGCGCTGAGCGCCCATGAAAGCGATAAC
CAACAGAACCGTGTGCAGTACGAGCAGGCGAAAGAGGGCGTGTCGGCGCTCAACCGCCTG
CTGCCGCGCCTGAACCTGCTGGCGGATGATACGCTGGCCGACCGCGTGGACGAGATCCAG
GAACGTCTGGACGAAGCGCAGGAGGCTGCGCGCTTTATTCAGCAGCACGGTAACCAGCTG
GCGAAGCTGGAGCCTATTGTTTCGGTGCTGCAGAGCGATCCGGAGCAGTTTGAGCAGCTG
AAAGAAGATTACGCCTATGCGCAGCAAACCCAGCGCGATGCACGTCAGCAGGCTTTTGCC
CTGGCGGAAGTTGTGCAGCGCAGGGCCCACTTCAGCTACTCCGATTCGGCGGAAATGCTC
AGCGGCAACAGCGATCTCAACGAGAAGCTGCGCCAGCGTCTGGAGCAGGCGGAGTCCGAA
CGCAGCCGCGCGCGCGACGCGATGCGTGCCCATGCGGCGCAGCTTAGTCAGTACAATCAG
GTGCTGGCCTCGCTGAAGAGCTCGTATGACACCAAGAAAGAGCTGCTCAACGATCTGTAT
AAAGAATTGCAGGACATTGGCGTGCGCGCCGACGCCGGCGCGGAAGAGCGTGCTCGCGCG
CGTCGCGATGAACTGCACATGCAGCTGAGCAATAACCGCTCCCGACGCAATCAGCTGGAG
AAAGCGTTGACCTTCTGCGAAGCGGAAATGGACAACCTGACCCGTAAACTGCGCAAGCTG
GAGCGCGATTACTGCGAAATGCGCGAGCAGGTGGTGACCGCCAAGGCGGGCTGGTGCGCG
GTGATGCGTCTGGTGAAAGACAACGGCGTCGAACGTCGTCTGCATCGCCGCGAGCTGGCC
TATCTCTCCGCCGATGAGCTGCGTTCAATGTCGGATAAGGCGCTGGGGGCGCTGCGTCTG
GCGGTCGCCGATAACGAACATCTGCGTGACGTGCTGCGTATCTCGGAAGATCCGAAGCGT
CCGGAGCGCAAAATTCAGTTCTTCGTTGCCGTATACCAGCATCTGCGCGAGCGTATTCGT
CAGGATATTATTCGCACCGATGATCCGGTGGAAGCGATCGAGCAGATGGAGATCGAGCTC
AGCCGCCTGACCGAAGAGCTGACCAACCGTGAACAGAAGCTGGCGATCAGTTCCCGCAGC
GTGGCCAACATTATTCGCAAAACCATTCAGCGCGAGCAGAACCGTATCCGGATGCTCAAC
CAGGGTCTGCAGAGCGTCTCCTTCGGCCAGGTCAACAGCGTGCGTTTGAACGTCAATGTG
CGTGAGACCCACTCGATGCTGCTCGACGTGCTCTCCGAGCAGCATGAGCAGCACCAGGAT
CTGTTTAACAGCAATCGTCTGACCTTCTCTGAGGCGCTGGCCAAGCTCTATCAGCGTCTC
AACCCACAGATCGACATGGGGCAGCGCACGCCGCAAACCATCGGTGAAGAGCTGCTCGAC
TACCGCAACTATCTGGAGATGGAAGTGGAAGTTAACCGCGGCTCCGACGGCTGGCTGCGC
GCGGAGTCCGGCGCGCTGTCTACCGGGGAAGCTATCGGTACCGGGATGTCGATTCTGGTG
ATGGTGGTGCAGAGTTGGGAAGATGAATCCCGTCGCCTGCGCGGCAAGGATATCTCGCCT
TGCCGTCTGCTGTTCCTCGATGAAGCGGCGCGTCTCGACGCCCGCTCCATCGCCACCCTT
TTCGAGCTGTGCGAACGTCTGGAGATGCAGCTGATTATCGCAGCGCCGGAGAACATCAGT
CCGGAAAAAGGCACTACCTATAAACTGGTGCGTAAGGTGTTCAATAATCACGAACATGTG
CACGTCGTGGGGCTGCGCGGGTTTGCCGCGCCGCTGCCGGAAGCGCTGCCGGGAACGGCC
GACGCCTCCTGACGATGCAGCTCACTACTGGCGGGTAAGCGCTGAAAAGGGCAACGTTAA
GTTGCCCTTTTTGCTATCCAGCTTGCTATGCCAGGGTGGTATAATCTTTAAGCTTCTTTA
CATTAGGTAAGGCAAAAGCCTTTTCGTCTTTATATACTGTGTTAAAGCCCACGAATTTGT
GGGCGGCAATGTGTGACAACAGGGGGCAAGGGATGTTGCTTAAGAAACGGTATGGTCGTC
CATTGTCAGCGCTCAGTCTGAGCCTGGCAATGGCATTTGCTCCGCTGTTCAATGTCCAGG
CCGCAGAGCCTGAAGTCGTACCAGGTGATAGCTCCGCTACGCCTGGAGAGCTTTCCGTCG
CGCTGTCGCAAAGCGACGGGCAATCGCCGGCGGTCGCGAAGCTGGCCGGTGAGCAGCCGC
TGTCGATGGAAGCCGCGGCGAACAGTCGCGCCCAGATCGAAGCGCTATTGCCGGCTGGCT
ACAAACCCGTCTTTATGAATCCGCTGGTCTCGCTATACGCCGCCAGGGATATGAAACCGA
TGTGGGAAAACCGCGAGGCGGTGCAGGCGTTCCAGCAGCAGCTGGCGGAGATCGCCATCG
CCGGTTTTCAGCCGCAGTTTACCACCTGGGTCAGTCTGCTGACCGATCCTGCCGTCAGCG
GTATGGCGCGCGATGTGGTGTTGTCTGATGCCATGATGGGCTATCTGCACTTTATCAGCG
GCATCCCCACCCAGGGGACCCGCTGGTTATATAGCTCGACACCGTACAAGATGGCGACCC
CGCCGCTGTCGGTGATTAACCAGTGGCAGCTGGCGCTGGATAATGGCTCCCTGCCGGCGT
TTATCGCCGGCCTGGCGCCGCGTCATCCGCAGTATGAGGCCATGCACCAGTCGCTGCTGG
CGCTGGTGGCTGATTCACGTCCATGGCCGCAGATGACCGGCAGCGGCTCGCTGCGTCCGG
GAGAATGGAGCAATGATATCGGCGCGCTGCGCGAGATCCTCCAGCGTACCGGGATGCTGG
AAAATTCCGCCAATATCGTTCTGCCCGGCGACGTGGTGAGTCCTTCGGCGAAGAAAAAAA
GCAAGCCCGCGGCGCGCGGTGTGTACGATCGCCAGCTGGTGGAGGGCGTTAAGCGCTTTC
AGGCCATGCAGGGGCTGGGGGCGGATGGGGTCATCGGCCAATCCACCCGTGACTGGCTCA
ATGTCTCATCGGCGCAGCGCGCTGGCGTGCTGGCGCTGAACATTCAGCGTCTACGTCTGC
TGCCAGGCAAACTATCGACCGGTATCATGGTGAATATTCCCGCGTTTTCGCTGGTCTATT
ACCAGGACGGCAGTCAGGTGCTGGCCTCGCGGGTGATCGTCGGACGTCCAGACCGCAAGA
CGCCGATGATGAGCAGCGCGCTGAACAACGTAGTGGTCAATCCGCCGTGGAACGTACCGC
CCACCCTGGCGCGCAAAGATATTCTGCCGAAGGTGCGTAATAATCCTGGCTATCTGGAGC
AGCATGGCTACACCGTGATGCGCGGCTGGAACAGTAAAGAGACCATCGATCCTTACCGGG
TTGACTGGTCAACCATCACCGAGAACAATTTACCGTTCCGTTTTCAGCAGGCGCCTGGGG
CACGTAATTCACTGGGGCGTTACAAGTTTAATATGCCGAGTTCGGATGCTATCTATCTGC
ACGATACGCCGAATCATAATCTGTTTCAGAAGGATGTCCGTGCGCTCAGTTCCGGCTGCG
TCAGGGTCAATAAAGCCTCGGAGCTGGCCAATATGCTGCTGCAGGACGCGGGCTGGAATG
ACACGCGCATTTCCGACGCCCTGAAGCAGGGGGATACGCGCTATGTCAATATTCGGCAAA
ATATACCGGTGAATTTATATTACTTAACGGCGTTTGTGGACGCTGATGGACGTACACAAT
ATCGAACAGATATTTACAATTACGATATCACCGCGCGATCCAGCGCACAAATTCTGACGA
AAGCGGAACAATTAATCAGGTAAATGAAGTAGTTCAATGGATTTTGTTGTCCTAGCACTG
GGTAAAAAAGGGCGCTGCACCTCTGCAGCGCCCGATTTTCCTGGGGTGAGGCTGCCTTGA
CGTTGGCAATAATGCCCGGTAAGGTGCCTTTCGTGCGCCAGAAGTGCATATACATATCAT
TCCGCTCAATGCGTAGCGCGGTTAGCGCGAACGCTCTCCTTTGCCGGGCAACATCTCGGT
CGTGGCGAGCGATAGCGAGCTGATCCTGGCATCGCGCAAAGCGGAAAAAGTATATAACGA
TTCATTGACTGTAGACCTGATTATCATGGACAAATTTGACGCTAATCGCCGCAGATTGCT
GGCGTTGGGTGGCGCTGCGCTGGGTGCTGCCGCCATTCTCCCTGCGCCGGCATTTGCCAC
CCTCTCGACCCCCCGTCCGCGTATTTTGACGCTGAATAACCTGCATACCGGTGAATCGCT
CAGGGCGGAGTTTTTCGATGGCAGAGGCTATATTCAGGATGAATTAGCAAGACTTAACCA
TTTTTTCCGTGACTATCGCGCGAATAAAATTAAGTCCATCGATCCAAATCTGTTCGATCA
TCTTTATCGGTTGCAGGGACTACTTGGCACCAACAAACCTGTCCAGCTTATCTCTGGCTA
TCGTTCCCTTGATACCAACGATGAGCTTCGCGCACGCAGCCGTGGTGTAGCGAAACACAG
CTATCACACCAAGGGGCAGGCGATGGATTTCCATATTGAAGGTATTTCGTTAAGCAATAT
TCGCAAAGCGGCGTTATCTATGCGCGCAGGTGGTGTAGGATATTACCCACGTAGTAACTT
TGTGCATATTGATACCGGTCCCGTAAGGCACTGGTAACGAAAGGAGCGTCATGAACTATC
GTATTATTCCGGTTACCGCGTTCGCGCAGAACTGTTCTCTTATCTGGTGCGGGCAAACCC
GGCTGGCGGCGCTGGTCGATCCTGGCGGCGATGCTGAACGTATCAAAGCGGTGGTGGCGG
AGGCTGGCGTCACGCTGATGCAGATCCTGCTGACGCATGGCCACCTCGATCACGTTGGCG
CCGCGGCTGAACTGGCGCAGCATTATGGCGTACCGGTTATTGGTCCGGAAAAAGAGGATG
AGTTCTGGCTGGAAGGATTACCGGCGCAAAGCCGGATGTTCGGCCTGGAGGATTGCCAAC
CGCTGCGTCCGGATCGCTGGCTCAATGAAGGCGATGTGGTCAATGTGGGGAATGTGGCGC
TGCAGGTGCTGCACTGCCCGGGCCATACGCCGGGCCATGTGGTCTTTTTTGATGACGCCT
CCCGACTGCTGATCTCCGGAGACGTGATTTTCAAAGGCGGGGTGGGACGCAGCGATTTTC
CGCGCGGCGACCATGGGCAGCTGATTGCGGCTATCAAGGAAAAGCTGTTGCCGCTGGGCG
ATGATGTGACCTTTATTCCCGGCCATGGTCCGCTGTCGACGCTGGGTGAGGAACGCCGTA
ATAATCCGTTTCTGCAGGATGAGATGCCGGTCTGGTAACAGACATGACGCGAACACATAA
AAAAGGCCGCATTCGCGGCCTTTTTCTTTATACCGAATACTATCGCTTACAGTACGGCGA
CGATGGCTTCGCACAGCGGCGCCATATTGTCAGGCGTCATCCCGGCCACGTTGATACGTC
CGGAAGCTACCGCATAGATGGCGAACTCTTCACGCAGGCGCAGCACCTGCTCTTTAGTCA
GGCCGCTGAATGAGAACATGCCGTTCTGCTGGCTGATAAAGCTGAAGTCGCGGCTCGCGC
CTTTCTCCTGCAGGGTATTGACGAACAGCAGACGCATACGCTGGATGCGCTGGCGCATAT
CGGTCAGTTCCTGCTCCCAGATTGCCCGCAGCGCATCGTTGCTCAGAATGGTGGCGACCA
CGGAGGCGCCGTGCGCAGGCGGGTTCGAGTAGTTGGCGCGGATCACCGACTTCATCTGAC
TGAAGGCGCGGTCTACAGTCTCCTGATCCGCGGCGACCAGAGTGCAGGCGCCGACGCGCT
CGTTGTACAGGCCAAAGTTTTTCGAGTAGGAGCTGGCGACCAGCAGCTCTTTATGTAGAG
CAGCAAAAGCGCGTAGCCCTTCAGCATCTTCTTCCAGACCGCGGGCGAAGCCCTGGTAGG
CGAAATCGAACAGCGGTAGCCAGCCTTTTTCCACCGACAGCTGCGCCAGCTGCTGCCACT
GATCGAGCGTCGGATCGATACCGGTCGGGTTGTGGCAGCAGCCGTGGAACAGTACCACGT
CGCCCGCCTGGGCTTCGTTCAGGCTGGCCAGCAGACCATCAAAGTCCAGCGCGTGGTTAG
CCGCGTCGTAGTATGCGTATTCGCGCACTTCCAGCCCGGCAGAGGTGAATACGCTTTTAT
GGTTCGGCCAGCTCGGATTACTTACCCACACACGTTTCACGTCGGTGTTTTTGGCGAGGA
AGTCTGCGGCGACACGCAGCGCACCGGTACCGCCGGGTGTCTGCGCGGTGCGGGCGCGTT
TATCAGCGATAATCGCATTGCCTTTACCGAACAGCAGCTCCTGGGTGCAGCGACCAAATT
CAGGAATACCATCGATGCCCAGATAGTTTTTAGTCGTTTCATTTTCCAGCAGATACTGCT
CTGCTTTTTTGACGCTGGTCAGAACGGGCGTTTTACCGGTTTCATCCTTGTAAACACCAA
TTCCGAGGTTAATTTTTTCAGGGCGGTCATCGGCACGAAACAGATCGGCCAGACCTAAAA
TCGGGTCGGCTGGGGCGGCGGTAATGTTCTCAAACATGACGAGGTTCCATTGTGATTACT
GAAGGGAAATCCGCTATCAGGTTAACGGGAGAATAACGAATTGCCAACCGTTTGCGACAA
AAAGCGCGAAGGTTTTCGAAAGAGACGATCTTTGTCTCACGAATACAGAAAAGCAGGACC
GAAGTCCTGCTTTGAAGGCATATCACGAAGGGGTGTACTGCAGATTAGAACTGGTAAACG
ATACCCACGGCCGCCTGGTCGTCAGTGGCGACACCAGCCGCTTTGGTGTAATCGTTGTCG
TCCAGCTGGTTGAATTTATACGCAGCGTAGACGTTCATGTTCTTGTTAAAGTAGTACCAG
GTACCCACTTCGATGTATTTAACCAGATCCGCATCGCCGCCGGAGAAGCCAGCACGCGAC
TGCAGGTCCTTGCCTTTGGTCTGTACGTAGCCGATGGACGGACGCAGGCCGAAGTCAAAC
TGATACTGTACAACTGCTTCAAAGTTCTGAGTTTTACCAGCGAAGTGGTTATCTTCTTCC
GGAGTCATGTTGTAAGTCTGGGAGTACATGACGGCCGCATAGATGTTGTTAGCGTCATAT
TTTGCAGAGGTCGCCCAGGCTTCGGCTTTGTCGCCATTGCCGTCAGCTTTCTGATCCACG
CTACGGTTAGAGCTGGAGTAGCCTGCAGACAGTGCGATACCGTTGTCGAACGCGTAGGTG
GCTGCGGTGCTGAAGCCGTCGCCATTCTGCTTGCGAATCGCACGGTCGTGGTCGTTTTTA
CCCTGGTACTGCAGCGCGAAGCTCAGACCGTCAACCAGACCGAAGAAGTCGGAGTTACGG
TAGGTTGCGACGCCGTTGGTACGACCGGTCATGTAGTTGTCGGTGTAGTTCCAGCCGTCA
CCGCCCCATTCAACCAGCATATCGGTTGCCGCTTCGACGTCGTAGATCGCGCCGTAGTTA
CGGCCATAGTCGAATGAACCGTATTCGCCCGCTTTCAGGCCTGCGAACGCCAGACGGGTT
TTTGTGGTCTGGGAACCTTCAACATTGGACGCGTCCATGTTGTATTCCCACTGGCCGTAG
CCGATCAGCTGATCGTTGATCTGAGTTTCGCCTTTCAGGCCGATACGGGCATAGGTGGTA
TCGTCGCTGCTGGTGTCGCCATTGGTGGTCCAGACGTGCTCGCCGACCATTTTTCCATAG
AAGTCCAGTTTGTTGCCGTTTTTGTTATAGATTTCTGCAGCGTTGGCTGCACCGGCTACC
AGCAGGGCAGGGATCACCACTGCCAGAATATTGCGCTTCATCATTATTTATTACCCTCAT
TAATATTTTTTATATGAACACGTGCCACTGCCGTCAATAAGTTCTGTCAATAAAAACTTA
CAGAACCATTGATGAGAGTTTGGTGTCTGAAGGCATCTTTCCATCCGCGACAACGTTTCG
CTAGCCGGAAAATGCTACGAATATCTCACATGAGTAACAAAACGAAAAATCATGTAACTA
AATGTGTATTTAGCGGAACTTTGTGAACTTAATCAAAATTCCGTTCCACCGGATAAGGGC
AAACGCCATTACTTATCTATCTATATGAATTATTTATGATTAATTTGGCTAAGCGGCAAT
TCGTTCATTTTGTGTATTGAATTCGTATTCTTTTTATTCAGTCTCTGTCTTTGCAAGATG
TGCGGGTAAAGGTCAAAAAATGAGCAAATTTATCAGCGGTTTTGCTCAGTTATGAACATA
AAGTGCGATCTACATCACCAGGATGCACCGAAACAGTGCGTAACATAATTGTGATTTCCG
GGTCTTGATGTTTAAGGTTGTTGAATTTTACTAACAGTAATTGACATAAAAAAAGGCCAG
CTTGCGCTGGCCTTTCAGATTGATGTCAGAAAAATTTAGAATGTCGCGTTGCGCGGCGTC
CGCGGGAACGGAATAACATCGCGGACGTTCTGCACGCCGGTGACGTAAGCGATGAGGCGT
TCGAAGCCCAGACCGAAGCCGGAATGCGGCACGGTGCCGTAGCGACGCAGGTCGCGATAC
CACCAGTAGTCTTCTTTGTTAAGCCCCATCTCTGCCATACGCGCGTCAAGCACGTCGAGA
CGCTCTTCACGCTGGGAACCGCCGATAATCTCGCCGATGCCCGGCGCCAGAACGTCCATT
GCCGCGACGGTTTTACCGTCTTCGTTAAGGCGCATATAGAACGCTTTAATGTCTTTCGGG
TAGTTTTTCACCACCACCGGCGCTTTGAAGTGCTCTTCGGCCAGGTAACGTTCGTGCTCA
GAGGAGAGATCCACGCCCCAGTACACCGGGTTCTCGAACTGTTTGCCGCAGTTTTCCAGA
ATGGTGACGGCGTCGGTGTAATCCACCTGGGCAAAATCAGCGGTGATAAAGCGATGCAGA
CGGTCGATAGCGTCTTTATCCACGCGCTCGGCGAAGAACTGCATGTCGTCCGCACGCTCT
TCCAGTACCGCTTTGAAGACGTACTTGAGCATCGCTTCCGCCAGGCCGGCAACGTCGTTC
AGGTTGGCGAAGGCCACTTCCGGCTCCAGCATCCAGAATTCCGCCAGGTGGCGGCTGGTG
TTGGAGTTCTCAGCGCGGAAGGTCGGGCCGAAGGTATAAATCTTCGACAGCGCACAGGCG
TAGGTTTCGCCGTTCAGCTGGCCGGAAACGGTCAGGAACGACTCTTTACCGAAGAAGTCT
TTGTCGAAATCGACTTTGCCCTGATCGTTACGCGGCAGGTTTTCCAGATCCAGCGTTGAC
ACGCGGAACATTTCGCCGGCGCCTTCGGTATCGGAGGCGGTGATCAGCGGGGTGGAAACC
CAGAAGAAGCCCTGTTCGTTGAAGAAGCGGTGCAGCGCCTGCGCCAGGGTGTGACGCACG
CGGGCTACCGCGCCAATCAGGTTGGTGCGCGGACGCAGGTGCGCTACTTCACGCAGATAC
TCGATGCTGTGGCGCTTGGCCGCCATCGGGTAGGTGTCCGGGTCTTCCACCCAGCCGGTC
ACTTCCACGCTGGTCGCCTGGATCTCAAAGCTTTGACCCTGACCCTGAGAAGCCACGACT
TTACCGGTGACAATCACCGAGCAGCCGGTGGTCAGACGCAGCACTTCCTGATTGTAATTG
GGCAGAGAATTATTAATAACGGCCTGTACAGGATCAAAGCAGGAACCGTCATAGACGGCG
AGGAAAGAAAAGCCAGCTTTAGAATCTCGGCGGGTACGCACCCATCCGCGGACCGTGACT
TCGCTGTCAACGGCAACGCGGCCCTGGAGTACGTCGGCTACAGGCACAACGCTCATAATA
ATCTCTCTATGTAGTCCAATAAAAAAGTCTCTTCCCCCAACAGCGGGGGGATATCTATGT
TACCTGTCATCTTCCATCAGACAAGTAGATTTCGCACAGGGAAGGGTGGATTTCGGAAAT
AAATACACCTCCGGGGCGTTCTTTGGCTCCCCATGTCGACTTTTACACGACTTACTCGAT
AATGACCGTCATTTCCTGCTTCGCATTTTGCATCGACACGATGGTCCGGAAAGACTTGAT
ATTTCCCGAGGCAAAAAAGAGTTCACGGGTTAGCGCTTCGTATTCCGCCATATCACGGAC
GTTGATCACGAGCAGGAAATCGAAGTCGCCAGTGACATAGTAGACCTGCTGCACTTGCGG
GCAGGTTACGAAACGCTGTTTATCCTCCTCAAGCAGATCGAGACGTTCATTCTCAATGGT
CACCTGCACCATAATGGTGATTGGTCTTCCCACATTACTGGCGTCCACTAAGCTAACACT
GCCTTTAATCACTCCTGCATCCTCCAGTGCAGCGATACGCCGATTGACTGCCGAAGGAGA
CAGGCTGATCCGATCGGCGATCTCCCGTTGCGACAAGCGATTATTACGCTGCAAGAGCGT
AAGAATTTTTTTATCCCATGCGTCAAGTTTCATCATATATCTCGTCCTGCAAGCCTGTGA
TCAACCTCACTAATGCAACGTTGTTGCGTGAGAATGATAAAACAGAGTGAAAATTGCGGC
GCGATGGGCAACTTTGCGCCAATTAACCGCCGGGCGCAGTGTACCATCACAGGCAGTGGG
AAAGCGGTATATCGCGACAAAAAGCCTCTCACATTCTGACTTAACCAATTTAAAGCGACC
GTCCTGTCTCAGGCCGCACGGATCCGTGCACCCGTTGTTTAGGCGGAATGGTCGCAAATA
ACGTTATCGTCGCAGGACGATATGAAAATAGAGGTGCCTGAATAGTGGACACAATTAAAT
ATCAACTTAACGCCCGGCGGCAGCCCTATGGCCAGGGAGCAGACTTGAGTCTGCTGAATG
AAAGCGTGGGGAACGAAGTGCTGGCATTCCATCAAAAATTTCCTGATTACCGGGTCACGC
CGCTGCGTAAGCTGGAATTTTTAAGCCAGCGGCTGGGGCTGGGATCGATCCATATAAAAG
ATGAAGCGCAGCGATTCGGTTTGAATGCGTTTAAAGGATTAGGCGGATCTTATGCGATGG
GGAAATATCTCGCCGCTCTGCTTGAGCGAGATATTAATACGTTGAGCTTTGCCGAGCTTA
ATTCACCAGTGATTAAGGCGCGTATCAAGGACATCGTATTTGTGACTGCTACCGACGGTA
ACCACGGACGTGGCGTGGCGTGGGCGGCTGAGCAGCTTGGGCTGCGTGCGGTGGTGTATA
TGCCAAAGGGCTCGTCGCCGGTACGCGCGCAGAATATTCGCCGGCATGGCGCCGAATGCA
CGATTACTGAACTGAACTACGACGACACAGTTCGGCTGGCGGCCAAAACCGCGCGCGAGC
AGGGATGGGTTCTACTCCAGGATACCGCCTGGCAGGGCTACGAGCAGATCCCCACATGGA
TCATGCAAGGCTATATGACCCTCGCTGTTGAAATCTGGCAGCAGCTGGCAGAAAGCGGAG
CGCCGATGCCGACGCATCTGTTTTTACAAGCCGGGGTCGGGTCGTTTGCCGGTAGCATCA
TGGGATATTTCATCGAAAAGATGCAGCAGCAGGCTCCCACCATCATCATCGTTGAGCCGC
ACAAGGCGAACTGCCTGTATCGCTCGGCAACCATTAATGACGGACTGCCGCACAGCGTCG
GCGGGGATATGTCAACTCTGATGGCCGGGCTTGCCTGTGGTGAACCTAACATCACCAGCT
GGCCAATGCTCCGCGACCATGCCACCTGTTTTATTTCCGCCGACGATTGTCTGGCGGCCA
ATGGCATGCGCCTGTTGGCCGCTCCGCGTCCAGGTACTGACGAACCTTTTGTCTCCGGGG
AATCCGGCGCTATTGGCACAGGAGTGCTTTATGCGCTGATGACTCAACCGGCGTATCGCG
AGCTTGCCAAATCGCTGCGCCTGAATGCCGATGCACAGGTTCTGTTAATCAGCACGGAAG
GAGATACATCACCCGATGTCTATGAAGACATCGTCTGGTTTGGCCGTAATGGTTGAGCGC
TATCGACAATAACAAGGGGGCCATCTTACCTACCCTACAAGCCCTCGGTATGACAAGCGT
TCTGACTCATAACGAAAACATACGCGCTTTCGCGTCATGCATAGAGAGAACCTGACCGAT
GAATACTGAAAATATAATTATCAATAAAGGATATTCCGATCCCGCAAAGTGGCATAGCGA
AGATACCGTTTGGGTCCTTGGCCTGTTCGGTACCGCCATTGGCGCCGGGGTGCTGTTTCT
GCCGATTAATGCCGGAATTGGCGGCTTCTGGCCGCTGCTGATTGTTTTTGTCCTCGCTTT
TCCTATTACTTATCTGGCTCACCGCGGTCTGGCGAGATTCATTTACTCTTCCAATACGCC
GGAAAGCAGTATTACCGATGTTATTGGCGAGCATTTTGGCGCGCTGGCGGGAAAAGTATT
TACCGTCATCTATTTCTTCGCCGTCTATACCATTCTGATTATGTATGCGGTGGCTATCAC
CAACACCGCGCAGAGCTTTATCACCCACCAGTTGGCAATGGCCGAGCCTCCCCGGTCGCT
GGTGGCCATCGTTCTGATCCTCGGGCTGATGTTTATCGTCCGTTTCGGACAGCGTTTGAT
AATGCGGGTGATGAGCACCCTGGTTTATCCCTTCATCATCTCGCTTATTTTTATGGCACT
TTTTCTGATTCCGCACTGGAACGGCGCAATTTTGCAAACCGTAAGCTTCAGCGCCACGGG
CGATGGGCAGGGGATCATGTTATCCCTGTGGATGACCTTCCCGGTACTGGTGATGTCGTT
TAACCACTATCCCATCATTTCGCCGATGGTGGTGCGCCAGAAGCAGCGTTACGGTCTGGC
GCTCGCTGAGGGTAAATGTGCGCAGATCCAGCGCTACGGTATCCTGCTCATGACGGTGGT
GGTGCTGTTTTTTGTTCTCAGCTGCGTGTTAAGCCTGTCGCCGCAGCAACTGGCGGAAGC
CAAAGCCCAGAATCTGTCGATTTTGTCCTATCTGGCCAATCAGTACGATACACCGATTAT
TGCCTGGCTATCGCCGATTATCGCCTTTGTCGCTATTACTAAATCATTTCTTGGCCACTA
CATCGGCGCCTATGAATCGCTGCGCGACCTGATTCTGGAGGCCGCCGCCGCACGCGGGAA
AAAACCTGGTATTCGCCTCGTCGACGCGGTCATCCTGGTGTTTATGGTGCTTACCTGCTG
GTTCGCCGCGTACAAGAACCCCAGTATCCTCGGTATTATCGAATGCATCAGCGGTCCCAC
CGGGGCGGCAATTCTGCTGCTGTTGCCTATGTACGCCATTCATAAATTACCGGTGCTTGC
CCCCTGGCGCGGTAAAGCGAGCAACGTTTTCGTCACCCTGATCGGTCTTATCACCGTATC
TGCCATTTTTTACGGCATGTTCCAATAACCACCATTATTAGCGAGATGTTATATGAGTCA
TTATCTGCAGATTAACGGCCAACGGCTTATCGATTCCCTGTATGCACTTGGCGAACATGG
TGCGCTGCCAGGCGGCGGCGTATGCCGCCTGGCAGCGACTGCCGAAGATAAAGCCGGCAG
GGACTTTGTTGTAGCCCGCATGAAGGCGCTGGGCCTGAGCGTGTCAATTGATGCTATCGG
CAATGTCACCGGCGTTTATCACGGCGAGGAGACGTTGCCGATGGTGATGATGGGGTCACA
TATCGATACCGTCGCCACCGGTGGGTTATACGATGGCAACTACGGCGTTATGGCCGGCCT
TGAGGTGATTGCCACCCTCCAGGATGCCGGGATCCGCACCCGACGACCGTTGGCGGTAAC
CTTCTTTACTAACGAGGAGGGGGTGCGATTTCAGCCCGATATGATGGGCAGCGTGGTGTT
TGCCGGCGAGTATCCGTTGGCGCAGGCGCTCGCGGCAAAAGATCTCGACGGTATCACGCT
CGATGAAGCGCTGCGTAACATTGGTTATAAAGGCGAACGTCAGCCGGGAGATATGGCGGT
AGATAGCTACGTTGAGCTGCATATCGAACAGGGACCAATTCTTGATAAAGAGCAGATTGA
TATTGGCGTGGTTACCGGCGTACAGGGTATTTCGTGGCAGGAATTTACCCTGAGAGGCGT
ATCGAATCATGCGGGTACTACCCCAATGTCCATGAGACGTGATGCCGGGCTGGCGGCTGC
GAAAATCGCTGTTTTTGCCCGTGAGCTGGCGCTAAGCCTTGGTGGCGATCAAGTAGCTAC
CGTTGGACATTTCAGCGTGAAGCCTAATCTAATCAACGTCATTCCCAACCATGTCGTCAT
GTCAGTGGATCTCCGCAATACCGATAATGCGATCTTATGTCTGGCGGAGCAGCAATTGGC
CGAATTTGTCGCGAAAACGTCGCAGGAAGAGGGCGTGGAGATAACCAGCCGCTCACTGGT
GCGCTTTAATCCGGTCATTTTTGCCGATGAGATCGTCAATGCGGTGGAAGCCGAGGCGGA
GCGTCAGGCGCTCAGTTACCGACGTTTGCCAAGCGGCGCCGGACACGATGCACAATTTAT
GGCGTCGGTATGTCCCGCCGGGATGATTTTTGTCCCCTGCGTCGATGGCATTAGCCATAA
CGTCAAAGAACATAGCGCAGCCAAAGATCTGATTGCTGGCGCCAATGTGCTGCTGCAGGT
GGTTTTACAGCGCGCCCAGCGTATGGACTAATGTTTACAGGAGCAGAGAATGAATCAGCA
ACAGCTAAAGCAGCAGCTTATCGCCTGGCGTCACTATTTGCATGCCCATCCGGAAAGCGC
CTTCGAGGAGCAGAATACTTCACGGTTTATTGCCGAAAAGCTCGAAGCTATGGGCATTGA
GGTGCACCGCGATATTGGCAAAACCGGGGTGGTGGGGAGATTGAAATGCGGCGACGGGAA
GGGCGTTATCGCTATTCGTGCCGATATCGATGCCATTCAATTGACCGAACAGGGAGACTG
GTCTTACCGCTCCATGACCGCCGAGCGGATGCACGGCTGCGGACATGATGGTCATACCTG
CATTGCGCTGGGCGCGGCGCAGTTGCTATTGCAGCGGCAGAATTTTAACGGCACGGTCTG
CTTTGTTTTTCAGCCTGCTGAGGAACCTGGCTATGGCGCCAGAGCGATGATGGACGATGG
CGTTATTGAACGCTTTGGCATAGAGGAAATCTACGGTCTGCATAATATGCCGGGTATGAA
AGCCGGGACTATCGCCACGCGAGTCGGTGGCATTATGGCCAGTGAAGATAACTTTATTAT
TCGTATTAAAGGGCAGGGAGCGCATGCGGCGCGGCCGCATATGGCGAAAGATCCGCTGGT
CATTGCGGCGGAAATCATCCTGGCTTTGCAGACAATTGTTTCGCGAAATGTTGATCCGAA
CGTGCCAGCGGTCATTTCCTGTACTGAACTGCACACCGATGGCATCCGCAATGCGATTCC
GACGCACGTCGAAATCAAAGGGGATACGCGCAGCTTTGCACCGGAGGTACAGATGCTGCT
CGAAGAACGAATGCGTACCATTAGCGAAGCGATTTGCGCGATGCACGGTGCGACGTGCCA
GTTCAGCTATACCCATGAATTTGCGCCAACGGTGAACTGGCAGCAATGCGTTGATGTGGC
GGTCACCGCTGCGATTAACGTGGTAGGGGCTGAGAAGGTGGACGGCAACGTCGCACAGAT
GATGATTTCGGAGGATTTTGGCGCTTTTCTGCAAAAAATCCCCGGCTGTTTCATCTTTTT
AGGCAACGGCGATAGTTCAGATGCTCAGGGCAATACACCGTTGCATAATGCCTGCTACGA
CTTTAATGATGAGATATTGCTAACTGGCGCGGAGTATTTTGCCGAGGTCGTCAGAGCCCG
TTTGCCGCAGGAGTGATATTGATTGGCCCGATAGCAGAATGCCGTCGGGCCATGTTTTTT
AGCTTGCCTTTTTAATCGGCGGCAGGTCGAAAGCCTCGCGCAGGGCGCGGACGAAGGCCT
TATCGTGGCAGATGGTTTTCCCCGGGCTGTCGGAGAGTTTCGCCACCGGCTTGCCGTTAC
ATTCCACCAGCTTAATCACGATATTGAGCGGTTTAACCTGTGGCAGATCGCAGGTTAAAC
GGGTGCCGATCCCAAAGCTGAGCTTCACCCGCGAGGCGAAGTGGCGATACAGATCGACGG
CTTTGGCCAGGTCGAGATTATCGGAGAAGACCAGCACTTTGCTCAGCGGATCGATACCCA
GCTTCTGATAATGGGCGATAGCTTTTTCTCCCCATTCCACCGGGTCGCCGGAATCGTGGC
GCAACCCCTGATAGCGGGTGGCGAATTCCGGACCGAAATCGCGCAGGAACGCATCCATAG
TGATGCAGTCGGTCAGCGCGATCCCCAGCTGGTCGGGATACTCTTCCAGCCAGGCGGCAA
GGGCCGCCCGCTGGCTGCTGGCAAGGCTGGGGCTGATCTGCTGGTGGGCCTGGAACCACT
CATGGGCCTGGGTACCCATCGGGGTTAAATTCAGACGGCGCGCCAGATCGTAATTGCTGG
TGCCGACAAACCATGGTTCCTGCTGCAGACGCCGCACAATACCTTCCTGCACCTCGCGTG
AGAAACGACGGCGGGTGCCGAAGTCCATCAGACGGAAGGCGCTCATGTCGAGGTCAGCGG
TCATGGTGGCGAAGTCGCCTAGCTTATGTTCCAGCGTGTTGAGCGCCTGATCGACGCCCA
TCTCTGGTGAACGATAGCGATGGACCAACTCGCTTATCACCGCCAGCAGCGGGACTTCCC
ACATGATGGCTTCCCGCCATGGGCCGGTAAGGCGAATGTTCAGCTTACCATTGTCATTGC
TGACCGTGACCTGGCTCGGGTCATAGCGAAAATCGCGCAGCCAGTTGAGGTAATCCTGGC
GAAAAAAGGGAAGGGTGGACAGCCAGCGATATTCATCATCCCGCAGCCTCAGGTCGCGCA
TGGACTCCACCTGCTCGCGGATCGCGTCGGCATAGATGCCGAGCAGGTCGTCTCCGCGGC
AGCGAAACTCCGCCGCCACATGCACATCGCCGTAGCGGTGGAAGACAGCCTGCTGCATGT
GCAGCTTATAGGCATCCGTATCAAGCAGCGAGTGCAGTACAGGAGAAGTGAATTGTGTCA
TGGTGCGCAGTAGCATCCTCTCACTGGAGCGTTCCATCGAAACCAACGCGGAAAATGGAG
GCGGAGTATACCTTTATTACCCGACTCTGTCCCGCGATGGCGAGCAATGGTGACGCTGAC
GGTCATTTGCGAGGCCTAGTTTAATATATTGAACATGGATCACACCACAAGCTTTGCGTC
GGGTCGAGGGCATTTCGTGCCGCGAGTGTTAACAAAATGTAGCGATTTCCGTGTTTCACG
TTGAAAAGATGAAGATTCTGCATAGCGCGATTGACACAACAGGAATAGACTGGGACGACA
CTTTACCGAAGATGCTAAAGGTTTTTTATGACACAACAGCCCCAAGCCAAATACCGCCAC
GACTATCGTGCGCCGGAGTATCTGATTAGCGATATCGATTTGACCTTTGACCTGGATGCC
GCAAAAACCGTTGTTACGGCCGAGAGCAAGGTCTCCCGCCACGCGGCTGCGTCTGATGTG
CCATTGCGCCTGGACGGCGAAGATCTGACCCTGATCGCTCTGCAGGTGAACGGCCAGCCG
TGGAGTGACTATAAAGAAGAAAACAATCAGCTGGTGATCGGCGGCCTGCCGGAGCATTTC
ACCCTGACCATCGTCAATGAGATCAGCCCGGCGGCGAACACCGCGCTGGAAGGCCTGTAT
CAGTCAGGCGAAGCGCTGTGCACCCAGTGCGAAGCGGAAGGTTTCCGCCATATCACCTGG
TATCTGGACCGTCCGGATGTGCTGGCGCGCTTTACCACCAAAATTATCGCCGATAAAGCG
AAATACCCGTTCCTGCTTTCCAACGGCAACCGTATGGCGGAAGGGGAGCTGGAGAACGGT
CGTCACTGGGTACAGTGGCAGGATCCGTTCCCGAAGCCGTGCTATCTGTTTGCGCTGGTG
GCCGGTGATTTTGACGTCCTGCGCGATTCATTCCGCACCCGCTCTGGCCGCGAAGTGGCG
CTGGAGCTGTACGTCGATCGCGGCAACCTCGATCGCGCGCCCTGGGCGATGACCTCGCTG
AAAAACTCTATGAAGTGGGATGAGGAGCGCTTTGGCCTCGAGTACGACCTCGATATCTAT
ATGATTGTCGCCGTCGACTTCTTTAATATGGGTGCCATGGAGAACAAAGGACTCAACGTC
TTTAACTCCAAATATGTTCTGGCTCGTACCGATACCGCCACCGATAAAGACTACCTCGAT
ATTGAGCGCGTGATTGGTCATGAATATTTCCATAACTGGACCGGCAACCGCGTCACCTGT
CGTGACTGGTTCCAGCTCAGCCTGAAAGAGGGGCTGACCGTGTTCCGCGATCAGGAGTTC
AGTTCCGACCTCGGCTCACGGGCGGTGAACCGCATCAACAACGTGCGCACCATGCGCGGG
CTGCAGTTTGCCGAAGACGCCAGCCCGATGGCCCACCCGATCCGTCCGGATATGGTTATC
GAGATGAACAACTTCTACACCCTGACGGTCTATGAAAAGGGTGCCGAAGTGATCCGCATG
TTGCACACCCTGCTGGGTGAAGAAAACTTCCAGAAAGGGATGCAGCTGTACTTTGAACGC
CATGACGGCAGCGCCGCCACCTGCGACGATTTCGTGCAGGCGATGGAAGATGCCTCTAAC
GTCGACCTGTCGCACTTCCGCCTCTGGTACAGCCAGTCCGGTACGCCAATCGTCACCGTG
CATGACGACTATAATCCGGAGACCGAGCAGTATACGTTGACCATCAGCCAGCGTACGCCG
CCGACCGCCGAGCAGGCCGAGAAGCAGCCGCTGCATATCCCGTTTGCCATTGAGCTGTAT
GATAACGAGGGCAAGGTGATCCCCCTGCAGAAGGGCGGCCACCCGGTACACCCGGTGCTT
AATGTGACCCAGGCCGAGCAGACTTTCGTCTTCGATAACGTTTATTTCCAGCCGGTGCCG
GCGCTGCTGTGCGAATTTTCAGCGCCTGTGAAACTGGAATACAAGTGGAGCGATCAGCAG
CTGACCTTCCTGATGCGTCACGCGCGGAATGATTTCTCGCGCTGGGATGCGGCGCAGAGC
CTGCTGGCGACTTACATCAAGCTGAACGTCAACCGCCATCAGCAGGGGCAGCCGCTGTCG
CTGCCGGTGCACGTAGCGGATGCCTTCCGCGCCATCCTGCTGGATGAGAAGATTGATCCG
GCGCTGGCCGCTGAGATCTTAACCCTGCCGTCAGCCAACGAAATCGCCGAGATGTTCGCG
ATTATCGATCCGATCGCCATCGCCGCCGTGCGCGAAGCGCTCACCCGCACCCTGGCGAAC
GAACTGGCGGACGAATTCCTCGCGGTTTATAACGCCAATAAGCTCGACAGCTATCGGGTG
GAGCACGCCGATATTGGTAAACGTGCTCTGCGCAATACCTGCCTGCGCTATCTGGCGTTT
GCGGAACCGACGCTGGGCGATAAGCTGGTGGCGACGCAGTATCACCAGGCAGATAACATG
ACCGACGCGCTGGCCGCCCTGTCGGCGGCGGTTGCCGCTGAGTTGCCGTGCCGCGATGCG
CTGATGCAGGAGTACGATGACAAATGGCATCAGGACGGTCTGGTGATGGATAAGTGGTTT
ATCCTGCAGTCCACCAGCCCGGCAGCCAACGTGGTGGAAACCGTGCGCGGTCTGCTGAAC
CACCGTTCGTTCAGCATGAGCAACCCGAACCGTGTGCGCTCGTTAATCGGCGCTTTCGCC
AGCAGCAACCCGGCGGCGTTCCATGCTGAAGATGGCAGCGGCTATCAGTTCCTGGTGGAG
ATGCTGACCGAGCTTAACCAGCGTAACCCGCAGGTGGCGTCGCGCCTGATTGAGCCGTTG
ATTCGTCTGAAGCGTTATGATGAGAAGCGACAGGCGCTGATGCGCGCCGCGCTGGAGCAG
CTGAAGGGGCTGGAGAATCTCTCTGGCGACCTGTTCGAGAAAATCAGTAAGGCGCTGGCG
TAACGGTGCCATAACCCCGGATTGCGGCGCGCCTTGCGCCCTGTCCGGGTTACCCGTTAG
CGTGGTGATGTTGTCGGGCGGCGCGATGCTTACCCGACCTGGAATACACGGCTGATTTGG
CGTTGGTAGCCCGGCTGTGCAACGCGCGAGCCGGGGACATGTCGGATGACGATATGCCCC
CGTTCAGACAGCAGACAGTTACTCCGGTCAGCCATGACTAAACAAACGCGGCGCACGCTC
GCTGTCGCCGCGTTTCATCACCCGATCCAGTACTTCAGCCTCCAGCTCGGCCAGCTTCGC
CGAACCGGTGCGCCGCGGTCGTGGGATATCCACGCTTAAATCGAGGCCAATCTTCTTCTC
TTCAATTAACAGCACCCGATCGGCCATGGCCACCGCTTCACTGACGTCGTGCGTGACCAG
CAGGACCGTAAAGCCATGCTCCTGCCACAGGGAGACGATCAGCTCCTGCATCTCCAGACG
GGTGAGGGCATCCAGCGCCCCCAGCGGTTCGTCCAGCAGCAGCAGGCGCGGGCGATGGAT
CAGCGCGCGGGCCAGCGCAACGCGCTGCTTCTGCCCACCCGACAGCGCGGCCGGCCACTC
CTGTGCGCGGCTTTCAAGTCCGACGCTGGCCAACGCCTGCAGGGCGGCGTCGCGCCAGGC
GCCTTTTAGCCCCAGCCCCACGTTATCAATCACTGTTTTCCACGGCAGCAGGCGCGCATC
CTGAAACATCATCCGGGTGTCGTCCTGGATCGCCGCCAGGGGCGTCGCGCCAGCCAGCAG
TTCGCCGGCGTTTGGTTTTTCCAGACCTGCCAGCAGGCGCAGCAGGGTACTTTTGCCGCC
GCCGCTGCGGCCTACCACCGCCACAAACTGGCCGCTGGGAATATGCAGATCCAGCTCGTT
AAGAATGGTGTTGTCGCCATAGCGTTTCGTCACCCCGTTCAGCAGCAGCGGGATACCTGG
GTTGAGACGGGCAGTGTTCATGCGTTAGCCTCCTGAAGATGATACGCCGGATTCCAGCGC
AGCCAGAGCCGTTCCAGCAGCTGGGCGCAGATGTCGGCCAGTTTGCCAAGGATGGCGTAA
AGGATGATCGCCACTACCACCACGTCGGTTTGCAGAAATTCACGCGCGTTCATCGCCAGA
TAACCGATGCCGGCATTCGCCGAGATAGTTTCGGCGACAATAAGCGTCAGCCACATCAGA
CCAAGGGCAAAACGCACGCCGACCATAACTGAGGGCAGGGCGCCGGGTAATATCACGTGA
CGGAACAGGGCGAAGCCGGATAAGCCATAGCTGCGCGCCATCTCAACCAGCCCACGGTCA
ATATTGCGGATCCCGTGCCAGGTGTTGATATAGATCGGGAACAGGGTGCCCAGCGAGACA
AGGAAGATCTTGGCGGTCTCATCGATGCCGAACCACAAGATCACCAGCGGGATCAGCGCC
AGATGCGGGACATTGCGCAGCATCTGGATCGAGGTATCCAGCAGACGCTCGCCCCAGCGA
GACAGGCCGCTGATCAGGCCGAGTATTAGCCCGATCGAGCCGCCGATGGCGAAGCCGACC
AGCGCCCGCCATGAGCTGATGGCCAGATGCTGCCACAGCTCACCGCTGGCCGAGAGGGTC
CAGAACGCTTTCAATACCCCCTCCGGCGAGGGCAGCACCCGCGTCGACAGCCAGCCGACG
GACGAGGCCAGCTGCCAGACAATGACCGTCCCTACCGGCAGCAGCCAGGGGGCGAGGCGT
AACAATAGGGGATGGGTTGATTTTGCCATCACGGTCTCCTCAGCTTTGCGCTACTTTACG
CGGAATAAACTCGTTGGCGACCGCTTCCCCCTGCAGGCGCAGGCTTTGCGGCTGCGGGAT
GGACGGCACCGCGACGTCAAGCAGGGGGAACAGCAGCTCTCCGACCCGGTACGCCTCTTC
CAGATGCGGATAGCCGGAAAAGATAAAGCTATCGATACCCAGCGCGGCGTATTCATTGAT
CCGTTCGGCAACGGTGGCGGCATCGCCCACCAGCGCGGTCCCGGCGCCGCCGCGCGCTAA
ACCCACGCCAGCCCACAGGTTGGGGCTGATTTCCAGCTTATCGCGTCGCCCGTTGTGCAG
GGCCGCCATCCTTTGCTGGCCGACGGAGTCGGTTCTGGCGAAAGCCGCCTGGGCGCGGGC
GATCGTCTCGTCGTCAAGATGGGAGATAAGGCTGTCCGCCGCCTGCCACGCTTCCTCGTT
GGTTTCCCTGACGATCACGTGCAGACGGATGCCAAAACGCACCTGGCGACCATGCCGGGC
GGCTTTCTCTCGCACCTGAGCTATTTTCTCTGCCACCTGGGCCGGCGGTTCTCCCCAGGT
AAGATAAAGATCGACCTGCTCAGCGGCCAGCTCCTGCGCCACCTCAGACGAGCCGCCGAA
ATAGAGCGGTGGACGCGGCTGCTGCAGTGGCGGAAACAGCAGTTTGGCGTCGCGAACGCG
CTGATGCTTGCCGTTAAAGGTGACGGTTTCTCCCTCCATCAGCTTACGCCAGATGTGGGT
AAATTCAGCCGAGGCCTCATAGCGCTCGGTGTGGTCGAGGAAGACGCCGTCGCCTGCCAG
TTCGGCAGGATCGCTGCCGGTGACCAGATTGAACAGCGCCCGGCCGTTTGACAGCCGGTC
CAGGGTCGCCGCCTGACGCGCGGCTACCGTCGGCGATACCACGCTTGGCCTGAGGGCGAC
AAGGAACTTCAGCCGCTGCGTCACCGGGATCATTGAGGCCGCGACCAGCCACGCATCCTC
ACAAGAGCGTCCGGTCGGGATCAGTACGCCGGTGAAGCCCAGCCGATCCGCCGTCTGCGC
GATTTGCTGCAGATAGCCATAATCGACCGGACGGGCACCCTCTTCGGTACCCAGATAACG
ACCATCACCATGGGTCGGTAAAAACCAGAACATATTCAGACTCATGATTTCGCTCCTTGT
GTGGCGGTGGGCTGCCAGATGCGGGCCCGGATATCAACTTTTTTTGGCACCAGCTTGTTC
TCGTAGAACAGGTCTGCCGTCTGCTGCTGGCGAGCGGCGGTTTCGGCGCTCACCGGGGTA
ACCGCGGTGGGGGGACGATGGTCCAGATAGCTGGCGATCACCGCCTCCGGTAAGCCCATC
GTTTTCGCCAGCAGCGTAATGCTTTGCGCGCGTTGGCTGTGGGTCAGGGCATCGGCCTGA
GTAAAGGTGTCGAGTACGCCTTCAATGAAAGCGCCATTGCGTTCAGCGTAGGGCCGGGAA
GCAAGATAGAAGGATCCCGTCTGTTTCAGATCGGTTCCGTCAGTGAGTACCCGGGCGCCG
CCCTGCAGCAGCGCGGCGGAGTAGTACGGATCCCAGATGGCCCATGCGTCGACATTGCCC
TGCTGGAAGGCGGCGCGCGCATCGGCGGGAGCAAGGTAAACCGGCTGAATATCGCTAAAT
TTCAGACCTGCGAGCTGCAGGGCGCGCAGCAGCAGATTGTGGGAGCTGGAGCCTTTCTGG
AAAGCGACCTTTTTCCCTTTTAACTCAGCAACGTTATGAATCGGGCTGCCCTGCGCCACC
AGGATCACCTCCGCCTTGGGCTTGGGCGGCTCCGCGCCGATATAGACCAAATCGGCGCCT
GCCGCCTGGGCAAAGATAGGCGGAATATCGCCGGTACTGCCGATATCAATGCTGCCGACG
TTCAGCGCCTCCAGCATCTGCGGACCAGCCGGGAACTCAATCCACGAGATATGGGTTTGC
GGATAGCGCTGCTCCAGCAGCTGATGGCTCTTCGCCAGCACCATGCTGACACTGCCTTTT
TGGTAGCCGATGCGCAGAGCGTCAGGCGCCGCCGGGGCGGCGTGACCCAGCGAAGAGAAT
AGCAGCAGTCCGCCCAGAGTCAGGGCGCGGAGAGGATTAAGCATGCTCCACCCCACGCAG
AGATGTTAACGACGGCGCACGGCTGCTGGGGCGATGCAGCGCCTGCCAGAAGGTCTCCAG
GGCGTCATCAAGGCGCCGCTGCAGATTCGCGGTAAACTGCGGCTTATGCTGGTAATCGGT
CACCTGGCTGTCATCAGCGAAGACGCCATGGAGGATCTCCTGGGCCTTGAGGGCATTCAG
CACTGGCTTCAGCGCGTAGTCCACCGCCAGCATGTGAGCGATGGTGCCGCCGGTGGCCAG
CGGCAGCACAATTTTGCCCTCCAGCGCTCGCTCAGGCAGCAGGTCGAGCAGCGTTTTCAG
CGCGCCGGAGAACGAGGCTTTATACACCGGCGTGGCGATGATCAGGCCATCAGCCCCGGC
CAGCTGTTCATTGAGCGTCTGCAGCGCCGGGTTGTCAAAACGAGCGTACAGGAGGTCTTC
CGGGGCAAAGTTCTGCAGATGCCAGTGGCAGACTTCGATATCGGCGGCGGTGAGCGTCTC
TCTGGCGTATTCCAGCAAGGCGCTGGAACGGGAAGGGTAACGCGGGCTGCCCGCAAGCGT
AATGACGCGCATCTCTCTCTCCTTATAACTAAATGTTTGCATTTATCTATAATTGATAAC
ATTTATAGTGAGTGTGACAGAGGGCCATTATTTCCCTAAATGATTTATCCGCGGTTAGAT
AGCCGAAAAGCGCATAATGGCGCGCGGGGTAGGTAATCGTTTGCGCTGATGGGGGATTTT
TTGTCGCAGGTCAATTCCCTTTCCGCAACAGATCGCACATAATACGCCCCCGGTTTGCAC
ACCGGGAATCCAGGAGAGTTCATGTACTACCCCTTCGTTCGTAAAGCCCTTTTTCAGCTC
GATCCTGAGCGCGCTCATGAAGTTACCTTTCAACAATTACGCCGTGTCACCGGGACGCCG
CTGGAAATGCTGGTTCGCCAGAAGGTACCGGCCAGGCCTGTCACCTGCATGGGGCTAACC
TTTAAAAACCCGCTGGGTCTGGCGGCCGGGCTGGATAAAAATGGGGAATGCATTGACGCG
CTGGGCGCGATGGGGTTTGGTTCGATTGAGATCGGCACCGTGACGCCGCGTCCGCAGCCG
GGCAACGATAAGCCAAGGATCTTCCGTCTGGTTGATGCCGAGGGATTGATCAACCGCATG
GGCTTTAATAACCATGGCGTCGATAACCTGGTTGAGAATGTGAAAAAGGCGCATTTTGAC
GGCGTGCTGGGTATCAATATCGGCAAAAATAAAGATACGCCGGTTGAGCACGGGAAAGAT
GATTACCTGATTTGTATGGAAAAAGTCTATCCGTACGCCGGGTATATCGCCATTAATATC
TCCTCGCCGAATACCCCAGGGCTGCGCACGCTGCAATACGGCGAAGCGCTGGATGATTTA
CTCTCCGGTATTAAAAATAAGCAGCTCGAGCTGCAGCAGAAGCATCAAAAATATGTCCCG
GTCGCCGTAAAGATCGCGCCGGATCTTTTGCCTGAGGAATTGATCCAGGTTGCCGATAGC
CTCGTGCGTCATAATATTGATGGCGTGATTGCAACCAATACCACCCTCGATCGTTCCCTG
GTTCAGGGAATGAAACATTGCGATGAGACCGGCGGGCTTAGCGGTCGTCCATTACAATTA
AAAAGCACTGAAATTATCCGTATGCTCTCCGCTGAGCTGAATGGCCGTTTGCCTATCATC
GGCGTGGGCGGCATTGATTCGGTGATTGCCGCACGGGAAAAGATTGCCGCCGGGGCATCG
CTGGTGCAGATCTATTCTGGATTTATTTTTAAAGGTCCGCCGCTGATTAAAGAAATTGTT
ACCCACATCTAATCTTTTCCTCCTCTGAATCCCACCCAGGGCTTTATTTCCGGCCCTGGT
TGTTTTATATTCCCTCACTGTTGCTTATTTAAACATTTTAGACTTTTCTTAATTTTAGAA
AATATTCTGCGGTAAGTCGCAACAGCTTTGCAGAGGCGTATGAAAGGGGACAGGGGGAAA
AATGCGGATTAAACCTGACGATAACTGGCGTTGGTATTACGATGAAGAGCACGACCGCAT
GATGCTCGATCTGGCCAATGGCATGTTATTTCGCTCGCGCTTCGCCCGGCGCATGCTGAC
TCCGGATGCCTTTGCCCCTTCTGGATTTTGCGTTGATGACGCCGCGCTCTATTTCTCTTT
TGAAGAAAAATGTCGCGATCTCGAGCTATCGAAAGAGCAGCGGGCGGAATTAGTCCTTAA
CGCGCTCACCGCCATCCGTTTTCTCAAACCGCAGATGCCGAAAAGCTGGCACTTTATCGC
CCATACCCATCACTGGCAGCCGAGCGGCGGCGACGCCGCCTGCGTTTGGCTGAGCGATAC
CGGCGAGCAGGTGAATTTACTGGTGGTGGAGCCGGGCGATAACGCCGCGCTCTGTCTGTT
GGCTCAGCCGGGTCTCACCCTTGCCGGCCGCGTCATGCAGCTGGGCGATGTCATTAAAAT
CATGAATGACAGACTGCAGCCGGCGCAGAGCGCGGTCAGCTACAGTCTGGGGCAGGCGGT
TTAAGGCGCCAGGCGTAGCGCTGTTTTCGGTACACAGCTGCAGGCGAGAATTGTGCCATC
TCCGGCAACCGCGTTTTTCTTTAACGGACTCACTTCTCCCTCTTCCAGCCGGATGCGGCA
GCTGCCGCAGATCCCCGCCCGACACGAATAGGGTACGCGAATGCCCTGTTGTTCCAGTTG
CTCCAGCAGCACCTGCTGGTTATTGCCGGTAAACTGTTGACCCTGCCATTCGATGGCAAC
CGTAGCCTGCTGCTGCGCCTCGGGAGCCGGGGTATCGTCGCTTTCACCTGCCCCGTAGGC
TTTCGCCGGGCCGCGGGTAAGGATTTCCACTTCATCTCCCACCCGGATCACCCCGCTGTT
GCGGGCAATCAGGTTCTGGCCAAAATCGACATCGCCATTGTCCAGCGCGGTACGAAAACG
CTTTAAGGTTTCCAGCGGCTCCCCGGCGGGATGCTTCTGACCGCGCTCCGGGCTGACGGT
GGTAAAAATGCAGCGGCTGCACGGCTTAGCGACATCAAACACCACCTCGCCGATGCGGAT
CACTTTCCAGCTATCTTCATCCCAGGCCGCCGCGCCGGTGACCACAAGGTTAGGGCGAAA
CTGTTCTATGCTTACGCTGGCCGGGCAGCGCTGTTGCAGATCGCGCAGGGAGGCCTCGTT
AGCCAGCAGGTAAGGGTAGCCGTCGGCGAAGGAGAGCGGCACCGCATCATGGCGCTTTAC
CCGGCGGGTTAGCTGCGGCCCCAGCCAGCGCAGCTGGACATCGCGCTTGAAAAAGCCGCT
GAGCCACTGGTTAACGGCGGCGGGCGCGATGAGGGCGGTAAAATGGTTGCCCCAGACTTC
GGTCGGCTCGGCCTGCGTGGCGAAATCGCTAAAACGCACCACGGCGCTGCTGCCGTCCGG
TGCGGTCAGGTGAAGGCCATCATGCAGCGGCGCCGGAATAAATTTCACCATTTGCGGAAA
CTGGCGAGCGGTAATAAAGGTCCCGTCGGTTTCGGTGACCATAAACAGGCGATCGAAGGC
CAGGCCGCTGATATCAGCAAAGGCGTGGGTCAGGCCTATGCCGCGCATGGATTTAACAGG
ATGAATAAAAAGTCGCGATAGCGTTACCATACGCTGCCTCCGGGTTCCAAAAATAAGCCT
ATAACTTTATGACATAGGGCACATATTGGCTATAATGCGCACCAATTTTCTTTAAGTAAA
AGTGACGATATGAATTCTCTGTTTGCCAGTACGGCTCGTGGGCTGGAAGAGCTGTTAAAA
ACTGAACTGGAAGGGCTTGGCGCGACGGACTGCCAGGTAGTCCAGGGCGGGGTCCATTTT
CAGGGGGATACGCGCCTGCTGTATCAAAGCCTGATGTGGAGCCGGCTGGCTTCGCGCATC
ATGCTGCCGCTGGGCGAATGTCGCGTATACAGCGATCTGGATCTGTACCTCGGCGTACAG
GCCATTCCGTGGACGGAGATGTTCAACCCTGGCGCCACCTTCGCGGTGCATTTTAGCGGC
CTCAATGACGAGATCCGTAACAGCCAGTACGGCGCGCTGAAGGTTAAAGACGCCATTGTC
GACAGCTTCACCCGTAAGAATCTGCCGCGCCCGAACGTCGATCGTGAGTCGCCCGATCTG
CGGATCAACGTCTGGCTGAACAAAGAGACGGCGCACATCTCGCTGGATCTGAGCGGCGAA
GGCCTGCACCTGCGCGGCTATCGCGATGGTACCGGAATGGCGCCGATCAAAGAAAATCTC
GCGGCGGCGATCGTCATGCGCTCTGGCTGGGTACCGGGTACGCCGCTGCTCGATCCGATG
TGCGGCTCCGGTACCCTGCTGATTGAAGCGGCGATGCTGGCGACCGACCGCGCGCCGGGC
CTGCACCGCGGCCACTGGGGCTTTGGCGGCTGGGCGCAGCACGATGACGGCATCTGGAAA
GAGGTGAAGGCGGAAGCGCAAACCCGCGCTCGTCAGGGATTGGCAGCGTATGAGTCACGC
TTCTACGGCTCAGACGTCGACGCGCGCGTAATCGAGCGCGCGCGCCGCAACGCCCGCCGC
GCCGGCATTGGCGAGCTGATCGATTTTGACGTGAAAGACGTCGCCCAACTGAACAACCCG
CTGCCGAAAGGCCCGTACGGGACGGTGATCAGTAACCCGCCGTACGGCGAACGTCTGGAA
AGCGAGCCAGCGCTGATCGCTCTGCACAGCCTGCTTGGCCGGATAATGAAAAGTCAGTTC
GGCGGCTGGAACCTGTCGGTATTCAGCGCTTCGCCGGAGCTGCTGAGTTGCCTGCAGCTG
CGTGCCGACAAGCAGTTTAAAGCCAAGAACGGCCCGCTGGACTGCGTGCAGAAGAATTAT
CACCTGGCGGAGAGCGAAGGCGGCAAGCCGGCGATGCTGGCGGAGGATTTTGCTAACCGT
CTGCGTAAGAACTTGAAGAAGTTTGAAAAATGGGCCCGCCAGGAAGGAATCGAATGCTAT
CGCCTGTACGATGCTGATCTACCGGAATACAACGTGGCCATTGACCGCTATGCCGACTGG
GTGGTGGTCCAGGAGTATGCCCCGCCGAAAACCGTCGACGCGCATAAGGCGCGCCAGCGT
CTGTTCGACATCATCGCTGCGACTATCGCCGTACTGGACATGGCGCCTAACAAGCTGGTG
CTGAAAACCCGTGAACGGCAGAAGGGGAAAAACCAGTATCAGAAGATGGCGGAGAAGGGC
GACTTTATTGAGGTACAGGAGTATAACGCGCGCCTGTGGGTCAACCTCACCGACTACCTG
GATACCGGTCTGTTCCTCGACCACCGTATCGCCCGTCGCATGCTCGGCCAGATGAGTAAA
GGTAAGGACTTCCTGAACCTGTTCTCCTATACCGGCAGCGCCAGCGTCCACGCAGGCCTC
GGCGGTGCGCGATCCACCACCACGGTGGATATGTCACGCACCTACCTGGAGTGGGCGGAA
CGCAACCTGCGTCTCAATGGCCTGACCGGCCGCGCGCATCGCCTGATGCAGGCGGACGTG
CTGGGTTGGCTGCGGGAGAGCACCGAGCAGTTCGATCTGATCTTTATCGATCCGCCGACC
TTTTCCAACTCCAAACGAATGGAAGATGCGTTTGACGTCCAGCGCGATCACATTCGCCTG
ATGACCGATCTAAAACGTCTGCTGCGTAAAGGCGGCACCATTATGTTCTCGAATAACAAA
CGCGGTTTCCGTATGGATCATGACGGGCTGGCGGCGCTTGGCCTGAAGGCGCAAGAGATT
TCGCAAAAAACGCTGTCGCAGGATTTTGCCCGCAACCGTCAGATCCACAACTGCTGGCTG
ATTACCGCAGCCTGAAAGGAATAAATAATGTCACTGATTAGTATGCACGGCGCCTGGCTT
TCCTTCAGCGATGCGCCGCTGCTGGATAATGCCGAGCTGCATATTGAAGATAACGAACGC
GTCTGCCTCGTCGGACGCAACGGCGCCGGTAAATCTACCCTGATGAAGATCCTCAACCGC
GAGCAGGGGCTGGATGACGGACGCATCATTTATGAACAGGACCTGATCGTGGCGCGTCTG
CAGCAGGATCCGCCGCGGAACGTTGCTGGTACGGTGTACGATTTTGTCGCCGAAGGGATC
GCCGAGCAGGCGGCTTATCTGAAAGCCTACCATGACGTGTCGCATCAGGTGATGACCGAT
CCGAGCGACAAAAATTTAAATGAACTGGCGCGCCTGCAGGAGCAGCTCGATAACCTGGGA
CTATGGCAGCTGGACAGCCGCATTAACGAAGTGATTGAGCAGCTGGGCCTTGACGCCAAT
GCGCAGCTGGCGTCGCTGTCCGGTGGCTGGCTACGTAAAGCGGCGCTGGGCCGCGCCCTG
GTCAGTGGGCCGCGCGTGCTGCTGCTGGATGAGCCCACTAACCACCTCGATATCGAAACC
ATCGACTGGCTGGAAGGTTTCCTGAAAACCTTTAAAGGCACGATTATCTTTATTTCGCAT
GACCGTTCCTTTATCCGCAATATGGCGACGCGCATTGTCGACCTCGATCGTGGCAAGCTG
GTGACCTATCCGGGAAATTACGATCAGTATCTCCTCGATAAAGAAGAAGCCCTGCGGGTC
GAAGAACTGCAGAATGCGGAATTTGACCGCAAGCTGGCCCAGGAAGAGGTGTGGATCCGT
CAGGGTATCAAAGCGCGCCGGACCCGTAACGAAGGCCGAGTCCGCGCGCTGAAGGCGATG
CGCCGCGAGCGCGGTGAGCGTCGGGAAGTGATGGGCAGCGCGAAGATGCAGGTTGAGGAG
GCTTCCCGTTCCGGCAAAATCGTCTTTGAGATGGAAAACGTCAACTATCAGGTTGACGGC
AAAGTGCTGGTGAAGGATTTCTCCGCACAGATCCAGCGCGGCGACAAGATCGCCCTGATC
GGCCCCAACGGCTGCGGGAAAACCACGTTGCTGAAGCTGATGCTCGGCCAGCTGCAGGCC
GACAGCGGGCGGATCCATGTTGGCACCAAGCTGGAGGTCGCCTACTTCGACCAGCACCGC
GCGGAGTTGGATCCGGATAAAACGGTGATGGACAACCTGGCGGAAGGCAAACAGGAGGTA
ATGGTTAACGGTAAGCCACGTCATGTGCTGGGTTATCTACAGGACTTCCTGTTCCATCCG
AAACGAGCGATGACCCCGGTACGTGCGCTTTCCGGAGGGGAACGTAACCGCCTGCTGTTG
GCCCGGCTGTTCCTGAAACCCAGCAATCTGCTGATCCTTGATGAACCGACTAACGACCTC
GATGTTGAAACGCTGGAGCTGCTGGAAGAGCTGATCGATGGCTATCAGGGGACCGTGATG
CTGGTGAGCCACGATCGTCAGTTTGTCGACAATACCGTGACCGAGTGCTGGATCTTCGAA
GGCGGCGGTCGTATTGGCCAGTACGTCGGCGGCTATCACGACGCCCGCGGTCAGCAGGCC
CAGTCTTTGGCGCAAAAGCAGACGGTCGTTAAAAAAACGACGGAAGTCGCTCAGCCAAAA
GCAGAAACTGTCAAACGCGGCGGGAACAAACTAAGCTATAACCTGCAGCGCGAGCTGGAA
CAACTGCCGCAGAAGCTGGAGGCTCTCGAGGCCGAACTGCAGACGCTGCAGGATCAGGTT
GCCGATCCCGATTTCTTCGGGCAACCGCACGATCGCACGCAGCAGGTGCTGGCGCAGCTG
GCCGAAGCGGAGCAGGCGCTGGAAGCGGCCTTTGAACGCTGGGAATATCTCGAAGGATTA
AAGAACGGCGCCTGAGCCGAGGAGTTGTCATGTGCGATCATCATCATGCTGCGCGACATA
TTCTATGTCCCCAATGTGATTTGCTGGTGGCTTTGCCGCAGCTTGAGCATCGCCAGAAAG
CCGCCTGCCCGCGCTGCGGTACAACGTTAACCACCACGTGGGACGCGCCTCGCCAGCGTC
CCACGGCGTATGCGCTGGTCGCGCTGTTTATGCTGCTGCTGGCCAACCTGTTCCCTTTTA
TCTATATGAAAGTGGGCGGCATCAGTAGCGAAATAGAGCTGCTGGAAATTCCCAACGTAC
TGTTTACCGAGGATTACGCCAGTCTCGGGACTTTCTTTTTACTCTTTGTTCAATTAGTGC
CGGCGTTTTGCCTGGTCACCATTTTGCTGCTGGTTAATCGGGTCAGAATGCCTGCCGGCC
TGAAGACGTTCCTTGCGCGAATTCTCTTTCAACTGAAAACCTGGGGCATGGCGGAGATCT
TTCTTGCCGGCGTACTGGTGAGCTTCGTCAAGCTGATGGCCTACGGTGATATCGGCATCG
GTCTGAGCTTTGTTCCCTGGTGTATGTTTTGCCTGCTGCAGTTACGTACTTTTCAGTGCG
TCGACCGCCGCTGGCTATGGGATGATATTGCCCCCATGCCGGCCATTACCCAGCCGCTGA
AGGTCGGGGTGACCGGTATCCGTCAGGGGCTGCGCTCCTGTGCCTGCTGTACGGCGGTGT
TGCCGGTCGATCAGACCGTCTGCCCGCGCTGTAACAGTAAAGGAACGGCGCGGCGCAAAA
ATAGCCTGCAGTGGACGCTGGCGCTGCTGGTGACGTCATTTATCCTTTATCTCCCTGCCA
ACATTATGCCGATCATGATCACCGATCTGCTGGGCGATAAAATGCCATCGACCATTATGG
CCGGGGTGATTTTACTGTGGAGCGAAGGTTCTTATCCGGTGGCGCTGGTGATCTTTATCG
CCAGTATTATGGTGCCGACGCTGAAGATGATCGCTATCGCCTGGTTATGCTGGAACGCCA
ACGGCAACGGCGCGCGAGATTCGGAGCGCATGCATCTGATCTATGAGGTGGTGGAATTTG
TTGGCCGCTGGTCAATGATTGACGTTTTTGTCATCGCCGTGCTCTCTGCGCTGGTCCGCA
TGGGAGGGTTAATGAATATCTATCCAGCCATCGGCGCGGTCATGTTTGCGCTGGTGGTGG
TGATGACCATGTTTTCAGCCATGACATTTGATCCCCGTTTACTGTGGGATCGTGAGCCAG
ATTCAAGCCATGAGGAAATACAACAACATGGAAAATAAGAGCGGAGAAGCGAAAGTGCAG
AAGGTGAAGAACTGGTCACCGGTGTGGATCTTCCCTATCGTCACTGCGCTGATCGGGGCA
TGGATCCTGTTTTATCATTACAGCCATCAGGGGCCTGAGGTCACGCTGATCACCACCAAT
GCGGAAGGGATTGAAGGGGGAAAAACCCGGATCAAGAGCCGCAGCGTAGACGTTGGGGTG
GTGGAGAGCGCGACGCTGACCGACGATCTCACCCACGTGGAAATCAAAGCCCGCCTCAAT
TCCGGGATGCAGAAGCTGCTGCACAACGATTCCGTCTTCTGGGTGGTAAAACCGCAGGTT
GGCCGCGAGGGGATCAGCGGTCTTGGGACATTGTTGTCCGGGGCCTATATTGAACTGCAG
CCGGGAACAAAAGGTTCGGTGCCAGCGCAGTATCCGCTACTGGATTCTCCGCCGCTGGCC
TCGCCGGATGCCAAGGGGATCCGTATTCTGCTGGAAAGCAGCAAGGCGGGCCAGCTGTCG
CCGGGCGATCCGGTGTTGTTCCGCGGCTATCGCGTGGGGTCAGTGGAAACCAGCACCTTC
GACACGCAGAAACGTCGTATAACTTACCAGCTGTTCATCAATGCGCCGAACGATCGCCTG
GTGACCACCAACGTTCGTTTCTGGAAAGACAGCGGGATCGCTGTAGATTTGACCTCGGCG
GGGATGCGCGTCGAGATGGGCTCGCTGTCGACGCTGTTTGGCGGCGGGGTGAGCTTCGAT
ATTCCTGAAGGACTGGACCTCGGCGAGCCGGTGGCGAATAAAACGGAATACCATCTGTTT
GACGATCAGAAGAGCATCCAGGATTCAGTCTTTACCGAGCATATCGATTACGTCATGTTC
TTCAAAGACTCGGTTCGCGGCCTGCAGCCGGGCGCGCCAGTGGAGTTCCGCGGTATCCGT
CTGGGCACCGTCGGCAAAGTGCCGTTCTTTATTCCGGGGCTGAAGCAGCGTTTGAACGAT
GACTATCGTATTCCAGTGGAAGTGCGGGTTGAACCGCAACGGCTGATTAATCAGCTTGGC
GGCGATCCGAATATTCGCGCCCACATTGACGATCTGATCAACCGCGGACTGCGCGGCTCG
CTGAAAACCGGTAACCTGGTGACCGGCGCGCTGTATATCGATCTCGACTTCTATCCGAAG
GCTCCCCCGCGCGGGAAAATACAGGAGTTTAACGGCTATCCGATTATCCCGACCATCAGC
GGTGGACTGGCACAGATCCAGCAGCGTCTGATGGATGCGCTGGATAAGATTAATAACCTG
CCGATTAATCCGCTGCTGGAGCAGGCGACCAGTACTCTGGCGCAGAGCGAGAAGACGATG
CAGCACGTGCAGACCACGCTGGATAATCTGAATAAGATCACCTCCAGCCAGTCAATGCAG
CAGCTGCCCGCCGATATGCAGACGACGCTGCGTGAGCTGAACCGTAGCATGCAGGGCTTC
CAGCCTGGCTCTGCGGCCTACAATAAGATGGTGGCCGATATGCAGCGTCTGGATCAGGTG
CTGCGTGAGCTGCAGCCGGTTCTGAAAACGCTAAATGATAAGAGCAATGCGCTGGTATTT
GAGGCGAAGGATAAAAAAGATCCACAGCCGAAGGGAGCGAAACAATGAAAAAATGGTTAC
TGGCGGCAGCCGTATGCGTACTGACGGCGTGCAGTAGCGGCGGGGAAAGCAAGACATACT
ATCAGCTACCGGTTGTGCAGGGCGGCGCGCAGAGCGCCGCCAGTCAGGGGGCACGTCTGC
TGTGGGTAGAGCAGGTCAGCATCCCGGATTATCTGGCGGGTAACGGGGTGGTCTATCAGA
CCACCGACGTGCAGTATGTGATCGCCAATAATAATCTGTGGGCCAGTCCGCTGGATCAGC
AGCTGCGCACTACGCTGGTGGCAAATCTCAGCCAGCAGTTGCCCGGCTGGGTAGTGTCGT
CCCAGCCGCTGGGGAGCGAGCAGGATACCCTCAACGTTGCGGTCAATGGCTTTCATGGTC
GCTATGACGGGCGGGTTATCGTTAGCGGTGAGTGGCTGCTGAAGCATCAGGGACAGCTGA
TTAAGCGCCCGTTTAACATCGTCCTCAGGCAGGAACAGGATGGTTATGACGCGATGGTCA
AGACCCTGGCGCAGGCGTGGAGCCAGGAGGCGGCTGCCATTGCCAGCGAGCTTAATCGTC
TGCCATAAGTAAAATTCATCATAATGATCTGCCGCGCGGTTCACCTGGGCCGCGCGGCAT
TTTTTTTGCCAGGTCAGTTCGTTACCGGCGGCTGCGCCGAGCGAACAAAAAATGAACTCT
TATATAGGTCACAAATATGACACTGGCGTGAATTTTGCGCATTGACGTTGCCTTCTTTTC
GCGGTATTCGTAACCCGTGGCTGCACAATTTGCGACCACTGTTTTCTTTTCCACCAGATC
AAAGAATGAGGGAAACGAGGCATGAAGAGACAAAAACGAGATCGCCTGGAACGGGCACAC
CAACGCGGATATCAGGCGGGTATCGCGGGAAGATCGAAAGAAATGTGTCCATACCAGAGC
CTGAATCAACGCTCATGGTGGCTGGGAGGCTGGCGAGAAGCCATGGAGGACAGGGTACTA
ACGGCCTGACACTGTCTCTTTAAAAAAGAAGCCTCCGCATAGCGGGGGCTTCGCCTTTTA
ATCGCTACTGAATGTTATCAGAAAGCGGAAGTATCCTGGAACAGACCCACTTTCAGATCG
TTCGCGGTGTAGATCAGACGATCGTCAACCAGCACTTCACCATCCGCAAGTCCCATAATC
AGACGACGGTTAACAATGCGCTTGAAGTGGATGCGGTAGGTGACTTTTTTCGCGGTCGGC
AGAACCTGACCGGTGAATTTCACTTCGCCAACGCCCAGCGCGCGGCCTTTGCCTTCGCCG
CCCAGCCAGCCAAGATAGAACCCGACCAGCTGCCACATAGCATCCAGGCCCAGGCAGCCC
GGCATCACCGGATCGCCGATAAAGTGGCAACCGAAGAACCACAGGTCAGGATTGATGTCG
AGTTCTGCCTCAACATAACCTTTATCGTAGTTACCACCGGTTTCGGTCATTTTGATGACG
CGGTCCATCATCAGCATGTTTGGTGCCGGTAACTGCGGGCCTTTCGCGCCGAACAGTTCA
CCACGACCAGAGGCAAGAAGATCTTCTTTTGTATAGGATTCGCGTTTATCTACCATGTTT
TCAGTAAGCCTTATTTTAAGTTCGGGACGCAGGATAGCTAACACGTGTAAGCTGAACAAG
TCCGATCAGTTAGAACTTGTCCCACCTAACCAGCGTAGCGGCCACGGAAAACGATGGCGA
GTCTCTTGCTGGGTCGCCTGCGCTATCCGCTCCTGAATGGTTTGTCGCAGCGTCTGTCCT
TCACCGTCCCACATCATCTGTGTCAACATCGGCAGCGCTTCGGTAATATCGTCAATGGCC
CAGATAGCAAACTGGTTGTCGGCAACGGCCTGACGTAGCTCGTGGCTCAGGCTGAGATGA
CGAACGTTGGCGGCAGGGATAATCACTCCCTGTTTGCCGGTTAAACCGCGCTGCTGACAG
ATAGTGAAGAAGCCTTCAATTTTCTCGTTCAGGCCGCCGACCGGCTGCACGCGACCAAAC
TGGTCGACGGAGCCGGTGATCGCGATGCTCTGATTTATCGGTACATTGGCCAGGGCGCTG
ATTAAGGCGCAGAGTTCCGCCATGGAGGCACTGTCGCCATCCACTTCACTGTAGGACTGC
TCAAAGGTCAGCGAAGCAGTGAAGGGAAGCTGCTGCTCCAGCTCCAGCTCGGACATCAGA
AAAGCCTGCATGATCATCATGCCTTTCGCATGAATGTTACCGCCCAGCTCGGCTTTACGT
TCGACGTCGATAAATTCGCCATCGCCAATGTGCACGACGCAGCTGATGCGTGAAGGTTCA
CCGAACGCGCGTGGATGACCGGGGAATTCGATCACCGACAGGGCGTTGATCTGCCCGACG
CATTCGCCTTCGGTTTCAATCAGGATCTGTTCCTGCAGGATTTCATCCTGCATACGCTCC
GCCAGGTAGCCTTCACGCCATACCCGGCGCGCCAGCATGGTCTGCATCGCTTCGCCGGTA
ATCTCCTCGCCTTCGCAGAAGGCGGCGGCCTCCCGCAGCTGGCGGGTTATCCATAGCGGA
CTGAGCGGCAGGGTCTCCTGATCGCCGGTATAGCGCGTTCCTTCATCGATCAGCAGAGGC
CAGGCATCGGCTGCCGGGCCCGGCAGCGCCAGCTGCTGCGCATTCTGCCATACCCACTGG
CACCAGGCCTTTAGCGTGTCGGCGTCAGCAAACTGCAGAGTGTCTTCATACTCGCTATAG
ATCGCCTGCGCAGCCAGCTCCGGCTCCATTTCCTGGAAATCGGCCAGCGATTCGCGTTCG
CCCACCAGGATGATTTTCAGACTCAGCGGCATGGAGGGAATGCTGACCGGCAGCGGACGC
GATTCATCCATAGAAAGCCAGTCAAAGCGCTGACGAGTCACCATATTTTTCAGACGCACC
CACAGCAGCGGTTGCGCCAGCAGTGTACGTAGCGAAAGCACAAGCACGCCGCCGTTGGCC
TGATGGACCAGCCCAGGCTGGAGGGTGATTGCACCGTTAAACTGGCGTACGCAGCCAAAC
AGCTGTTCCGCTTCTACCCAATCGGCCATCACGACCGGGGCAGTGCTGGCGAAATTATCC
TCAGCGCCCTGCGCCGGTGCGAGCGTCACCTGAGCGTCGGTTACCTCATAGCGGACGCCG
TAAAGCGGTGCGGCAGGCTCGTGCAGAGTCCGGGTTTCAGCCGCCAGCCATTGCAGATAT
TCCGGCTCTTCAGGGGCTTTCACTAGCATGAAGGAGGAGACTGCCGGCGTGTACAGCAGC
TGCTCAAGCCCATAGAACAAACGCGGCTGCAGATCGCCCGAGAGGGAGGGGGCCGGATGG
GAAAGTTCAGCTTGAGCAAACAGCGCCTGGTAAGCTTCCAGATCAGGCGCAAGGTCGGTT
CGGGTCAGTTTCGTAATGGTCAAAGTCGCTGTTTTTTAGTTAGATGTAAAGCGCGCAATT
ATACCTGATGCCGCGACCGAGCACACGGAGGATTATGGTTACCCTGATGATTACCCGGTC
GCAGACTTCACGAATAATGATTTATATTCAGCACATCAGAAAAAAACTGATATCCTGAAA
TGAGTTACACGGTCACATTGAGATCGCAATGAAATATCAACAACTGGAAAATCTTGAAAG
CGGCTGGAAATGGAAATATCTGGTAAAGAAGCACCGGGAAGGTGAGCTGATTACCCGCTA
CATTGAGGCCAGCGCTGCGCAAGCTGCGGTAGATGACTTGCTGACGCTCGAGAATGAACC
TGTGCTGGTGCATGCCTGGATTGAGCAGCATATGAATCCGGCGCTGATGAACCGCATGAA
GCAGACTATCCGCGCGCGACGGAAACGCCATTTTAACGCTGAGCATCAGCATACGCGTAA
GAAGTCTATCGACCTTGAGTTTGTCGTTTGGCAGCGTCTTGCTGGCCTGGCGCAGCGGCG
GGGCAAAACCTTGTCTGAAACCATCGTCCAGCTGATTGAAGATGCCGAGCACAAAGAGAA
ATATGCCAGCAAAATGTCGAGCCTGAAGCACGATCTGCAGGTACTGTTAGGGAAAGAATA
GCCAGGTAGGATCGTCGACCCGCCTGCTGGTGGTTGCCCTGGCCGGGGGCTGCTTCACAG
CTCTCAGCCGCTGAAGTGGGCGAGAGGGCATAAAAAAAACCCGCCGAAGCGGGTTTTTTT
ATCGGTTATAACTTAAGCCGCCGGCTGAGTTACAACTTCTTTGTAGCCTTTAACTTCGAT
CTCTACACGACGATCCGGAGCCAGGCAATCGATCAGGGCAGCGCGAGCTTTCACGTTGTC
ACAGGTGTTGCCAGTAACCGGGTTGGATTCACCCATGCCGCGAGCGGAGATTTTGCCAGC
CGGGATGCCTTTAGCAACCAGGTAGTCAACAACGGACTGAGCACGTTTCTCAGACAGCTG
CTGGTTGTAAGCTTCGGAACCGATGCGGTCGGTGTAGCCCAGAACAACAGCGGAACCGTC
TTTCGGATCCATGTTGCTCAGCTGAGTGTACAGCTGATCCAGAGCCTGCTGACCTTCCGG
TTTCAGGGTAGCTTTGTTGAAGTTGAACAGAACGTCAGACTTCAGGGTGAAGTGCTTGGT
AGCCACTTCCGGAGCCGGAGCCGGAGCCGGAGCAACAACCGGTGCAGCATCTTCCTGACC
GAAGCGGTAGGAAACGCCCAGGCTCAGCATGCCGTTATCAGGACGGGTACCCACAGTGCC
CGCGTCGCCGATGTTGTTAACCCACTGGTATTCCAGACGGGTAGCGATGTCACGAGTAAC
AGCCCACTCTACGCCGCCAGCAAATACTGGGGAAACGCCAGTGTCGTGTTCGCTACGGGA
AACGCCGGTAGAAGCGTAGTTGCCTTTGGAGTCAGCGCGCCAAACCATGCCGCCCAGACG
GGTGTAGATGTCCAGATCGTCAGTGATCGGGTAACCCAGTTTAGCGGTCAGCTGAACGCC
CTGAGCTTTGAAAGCACCGTTGTCAACGCTGCCTTTATATGCCATACGGCCCAGCCAGTC
ATAACCCATTTCGAAACCGAGGTACGGGTTAACCTGGTAACCACCGAACGCACCAGCACC
AAGCTGATCGTTACGGGTCGGACCGTTGTTGTTCTGGAAACCGTTACCGTAGAAACCGGT
GTCGTGATACTGGGACCAACCCAGTTTACCACCTGCATACCAGGTGTTATCTTTCGGAGC
GGCCTGCGCTACGGTAGCGAAGCCAGCCAGTGCCACTGCAATCGCGATAGCTGTCTTTTT
CATTTTTTGCGCCTCATTATCATCCAAAATTCGCCATGAAGTTACAAAAGACCTCACGGT
TAAATCCTTCACCGGGGGCGTGACTTGTTGTTAACTATGCTGATACATGCAGCGTAAGCC
GATCACCCCTGGCGATGTAAAGTCTACAACTTAGTTCGAAACTTACAAGTGTGAACTCTG
TCAGGCATATGAAAAAAAAGGGTTGTGTACACAATATTTAACAAATATGGTTGATTTTCG
TACACGAAAAAAAGACAGAAATCCCCGTGTGGCAGGCATTCCGCGAAAAAGACCATAAAA
AACGCTGTACCTTTCCCAGCGGTAAAAAAAATTCCAGGAATAATCCTAATTTCACTCAAT
GATACAAATTTGAGTGAATTTTTAGCCCGCTGAGTTGTCTGCCGAGCGTGCCCTGATTTC
GCACCGGGCGCATGATGAATCCCATCGCGGACCCTACCTGGGCAGCGTTAACGAGACGTT
CATGTTCGTCAGCGGTTAACTCCTCCGCCAGCCAGCAGATAACCACACTATAATTACCCG
TGCGCAGGGCACGGATCATTGAGTCTATGGTATGGCAGGGAGAGAGCTGGCTAATTTGCA
TGACCTTGGACAGCGGCAGACCGGCGGACTGAACCCATTCGCGGCTGAGCTTTTGTTGCG
GCGTGAGCCACAGCTGCCAGCGCGACTGTTGACCCAGCTGCTGTAATAAAGGTAGCAGCA
ATAACTGCGTCATCATGGGTTGATCTTCACGATAGACAATTTCACTGATCAGCCCATTGG
TGTTCTGTTCGCCAGAACGATGAGCGTAGTGGCCTGCCGGAGCAGAAGCCTGTGCTGAAC
GGTTTGCGTGAGCTGAAGTAAACATAGTCTATCCCGCCTTTAGTTACTGTATGCATATAC
AGTATCTTCGCCAGGGGAAAAGATCAACCGCAATTTGCCATTTTGCTGCCGGGAATTTAA
TCGCTTCTCGTGGTTCCTTATCTGTCAAAAGAAGCCCCTGCATTATCCAATCCTTAACGC
GCGCTAATGGTTTCATTTCTCCCTGTCGATTGCTGCAACGCTTGCGATTTTCTGAAAGCG
TCTCGCAAAACCGCATTCTGGTGAAAAAGTCGGCGAAAATCATCTTGCTGCTGCCCGGGA
AGTCCCTTATGTTTTCTCTTAGCGGATCCGTTAACAACTTAAGTTTAATTACATGATTAA
CAAAGGAATGATCATGAGAAAACTAGTTTGTCCGCGGCTCCCGCAATTTCAGGCCTGCGT
CTCACCGCTGGGTCAACTGCATACTCGTCCGCTCTTTGGCGGCTACAGCCTGGCTATTGA
TGATACGGTATTTGCGATGGTGGCCGAGGGGAACATTTATCTGAAGGCCTGCGAGCAGAG
CGCTGCTTATCGGGTGGAACATCGTAATCCTCTGTTAACGCTGCGCCGACACGGCCGCAT
AGTGCCGCTGAAGTATTATCAAATTGACGACACTTTATGGCGCGATGAGCAGCAGCTTTT
TCGGCTATCGCTACTGTCGTGGCAGAGTGCGCAGCGCGAAAAGAACTGCCGACGGGCGTC
GGGCCGCCTGAAGGATTTACCCAATATCAGCTTTCATATGGAATTGCAGCTGATTCACGC
GGGCATACCGGACGTTAGGACGTTGCGGGAAGTTGGTGCGCAGGAGGCATGGCTGAGGCT
ACGCGTAAATAATGCTTCTTTATCGCTGAGCGTATTGCTGGCGCTGGAGGGGGCGATTGC
CGGGGTACATGCCGCCGCGCTCCCGACGCCACGGCGTCAGGAGCTTCTCGAATGGGCGGC
TACCCGGTAGCGGAAAAGCCTTGTTATTCGGTTTGGGCGTGGACCCGTTGCTGCAGGCGG
CAGATTTCAGGCAGCAGCGCCAGCAGCAGGCCAATCTGCTGTAAGACCAAGGGTTCCTTA
CTGTCCGCGCGCGGTTCCAGATGATGGATCCGGCTTTGCAGGCTGTTCAAAGCCTGTTGC
ACCCGCTGTTCATCCGCGGGGGTATGGTGCAAGGCGTCATCCACATAACAGACTGCATCA
TCCAGCAGGGCGAGGATTTCCGGCGTGGACAGTTTTTCCCGATGCGCGCCAAGAGCGGAG
ATGTAGCTGGTGAACGTGTGGTTAAGGCATAGCAGACGAAAGGCGGTTTCTCGCTGGGTG
GCATCCGCGCGTGGTTCAGTCGATAAGTTCGAGACGACGGAGGCCAGCTCAGCATCACGG
TTGTAGGCGTCACGACGCGCGACACGGTAGGCCAGCCGGTTGTCGCGGCCCTGATGATAC
TGCTCCAGAATCGCGTCCAGATAGCGGCAGTTCGCGTTCATTGCCCGGTCCAGCACCCGC
GGCAGGTTGCGGAATTTCCAGTCCGGCCAGATGAAGCTGACCGCTGCCCAGGCGATGGCG
CAGCCGATCAGCGTATCAATGATACGCGGCAGCGCGACTTCAAAGCCCTCGCCAAGCAGG
TTAAAGCACAGCAGCACCAGCAGCGTAATAAACATCGTGGCATGGGCGTACTGCACGTTA
CGGAAGGCAAAAAACAGCACGCCGGTCAGGACGATCAACAGCAGTTGCCCTTCAACAGAG
GGAACCAGCAGCAGGACCGGCAGGCCGATCGCCACCCCAACCAGCGTGCCGATAATCCTT
AGCGCCAGGCGATGGCGGGTGGCGTTATAGTTCGGCTGACAGACGAACAGGCTGGTTAGC
AGGATCCAGTAGCCATGCTGGAGCCCGGTAAACTGGATAAAGGCATAGCCGGCGCAGAGC
ACCAACGACATACGTACTGCGTGGCGGAAAAGGGCCGACTCTGGCGACATATTGCGCTGC
AGGCGCAGCCAGATATCGCTCAGACCGCCGAGTCTGTCGTCGGCCAGCAGCGTCTCGGTA
TTACTCCCGGCAGGCGCGGTGGTTTGCACCGATTCAATGGTGGCCAGCTGAGCATCGATA
GCGCGCAGGTTATTCAGTAAATACCCGAGGGCGTTGAGCTGCTCGTCGGATGCGCCGCCG
GCGCGCACGCGCTCAAGTGCCGCATCGAGATGCATGAACGCCCGTTCAAAATGGGCATCA
TGCTGATAGGGTTCGCGTAACAGAATCGCCCGCGACAGTTTCTGGCAGGCCTGCGCCTGC
ATCGAAAGCATACGCTGGAAACGGAACATCACATCGCTATAGCGAAATTGATCGCGTAGG
GTTTGATACTGAATATGCGATGAGCTGGCGCGTTCATGAATATCCTGGGCCACAAAGTAG
TACTGCAGGGTGCGGCGGGTTCCGCGCTGGCCCCGATCGCCTCGCAGTCGGGTTAGCAGC
GAGACCTTGGTTTGGTTAAGCGTAGCTACCAGCTGGCCATTAGCGAGCGCCAGATCGTAC
AGCGGCGCCTGGCTCTCATCCTCAAGGTCAGGATCAAACAGCCGGGATTTGAGCTCAAGA
TAGCGGGCCAGCTGCTCATAGCTACGCGCCAGGTTGTCCTGCAATGGACGAATCGGAAAG
ATCAGGTGCCCGGACAGCGTCAGCAGGTTGTACCACACTGCCCCCGCCAGCAGGAACAAC
GGCTGCAGATACCAATGATCGTACAGCGTGACGCCGAGCATGGTGTAGATGGCGATAAGC
AGGGCGCCGAAGGCAATGGTCGCATAGCGCTGACCGAGGCCGCCAAGCAAAATAAAGCCG
ATGGTAGACACGGTCAAACCAAGGGCAAACAGCGGCGGCCACGGAAACAGCAGCTCCACG
GAGGCGGAGGCGATAAAAAAGCAAACCAGAGTAATGGCAAGATTACGCAGACGGCCGGCC
AGACGGTCGTCAAGGTCGGTCAGAGCCGCAGCCACGACGCCGAGGGTGAGGGGGATGGTC
AGTTTGACTTCGCCGATCCACCAGGGAAACAGCGTTGTGCCGCAGAGCGCGATAAAAATT
CGTACGTTATAAAGCCAGGCGCTGTTCCAGGTGTAGCGGCGTAGCAGGGGGCTAATCATG
TCCGTGTTCCGTTCGGTTACTGAAAGCGACGACGCGCATTGGCTTCACGCGCAGCACGCG
CGGTTTCCACAGAAACGACCCGGCGACCCACCGGCCAGAGGGCGATGGCGGCGATTTTGA
AATTCGCGATCCCCACCGGGATGCCTATGATAGTCAGGCACTGAGCTATACCGCTGAAAA
TGTGCATCAGGCAGAGCCACCAGCCGAAAAAAATGAACCACAGAATGTTCAGAACGGTAC
CGCCGGCGTTCAGTAGACCGTTTTTGCGCCCCGGCTCGAGCTCGTCAACATGAATCGCCT
CGTTACCGTAGGGAAATAACGAAAGGCGAGTGATTTCCCAGCAGGAACGAGTCAGCGGCA
GCGTGACAATCAGAATGATGCTGACCAGGGTGGCGAGTAGCCAGCCTAGAGTGGTGGCGA
AACCGCCAAGGATAAAGTTCAAAATATTCAGAATGGTACGCATAAAGCCTCGGTTTTGCC
CGGTGGATAATAAGACCTGATGATTGTAACGTTTTTTTGCGCTGGAGCACCTGGTCCGGG
GCGGTTAAACTGAAAAACAATCCACCCTGATTGAAAATCGACATTACATGGAACTTAAAG
CGACAACATTGGGCAAACGCATGGCTCAGCACCCTTATGATCGGGTGCAGCTACTGAACG
CCGGGGTAAAAGTTTCCGGCGATCGTCATGAGTATCTTATCCCTTTCAATCAGTTATTGT
CAGTGCATTGTAAGCGCGGTCTGGTCTGGGGCGAACTGGAGTTTGTGCTACCGGACGGGA
AAGTCGTGCGTTTGCACGGTACCGAGTGGAGTGAAACGCAGCGCTTTTATCATCATTTAC
ATACGCTCTGGCAGCAGTGGAGCACGGAGATGAGCAATATCGCCGCCGGCGTGCTGAAGC
AGCAGCTGGCGACGATCGAGCACACTCGCGCAGAAGGCAAGTGGCTAACCCGTCAGCAGG
TGGCGGATGTTCAGGATAATATACGCCATGCGTTGACTGGTTTGCCGATGCCCACCAGTC
GGCTTGATGCCTTTGATAACTGCCGGGAGCTGTGGCGGGAGTGTCAGCGCTGGTTAGGCG
ATATTGAAGCGACGCGTCTGGCCCATAACCAGGCCTTTACCGAGGCGATGCTGGAGCAAT
ATCGCGAATTTTTTGATAGCGTTGAGTCGTCCCCGCTCAATGCGTCACAAGCGCGTGCGG
TAGTGAACGGCGAGCGCTCCCTGCTGGTGCTGGCGGGAGCGGGCAGCGGTAAAACCTCGG
TACTGGTGGCGCGAGCGGGCTGGCTGCTGGCGCGGGGAGAAGCCGCGGCAGATCAAATTT
TGCTGCTGGCATTCGGCCGCCAGGCGGCGCAGGAAATGGATGAGCGGATCCGCGAGCGTC
TGGCATCAGATGATATTACCGCGCGTACTTTCCATTCGCTGGCGTTGCATATTATTCAGC
AGGGCAGCAAAAAAGTGCCCACTATCAGTAAGCTGGAAAGCGATACTGCGGCCCGCCACG
CATTGCTGCTGAAAAGCTGGCAAAAGCAGTGCCAGGAGAAAAAAGCGCAGGCGAAAGGTT
GGCGCCTGTGGCTGGAAGAAGAGATGGGCTGGCAACTGCCGGAGGGGGACTTCTGGCAGG
ACAAAAAGGTGCAGCGGCGGATGGCCAGCCGGCTTGACCGCTGGGTGAGCCTGATGCGCA
TGCACGGCGGCTCCCAGGCGGAGATGATTGCCGGGGCGCCGGAAGCGGTACGCGACCTGT
TCAGTAAACGGGTGAAGCTGATGTCGCCTCTGATGAAAGACTGGAAAGCGGCGCTCAAGG
CCGAGAATGCGGTCGATTTTTCCGGCCTGATCCATCAGGCGGTCAATATTCTCGATAAAG
GCCGCTTCGTCAGCCCATGGAAACACATTCTGGTGGATGAATTTCAAGATATTTCGCCGC
AGCGAGCCTCGCTGTTGGCCGCGTTACGCCGGCAGAATAGCCAAACCACGCTCTTTGCCG
TCGGGGATGACTGGCAGGCGATCTATCGGTTCAGCGGGGCGCAGCTTTCTCTGACCACCG
CATTCAACCACTACTTTGGCGAAGGGGATTGCTGTGCGCTGGATACCACCTATCGCTTTA
ACGGGCGTATCGGCGAAATAGCCAATGGCTTTATCCAGCAAAATCCGCATCAGTTAAGCA
AACCGCTGAACAGCCTTATGGCAGGTGATAAAAAGGCCGTCACGCTGTTAGCCGACGACA
AGCTGGACGATCTTCTGGATAAGCTGAGCGGTTACGTTAAGCCCGAGCAGCGCATCCTGC
TGCTTGCCCGTTATCACCATCTGAAGCCTGAGGCGCTCAACAAAGCGGCGACGCGCTGGC
CGCACCTGCAGCTTGATTTTATGACGATTCATGCCAGCAAAGGTCAGCAGGCTGACTTTG
TCATTGTGTTGGGACTACAGGATGGGGAGGATGCGTTTCCGGCCCCGGCGCGCGAGTCGA
TTATGGAGCAGGCGCTCCTGCCGCAGCCGGAAGATTTTCCGGATGCGGAGGAGCGTAGAC
TGTTGTACGTGGCGCTCACCCGCGCTCGTCACCGGGTATGGCTGTTATTTAACAAGGCGC
AACCTTCGCCGTTTGTCGAGATCCTGCAGGCGCTGGATGTGCCCGTGGCCAGGAAGCCGT
AATCGCGGCTCGATTATTTCAGGCGCTCGGCAAGATAGCGTGGATAATCCGGGATCAGAA
TATCTAGCGGTTGACCGAAGTGCGGCGACTGGATAATAAAGTCAGCGGTGGAGACGTTAG
TGGCGACCGGAATGTTCCAGACGGTGGCCAGGCGCAGCAACGCTTTGACATCCGGGTCGT
GGGGAACGGCGTTCAGCGGATCCCAGAAGAAGATCAGCACGTCGATTTTGCCTTCTGAAA
TGAGGGCACCCACCTGCTGGTCGCCGCCCATCGGACCGCTCAGCATGGCATTAACCTCCA
GGCCGGTAGCCCGGGAGACGAGATTACCGGTAGTGCCGGTAGCATACAAAATATGTTGCG
CCAGCTGCGCCTGATGGCGAGCAACCCATTTCATCAGCATATCTTTGCAGTGATCGTGAG
CCACCAGCGCGATATGTTTTTGCGCAGGCAGGGTACGTGTTGTCAGTTCCATATTTTCAT
TCCACATTTTGACCTGCAAACAGATTACTGAATGTGGCTGTCGCTGCAAGCATCGGGGAT
GAAAATTTTGCTGAATCTGTGGGTTAGGCTGGATGGCCCCCTGCTGCGGATTAGCATACA
CTTAAGTGAAATAGCAGGAGGAAACCATGAAAGAGAATGATATTGCTGGCATCCTGACCT
CGACACGGACGATTGCGCTGGTCGGAGCCAGCGACAAGCCTGACCGTCCGAGCTACCGGG
TCATGAAGTATCTGCTGGATCAGGGGTATCACGTTATCCCGGTTTCGCCGAAGGTGGCGG
GCAAGACGCTGCTGGGACAACAGGGGTATGCGACGCTCGCCGACGTTCCGGAAAAGGTCG
ACATGGTTGATGTCTTCCGTAATTCAGAAGCGGCGTGGGGCGTAGCGCAGGAGGCGATAG
CCATCGGCGCGAAAACGCTATGGCTGCAGCTGGGGGTGATCAATGAGCAGGCTGCGGTGC
TGGCCAGGGAAGCCGGATTGAGCGTAGTGATGGATCGCTGCCCGGCCATTGAACTACCGC
GACTAGGGTTGGCGAAATAAAATAAAACCCCGCGTTAGCGGGGTTTTATTTTAGTTGCGA
AGGCGCGGAGCCTGCAGCTGCTGACGAATCGTTTTGGCCAGTTCGTCAAGGGACGGCTGT
TCCGGGTGTTCGTCGCGGGTTTCGCTGCTCAGCTGCGCTTCTGCCAGATAGGTGTGAATC
GGCTGGCCATCATCATCTTCCATCACCACATGGTACCAGGGCGCCGCGCGCAATTCGTCA
TTGGCGGCAATTTCATCCTCTTCCGGCTCCGCGAGCGAATACTCGGGATCGACATCGACG
ATGACGCCCAGGTAGCCCAAGAGCGTATGGCGGACCTGTTGGCCGATACCGAATTTGCTG
GCTATCATAGGCACCTCCTGGGAAACATGAATACTCCCTATATGAGGCTCATGTTTCGTT
TTTCAAGTTACATGACGCGACAGGCAAACCCCTTCAGATACAGCCCTTCCGGGTAGGTTG
CGATCACCGGGTGGTCGGCAGCCTGACGGAACTGTTCTATAAATTGTACATCACGCCCGG
CATCAATTGCGGCATCGGCGATGATTTTCTGAAATAAATCGGTGGTCATCAGCCCGGAGC
AGGAGAATGTCAGCAGCACGCCGCCGGGGTTCAGCAGCTGGATCGCCAGCATATTGATAT
CTTTATAGCCGCGGCAGGCGCCCATCAGCTGGCTTTTATTTTCCACGAACTTCGGCGGAT
CCATCACGATCACGTCGAATTTCTCTCCCTGATCGCGGTATTTACGCAGCAGTTTGAACA
CGTCGTCGCGCACAAACTCCGCTTTGGACAGATCCAGTCCGTTGATCTCCACGTTCTGGC
GGGCAACGTCGAGCGCCTCCTGAGAGGTATCCACGCTGGTGACCTGGCGGCAGCCGCCCA
TCAGCGCCGACACCGCAAAGCCGCCGGTGTAGGAGAAGCAGTTCAGCACCCGTTTATCCG
CGACATAGCGGCGGGTGGCCAGGCGGCTGTCGCGCTGGTCGAGGTAGTAGCCGGTCTTGT
GCCCGCCCTGGATATCGACCAACAGCTTCATGCCGTGCTCGGTGATCGGCAGCAGCGCCG
GGGGCAGTTCGCCCACCACCGGCCCCTGGGCCAGCTCCAGTCCCTCTTTTTTACGCACGG
CGACATCGCTGCGATCGTAAATGGCGCAGTCCGGGAACAGGTTCTGCAGGGCGCTGATGA
TGGCGGCGCGCTGGTATTCGGCGCCTGCGCTGAGCAGCTGCAGCACGAAAAAGTTGCCAA
AGCGGTCGATAGTGACGCCCGGCAGGCCATCGGACTCGCCGGCGATCAGGCGGTAGCTGT
CGAGGCCATCGCGCTCGGCCAGCCAGGCACGCCAGGTTTGCGCCTGCTGCAGACGGCGTT
CAAAGAAGGCGCTATCGATGGCTTCATTGCGGTCGAAGGTCCACACGCGGGCGCGGATCT
GCGACGACGGCGAGTAAGCGCCGCGGGCCAGCCATTTTCCCTGATGGTCAACGATATCGA
TGGTTTCACCGCTGCGGGCTTTACCTTCCATGCGGGCGACGCCGCCGGAGAATATCCACG
GATGGCGACGCAGCAGGGATTTCTCGCGTCCTTTGGCTAACACTAAGCGGGGGAATAGGG
AATCTGTCATGGGGCTACCTTTAAGCAACGGGAATGTCGGCACCGAAAAATGGCGCGTAG
ATTAGCACACCTGGCGCACGCAAGCATCTTTCGCCCGGCAGGCACAGGTGAGCGTTTCGG
CACAAAATGCAGGCGCTTCGGCACATTCAGCTGGTGCGGACTCTCATACCCTGTTTTCTC
ACCCCAACGAGGAGCAGACGATGAAAACAGGTATCCGCATGGCTGTGGCGATGGTAGCGG
CTGTGAGCAGCGGCGCGATGGCCGCGCCGTTTAGCGTAAGCAGCAATGATATGCGTGACG
GGCAGCCGCTGGCCCAGCAGCACTGGTTTGCCGGTTTCGGCTGTACCGGAGGCAATGTCT
CTCCGCAGCTGACATGGAAAAACGCCCCGGCGGGCACTCGCAGCTTCGCGGTCACCGTCC
GGGATCCCGATGCGCCTACCGGCAGCGGCTGGTGGCACTGGACGGTGGTCAATATCGCCA
GCAGCGTCTTTTCGCTGCCCGCTGGCGCGGGAGATAAAAACAGCGCTACACTGCCGGGCG
GAGCGGTCCAGGGCCGCAACGATTTTGGCTATGCCGGCTTCGGCGGCGCCTGTCCGCCGG
CGGGAGATAAACCGCACCGCTATCGCTTTACGGTATGGGCGCTGGATGTCCCCACGCTGC
CGGTGGATGCCGGGGCCAGCGGGGCGCTGGTCGGCTATCTGTTACATAGCCATGCTCTCG
CCAGCGCACAGTTGACGGCGATGGCCGGGCGTTAAAATAAAAGGTCGGTCTGATGGAGAG
TATCCGCTTTCAGCATAACGCCTTAACCGCGGCGGAGATCACCACCCGACGGCTATGCAG
ACTGCATCGCGTGCGGCTGTTCTCCCCGGCGCTCTGTCGGGTGAAACGCGGCAGCAAAGT
GATTGTGCAAGGGGAGAGCCGGGTGCTGGCGACTCCGCAACAGCTGATTGTTTTGCCAGC
TGACGTGGAACTGGAGGTGATTAACCAGCCGGAGAATGGCCTCTTTTGCTCCGATCTGCT
ATCGCTGACGCCCGAGCTGCTGACGAGGTTTAAGACTCGTTATCTCAGCGAACCACCGCC
AGGGCGCCTGACCTCGCTCTGCGCACCGGTGACGACAGAGCTGGCGTTTATGTGGCAAAG
CGTTCTGCAGGCGGTGCGGGAGGGATTGTCCGTCGCGCTGCAGCAGCACCAGACCATGGG
GCTGCTGCTGGCCCTGCATGAGGCTGGCTATGCGGGCCCGCTGCTCGTCGAGCGGCAGCA
GGATCTGTCGGCGCAGGTGCGGCAGCTGATTATGCTGTCGCCGGCGCAGGCATGGAGCGT
GTCGCGGGTGGCGAAAATGCTCTTTCTCGGCGAGTCCACGCTGCGCCGTCGGCTGCAGCA
GGAATCGCAGAGTTTTCGCCAGATCGTCGAGGAGGTGCGGATGGCCCACGCCCTGGGGCA
GCTGCAGACGACCTCGCGGCCAATAGGCGAAATTGCGCAGAACAGCGGATATCAGTCGGG
ATCGCGCTTTACCGCGCGCTTCCGTCAGCATTATGGTTTACTGCCGAAGCATGTACGCTG
AGCGAATTTGCTATCCTCAGCGTATAGCGTGAGCGAAAAGGAGATGATTATGGCCAGTAT
CTGCACAATGGCATGGGTTTACGGTTCGGTTCAGGGCGTGGGATTTCGCTATTCCACGCA
GCGGGAAGCGCTGCAGCTGGGGGTGACCGGTTATGCCCGTAATCTGGATGACGGCGGGGT
GGAAGTGCTTGCCTGCGGCGAGGCGGAGCAGGTGGAAAAACTCATCGCCTGGCTTAAAGC
CGGGGGGCCGCGCAGCGCGCGGGTTGACCGAGTGTTAACCGAACCCCATCAACCCACCCG
CAGCTGGGACAAATTCGCGATCCTCTATTAGATGCACTTCACCGGCTTCGGCAAGCCGGC
GATTTTAGTCGCCTGTTTGGCGGGTCCTTTCGGGAACAGGCGATAGAGATAGCGGCTGTT
GCCTTTCTCTTCGCCAAACTTGTTGGCCATCGCCTTGACCAGCATACGGATCGCCGGAGA
GGTGTTAAATTCAAGGTAAAACTCGCGCACAAAGCGCACTACTTCCCAGTGTTCAACGGC
GAGCGTTATCCCTTCCTGCGCGGCAATGACTTCCGCCATCGCCTCGCTCCACTGGGTGGT
ATCTTTCAGATAGCCTTCGCTATCCGTTTCAATTTCGTTGCCTTCAAAAATAAACATGAT
TTTTCACATACCGCCTGAAACTGGCCGCAGTGTAGCAAAAAAAAAGGCCCCGCATAAGCG
AGGCCTCTGTTAAGCAGGGGAGCGGTTAGTCCCGGCTGGCGAAGCCCAGGATGCTCAGCA
GGCTGACAAAGATGTTGTACAGCGAGACATACAGACTGACCGTCGCGCGGATATAGTTGG
TTTCACCGCCGCGGATAATGTTGCTGGTCTCGAACAGGATGGCACCCGAAGAGATCAGGA
TGAACACCGCACTAATCGCCAGGTGCAGCGCCGGCAGCTGCAGGAACAGGTTAGCGACCA
TACCAATCAGGACGACCACCACGCCGGCCATCAGCATCCCGCCAAGGAATGACATGTCTT
TACGCGTCGTCAGCACATAGGCCGAGCAGCAGAAGAAGACCAGCGCCGTGCCGCCCAGCG
CCAGGCTGATTAAATCGCCCATGCCGGCAGAAAGATACGCGTTCAGCATCGGCCCAAGGA
TATAGCCGAGGAACCCGGTGAAGGCGAAGGCGGAAATAATCCCGGTGGGTTTATTCGCCG
TTTTGTAGGTCAGGAACATCAGACCGTACATCCCCACGAGGGTCAAAATGAGACCCGGCG
AAGGGAGCATCAGCACTGTGCTGGCGGTGGCGGTGATAGCGGAAAACGCCAGCGTCAGGC
TGAGCAGGAAGTAGGTGTTACGCAGAACCTTGTGCGTGCTGAGCAGCGAGGAACGGTCAC
GCGATGATGTAATTATGCGATCCATGAGTCACTCTCTTATGACAGATGTAATTAGGGATA
AAGAATAAGAAAAACAAGCGTGAAGCCCTAATGCTTTTACCCATCTTTACTTAGTTTTTA
CCGCTTTTGCCTGGCATAAAATTCTATATAGATAGGGAAAAGCGATATATTTTCGCTTTT
CGCGTCGCTGAGCCGATCGAAATCTTATAGGTCACTGAAAAATATTGCCTTATGGCAGTT
CTGCGACTAAGTGTGGAAGAGGGGGATTACCCCGTACGTCAAAGGCAAAGGGAAATGACA
TTACACAAAAAAAATCACATCACCCGAACACTCCTGGCTGTCAGTATGCTGGCTATGAGC
GGCGGGGCGCTGGCGGCGCAGGTGCCGCCGGGCACCCAGCTGGCGGAAAAGCAGGAGCTG
GTCAGAAATAACGGCAGTGAACCGGCGTCACTCGATCCGCATAAAGTCGAGAGCGATGTT
GAATTCAATATCATTAGCGATCTCTTTGAAGGGCTGGTTAACGTGTCGCCAGCGGGGGCG
ATCCAGCCGCGACTGGCGGAACGCTGGGAAAACAAAGACAACCTGTTATGGACCTTTCAT
TTACGCCCCGGTCTGACCTGGTCCGACGGCACTGCCATTACAGCGCAGGATATCGTCTGG
AGCTGGCAACGGCTGGTCTCGCCGGCAACAGCCTCCCCCTACGCGAGCTACCCTGGCAAT
ATGCATATCGCCAACGCCCGCGAGATTGCCCTCGGGCAAAAGGGACCCGAGACGTTGGGG
GTGAAAGCGCTGAACGACACCACGCTGCAGGTCACTCTGACCCAGCCGAATGCCGCCTTC
CTGGCGATGCTGGCGCACCCTTCGCTGGTACCGATCGACAAAGTGCTGGTGGAGCGGTAT
GCCGATAAATGGACCCGACCAGAGCATATCGTCACCAGCGGCCCGTATAAGCTGTCCCAA
TGGGTGGTGAATGAGCGGCTGGTGGCTGAACGTAATGCAAAGTACTGGGATAATGCGCAT
ACCGTTATTAATAAAGTGACTTACCTGCCAATCTCTTCGGAGGCCGCCGATGTCAACCGC
TACAAAGCAGGGGAGATTGATATTGTCTATACGGTGCCGATCAATCAGTTTGCGCAGTTG
CAGAAAACCATGGGCGACCAGCTGGACGTTTCGCCGCAGCTGGCGACCTATTACTACGAA
TTCAATACTACCCGGCCGCCGTTTAACGACGCCCGTGTGCGTCGCGCGCTGAATATGGCG
CTTGATAAAGATATCATTGCCGGAAAAGTGCTTGGCCAGGGCCAGCGCCCGGCCTGGCTG
ATCGGTCAGCCGGATATCGGCGGCGTGACGCTGCATAACCCGGACTACGCCAGCTGGCCG
CGTGAGAAACGGATTGCCGAGGCGAAAAAACTGCTGGCGCAGGCGGGGTATGATGAAAGC
CATCCGCTGGTCTTTACCCTGCTCTATAACACCTCTGAGTCGCACCAGCGTATCGCCATT
GCCGCCAGCTCTATGTGGAAGAAAAACCTCGGCGTCGAGGCGAAGCTACAGAACCAGGAG
TGGAAGACGATGCTGGATACCATGCATACGCATAACTTCGACGCCGTCCGCTACGCGTGG
ATTGCCGACTACGACGATGCCGCCACCTTCCTCAATACTTTCCGTACCGGGGATAGCGAG
AACACCAGTCAGTACAGCAACCCTGCTTACGATGAGGCCCTGCGCAATGCGGCGAAAGCC
TCCGACGTGGCGACCCGGGGCAAATACTATCAGCAGGCGGAAGATCTGCTGGCGCAGGAT
GTTCCCGCCATTCCGGTCTATCACTATGTACGTACCCATCTGGTGAAACCTTGGGTAGGG
GGCTTCACGCCGGATAAGCTGGGGTATTACTACACCAAAGACATGTACATTAAAAAACAC
CCATCCGCCAGCGGCGATGGGCGTTGATTTTCTGTGCAAACTGCCTGAAATTCAGACGAA
TAACACAAAATTGTTTGTTTTTAAGGCAGTTGATCAAAATGATGCTTTACAGCATCCGCC
GAGGTGTTTATAGTGCGCCTCACACCGGAAGTGTGGCCGAGCGGTTGAAGGCACCGGTCT
TGAAAACCGGCGACCCGAAAGGGTTCCAGAGTTCGAATCTCTGCGCTTCCGCCATATAAA
AGAAGGGGTTACCGAAAGGTAACCCCTTCTTGCTTTGTCCGGTCGGTCGTGCATGACCCG
GACAGCGACCGACGACGTTTTCATTCCCACAGCGCTGACGGATACATAGCCCGTCGCATG
GCAGGACTTTTCACAACGCCCGCTTATTCTTCGACAATCCGCGCCTTCGGTTTGCTCAGC
AGGAGCATGACCAGCGCGACGTAGGGCATCGGCTTCCAGAAATAGTAGCCCTGCAGCAGA
TGAATATTCTGGCGATTAAGATAATCCCGTTGGGCCTCGGTTTCGACGCCCTCGGCAATG
ATGCGCAGTGACAGCGTCCGCGCCATCTCTATCACGCAGTCCAGCAGCTTGCTTGCCGGC
GCCTCCCCGGTTACCCGGCCGACAAAACTCTGATCGATTTTGATATAGTCGAAAATCAGC
TCGTGGAGACAGGAAAGCCCGGAATAGCCGGTGCCAAAGTCGTCCAGCGCGATGGAAAAC
CCGCGGGAGTGTAACGTATTGAGCTTGTCCACAACCGCCCCGTTGAGCAACAGCGGCTCC
TGCTCCGTGATCTCCAGCATCAGCTTCACCGCTTTACCCTCAAAGCCGCGCTGATAGTGC
AGGCAGTCATCGATAAACGTCGGCGCGTTAATATGTGACACGCTGATATTCAGGCCAATA
TGAAACCCATCCGGTAGTTTACTAAAGAGTGGTCTCATCTGCGCGTTGACCTGCGCCATC
AGGCTGCGGGTTAGGGGAATAATTAAGCCGGTACGTTCGGCCAACGGAATAAATTCCGCG
GGCGAGCGCGCTGGCGTCGTGCTGTTTTGCCAGCGGGCGAGGTAAATACCTCCTGGTGTG
GGTCCGCAGCCAGCGGCTTAACATCGCCATATCTGGCAATCATTTGGTTCTGCACCCAGA
GTGCCAGCCCGTTGTTATCGGTATCGCTATATAGTGCATCGCGCAGATGGATGTCGCTGA
TCGTGACAATCACCCTGATCGGCGCTAAGCGCGTCTGATAGATCAGCACCGGCCGCTTAT
TAACCATCATTCTGGCCGGGAGCAGTAACAGAGGGTCATCAGGCAAAGACTCAGGGCTAA
GTGTCAGGACCCGGTTGCCAGCAAATGACGAACACGCCAGCAAGAAATACCATCAGCGCC
AGGGAAAAGGCAATCACTCGCAGCCGGTGGATGAAGAGACGGCGTTGTTTCTTGGCGATC
GCACCGTCAGCCAGGCCGCGTGGCAGCCCGGCGCGATGGTGCGACTGACGGTCAGCGGCA
AGGCGCGGGTATTTAGCGGCTAATCCCTGAGCAGGCGGCGCCGGCTATCGCCGGTGCCGC
ACAGAAAGCTAATCAGGCGGAGGATGAAGCCGATAGTATCCGCGCCACTGACCTCGTCGC
CATGGAGTGGTAGTACGTTGGAACAATTCCGCGGGGTCAGTCCATCTCACCGCCGTTTTG
CCGGTGTGCGCTTTACAAATCCAGCACTAACCGGCCGCCTTTGGCGCGTGAGCAGCAGAT
CAGCATACTCTGCTGGCTGGCTTTCTCTTCCTCGCTGTAATACTGATCGCGGTGGTCGGC
TTCCCCCTCCAGAATCATCGTTTCGCAGGTGCCGCACACCCCTTCTCGGCACAGGCATTC
GACCTTTGCCGCTTTGTTATTCTCGATCACCTGCAAAATGGTCATATCCTGCGGCACGGT
AAATTCGCGTCCGGAACGCGCCAGCACCAGGGTAAATGCCTCTCCGCTTTTATCCTCAAG
GATAAACTGCTCAAAGTGCAGCTGGCTGGCGGGCACCTGATGGCGTTCGGCGGCGGCTTT
CACCGCCTCGTTAAGCGCCGCTGGGCCGCAGGTATACACGTGGGTTCCTGGCTCGAGGTC
GGCGAACAGGCGCGGCAGGTCGAGACGGCTGCCGAGCGCTGATACATGAACATTGACCCG
ATCGCGCCACGGCGCTGCGCTGAGCGCATCGACGAAAGCATTACTGTCGGCGTCGTGAAA
ACAGTAATGCAGCTGCCAGTCGGCCTGCCGCTGTTCCAGTTCCGGAATATGCGATAAGAA
TGGCGTAATGCCGATGCCGCCGGCGATCAGCAGATGTTTTCGCGCCTGTGGTTCGATGGC
GAACAGATTGTTGGGCGTGGACACCGTCAGGGTATCGCCCGGGCGCACCCGCTGGTGCAT
AAAACGCGAGCCGCCTTTGGAGGGCGACTCAAGACGCACCGCAATCTGCCAGCTGGTGGT
ATCCAGCGGCGAGCTCATTAGCGAATAGGCGTTACTGTAGCGCTGCTCGCCATCCTGCAT
CTGGACGATAATATGGCTGCCGCCGCTGAATGCCGGCAGCGGGGCGCCGGTCGGCGACAC
CAGCGTAAAACGCTTCACAAGAGGGGTGATCTGTTCAACATCGCGAACGACCGCCTCAAA
CATTTGATAATCAGACATCGCTGAACTCCATCAAAAAATCCCGGCGTGGCTAGCGCCATC
GCCGGGAGAGCACATTTACAACCCCTGGCAGAGATACTTCATCTCCAGGTAATCTTCGAT
TCCGTGTTCCGACCCTTCGCGGCCAAGACCGGACTGCTTTACCCCGCCAAACGGTGCGAC
TTCGTTGGAAATCAGCCCGGTATTGATACCGACCATGCCGTATTCCAGCTGCTCGGAGAC
GCGCCAGATACGGGCGGCATCGTTGCTGTAAAAATAGGAGGCGAGGCCGTAGATGGTGTT
ATTCGCCTGCTCGATGACCTGCTGCTCATCGTCAAATTTCACCAAAGCGGCCACCGGGCC
GAAAATCTCTTCCTGCAGCAGCAATGACCCCGGCTGTACGTCGCCGATCACCGTAGGGGT
GAAGAAATTACCGCCCAGCGGATGCGCTTTACCGCCAGTTAACAGCGTGGCGCCGCGGCT
CAGGGCGTCGTCGAGCAGGGACTGCACTTTGCGCCCGGCGTCGGCGTTGATCAGCGGGCC
AATCTGTACATCGGACTCGCTGCCATCGCCCACTTTCAGGGCGGCGACGCGAGCGACGAA
TTTATCGCAGAATTGGTCGTAGACGGCGCGATGAATATAGAAGCGGTTGACGCAGACGCA
GGTTTGCCCGGCGTTGCGGAACTTGGCGATCAGCGCGCCCTCGACCGCTTTATCGATATC
GGCGTCGTCAAAGACGATAAACGGCGCGTTACCGCCGAGCTCTAAGGAGAGCTTTTTGAT
GGATTCCGCGCACTGGCGCATCAGCACGCGGCCAACTTCGGTCGAACCGGTAAAGGAGAG
CTTACGCACCCGCTCATCGCCGGTGAACACCGCGCCAATTTCTCGCGACTGGCCGGTAAC
GACGTTAATGACGCCCTGCGGGATCCCGGCCTGATTCGCCAGCTCCGCCATCGCCAGCGC
GGTAAACGGCGTTTCGTTAGCCGGCTTAATCACCATCGTACAACCCGCGGCCAGCGCCGG
GCCGGCCTTCCGGGTGATCATCGCCGCCGGGAAGTTCCACGGGGTGATCGCCGCGCAGAC
GCCTACCCCCTGGCGGATCACCATCAGGCGTTTATCGGCGCCGGGGGAGGGGATTATCTC
GCCGTTGGCGCGTTTCCCTTGTTCGGCAAACCACTCGATAAACGAGGCGGCATAGGCGAT
TTCGCCTTCCGCTTCCGCCAGCGGCTTGCCCTGCTCGGCGGTCATTATCTGCGCCAGCGC
GGTTTTGTTTTCGAGGATCAGGCGGTGCCAGTTTTTCAATAGCGCGGCGCGCTGGGCGGC
GGTGAACGCGCGCCAGCCCGGCAGCGCGGCCGCGGCGGCATCCACTGCCTGTTGCGCTTC
CGCACGCCCCATATTGGGGATCTGGCCGAGCGTCGCGCCGGTGGAGGGATTGCTGACGGC
AAGCGTTGTACCGTCTGCGGCGTCGCGCCAGCTTCCGGCAATCAGCGCCTGCTGGCGAAA
CAGATTTGAGTGAAATACGGACATGGCCAACTCCTTCAATAATTACGGCTGGAATACCTG
GGCGACCAGATTGTGGAAATGCGCGATCCCGTGCTCGGAGATACCGCTGCCGCTGTTATC
CGCCATAATGCGCCCCTGGCCGCGATAGCCGCGGGACTTCAGCCCCTTCTGCACGCTTTC
CACCAGGCGTAAATCTTCCGGGCGGAACACGTCGCGATACCACTCAATCAGCGCTTTCTG
ATCGTCAGTCAGCTCTTCGTTGGTGAAATAGATGTCGTAATTCTGCAGAGTGGTCTCTTC
ATCCACCGGGAATTCATAGATAACGGTCATCATGCCCTTGATCGGCGTGACGTTGAACAT
GGTGCACGGCCACAGCCAGAAACCGTGAAACGCGGCGTCGGTACCCTCTTCGAATTTAAA
CGACTGCTCGGACGGTTTGGCGAAGCCATACTGCAGCGTCCATTTGCCGTGCATGGTGTG
CCAGTAGCGGTCAACCTGGACGGAATCCGAGAAGCCCGGGTGCGCCGGACCGCAGTGGTA
ACATTCCAGATAGTTATCGACGATATTTTTCCAGTTCGCCGGGGTGAGGGTGGTAAAGCG
CGCCGCCAGTTTCAGATCATGCACGTCCGGACAGGCTTCCAGCACTTTGTCCTGCAGCCC
CGGTAGCTGCGTTTCCACACTCTCCGCTTCCGGATTCATATTGATAAACACAAAGCCGGC
ATACTCTTCCAGGCGAACCGGCACCAGCGTTGCCTTTTCGCTATCGAAATTCGCCACGTT
TTCGCAGTTGCGGGCGTGGGCGAGATTGCCGTCCAGCTTGAAGGCCCAGGCGTGATAGGG
GCAGGTAATCACGTTTTTGGCTTTGCCTTCGCCGCTCAGTAGCTGGTGGCCGCGGTGCGG
GCAGACGTTATAGAAGGCGCGCAGAATGTTGTCGCGGCCGCGGACGATAACGATATTTTC
GCCGATGATCTCCCGGGTAATGTAATCGTTCGGCCGGGCGACCTCGCTGCCGTGGGCGAC
GCAAATCCAGCTATTGGCGAAGATGCGCTCTTTCTCGTGCTCAAACGCCTGGCTGTCGGT
ATAAAAACGGGCCGGAATGGTCCAGGCATCCTGCGGATTAGCGCAAAAGTTAATCGGCAG
GGTGAAGTCAGGGCTCAAATTGCTCATGTAGGGTCTCCTTGTGATTATTGTCAGTAAGAG
GTTTTACAGCGACTGGCCGTCGCCTTTGAGTACCGCGCCAACCGGCAGCGTCTCGGCTTT
AATAATGGGCTCGGGGGTATGGGTTTCTATCTGATGGACCGGAACGTGGGCGTAGTCCTG
TTTTAACCAGCGCACGAAGCCGCCGGTTTTAATCAGTAAAATGGCCAGGAACGGTAGGGC
GGTCAGCACCACGGTGGTTTTCATGGTCTCAAGCGAAGCGCCGGTAAACAGAATCGACAG
CGGGATGAGGGTGATCACCACGCACCAGAACAGGCGCATGCCGCGATCCGGATCCTCGCC
TTCGCGCAGGTTGCGGGTACTGGTCGCCGCCATGGTGTAGGCCACCGCATCCATGTGCGA
GGCGAGGAATACAATCATCACGAACAGATAGGCGGCGAGGAACAGCTTACCTGCCGGCAG
CGACATCAGGACCTGCTGGACGGCGGTTTCGCCGCCGAGAGTCTGCATCACCTGTGGTAC
GTTAATCACGCCGTTAACGAACTGGTGCATGGCGTAGCTTTCCATCACCCCGAAGAAAAA
CCAGCAGCCGGCGGTGCTACCGAGGAGCAGTCCCCAGATCACCTCTTTGATTTTGCGCCC
GCGGGAGACGCGGGTGACGAACATCGCCACGCCTGGGGTGTAGGAGATCCACCACAGCCA
GTAGAAGACGGTCCAGTTGCGGGTAAAGGCGCCGTCGCCGAGCGGGTCGGTAAACAGGCT
CATCTGCAGGAAGTTTTGGGTCGTCAGGCCGACGGCGTTAATGACGTTATTGGTGATGAA
TTCGGTCGGGCCAACCAGTAATACCACCAACGGCAGCAGAAACGCCCCCCAGCCGACCAT
TTTGCTCAGGCGCTGCAGGCCGTTGTTGATGCCAATCCACGAACTCATGCAGAAAATACC
GCCGGAGAGCAGGATCACAAATGCCTGCACGGTGAAGTTATCCGGCAGTCCTGTCAGCGC
TGACAGGCCGCGGGTGAAGGTGGCGGCGGTGACTACCAGCGAAATGGTTAACGCGCCGAC
GGTAGCGATCAGGAACATCAGATCGACCAGACGGCCCCAGAAACCTTGCGGATTAACGCC
GGTGATCGCCGAAACGATCCCGGAGAGGCTGAGGCCTTTATTTTTCCGCACGTGGAAGTG
ATAGGCCATGATCAGCGAGGCGAGGGTATAGGTTGCCCAGGCGCTTACGCCCCAGTGGAA
GAAAGAGTAAGGGATGCTGTATTCCAGCGCTTTCGGCGATTGCGGGGCAATGTTAAGGCC
CGGGGTCTGGTAGTAATAAGCCCATTCGGCAACGCCCCAGTACAGCGTGGAGGAGCCGAG
ACCGGCGCAGATAAACATAAACAGCCATGAGAGGGTACTGTATTCGACTTTACCTTCGCC
GAGACGGATATTGCCGTATTTGCTGGTGGCCAGATACAACACCAGTCCCAGCGCCAGCAG
CACCAGTACCTGTACCGTGGAACCCAGCAGGCGGGTCACGCCGTTAAAAATCGAATCAGC
TGCCTGCGCGGTTTGCTGGGGGAAGAGACTTAATGTAGCGGCGATGAAAACAATGGCCGC
CAGGCTGATGGCAATCAGCGGCACATCTTTTTTCTTTACGTTGCTCAACATGAGTGATCT
CCTGGGCATGATTGCCCGTCGGTGGCTTTAGCCTGTCGTTGTTATCACGCTGTAGGGTCA
GGGTTCGTAGCAAGATGCTATTAACAATTGGATTATTTCTTCGTTACATGAATTAAACAA
TTGGCCGTTTCGTGAAGCAATAAAACACGAAACGGAAATAATAAAAGGTGAATTGGCGCA
GGTTCTGTCCTTTCAGGAATTAATAAAGTTCACCGCTGTGATGCGGTTCACTTGTCAATC
GTGGGGGATTCTGCATAGCGAAAAGAGAGGGGAGTTGGCGGACCAGGCGCGCGGGTTTTC
CCGGGTAGCGGCTGCGCCTTACCCGGGCTACTTGCTGTGCCGTTTTTTTTGCCGGGTGGC
GGCTGTGCCTTACCCGGCCTACACACTACATTATCGCGCGATTGTAGCCCCGGTAAGCGC
AGCGCCACCGGGGAGCGGCGGAGTAATTACGCCAAAATGGCCTTGCAGATAGCCTCGCTA
ACCTGCTGCGTTGAGGCACTGCCTTTCATGTCCGGAGTTTTCGGTCCGCAGGCGATCGTC
TGCTCAATCGCCGCCAGAATGCCATCGTGAGCGGCGTGGTAGCGCTCATCGCCGTTGCCG
AGGAAATCGAGCATCATCGCCCCGGCCCAAACGGTGGCGATCGGGTTGGCGATATTTTTA
CCGTAAATATCCGGCGCCGACCCGTGAACCGGTTCGAACAGCGACGGGAAATTGCGCTCC
GGATTGAGATTGGCCGACGGCGCAATGCCGATAGTGCCGGTACAGGCCGGGCCGAGATCG
GAGAGAATATCGCCGAACAGGTTAGAACCCACTACCACGTCGAAACGCTCCGGCTGCAGC
ACGAAACGGGCACACAGGATATCGATATGCTGCTTGTCCCAGCGAATTTCGGGATAGTTT
TTGGCCATCTCTTCCACCCGCTCATCCCAATAGGGCATGCTGATCGCCAGACCGTTGGAT
TTGGTTGCGGAGGTCAGCGTTTTGCGTGGGCGGCTTTTCGCCAGTTCGAAGGCGTAGCGC
AGGATCCGGTCCACGCCGCGGCGGGTAAAGACCGACTCCTGAATCACCACTTCATGCTCG
GTGCCTTCATTGGCGCGGCCGCCGAGGGCGGAATATTCGCCTTCGGTATTTTCACGCACC
ACGTAAAAATCAATATCGCCGGCCTTTTTACCCGCCAGCGGGCAGGGGACGCCGGGGAAC
AGGCGCACCGGGCGCAGGTTGACGTATTGATCGAACTCGCGGCGGAACTTCAGCAGCGAC
CCCCACAGCGAAATGTGGTCGGGAACGGTATCCGGCCAGCCGACGGCGCCGAAGTAGATG
GCATCGAAGCCCTGCAACTGCTCGCGCCAGTCGTCCGGCATCATCTTGCCGTGATGGGCA
TAATATTCGCAGCTTGCCCACTCCATCTGCTCGAAGCTCAGCGACAGATCCCAACGCTGT
GCGGCGGCTTGCAGCACGCGAATCCCTTCAGGCAGAACTTCTTTGCCAATTCCGTCACCC
GGGATGGCGGCAATACGACAGGTTTTTTTCATTCCGGTTCTCACTTTTTAACGATGATGT
TTGACCACCTGCCTATCCTATAATTGACTGGTTCATAATTAATCACGCTAACTGGTGAAA
CATAAAACACAGATCATGAATAATCTGCCGCTGCTAAATGATTTACGCGTCTTTATGCTG
GTCGCTCGCCGGGCCGGGTTCGCCGCCGCCGCCGAGGAGCTTGGCGTATCGCCGGCGTTC
GTCAGCAAGCGGGTTTCGCTGCTGGAGCAAACCCTGAATGTGATGTTACTGCACCGGACC
ACCCGCCGGGTCACCATTACCGAAGAGGGGGAGCGGATCTATGAATGGGCGCAGCGCATT
TTGCAGGATGTCGATGAGATGATGGATGAGCTTTCCGACGTGCGCCAGGTGCCGCAGGGA
ACGCTGCGTATTATCAGTAGCTTCGGCTTTGGCCGTCGGGTTGTCGCCCCGGCGCTGTCG
GCGCTGGCTCTCCAGTACCCGCAGCTGGAGCTGCGTTTCGATGTCCAGGACCGGCTGGTG
GATTTAGTCAATGAAGGGGTGGATCTCGATATTCGCGTCGGCGACGATATCGCACCGAAT
CTGATTGCCCGCCAGCTGGCGGCCAATCACCGCGTACTCTGCGCCTCGCCGCAGTTCCTT
GCCCGCCATGCGTCGCCGAAACAGCTGAGCGATCTGGCCGCGTTACCCTGCCTGGTGATT
AAAGAGCGCGATCACCCGTTCGGCGTCTGGCAATTGCATAGCAAAGAGGGCCAGCACGCC
ATCAAGGTAACCGGGCCTCTCTCCTCCAACCATGGTGAAATTGTGCATCAGTGGTGTCTG
GACGGGCAGGGGATTGCGCTCCGTTCGTGGTGGGACGTCCGGGAGAATATCGCCAGCGGA
CATCTGGTGCAGGTGCTGCCGGACTACTGGCAGCCGGCCAACGTCTGGGCGGTTTACGTC
TCCCGGCTGGCGACGTCGGCTAAAATTCGCACTACCGTGGAGTTTCTGCGCCACTACTTT
CAGCAGCACTATCCGCAGCATGAGCCGACGGCCAGCGCCGTCGGCAGAGGCGATTAAACC
CCAAGGCGGTCGCGCAGGCTGTAGTAGGCGGCGCCCATGGCGGTAAAAGGAATGCGCAGG
CTGCGGCCGCCCGGGAACGGGTAGTGCGGCAGTTTGGCGAAGGCGTCGAAACGCTCGGCG
TCGCCGCGCAGCAGCTCTGAAATCAAGCGTCCGGCAAGGTGGGTACAGGTCACGCCGTGG
CCGCTGTAGCCCTGCATGTAGTAAATATTGTTATCGAGACGCCCGAACTGCGGCATCCGC
GACAGGGTTAGCAGGAAGTTGCCCGTCCAGCGGTAGTCAATCTTCACCCCCTGCAGCTGC
GGGAAGGTTTTCAGCAGTTTCGGCATAATCAGCCGCTCCACGTCGTCCGGATCGCGCGCG
CCGTAGACCACGCCGCCGCCGTACAGCAGACGGTTGTCGCCGGTCAGACGGTAGTAGTCC
AGCAGGTAGTTACAGTCTTCCACACAGTAGTTTTTCGGGATCAGCGAGCGGGCGACCTCT
TCCGACAGCGGAGCGGTAGTGACCACCTGGGTGCCGCACGGCATGCTGCGTTTCGCCAGC
TCCGGCTCCAGTTTATCGCCGAGATAGGCGTTGCCGGCGACGATCACGTAGCGCGCGGTG
ACCTGGCCGCGCGCGGTGCTGACCACCGCCGGGCTGGTGTGCTGGATGCGGGTGACCGGC
GACTGCTCATACACCCGGCCGCCGTTCAGGCGAATGGCATCCGCTTCGCCGATGGCGAGG
TTCAGCGGGTGAATATGGCCGCCGCTGTGGTCGAGCAGGGCGCCGACGTAGCGGTCGCTG
TCCACTTCGCGACGAATGGCCTCTCTGTCCAGCAGCTCCAGCTGGGTGTTGCCGTAGCGC
TCCCAGTTGGCTTTCTGCTCTTCCAGGGTTTCCAGCTGTTTATGGTTCATCGCCACGAAC
AGGCCGCCCGGGCGGTAATCGCACTGGATCTGATACCGCTGGATGCGTTCGCGGATGATA
TCGCCGCCTTCGAACATCATGCTGCCGAGCATTTTTGCCGCATCCGGGCCGTAGTTCTTT
TCAATGACGTCGATATCGCGGCTATAGGAGTTGACCAGCTGCCCGCCGTTGCGGCCGCTG
GCGCCGAAGCCGATGCGCGCCCCTTCCAGCACCACCACGTCGTAGCCCATTTCGGCCAGA
TGCAGGGCAGACGAGAGGCCGGTGTAGCCGCCGCCGACGACGCAGACGTCACAGTTGATG
GATCCCTCCAGCGTCGGGAACGGTTCATACTTGTTGGCGCTGGCGGCATAGTAGCTAGTG
GTATGTTCAGTCATGATCAAGACTCCAGGGCAATCCAGATGGTTTTCAGTTCGGTGAATT
TTTCCAGTGCGTGCAGCGATTTATCGCGCCCGTTGCCGCTCTGCTTGTAGCCGCCGAACG
GAACGGTCATATCACCATCGTTATAGTTGTTGACGAAGACCGAGCCGGCCTTCAGGCGGC
GGCTGATGCGGTGGGCGCGGGAGAGATCGCGGGTCCACACCGCGGCGCCCAAGCCGTAGT
CGCTGTCATTGGCGAGCTTTAGCGCCTCTTCTTCGCTTTTGAAGCGGGTCACCACCAGCA
CCGGGCCGAAGATCTCTTCCCGGCTGAGGGTTGATGCCGGGTCGACGTCAATGAAAATGG
TCGGGCCAACGGCGGCAGGCCACGGGTTTTTCCGTCCGTCGAGGAACAGGGTGCTTTGGC
TTTCGCCGCCGCGAATAAAGCTATGCACGTTGTCGGCATGGGTATTGTCAATCAGCATGC
CCATGGTGGTGTCCGGATCGAGCGGGTTGCCCGGCTGCCAGTGTTGCGCCTCAGCTTTCA
GCCGCGCCAGGAACTCGTCAGCGATGCTCTCCTCGAGCAGCAGACGGGTCCCGGCGATGC
ACACCTGTCCCTGGTTGTAGAAGATGCCGCCGGCGGTGGCGCTAACCGCTTGTTGCAGAT
CCGGGCAGTCGGCGAAGACAATGTTGGCGCTCTTGCCGCCCGCTTCCAGCCACACGCGCT
TCATATTGCTGTCGCCGGCGTCTTTCAGCAGCTGCTTGCCGGTGCGGGTGGAGCCGGTGA
AGGTGATGACTTCAACATCAGGATGCAGGGCCAGCGCCTGCCCGGCCTCGTGGCCAAAGC
CGCTGACCACGTTCAACACGCCGTCCGGCAGGCCGGCCTCTTTCGCCAGCCCGGCCAGAC
GCAGGGCGGTGAGCGGCGATTTTTCCGAGGGTTTGAGGATTACGCTATTGCCCGCCGCCA
GCGCCGGGCCGAGTTTCCAGCAGGCCAGCAGCAGCGGGAAGTTCCACGGCACCACCGCGG
CGATCACGCCAATTGGTTCGCGAACGATCATCGCCAGCTCGTTGCTGCCGGTGGGGGCCA
CTTCGCCATAGACTTTATCCAGCGCTTCGGCATACCAGCGAATGGCGCGGGCGGCGCCGG
GAATATCGTCGCGCAGGCTGTGGCGAATCGGCTTGCCGGTATCCAGCGTTTCCAGCAGCG
CCAGCTCTTCACGATGGGCCTCCATCAGATCAGCAAAGTGAGTGAGAACCGCTTTACGCC
GGGCCGGAGAGGCTTGCGACCAGTCGCCGTTATCAAAAGCCTGGCGCGCGGCTTTCACCG
CCCGTTCGACGTCGGCTTTTTTACCGCGGGCGACCTGGGCTAATGTCTGCTGCGCGGCAG
GGTCGATAGTCTCAAAGGTGGTATTATCGGCCGCGGCGCAATATTCGCCGTTAATAAATA
AGCGCGTTTCAATGGCCAGGTTTTTCGCTTTTTCCTGCCAGTAAGCCAGGTGCTGAAAAT
TCATCATGACTCCTTAAAAACATTATCGGCAAATTAATCAGTGCGGCGTTTTCAGGCTGC
ACGGGGGCACTGCGCCGGGCGCAGGGCATAGCGTATCCCCGGAGTTGAATACCGTTTTAT
TCTCCTGAGTTTTGACGGGTTGTTTGCAACCCGAATTATTCAGGAGCGAGACGCCATTCA
CTGGCGTTAATTATTTCAGGGCCAACAGGAAATAATATTCCGTACGGCGCAGACGTTATT
ACTACGAGTTCTTCGCCGCGACGAAAATAGATTTTCCGTCGCGACAGGCCTGAAGTAAGC
CTGAACCTCGTTCAGGCGAAATAATCAGAATGTGGTGGGGGTGTGGGCACTGATGATGCG
GCAGATGCCTGCCGAGGTGTTGCTGAAGCTGTGCGGAATGCCGGTATTAATGGCATAGCT
CTGTCCAGCCACCAGGTGGTACGACTGACCGTTAATGGTCAGCACGATCTCACCTTCCAG
TATGGTGCCTATCTCCTCACCCTGATGCTTAATCCTCTCCCCGGTCGTGGTTCCAGGCTG
GTAAGTTTCAAAAATCATCGCCAGCGTACGGTTCGGATTTCCGTTATGAACCAGCTTCAT
GGAAACGCCCTGACTTCCCATCTCAATCAGGTCATCCTGATTAATGACCACCTGGGGTTC
ATCCGGCTTTTCGGGTTCAGAAAAGAATTCCGAGAGCGACAGCCCATAGACTTTCAGCAG
CTTTTGCAGCGTACTGATGGCAGGACTGACTTTATCCTGCTCTATGGTGCTGATGGCACT
ATGTGTTAACCCAGACAGTTCGGCGGCACGACGCTGTGAGAGACCCAGCTGTTGGCGGAT
CTCTGACAGACGTTTCCCTGGCGCCAGTCCGTCATCGCTCATATTTGCATTTCCTTAACG
GTAGTGGTCAGCGCCGCCGCTTTTCAGCATGATGGCCCTGACAGGCGGTGATAAAACCAT
CAAACAACATACGCGACAGGGCGTATTCGCTACTGTTCCATTCTGGATGCCACTGTACGC
CCAGCGCGAAAGGATGATCGTTCACGCTGACCGCTTCCACCAGTCCATCCGGCGCTCGCG
CCTCCACGCGCAGCTGCGGACTGAGGGTTTTTGCCCCTTGCCCATGTAGCGAGTTTACCC
AAAACGTGTTGCAGCCCGGTATCAATTGCGACAGCAATCCTCCTTCCTGAACCTCAACCT
GATGGGACGGCGCATACTGCTGCTCGACGGGCAGTTCAGGATCTTCGCGATGTTCAAGGA
GCTCAGGCTGCTCGAACAGACGACGATACAGAGTCCCGCCGGTGGCGACAACCAGTTCCT
GCAGTCCACGACAGATGGCGAAAATGGGGATGCGCCTTTCGAGCGCGGCGTTAATCAGCG
CCATGCTCAGAAGATCACGCCCGGGGTCGGCGTCAGGCTCATCGCCGTTTTCACCATAAA
GGTGCGGCTGCACATTGCTGGGGCTGCCTGGCAGGTAGATCCCGTCCAGTTTATCAACGA
CCGCGTTCAGTAGCTCCGGCTTCGCCAGCGCATGAGGCAGGGCAATCGGCAGTCCGCCGG
CGTTCACAATTGCATTCAGGTACTTTTCTTGCAAGGTCTGGGTCTGGTGACCCTTAAGCC
TGTTTCTACACATCACGACGCCAATAACTGGCTTGTACATTATATTTTCCATGATCGCCC
TCACAAAGTGGACTAAATTATGACCGCTATAGCGGGTTTAACGGCCATATCGTTCAATAT
TTTCTCAATCTAGCAGTGGAAATAGCCCTTTGCAAACTTAATTTAACATTTGACAAACAA
TTTATTTGCATACACAGTCGATGGGGTGGACATTATATTTAACGGTCTGAGTGCAGGACC
GAAACCCAACCAACGGCGGTGAATCATGGAAACCAATATCGTAGAAGTTGAGAATTTTGT
TCAGCAAACGGAAGAGAGACGGGTTAGCGCGTTCGCGAAAGAAGTGAAGCGCTACCTCGA
AACCTACCCTGATACCCAGTATGTCGATGTCCTCCTCACTGACCTGAACGGCTGCTTCCG
CGGCAAGCGCATCCCGGTTGCCGGCCTGAGCAAACTGGAGAAAGGCTGTTATTTCCCGGC
CTCGGTGTTTGCGATGGATATTCTCGGCAATGTGGTGGAAGAGGCCGGTCTGGGCCAGGA
GATGGGCGAGCCGGATCGCAGCTGCATCCCGGTACCCGGCACCTTAACCCCTTCGGCGGC
TGACCCACAATCGATAGCCCAGGTACAGCTAACCATGGTTGATGAAGATGGCGCTCCCTT
TGACGTTGAGCCGCGGAACGTACTCAACCGCCTCTGGCAGCAGTTGCGCCAGCGCGGGCT
GTTCCCCGTGGTAGCGGTAGAGCTGGAGTTCTATTTACTGGACCGCAAACGCGATGCCGA
AGGCTACCTGCAGCCGCCGTGTGCGCCGGGCACTGACGATCGCAACACCCAAAGCCAGGT
CTACTCGGTCGATAACCTTAACCACTTCGCCGACGTGCTCAACGACATCGACGAGCTGGC
CAAACTGCAGCTGATCCCCGCCGATGGCGCGGTGGCGGAAGCCTCGCCGGGCCAGTTTGA
AATCAACCTTCACCATACCGATAACGTGCTGGACGCCTGCGATGATGCGCTGGCGTTAAA
ACGTCTCGTGCGTTTGATGGCGGAGAAGCATAAGATGCACGCCACTTTTATGGCGAAGCC
TTATGAAGAGCATGCCGGCAGTGGGATGCATATCCACATCAGCATGCTGAACAATAAAGG
GGAAAACGTGCTGGTGGACGGCGATGGGGAAGACTCTGCGCTGCTCAAACGCGCGCTGGC
CGGGATGATCGATCTGATGCCGGCCTCGATGGCGCTGCTGGCGCCGAACGTGAACTCGTA
TCGCCGCTTCCAGCCGGGGATGTACGTCCCGACGCAGGCTTCGTGGGGGCATAACAACCG
CACCGTCGCGCTGCGTATTCCGTGCGGCGAGCGGCAGAACCACCGCGTGGAGTATCGCGT
CGCGGGGGCGGACGCCAACCCGTATCTGGTGATGGCGGCGATTTTCGCCGGCATTCTGCA
CGGGCTGGATAACCCCCAGCTGCCTTTACAGGAAGAGGTGGAAGGTAACGGTCTGGAACA
AGAGGGCCTGCCGTTCCCGATCCGCCAGAGCGATGCGCTGTGGGAGTTTATGCAGAACGA
TCACTTGCGTGAGCGCCTCGGCGAGCGTTTCTGCCATGTTTTCCATGCCTGTAAGCATGA
TGAATTACTGCAGTTTGAGCGTCTTATCACAGAAACCGAAATTGAGTGGATGTTGAAAAA
CGCCTGATGGTCGCCCCGCGAGGGGCCCATAAGTTTGGTAATCAGTAGCATCATACGGCC
TGAGCGGAGCCTGGCCGACGTTTTTGCTGGGAGCCCAGCCATTTCCCGGATGTCGCGTTA
AGGAGCGCAGGCGGCAACGGGGCTTCAGTTAACGACACAGTGTGTGACGAGGAAATGAGA
TGATGCAGATGTTCAAATATCCGCAGGGAGAGGGAGGCCGCTCAGGCCGCATTGGATGCC
AGCCAGCTACCGCTTACCGGTCCGTCTTACCCTTTTATCTACGCCTTACCCCTTTGCTAA
GCAGGTTTGTCACGCGGACGTTGGGCCCGCAAACTGTTAACAGCAAGGGGGGCATGGGCG
ATGGCTATTAATCCTCCTGCGCATAACGCCGCTCAGGCGGGCAGACCGCGTCTGCGTAAA
TCCCTCAAACTCTGGCAAGTGGTGATGATGGGGCTGGCCTATCTGACGCCAATGACGGTG
TTTGATACCTTCGGCATCGTCTCGGGCATCAGCAATGGCCACGTTCCGGCGTCTTATCTG
CTGGCGCTGGCTGGCGTGCTGTTCACCGCCATCAGCTACGGCAAACTGGTGCGTCAGTTT
CCGGAGGCCGGTTCCGCCTATACCTACGCGCAAAAATCCATCAGTCCGCACGTCGGCTTT
ATGGTCGGTTGGTCGTCGCTGCTGGATTATCTGTTTCTGCCGATGATCAACGTCCTGCTG
GCGAAGATCTATCTCTCGGCCTTGTTCCCCGAAGTGCCGCCGTGGGTGTGGGTAGTGACC
TTTGTCGCTATTCTGACCGCCGCGAACCTGAAAAGCGTTAACCTGGTGGCCAACTTCAAT
ACCCTGTTCGTGCTGGTGCAGATTTCGATCATGGTGGTGTTTGTCATTCTGGTGGTGCAG
GGGCTGCATAAAGGCGAGGGGGTGGGTACCGTCTGGTCGCTGCAGCCGTTTATCAGCCAG
AATGCGCATCTGATCCCGATTATTACCGGCGCGACCATTGTCTGCTTCTCGTTTCTCGGT
TTCGACGCGGTGACCACCCTGTCGGAAGAGACCCCTGACGCCGCGCGGGTGATCCCGAAG
GCAATTTTTCTCACCGCGATGTACGGCGGCATTATCTTTATCGTCGCGTCGTTCTTTATG
CAGCTGTTCTTCCCGGATATTCATCGCTTTAAAGACCCCGATGCCGCGCTGCCGGAGATT
GCGCTGTACGTGGGCGGCAAGCTGTTCCAGTCGATTTTCCTGTGCACCACCTTTGTTAAC
ACCCTGGCGTCCGGCCTGGCCTCCCATGCCAGCGTCTCCCGTCTGCTGTACGTGATGGGC
CGCGACAACGTCTTCCCGGAGCGCATTTTTGGCTATGTGCATCCGAAATGGCGTACCCCG
GCGCTGAACGTGATTATGGTGGGCATCGTTGCGCTGTCGGCGCTGTTCTTCGACCTGGTG
ACCGCCACCGCGTTGATTAATTTCGGTGCGCTGGTGGCCTTCACCTTCGTTAACCTGTCG
GTGTTCAACCACTTCTGGCGGCGCAAGGGGTACAACAAAACCTGGAAGGATCGACTGCAT
TATCTGCTGCTGCCGATGGTCGGGGCGTTGACGGTCGGGGTATTGTGGATCAATCTCGAG
GCCACCTCCCTGACGCTCGGCCTGGTGTGGGCGGCGCTTGGTCTGCTGTACCTGACTTAT
CTGACCCGACGCTTCCGCAAACCGCCGCCGCAGTTTGATGCCGCTAAAGCGGAGCAGGCC
TGGGAGTCATAGGTTCTGAGGCATAAACTGAACGAAGGCAGGCCCGCAGGCCTGCTTTCG
TTTTGGCTTCGGTAAGGGACAGTACAGGACGGTAAAGAAATCAGCAGAAAACGGTGGGGA
ACGGAAGGTATTATTTCTTCTTTTTATGGACAGGTAACTGACTGGCGCGCCGCTCTTTGA
GGTACGACACCAGGCTGTAGATGGCGACGCCCAGCAGCGCCACCGCGACGATAAAGAGAA
TAAGACCCGACATAGACCAACCTAATATTCTGTTTGGAAAGGGAAAAAGATACAGGGCTC
TGTGTGAAGATAACATCGGGATATGTCTGAAAGATGACGCCTCATCGCGAGAATATCCGG
CGGCGGGGTTGTGATAAAATATTTCCCGCAGGGATGTGACCGCCTGGGTTTCACCTGAAA
TGGCGTAACACTCCGTTAAGTGATTTTACAGAAGTGTGGCCTACAGCGAGTTACGCTGAC
CGCGAATAAGAACGATCTGAGAGTCAGTCATGTATAAGAAAACCCTCAGCCTGCTGGGCG
TAGCGTTGGCGCTGTCTGCCTTCGCCAGTCAGGCTGAAAGTGAACGTCAGGCGAGCCGCG
AGCGGATCGTGGAGCAGGTCCTCAAGCCGTGTGAAGGCAAAAAGGCGGGCGATAAGGTGG
TGATTACCGATCGCCGCGGCGGCGAGCACGAGGCGATCTGTACCCTGACGGCGGTTCCGC
TACCGGAGTAGCGCCCGCCGCACGGTGCCGCTTATCGATACCGCGGCGCAGGCTGTCCGG
TTCGCGCGCTGGTAAACAGCGCCAGTCTGGACTGCTCAAAAGTCTCCCACAGTCCCAGGT
CATGAACCGGTGGTAAGGTGACCTGTTCCCCCATCTCCAGCCCCCTGAGAGCGGCGTCAA
CCAGATCCTCGGTGGTCATTACCGTGCCGCTGGGCAGAGCGTCCAGCGCCACGCCGGAGG
TCGGCCACAGATCGGTAGCGGTCGCCGCCGGCAATACCGCCTGAATACGCACGCCGCTGT
CGGCAAACTCCTCCTGCAGGCCGCGGGTGAAGCTCAACACCCAGGCTTTGCTGGCGCTGT
AGACTGCGCTGCCCGGCAGCGTATGCAGCGCGAGGATAGAGGCAATATTGATCAGCGTCC
CCCGGCGTCGTGGGGTGAAAGCGGCCAGCGCGGCATAGCTCAGACGCAGCAGCGCGGTGG
TGTTGAGCGTATGAATCGCCTGGTGCTCGCGTGGCGTACTGGCGAGAAAACCCGCCAATT
TCGCGGTGCCGGCGTTGTTAATGAACAGGTCGATGGCGGGATCCTGCTGCAGACGCTGCT
CTACGGCGGCAATCCCGTGCTCTTCGCTAAGATCGGCTTTGAGGATGCTTGCCTGGATGG
CGTAGCGCGCCTGCAGCTGGTCGGCGAGCGCCTGCAGACGGTCTTCACGACGGGCGGCGA
GGATCAGGTTGTAGCCGCGGGCGGCGAGTCGTTCGGCATAGATCGCGCCGATACCTGAGG
ACGCGCCGGTGATAAAAGCTGTGTGCGATGGTTGGGTCATGAGAAATGCCTCGTAAAAGG
TTGCATTATTAAACCAAATTCAGCATGAGATATTAGGTTTAATAATGCAACCATTTTGCC
AGGACTTTTTCATTTTTGCCTGTCGCGGGCAGCGTTTAGTCGTTCAGCGGGATAGCGATG
GTGATGTCCGCCGGGGCCAGCTCACGGCCATCCGCCGCCTGCAGGACCAGCTTACGCAGG
GGCTGGCGCTGCTGGCGGTCAATGAGCCGGGTCGCCGGTTCGTCAGGATCGAACAGATAG
TCGTCTGCCCACTGGGAGAGGGCGACCAGCACCGTTTGCAGGGCACGGCCCTTATCGGTC
AGGACATACTCCTGCCAGGCGCTGCCGTCGGAGGCCGGCTGCAGGCGCAGGATGCCTTCA
TCCACCAGCATTTTCAGCCGCCCGGCGAGCATGTTTTTGGCGATACCGAGGTTTTTCTGG
AATTCGCTAAAACGGCGCACCCCGCGCAGAGCATCGCGGACGATCAGCAGCGACCACCAG
TCGCCGATAACGTCGAGGGAGCGGGCGATAGGGCAACAGCTGTTTTCCAGACGGGTACGT
TTCACGAAAGCCTCCAGGTTAATTGTTTCATTATAAAACTCTTTGCCCTGCAGGGGAAAT
TTTCGGCTACGGTCTAAGTTTGCGAGCGATTACCAGGAAAAATGTCATAAATCCGGCACA
ATTAACGCGATGATAATAAATGACTAAGGATGAAGGGATGAAAAAACGTCTACTTGCCGC
CGCCGTTGCCGGCGCGGTGATGTTATCCGCTGGCGCTCAGGCGCAGGACACGGCCGCCCC
GGAGGGGTATCAGCTGCAGCAGGTGCTGATCATGAGTCGTCACAACTTGCGTGCGCCGTT
GGCCAATAACGGCAGCGTGCTGGAGCAGTCCACCGCCAAGGCCTGGCCGCAGTGGGATGT
GCCGGGCGGCCAGCTGACCACCAAAGGCGGTGTGCTGGAGGTGTATATGGGCCACTATAT
GCGCGAATGGCTGGCGCAGCAGAAGCTGGTGACCAGCGGCGAGTGCCCGCCGGAAAACGC
GGTTTATGCCTACGCTAACAGCCTGCAGCGCACCGTCGCCACCGCGCAGTTCTTTATCAC
CGGCGCGTTCCCGGGCTGCGGCATCCCGGTGCATCACCAGCCTCAGATGGGCACCATGGA
CCCGACCTTCAACCCGGTTATTACCGACGACTCCCCGGCGTTTCGCGAGAAAGCGCTGCA
GGCGATGGAAAAAGAGCGCCAGGGAATGCAGTTGACCGAGAGCTACAAGCTGCTGGAGAC
GATGATCGATTACCGCAACTCGCCCTCCTGCAAAGAGAAGAAGGTCTGTTCCCTGAGCGA
GGGTAAAGATACCTTTAGCGCCGGTTATCAGCAGGAGCCGGGAGTGTCCGGACCGTTGAA
GGTGGGCAACTCGCTGGTAGACGCCTTCACCCTGCAATATTATGAAGGCTTCCCGAAAGA
TCAGGTGGCGTGGGGGGAGATCGCCAGCGATAAGCAGTGGCGAGTGCTGTCGAAGCTGAA
AAATGGCTATCAGGATAGTCTGTTTACCTCGGTGGCGGTGGCGCAAAACGTCGCCAAACC
GCTGGTTAAATATATCGATAACGCGCTGGTGGGCGAGGGAGCCAGCAAGGCGAAAGTCAC
GCTGCTGGTGGGACACGACTCGAATATCGCTTCGCTGCTCACCGCCCTGGACTTTAAGCC
CTATCAACTGCCCGGCCAGTATGAGCGCACTCCTATCGGCGGCAAACTGCTGTTTCAGCG
CTGGCATGACAGCGCCGGCAATCGCGATCTGATGAAGATTGAGTATGTCTATCAAAGTAC
CGAGCAACTGCGTAACGCCGACGCGTTAACCCTGCAGGCCCCGCCGCAGCGGGTCACTCT
GGCGCTTAACGGCTGTCCGGTTGATGACCAGGGATTCTGCCCGCTGGAGACCTTTAAAAA
GGTGATCAACGAGGCGGCGAAATAACGAAAAAAACCCGGAGCACTCCGGGTTTTTTTAGC
AGGTTAGGATGAGCCCAGGTGGGGATAAACCTCCTAGACGTTTTTACGCTCAATCGTCTG
TTCGCCCCAGAACAGGCTGTCTTTATCGGTTTTGGCAAAGGCCAGCGCCAGCACTTCGTC
GCTGCCTTCCTCCCAGATTTGCTCCGCCAGTTTCTCATCGTAGTGGGCGACTTCGAAAAT
CGCCTCGGCAATTTCCGGTGAGGTGTTACGTAAACTTGCCCATTCGCCGACGCGATGTGC
TTTTGCTTCTTGAGTTGGCATAGTGCTCCTCCTGCAGAAGATTAGCCGTGCAGTTTAACG
GCCAGTTTGGCGACATGTTCACCCTGATAGCGGGCGATGGCTAACTCTTCCTCGCTCGGC
TGCCGCGAGCCGTCGCCGCCGGCGATGGTGGTTGCGCCATAAGGGGTACCGCCGCGTACC
TGGGAGATATCGAATAGCTCCTGGGCGCCATAGCCGATCGGGACGATGATCATGCCGTGG
TGGGCCAGCGTCGTCCAGGTCGAGGTAATGGTTTGTTCCTGGCCGCCGCCGGTACCGGTT
GAGCTAAATACGCTGGCGATTTTGCCATACAGAGCGCCGGACGCCCACAGACCGCCGGTT
TGATCGAGGAAAGTACGCATCTGACCGGACATGTTGCCGAAGCGCGTCGGGGTACCAAAG
ATGATGGCGTCATACTCTGCCAGCTCCTGCGGCGTGGCGACGGGCGCGTTTTGCGTTTTC
CCGCCTGCTTTGGCGAATGCTTCAGCCTGCATGGTTTCCGGCACGCGCTTCACAACCACC
TCAACGCCGTCCACCCGGTTCGCCCCATCGGCGACGGCGTGAGCCATGGTTTCAATGTGT
CCATACATGGAATAATAAAGCACCAGAATTTTAGCCATTTCCATCACTCCTCGGTTGCAT
TATAAGCCAGCAAAATAGCTGGTACCTTTAAAGATAAAGCCTCCGCCGGAGAGTGCAAAT
CCAACGGGCATTTGTTTGATTTATAACAAAATGACAAAGCGTTATTTACTTTTCCTTGCA
CCGCGCGGCCTGAAAGGAAGTGAAGGAGGAAGCGTTGCGCCTGCTATTTTGGCCGCTGCG
GCGAGGATGTAGCATCAGGATACATTTTTGCTGACTATTTTTTCTTCGCCAGCAGAGTCG
GTTAGGAGCTGTTCGCGGCGCGAGGAAGCTTTTTTCGCCCGGCTTTGTTTCTGGATATTA
CATTCGCCGCCGTCAGCCGCAGTCATTCACTAACCTTATAGATACGCGGCAGGACAGCGG
CGTCGCCGCTCCCGCGTAATGCACTATGATGTCTAACCTAATGGAGGTCAGTAATGGCAA
ACCATCGTGGCGGTTCCGGCAACTTTGCCGAAGACCGTGAAAGAGCATCAGAAGCAGGAC
GTAAAGGTGGCCAGCATAGCGGGGGGAATTTTAAAAATGACCCTCAGCGCGCCTCAGAGG
CTGGCAAAAAAGGGGGTAAAAACAGTCATGGTAGTCGTGAAAGTTAACGCGCGACTCGCA
CTGTTCTCTTTGATGCGGTGTTAATCTCCCCGACCCAACCGCATCGCCCTCGCCGCCGGC
ATCTGCCGGCGGTTTTTTTATCTGTCGGTGGTTGCGCTCCCGCCGGGCGGATTGCACACT
GGTCGCCCGTTAATCGTCATGGCTGTCTTATGTCTTCGTTAAAATTCTCCGTTAGCCGCC
AGGAAGCGCTCCTTATCATGATCACCATGTTCTGGGGAGGGACGTTCCTTGCCGTACAGT
ACGCGGTGAGCCTCAGCGGGCCGCTGTTTTTTGTCGGTTTGCGTTTTGCGACTGCCGCGC
TGGCGGTGGGCCTGCTTTCGCTGCGCACTCTGCGCGGTCTGACGTGGCTGGAGGTGAAGG
CCGGGGTAGCGATTGGCGTGGCGATTGCGCTGGGGTATGGCCTGCAGACCTGGGGACTAC
AGACCATCTCCAGCAGTAAATCTGCCTTTATCACCGCGATGTATGTGCCGCTGGTGCCGC
TGCTGCAGTGGCTGTGCCTGGGACGTATGCCGGGGGTGATGTCCTGCGTGGGGATTGTGC
TGGCCTTTATTGGTTTAATTCTGCTGGCCGGGCCGGAAAATAATCTGCTGGCGCTTGGCG
TGGGGGAAATGATCACTCTGGCAAGCGCGGTGGCAATCGCGGCGGAGATTATCCTTATCA
GCGCCTGGGCCGGAAAAGTCGATGTCCGCCGGGTGACGGTGGTGCAGCTGGCGACCGCGT
CGCTGGTGGCTTTCGCCGCCATGAAGCCGGCGGGTGAATCGGTGCCGTCGTTGACGCCGG
CCCTGCTCGGCGTCGCGCTGGGGCTGGGGATTTTCAGCGCGATCATTCAGGTGACCATGA
ACTGGGCGCAGCGCAGCGTCTCGCCGACGCGGGCCACCCTTATTTATACCGGTGAACCGG
TATGGGCCGGTATTTTTGGCCGGCTGGCCGGTGAGCGTCTGCCGCTGCTGGCTCTGCTCG
GCTGCGTTTTGATCCTCGCGGGGGTGCTGGTGAGCGAGCTGAAGTGGAAGCGCAAGTCGC
CGCCGCAGGTTTCCACAAACGACGATGCGCAGCCGCTCACGGATCTGGCCGATCGCCGCG
AGCCATAATATTTTCCTTCTGACCCGACAGCGGCGCTTATCCTGGCTGGTACTCGTCCGG
CTCTGATTGTCTCCAGGCCCGTGCCAGCGCAGCGCCGCCGGGCGATGGCTCTAGGCACGG
CGTCGCTTTTATGCCGGGTAGCGGCTGCGCCTTACCCGGCCTACGTTCGTACGACCTGCC
GTTAATTTATTCACCATTGTTGCTGAAACTGCCGGTGCTGACGGCCTCAAAATCGCTGAG
ACGTTCCCGGAAGGCCGTGGCAGTCTCCAGGCCCGGCAAGCGCAGCGCCGCCGGGCGGTC
AGGTTCCGTGCCCGTGGTGGTGCCGGATGGCGGCATAAATGCCTTATCCGGCCTACAGGA
TCACACCACCCAGGCCCACACCGCTCCCTGCGCCAACGCCGCGCTAATGTGGCTTACACC
GGCGTTACCCTGGCCTCCTTCGCCTCGCGCGTCCCGCGATGAAGCAGCGCATGCAGCAGG
ATCGCCCCGAAGGTGGCCGTGCCAATCCCGCCCAGCGTAAAGCCGCCCAGCGACAGCGCG
AAATCGCCGGCGCCCAGCACCAGGGTCACCGACACCATGATCAAATTGCTGTTTTGACTC
AGATCCACCCGGTTTTGCACCCAGATCCGCGCCCCGGCGACGGCAATTAAGCCAAAGACC
ACGATCGAGGCGCCGCCGATCACCGGCCCGGGAATGGTGTGGATTAATGCGCCGAACTTC
GGCGAGAAACCCAACAGCATGGCAATCAGCGCCGCGGCGACAAACACCAGCGTTGAGTAG
ACCTTGGTCACCGCCATGACGCCGATGTTCTCCGCATAGGTGGTGACCCCGCTGCCGCCC
ACCGAACCGGAGAGCATGGTCGCCAGCCCGTCGCCGACGAAGGCGCGCCCCATGTACGGG
TCCATATTGCGCCCGGTCATCCCGGCGACGGCCTTCAGGTGCCCGAGGTTCTCGGCCACC
AGGATCACCGCGACCGGCGCAATCAACATCATCGCCTGGCCGTTAAAGGATGGGGGGGTA
AAGTGCGGCAGCCCGAACCACGCCGCCTGGGCGAGGGGGGAGAAGTCCAGCGGTTTGCCA
AGGCCCAGGCCGTTAGCCAGCAGGGCGTACAGCGCGCAGGCGACGATCAGGCCGACCAGG
ATCAGCAGTCGCTGCAGCATCCCGCGGGTAAATACCGCCACTATGCCGATGCAGAGCACA
GTTAACACCGCCATCCAGCTGTCGAAGGCGCTGGCGGAGACGCTGCGCACGGCAATCGGC
GCCAGGTTCAGGCCGATAGCCATCACCACCGCGCCGGTCACCACCGGCGGCATCAGGCGC
TCGATCCAGCGGGTGCCGATCTTCATCACCACCAGACCAATCAGAGTGTAGACCAGCCCG
CAGGCGATGATCCCGCCAAGGGCGACGCTCAGATGAGGGTTCAGCCCCTGGCCGTTAAAG
CCGGTAATGGCGATCACCACCCCGACAAAAGCGGCGCTGGAGCCGAGATAGCTCGGCACC
CGTCCGCCGGTGACGACAAAGAACAGCAGGGTGCCGACGCCCGACATCAGAATAGACAGG
TTCGGGTCGAGCCCCATCAACAACGGCATCAGCACCGTCGCGCCGAACATCGCAACGGCG
TGCTGCACCCCCATCACCAGCGTTTGCCCGGCCGACAAGCGTTCATCGGGGGCGACAACG
CCGGATTCGGCGGCAGGAGAGGTCAGCTTCCAGCGAGGAAAATCGAAGAGTGCCATGATG
ATATCCCGGGTTAAAGGTTAACAAGCGGGTCGCATAAGCGTGTGATAGCCGCGGTCAAAC
CACATCAGTCCCCGGGGCTCCGGGTGACGGGTAATGGCCACGACGTGACAAAACAGAATG
TCGTGCGTCCCGACGCTGACGCGCTGGTCGATGCGGCAGTCAAAGCTGACCAGAGCCGCC
TCCAGCCGCGGACAGCCGGTGGCGCCGGTCTGCCAGTCGGCGGCGGCAAAACGCTCGTCC
ATTGCCGTTTTACCGCCAAACAGCGTCGACAGGGCCTCCTGTCCGGCCGCCAGGGTATTG
ACGCACAGCGTGTGGTGTTCGCTGAACACCGGCCACACCGAAGCCGAGCGGTTCAGGCAG
ACCAGCAGGGTCGGCGGCGTGTCGGTAACGCTGCAGACCGCGCTGGCGGTGAATCCCGCC
CGGCCCGCCGGGCCATCGGTGGTAATAATGTTAACCGCGGCGCCGACGTGGGCCATGGCG
TCACGGAAACTCGCTTTGTCCGTTAACTCCATCGTAAACTCCTTATGCCAGCAGGCAGGC
TTCATCAAAGGACAGGCGCGGCAGGCGGCCGTACAGCTTGCCGGGGTCGCCATAGCCGAT
GTTCACCAGCAGGTTGCTTTTCCAGCCGTTGTCGGCAAAAAATGCCGCGTCGACTTTTTC
CCGGTCAAAACCGGACATTGGCCCGGTGTCGAGGCCCAGCGCCCGGCAGGCAAAAATCAG
ATACGCCGCCTGCAGGGAGCTGTTGCGAAACGCGGTCTCTTCCGCCAGCTGCGGGCTGGA
GGTAAACCAGCTGCGGGCGTCACCGTGGGGAAACAGGGTCGGCAGCCGGTCGTAGAAGGC
GCTATCCCACGCCACGATGGCGGTCACCGGCGCCTGCATGGTTTTCTGCAGATTGCCGCT
GGAGAGCGTCGGGCGAAGTTTCTCTTTGCCTTCCGCGCTGCGCACGAACACGATGCGCGC
TGGCGAACAGTTGGCAGAAGTCGGCCCCATTTTCATCAGGTCCCAGACGGCCTGCAGCTG
CGCATCGCTCACTGGCTTATCCAGCCAGCCGTTGTGGGTCCGGGCCTGGGTAAACAGCGT
CTCGCAGGCCGTGTGGTTTATTGCGTCGTTCATCGGGTCTCCCTGGCGACCGGCAGCATA
GCGGACAGCCCGTCGCGTAAAATGGTATTAAAGGTATCGGCGTCGGTGACGTTACAGGCA
TGGCCGCCCCACGGCATTTCCACGAGCTGGCTGCCGGGGATCGCCGTCTGCAGCACGCGG
GAGCAGGAGGCGGGGACCAGCAGGTCGTCAGCGGCGCTGATAATCAGCGTCGGGCAGGCG
ATGGCCGCCGCACGGCGTGAAAAATCAGCCTGCTTCAGGGCCTGTAGCCGCTTCAGCAGA
TTCTCTTTGCCCTGAAAATGGCTGATGGCAAGCGCATCTTCCGCTTCGAGGCGCGGCAGG
CGCGCGGCCATCCATTCCGCCGGGTAGAGAAATAGCGGCTGCGCTTCGACCCACTCCTGT
GCGCCGCCGGCATGCAGCAGACGCTCGCGCACCTGGAAGCAGCGGCGGGTATGCGGCGAC
AGCGACAGCCAGCCGTTGACCAGCGCCAGGGCGCTCACCGCCTCGGGGCGATCGAGCGCC
AGCTGCAGGCCAATCAGCGCCCCCAGGGCGTGGCCCACCAGCGCGAAGCGGGCGATCCCC
GCCGCTTGCAGAGCGCTGAACAGCTCCCCGGCCATCGTCGCCAGGCTGTAGTCGGCGGGC
AGCGGACCGGCGTTCTCCCCGGTCCCGTTATGGTCATAACTCACCAGCTGATACTGTTCC
TCCAGCGCCGCGCGCTGCGCCAGCCAGTAGCCGCCGCCCCCGCCCAGACCGGCGCTGAGG
ACCACCACCGGCGCGCCGGGCCACGGAGCCGGAGCAATATTGAGCCTCATCATGTCGGGG
TACCGATATGGGCGACGCTGGCGATTTCCACCAGCGCATCGGGCTTCACCAGTCCGCACT
GAATGCAGAAGCGCGCCGGTTTATCGCCGGGGAAGAACTCGGCGTAGACCTCGTTAATCG
CGGCGTAATTTGTCCAGTCGGTGATAAAGATGCTGTTGAAAGTCACATCCGCCATACTCC
CGCCCGCCGTTTCGATAACGCTCCTGATGGTCTCCAGCACGTGGCGGGTTTGCGCCTTTG
GGTCGCCGATGTGCACCACATTGTTTTGCTTATCAAACGGCAGGGTGCCCGAGACGTAGA
CCACGCCATCGGCGAGCGTCCCCGGAACAAAGGGGGCAATCGGCGCGGTGGTGCCTGGCG
GAATAATCACCTGTTTAGGCATAACGTTTCTCCTTGGCTAAAGCCAGCGGGGCGGCGGGG
GACAGCGCATGGCAGAAGCTCTCGACGTCGCTGACCCAGCCGAAAAAGGTTTCAATATTG
AACAGTGCCGCCTGCTGGGCGAAGGCCGGGCCGGCCTGATGGGTGGCATCCTCCAGCACG
ATGCCGAAGTATTCGAGAAAGAAGCCATCGCGCAGCGTCGATTCGACGCAGACGTTGGTG
GCGATCCCGGTGAACACCAGGTGGCGTATGCCGCGGCTGCGCAAAATGCTGTCGAGCGGG
GTGTTAAAGAAGCCGCTGTAGCGCGGTTTCGGCAACACGATATCGCCTTCCTGCGGCGTC
AGCTCGTCCACCAGCTGATAATCCCAGCCGCCTTTCGCCAGCAGCTTGCCCTGCAGCTCC
GGACGCTGACGCATCGTTTTCAGCGCGTTGGATTTGTGATAGTTCGGCGAGCCCGGGCCG
CCGGCTTCAACATACTGGTCATCCCAGCCATTCTGGAACCAGATAATCAACATACCCGCG
GCGCGAGCGGCGGCGACGGCGGTATTAATATTGTCGATAACCGGCCGGGTAGCGGAGACG
TCAAAGCCGGCGAGATCCAGATAACCGCCCTGGCTGGCGTAGGCGTTCTGCATATCGACC
ACAATCAGCGCGCTCTGCTGCGGCGCGAAGGTCAGGGATTCCGGGCGAGCGGGAAGGGTA
ATCATCAGGCCACCTCACGGGTAACAGAAGCAATGTGGTCCCGGCAGCGCATCAGCGGCT
GAATGCGTTCGCCAAAGGCGTCAATGCCGGCAAGAAAATCATCAAAGGTCAGCAGCACGC
CGTCGGTGCCGGGCACGCTCGCTACTTCATCAAGCATACGGGCGACGCTGGCATACGATC
CGACCAGGGTGCCCATGTTAATGTTGACCGCCGAGGTGGGGTCGGCCATCTGGCGCACGT
TGGTATCGCTGCCGGAGCGGGTATCTTTCTGACTCTGCTCGGTGAGCCACGCCAACGCTT
CTTCATCGGCGCCCGCTTTGTAATGTTCCCATTTGGCGCGCGCCGCCTCGTCGGTTTCGT
CGGCGATCACCATGAACAGCACATAGGACCCCACGTCGCGGCCGGTTTTTTCCGCCGCCT
GCATCATGCGTGCGGCGGTCGGGGCAAAGGCCGTTGGCGTGTTGACCCCTTTGCCAAAGC
AAAAGTTGTAGTCCGCATGCTGGGCGGAGAAGGCCATCCCGGCATCGCTCTGCCCGGCGC
AGATCACCTTCATCGGCTGCGACGGGCGCGGGCTGACCCGGCAGTCGTTCATGGTGAAGT
AGTCACCTTTGAAATCGCTGCGCCCGGTGCCCCACAGGTCACGGAGCACCTGGACGTATT
CGGTGAGATAGTCATAGCGGCTGGCGAAATAGTCATCTCCCGGCCACATGCCCATCTGGT
CATATTCCGGTTTTTGCCAGCCGGTCACCAGATTGACGCCAAACCGGCCGCCGGAGATGG
AGTCGATAGTGGAGGCCATCCGGGCGACAATCGCCGGCGGCAGCGTCAGGGTGGCGGCGG
TGGCGTAGATCTGGATCTTCGAGGTCACCGCGGCCAGGCCGGCCATCAGGGTAAAGGACT
CCAGGTTGTGATCCCAGAATTCAGTTTTCCCGCCGAAGCCGCGCAGTTTGATCATGGAGA
GCGCGAAGTCGAAATGGTAGTGCTCGGCCTTCTGCACGATGGCCTTATTCAGTTCAAAGG
TCGGCATATACTGCGGGGCATGGGTGGAGATCAGCCAGCCGTTGTTGCCAATGGGAACGA
AAACACCAATTTTCATACCTACCTCTCTGCAGTCATGGAAGATGGGTTGCGATGGTGCGG
CATCCTGCCTCTCCCTGGACCACCTCGCAGAGAAGGTAAAGCAAAGGCGATGCCAGTTTT
ATAAATGCTAATGTTATTAATGTGTTACTTTTGAGTTGCTAAAAAGGACGATAAAAAAGT
GGACTGGATGGTCAAAATCAGTGCACGAAAAAACGGCAGTCATGCGCAATCAGGGTGCAT
GGGGTCGTGTCGGCGCAGGGCTTTTGCTATGCTGGTGGCGTCAACTGAAGGAGAGGATGT
ATGGCACAGGGCGCGGTGAAGAAAAGCGGCAAACGTTCACAAGCGGTCAGCGCCAAAAAG
GAGGCCATCCTGGCCGCCGCGCTGGAGGCATTTTCGCAATTTGGTATTCACGGTACGCGG
CTGGAGCAGGTGGCTGAGCGCGCCGGGGTATCGAAAACCAATCTGCTCTATTACTACCCT
TCGAAAGAGGCGCTGTATGTGGCAGTCCTGCAGCAGATCCTCGCCATCTGGCTGGCGCCG
CTGAAGGCCTTTCGTGAGGATATCAGCCCGCTGGTGGCGATCCGCGAATATATTCGCCTG
AAGCTGGAGGTGTCCCGCGATCACCCCCAGGCCTCGAAGCTCTTCTGCCTCGAGATGCTG
CAGGGGGCGCCGCTGCTGATGGGCGAACTGACCGGGGACCTGAAAGCGCTGGTCGATGAG
AAATCGGCGATAGTCTCCGGCTGGATCGACCGCGGCAAGCTGGCGCCGGTCGATCCACAG
CATTTAATCTTTATGATCTGGGCTACCACCCAGCATTACGCCGACTTCGCCACCCAGGTG
GAGGCGGTCACCGGCGCCACGCTGCAGGATGCGGCCTTTTTTGAACAAACGGTCGATAAT
GTCCAGCGGATGATTATCGAAGGCATTCGCGTCCGTTAATTGGCGGGCGGCAGCGGGCAG
CTTTGATCGCCATCCTCGCACTGTAGCAGCGAGGCGAGGAAAGACTCCCGCTCCACGCTC
TTATCGGTCATGCACTGGCTGACCAGCATTGGCTGCATGCTGCCGCCTTCGGCGCCGGAC
GCGAGAAAGGCGCAGTCGGCGTCGCGGAGGGCGATCCATGCCTGCTGCGCCTGCTTCAGT
AATGTTTGTTGTTTACCCACCGCCCGCTGCAGGGCCTGCTGCCATGTGTCGTTCAGTTTT
TTATCGGCCGCCTGATACTGCGCAGCCGCGCACTGATTCATTTCGGTTTGGGTGTTGGCG
CTGCTGCACTCGTCCGCCAGCGCCGCGCCGCTGGCCAGCAGGGCCATCACGGCAAATAAC
GTGCGTTTCATTGTTCTGCTCCCATAAAAAAGGCTCCCGTCCGGGAGCCTTAATTAAACA
CAGCTGACGTCGGCTGTCATTAGCTGATCGCAGCGCAGACTGATTGCCCGGATGGCGGCG
CACAGCGCCTTATCCGGGCTACCCTTTGGCGGTGGTAGGTAGCCCCGGTAAGCGCAGCGC
CACCGGGGAGCCCGTTTTAGCCGATGGTCATCAGGCTGGCGTTACCGCCTGCCGCCGCGG
TGTTAACGCTCAGCGAACGCTCGATATACAGCCGCTCCAGCAGCAGATTGGTTTCGCCGC
GGGCGAAACCCTGCACGGAGACAATCGCCCCGTCGCGCGCCGCCACCTGCTCGCACAGCT
CGCGCAGCTGGTCGGAATCGCCGTGGTAGATAACCGCGTCGAAGGCCTGGCCAGGCAACT
GCTCCGCTTTGGCAAAGCGAATGCGCTCGCTGACCTCCCGCGGCAGTTTCTTCGCCAGAT
CGCGCTGCAGGGCGCTGTCCGGCCACAGTACTTCACAACCCACCGCCAGCACAGCCGCCA
GCTGGATCAGCGCATCCTGTTCGTTATCCGCTACGCACAGCACGCGCTCGCGCGGCATCA
GCGTCAGGGTGTTGCGCTCGCCAGTTGGCCCCGGCAGCAGGCGTTGAGTGCCGCTTTGCG
CCTGCTCGCTGTACTGCTGGCACAGCGCCTGCAGCTCAGGACGGCCCGCGGCCCACTGCT
GCAGCGCCTGCAGCGGTTTTTCCAGCAGCGTTTTCAGCTGGGCGTCCAGCGGACGCTCCG
CATCCTGGCGGGCGAAGGTTACGCCAACCGCGTCCTGTGGACGGCTGGAGAGCAGACGGT
ACAGATACAGCGGACCGCCGGCTTTCGGACCGGTACCGGACAGCCCTTCGCCGCCGAACG
GCTGAACGCCGACCACCGCGCCAACCATATTGCGGTTGACGTACAGGTTGCCCACCTTGG
CGCTGCCGGTGACCTGGGCGATGGTTTCGTCGATACGGGTATGCACGCCGAGGGTCAGGC
CGTAGCCAGAGGCGTTAATCTGCTCGACCAGTTTGTCCAGCTCGTTACGGTTATAGCGCA
CCACGTGCAGTACCGGGCCGAAGACCTCTTTTTTCAGTTCGTCGAAGCTGTCGAGCTCGA
TAAGCGTCGGTGGCACGAAGGTCCCGTGACGCCATTCGCGGGCGTCTTCGCTATTCTCAC
GCACCGCCTGGTAGACGGTGCGGCCTTTGGCGCGCATCGCCTGAATATGGCGTTCGATAT
TCTCTTTCGCTTCCGCATCGATAACCGGACCGATATCGGTGGTCAGGCGCCCCGGATTGC
CCATCCGGCACTCGCTCATGGCGCCGCGCAGCATGGTTAAGGTGTGATCGGCGACCTCTT
CCTGCAGGCAAAGCACGCGCAGGGCGGAGCAGCGCTGGCCGGCGCTGTCGAACGCGGAAG
CCAGCACGTCGATCACTACCTGCTCGGTGAGCGCCGACGAATCGACGATCATCGCGTTCA
TCCCGCCGGTTTCGGCGATCAGCGGCGTCGGGCGGCCCTGGGGATCGAGGCGGCTGGCGA
TATTGCGCTGCAGCAGGGTGGCCACTTCGGTGGAGCCGGTGAACATCACGCCGCGTACGC
GCTCATCGGAGGTTAGCGCGGCGCCCACGGTCTCCCCGCGGCCCGGCAGCAGTTGAATAA
CGCCCGGCGGCACGCCGGCTTCCAGCAGAATCGCCACGCCCTGGGCGGCGATAAGCGGCG
TCTGCTCGGCAGGTTTCGCCAGCACGCTGTTGCCGGCCGCCAGCGCGGCGGCAATCTGGC
CGGTGAAGATCGCCAGCGGGAAGTTCCACGGGCTGATACAGACCACCGGACCCAGCGGGC
GGTGAGTTTCATTATCGAAATCGTCGCGCACCTGGCCTGCGTAATAGTGCAGGAAGTCAA
CGGCTTCGCGCACTTCAGCGATGGCGTTGCTGAAGGTTTTACCCGCCTCGCGCACCAGGA
TCCCCATCAGGGTCGGCATCTGGCTTTCCATCAGCACCGCGGCGCGCTCAAGAATGGCGG
CGCGCTCCTGCGGCGGAGTGGCGAACCAGATCGGCGCATTGTTGATAGCGCTGGTCAGCG
CCTGCTGCACTTCAGCGTCGCTGGCTTCGCGGACGTAGCCGACGATATCTTTCGGCTCTG
CCGGGTTAACCACCGGCTGCATTTCGCCTTCGGCCACCGGCTGCTCCAGCATCGGCAATG
CCTGCCATTTATGCAGCGCGCTGTTGAGCAGGGAAGAGGAGAGGGAGGCCAGACGGTGCT
CGTTCGCCAGATCGAGACCGGCGGAGTTGCTCCGGCCGCTGCCGTAGAGATCGCGCGGCA
GCGGGATTTTCGGATGCGGCAGGCCGGCCTGGCCTTCCTGCTGCGCCAGTTTTTCTACCG
CGCTGACCGGGTCGGCCACCAGCTCGTCCAGCGGCAGGGTATTGTCCGCGATACGGTTGA
CGAAAGAGGTATTGGCGCCGTTTTCCAGCAGACGGCGCACCAGATACGCCAGCAGCGTCT
CGTGGGTGCCCACCGGGGCGTAGATCCGGCACGGACGGTTCAGCTTGCCGTCAGCGACCT
TGCCCACTACCTGCTCGTACAGCGGTTCGCCCATGCCGTGCAGGCACTGGAACTCATACT
GGCCCGGGTAGTAGTTCTGGCCTGCCAGCTGGTAGATAGCCGCCAGAGTATGGGCGTTAT
GGGTGGCAAACTGCGGGTAAATCAGGTTCGGCACCGCCAGCAGCTTCTTCGCGCAGGCGA
GGTAGGAGACGTCGGTGTAAACCTTGCGGGTGTATACCGGATAGCCTTCGAGACCTTCCA
TCTGCGCGCGTTTAATTTCGCTATCCCAGTAGGCGCCTTTCACCAGACGGATCATCAGGC
GACGGCGGCTGCGGGTGGCGAGGTCAATCAGGTAATCAATGACAAACGGACAGCGCTTCT
GGTAGGCCTGAATCACGAAGCCAATCCCGTTCCAGCCGGCCAGTTCCGGCTCGAAGCACA
GTTTTTCCAGCAGGTCGAGGGAGATCTCCAGACGGTCGGCCTCTTCGGCGTCAATATTGA
TGCCGATGTCATACTGGCGCGCCAGCAGGGTCAGCGATTTCAGCCGCGGGTAAAGCTCTT
CCATCACCCGGTCATACTGCGCGCGGCTGTAGCGCGGGTGCAGCGCGGAGAGCTTAATGG
AGATACCCGGACCTTCATAAATGCCGCGGCCGTTGGAGGCTTTGCCGATGGCATGGATCG
CCTGCTGATAAGAAACCATATAGGCCTGGGCGTCAGCGGCGGTCAGGGCGGCTTCGCCGA
GCATATCGTAGGAGTAGCGGAACCCTTTTTCTTCCAGCTTGCGGGCGTTGGCCAGCGCTT
CGGCGATGGTTTCCCCGGTGACGAACTGCTCGCCCATCAGGCGCATCGCCATATCCACGC
CTTTGCGGATCAGCGGTTCGCCGCTCTTGCCGATGATGCGGTTCAGGGAGCGGGAGAGGC
TGGTCTCGTTATGGGTCGACACCAGTTTTCCGGTGAACAGCAGCCCCCAGGTGGCGGCGT
TGACGAACAGCGACGGGCTGCGGCCGATGTGCGACTGCCAGTTGCCGTTGCTGATTTTGT
CGCGGATCAGCGCATCGCGGGTGGCTTTATCCGGAATACGCAGCAGGGCTTCCGCCAGGC
ACATCAGCGCCACCCCTTCCTGTGAAGAGAGGGAGAACTCCTGCAGCAGGCTCTGCACCA
TGCCGGCGCGGCCGCTGGCGGTTTTCTGGTTGCGCAGTTTTTCCGCCAGCTGATACGCCA
GCTTGTGCGCCTGTTCGCCCAGCGGCTGCGGCAGACGGGCCTGCTCCAGCAGCATCGGTA
CCGCGTCGGTTTCCGGACGTCGCCAGGCGGCGGTGATCGCCGCGCGGCTCACCGACTGCG
GCAGGATCTGCTCGGCGAATTCGAGGAACGGCTGATAGGGCTCTTCCGTTGGTTCGCTGG
CGTCATCGCTTTCGTTGGCGGCCCCGGAGAGCAGGGCCGGCAGCTCAGGCAGCGTCTCGT
CGTTCTCCAGTTTTTCCAGATAATTAAAGATGGCCTGCTTAATCAGCCAGTGCGGCGTGC
GGTCAATACGGCTCGCGGCGGATTTAATGCGCTCGCGGGTTGCGTCGTCAAGCTTAACAC
CCATGGTGGTGGTGCCCATGCTCAAAACTCCTGTCATTTATCGTTAGGCTTATGCGGTTG
CATGGAAATATCCACTATGTTGCAACTTTGTGCAACCTTGTTAATTGTGGCTTGTGACGG
AAGCCGTGAAATGGCTAATTTGTTAAAAATAACCCCTAAAATAGCAGAAATTTAACCCCG
GGCTCATAGGGTATTTGTATGCGTGAGTTAACACTTTTGTTTGGTGCAACCTTTAAAAAC
GTGAGAGAGTGCAACCTCTAACAAATTGACGTTTTGCGCCGTCGGTTTTTCGTGTAAATG
CTGTGTTAAATCGTTTGTGAAAAACCGAAGCTTCCGTCAGGATACGGTCGCCCAATTAAA
CAATGCGCCATTACCCCGTTCCGGTAGTGGAAAAAAACGACGAAGTTGGACGCTGTCGAT
AAAAATTCTGGAGACTTTGCATGGCTATTAGCACACCGATGCTGGTGACATTTATTGTTT
ATATTTTTGGTATGGTATTGATAGGGTTTATTGCCTGGCGTTCGACCAAAAACTTCGATG
ATTATATTCTCGGGGGAAGGAGTCTGGGGCCATTTGTGACCGCGCTTTCCGCAGGGGCGT
CGGATATGAGCGGCTGGCTGCTGATGGGCCTGCCAGGGGCGATTTTTCTCTCCGGGATTT
CCGAAAGCTGGATCGCCATTGGCTTAACGCTGGGGGCGTGGATTAACTGGAAGCTGGTGG
CCGGTCGCCTGCGCGTGCATACCGAGGTGAATAATAACGCCCTGACGCTGCCCGATTATT
TTACCGGCCGTTTTGAAGATAAAAGCCGGGTGCTGAGAATTATTTCGGCGCTGGTTATTC
TGCTGTTCTTTACCATCTATTGCGCTTCAGGAATTGTCGCGGGGGCGCGTCTGTTTGAAA
GCACCTTCGGCATGAGTTATGAAACCGCACTGTGGGCCGGGGCGGCGGCGACGATTATCT
ATACCTTCGTCGGCGGCTTCCTCGCGGTTAGCTGGACCGATACCGTGCAGGCCAGCCTGA
TGATTTTTGCGCTGATCCTCACCCCGGTGATCGTGATTATTTCCGTCGGCGGCTTTGGCG
ATTCGCTGGAAGTGATTAAGCAGAAGAGCATCGAAAATATCGACATGCTGAAAGGGCTGA
ACTTCGTGGCGATTATCTCGCTGATGGGCTGGGGGCTGGGTTATTTCGGTCAGCCGCATA
TTCTGGCGCGCTTTATGGCGGCGGATTCGCACCACAGCATCGTTCACGCACGTCGCATTA
GTATGACCTGGATGATCCTCTGCCTCGGCGGGGCGGTGGCCGTCGGCTTCTTTGGCATCG
CCTACTTCAATAACAACCCGAGCCTGGCGGGCGCGGTTAACCAGAACGCCGAGCGCGTGT
TTATCGAACTGGCGCAAATCCTGTTTAACCCGTGGATTGCCGGGATCCTGCTGTCGGCGA
TTCTGGCGGCGGTGATGTCCACCCTGAGCTGTCAGCTGCTGGTCTGCTCGAGCGCAATTA
CCGAAGACCTGTATAAAGCCTTCCTGCGGAAAAACGCCGGTCAGAAAGAGCTGGTGTGGG
TGGGCCGTATGATGGTGCTGGTGGTTGCTCTGGTGGCCATTGCCCTGGCGGCCAATCCGG
AAAACCGCGTGCTGGGTCTGGTGAGCTACGCCTGGGCTGGCTTCGGCGCCGCCTTTGGCC
CGGTGGTCCTGTTCTCGGTAATGTGGTCGCGCATGACCCGTAACGGCGCGCTGGCCGGGA
TGGTGATTGGCGCCTTGACCGTGATCGTCTGGAAGCAGTTTGGCTGGCTGGGCCTGTATG
AAATCATTCCGGGCTTTGTCTTCGGCAGCATCGGGATTGTGGTCTTTAGCCTGCTGGATA
AAGCGCCGTCGGCCAGCATGCAGCAGCGCTTTGCCGAAGCGGATGCCCACTACCATACGC
CGCCGCCGGTACGCGCCACGGCTGAGTAAGATCATCTGATGCTCACGAGCCCGCCGCTGG
CGGGCTTTTTATTGCCTGGTGCCGTGCCGGAATATTATAACCCTTGCTAATTATCTGAAA
ATCCGCTGATATTTCCTGACTAATAACAATGAGGATAGCAAAGATGACGTTCAGACAGGG
TGCAATGGCGCTGGTGCTGGCAGGGTTACTCAGCGGCTGCGTGGCGGGTGGAAGTTCATC
GACCAGCGCGCCGAAGCCCGGCGTCTGCCCGGCGGATAAGTCCATGGTGCAAACCACGCT
TTACTTCGGTCTGAGCCGCCCGGCGGGGAAAGACATCACCGCTGAAGAGTGGCAAAAGTT
TGTCGACCGTGACGTCACGCCGCGCTTTCGCGACGGGCTGACGGTGTTTGATGCCCACGG
CCAGTGGCTTGGCCAGAATGGTCAGGTGGTGCGGGAGCAGAGCAAGGCGCTAATGGTGAT
CCATGGGCATGACGCGCAGAGCGAGGCCGGTATTGAGGCTCTGCGCCAGGGCTATAAATC
ACGCTTCGCGCAGGAGTCGGTGATGCGTGTCGACCAGCCGGTCTGCGTGCAGTTCTGAGT
AAACGGCGGGGGCAGCCCCGCCGTTTGTTTTACAGCACCAGCCCGGCGAAGCTGGCGGAA
AGCAGGCTTACCAGCGTGGCGCTATACACCAGCCGCAGGCCGAAGCGGGAGACGATATTG
CCCTGCGGTTCATTCAGGCCTTTGATCGCCCCGGCGATAATGCCGATCGAGGCAAAGTTG
GCAAACGACACCAGGAATACCGAGAGAATGCCGAGCCCGCGAGGGGTCATGCTGGCGGCA
ATCTTTTGCAGCTCAATCATCGCCACAAATTCGTTAGCGACCAGTTTGGTGGCCATGATG
CTGCCGGCGTTTAGCGCATCGCTCAGCGGGATGCCGATAAGCCACGCCAGCGGATAAAAG
ACGTAGCCGAGGATCTGCTGGAAGCTGAGACCAAACAGGGTGGCGAATAGCGCGTTAATG
GCGCTGATCAGGGCGATAAAACCGATCAGCATCGCCAGAATAATCATCGCCACTTTAAAG
CCGGCCAGAATATACTCCCCGAGCATTTCAAAGAAACTCTGCGATTCATGCAGCTTCTCG
AGTTTTATTTCCTGCTCGCTGCCTGGCCGCGTCGGGTTAATTACCGACAGCACGATAAAG
GTGCTGAACATATTGAGGATCAGCGCTGCGACGACATATTTGGCGTCCAGCATGGTCATA
TAGGCGCCGACAATCGACAGCGATACGGTCGACATGGCCGTCGCCGCCATAGTGAACAGT
CGCCGTGAGGAGAGGTCGCCCAGTACGCCCTTGTAGGCAATGAAGTTCTCTGATTGACCG
AGGATCAGCGAGCTGACGGCGTTGAAAGATTCCAGCTTACCCATGCCGTTTACTTTCGAC
AGCAGGGTGCCAATCACGCGAATAAAAATCGGCAGGATCCGCCAGTGCTGGAGAATACCA
ATCAGCGCGGAAATAAACACAATCGGACACAGGACGCCCAGGAAAATAAAGGCTAAGCCT
TTTTCGCTCATGCCGCCAAAGACGAAATTGGTCCCTTCGGCGGCAAAGCCTAACAGCGAA
GCAAAAAAGCCGGAAATATTTTTTACCAGCCACAGGCCGCTTTCGGCGTGCAGGAAAAAG
AAAGCGAGCGCTATTTCGATAATAATCAACTGGAGAATATAACGAATACGAATTTTTTGT
CTGTCGTAGCTGACAAGCCAGGCCAGGGCGAGGATCACCGCCAGCGCCAGCAGGAAATGA
AAAAATGCAGTCATGTTGTTCTTTTCGCAAGTCAATAAGGCCGCCATTTAGCCATAGCCG
CTACGGCGGGTAAATATCTGGCGTAAAAAATCCTTTGCTTATTCTTTCTCTTCATAACAG
GCGAATATTTTCATAAGTCATTATTTGTCAGCGATTTATTTACAACTGATCATCATTCTC
TGCACATTTCGCTTGTGTTTCTGAGCATTGTAATGATAATCACTATCATAAATATTACCT
GTTTTTGCATTCGTTGACGGTGCTTTACATTTAAGGGTATTGGCATGTTTGTCCCATTTC
TCATTATGTTACGCGAAGGCCTGGAGGCGGCGCTGATTGTCAGCCTGATCGCCAGCTATC
TGAAACGCACCCAGCGCGGCAACTGGATTGGCGTGATGTGGATTGGCGTGATCCTCGCGG
CGGCGCTGTGTCTTGGCTTAGGCATCTTTATCAACGAAACCACCGGTGAATTTCCTCAGC
GTGAACAGGAGCTGTTCGAAGGGATCGTCGCGGTCATTGCGGTGGTGATCCTGACGTGGA
TGGTCTTCTGGATGCGCAATGTCTCACGCAACGTCAAGCAGCAGCTGGAGCAGGCCGTGG
ACAAGGCGCTGCAGCGCGGTAATCACCACGGCTGGGCACTGGTGATGATGGTCTTTTTCG
CGGTCGCCCGTGAGGGGCTGGAGTCGGTCTTCTTTCTGCTGGCGGCATTCCAGCAGGATG
TCGGTATCTGGCCGCCGCTGGGGGCGCTGCTGGGTCTGGCCACCGCTATCGTGCTGGGCT
TCCTGATCTACTGGGGCGGTATCCGCCTTAACCTTGGCGTGTTCTTCAAATGGACCAGCC
TGTTTATTCTGCTGGTGGCCGCTGGCCTGGCCGCGGGGGCGATCCGCGCCTTCCACGAGG
CGGGCCTGTGGAACCTGTTCCAGGATACCGCCTTCGATCTGAGCAACGTGCTGTCGACGC
ATACGCTGTTCGGCACGCTGCTGGAAGGGATCTTCGGTTATCAGGAGACGCCGAGCGTCA
GCGAAGTGGCTGTCTATCTGCTTTATCTGATCCCGGCGCTGGTGCTGTTTGCCCTGCCGC
CGCGGAATAATACCACTGCCTCGCGGGCTGCCTGACCGGGCGCTGCGAGCTTATAAGCGA
CACTCTACTTACCGAAAGGGATGATCATGATGATTCATTTTCGCCGTAATGCGCTGCGGG
TGACCGTGGCCGCGCTGCTCAGCTCTGCATTCGGTGCTCAGGCTGCGGATATCCCGCAGG
TCAAAGTCACCGTCAACGACAAGCAGTGCGAGCCGATGCAGGTGACCGTTAACGCGGGTA
AAACCCAGTTTATTATTCAGAACCACAGCCAGAAAGCGCTGGAGTGGGAGATTCTGAAAG
GGGTGATGGTGGTGGAAGAGCGCGAAAACATCGCGCCGGGCTTTACTCAGAAGCTCACCG
CGAACCTGCAGCCGGGCGAATATGACATGACCTGTGGCCTGCTCACCAACCCGAAAGGCA
AACTGATCGTCACCGGCGCCGCCACCAAAGACGCGGCGAAAGCGGATGCGGTGCTGAGCC
TCGGCGACGCGATCACCGCCTATAAAGCCTATGTGACGGCGGAAACCGCGCAGCTGGTTA
GCGGCACCAAAGCCTTTACCGACGCGGTGAAAGCCGGCGATATCGAAAAAGCGAAAGCGC
TGTACGCCCCGACGCGTCAGCATTACGAGCGCATCGAGCCCATTGCCGAGCTGTTCTCTG
ACCTTGACGGCAGCATCGACGCCCGCGAAGACGACTTCGAGAAAAAAGCGGAAGATCCGA
AATTTACCGGTTTCCACCGTCTGGAAAAAGCGCTGTTTGGCGATAACAGCGTCAAGGGGA
TGGAAAAATATGCCGATCAGCTGAACAGCGATGTGCTGGAGCTGCAAAAGCGTATCAGCG
AGCTGGCGTTCCCGCCGTCAAAAGTCGTGGGCGGCGCGGCAGGATTAATTGAGGAAGTCG
CGGCCAGCAAGATCAGCGGTGAAGAAGATCGCTACAGCCATACCGATCTGTGGGACTTCC
AGGCCAACATTGACGGCGCGCAGAAAATTGTCGACCTGCTGCGCCCGCAGCTGCAAAAAG
AGAACAGCGCGCTTCTGGCGAAAGTGGACGCCAACTTTAAGAAAGTGGACAGCATCCTCA
GCAAATATCGCACCAAAGACGGTTTCGAGACCTACGATAAGCTGACCACCGCCGACCGTA
ATGCGCTGAAAGGGCCGATCACCACCCTGGCGGAAGATCTGGCTCAGCTGCGCGGGATCC
TGGGGCTGGACTAAGTCGATGGCACAGCAGAAACCCCACGACGTGAACGAGCCGTCACGT
CGTCGCTTACTGAAAGGGATCGGCGCGCTTGGCGGCGCGCTGGCCATCACCGGCGGCTGC
CCGGTAGCGCATGCGGCAAAAGCGGAAAGTTCCCCGGGGACGCTCACACCCGACGCGCGC
CAGGAAAAGCAGCCATTCTATGGCCGGCATCAGGCGGGCATTCTGACGCCGCAGCAGGCT
TCGATGATGCTGGTGGCCTTCGATGTGCTGGCGGCTGATAAAGCCGACCTCGAGCGGCTG
TTTCGACTGCTGACCCAGCGTATCGCCTTTTTAACCCAGGGCGGCCCGGCGCCGGACACG
CCGAATCCGCGGCTGCCGCCGATGGATTCCGGCATCCTGGGGCCGTGGATTGCGCCAGAT
AACCTGACCATCACCGTCTCGGTCGGCCATTCGCTATTTGATGAGCGCTTTGGCCTGGCG
GATAAAGCACCGAAAAAGCTGCAGCCGATGACCCGCTTCCCCAACGATTCGCTGGATGCC
GCGCTGTGCCATGGCGACCTGCTGCTGCAGATCTGCGCCAATACTCAGGATACGGTGATC
CACGCCCTGCGTGATGTCATCAAACATACGCCGGATCTGCTGAGCGTGCGCTGGAAGCGG
GAAGGGTTTATCTCCGACAGCGCGGCGCGCAGCAAAGGCAAAGAGACCCCCATCAACCTG
TTGGGGTTTAAGGACGGCACCGCTAACCCGGCGAGCCACGACAGAGCGTTGATGGATAAG
GTAGTGTGGGTGACAGTCGATCAGGACGAGCCGGCCTGGACCGTGGGCGGCAGCTATCAG
GCGGCGCGAATTATCCAGTTTCACGTGGAGTTCTGGGATCGGACGCCGCTCAAGGAGCAG
CAGACGATCTTTGGTCGCGACAAGCACACCGGTGCGCCGCTGGGGATGAAAAACGAACAC
GATACCCCGGATTACAGTAAAGATCCTAACGGCGAAGTCATTGCGCTGGATAGCCATATT
CGTTTGGCCAATCCCCGCACGCCGGAAACCCAGTCCAGCCTGATGATGCGCCGCGGCTAC
AGCTATTCGCTGGGGGTTACTAACGCCGGACAACTGGATATGGGGCTGTTATTCGTTTGC
TATCAGCACGATCTGGAAAAGGGTTTTCTGACGGTGCAGAAACGGCTTAACGGCGAGGCG
CTGGAGGAGTATGTCAAACCGATCGGCGGGGGCTACTTCTTTGTTTTACCCGGCGTAGTG
GATGAAAAACACTATCTGGGAGAGTCGCTGCTGCAGGCCTGATACCAACCCTGCCCGTAA
GGGCAGGGCGTTTTCTGCTGTTTTTCTCATTTTTCTTATATTTCCTGCCATGTGTTATAT
TTCTGTAATACAAATGACCGATAGTCTCCTACACTTGCTTAAGAACTATTTGTTGCGTCA
TTGTGAAAAATAAGTTGCATTAAGAATCTTTTTTGATGTACTTATTACATACGCGGTAGT
TCCCGGCAGTGTGACGTTTCACTATGGAGATCGCGAATGGTAAGGTCCCGTACCGGACAA
CGTAAAACCTCAGACCGTACTCTTCAGCACGGAAGCCCCGCTTCCGGCAGCGATTTTCTT
ACTCTTTCTCTCTCCGCTTCGCATTATTACAACCTTGGCAGGGTACGCGGTGCGCGTAGC
CGCGACTCGTTGTCAGTTCTACCGGCAAGCAATGGCTTACAAGGAAGCCAAACCTCAATC
GTTCGTGCGCATAGTCGTGTCGATGTTGACGCGTGTGATGTAAACCAACAACGCAAGGTG
CTATCCATGGGAAGACAAAAAGCAGTGATCAAAGCTCGTCGTGAAGCAAAACGTGTGCTG
AGACGGGATTCACGCAGCCATAAGCAGCGTGAAGAAGAATCGGTCACATCGCTTGTGCAA
ATGAGTGGCGTAGAAGCAATTGGCATGGCGCGGGACAGCCGTGATACTTCCCCAATTGAG
GCGCGCAATGAGGCTCAGGCGCATTATTTGAATGCCATCGACAATAAGCAGCTGATTTTC
GCTACCGGCGAAGCTGGATGCGGCAAGACCTGGATCAGTGCGGCGAAGGCAGCTGAAGCC
CTGATCCATAAGGATGTGGACAGAATTATTGTTACCCGTCCCGTTCTGCAGGCCGACGAA
GATCTCGGCTTCTTACCGGGAGATATCGCCGAAAAGTTCGCTCCCTATTTCCGACCGGTT
TACGATGTGCTGGTGAAAAGGCTGGGGGCTTCCTTTATGCAGTACTGCCTGCGTCCGGAA
ATCGGCAAGGTGGAAATCGCGCCGTTCGCCTATATGCGCGGACGTACCTTTGAAAATGCG
GTGGTGATTCTGGACGAGGCCCAGAACGTGACCGCAGCGCAGATGAAGATGTTTTTAACC
CGCCTCGGGGAGAACGTGACGGTCATCGTCAATGGCGATATCACCCAGTGCGACTTGCCC
TCTGGCGTGAGATCTGGCCTGAGCGATGCGCTGGCGCGTTTTGAGGAAGACGAGATGATC
GGCATCGTGCGTTTCACCACCGATGACTGCGTGCGCTCGGCCCTCTGCCAGCGGACGCTG
AAAGCCTATTATTAATCGTCATACTGTGAGCAAGGCCCGGGCTAGCCCGGGCTTTGTTGT
TTTTGGGCATCCTCCCGGCGGCGCTGCGCTTAGCCGGGCTACCTGGCGGGTACGGTCTGG
TAGCCCGGGAGAGGCATTGCTGCCGACCCCGGGGATGTCTGCGGTGCCACATGCGAAAAA
AAAGCCCGTACATGCGTACGAGCTCTTCTTAAAATATGGCGGTGAGGGGGGATTGACTCG
CTTCCCGGCGGTACTGCGCGTGGCCGGACTACCTGGCGGGTAGGGTCTGGTAGCTCGGGA
GAGGCATTGCTGCCGACCCCGGGGATGTCTGCGATGCCACATGCGAAAAAAAAGCCCGAA
CTTGCGTACGAGCTCTTCTTAAAATATGGCGGTGAGGGGGGATTGACTCGCTTCGCTCGC
CCCTGCGGGGCAGCCCGCTTACTGCGTGCGCGGTCTGTCCAACTGGCTGCGCCAGTTGTC
GAACCCTGGTCGGGGGTTCTCATCCCCCCCTGCGGAGAATATAAAAGAAAAGAGCCCGTA
CTTGCGTACAGGCTCTCATCTCGAATATGGCGGTGAGGGGGGGATTCGAACCCCCGATAC
GTTGCCGTATACACACTTTCCAGGCGTGCTCCTTCAGCCACTCGGACACCTCACCATATT
GTCTTGCTGCTCACCTTGGGTGGGCAACGGGGCGCTACTATAGGGAGTTGCGTTAAAACG
GTCAAGCATATTTTCTTCTTTCTTTGCCGTTCGCTCACGCAATGAACAATGCCCCGCTGC
GGCTCAGCGGGGCGGGCGTTTTAGCGCTGGGAATCCAGCTGTTCGTTATTCTTCACGACG
TCCTGCGCTTTGCTGTAGCTTTCGATCAGCAGCTGGTAGGCCGGGAAGACTTTGGTGTAC
ACCTCCGCCCATTCTGCGGCGTCCGGGCGATTCCAGGTGCGCTGCAGCTCAGAGGCGACG
GCGGCGGTATCCATTGGCACTACGCCGGCCTGTACCACGCGAGCCAGGGTGATCTCCTGC
GCCATTTTGCTGTAGGTGCCGGAAGCGTCAATCACGGCAAACACTTTATAACCGTCGGCG
ACAGCGGCGATAGCCGGGAAGGCCATGCAGACGCTGGTGATGGTCCCGGCGATAATCAGC
GTTTTACGACCGGTCGCTTTCACCGCGGCGACGAATTCCGGGTTATCCCAGGCGTTAATC
TCACCTTTACGGGCGATGTATTTCGCATGCGGCGCGTTTTCATGAATCTCCAGGATCAGC
GGGCCGTTCGGCCCCTGCGGCACGGAGGCGGTCGTGATCACCGGGATCCCGGCAAGCGAC
GCCATCTTGGCCAGCGCGGCGGCGCGAGCGCGCAGCTCTGGCATCGGCATATCGCCGACG
GTCTGGAACAGACCGCTCTGATGGTCAATCAACAGCATTGCGGTATCGTTAACATCAATC
ACCGGACGAGCACCGTTAAAGTTAGCGGGAGTAGACATAGTATTCACCTCAATCAGTTAG
ATTTGGCCAAAGCGGCCGCTGTTAAAATCGCGTACAGCTTCTGCGATCTGCGTTTTGTTA
TTCATGACAAACGGGCCATAGCCCACAATCGGCTCATGTAGCGGTTCTCCGGCCATCAGC
AGAACTTTTGCCGGAGCGGTCGCCTCCAGATGCACTGCGTCACCTGCCTGGCTCAGGACG
GCCAGCTGGCCTTCGCGAGCAGATTCGGAACCGTTAATGATCACTTCCCCTTCCAGCACC
ACCAGAGCGGTACTCCAGCCCTCCGGTTGGCGCAGCGTGAGGTCGTGCCCCTGATTCAGC
TGCAGATCCCACACGTTAAGCGGTGAGAAGGTATGGGCCGGGCCGCTGACGTCGTCATAC
TGGCCGGCAATAACCCGAACCTGTCCGGCGCCGTTCGCCAGCGCCACGGTGGGGATCGTC
CCAGCGGTAATGCTCTGGTAGCCGGGGGTCGCCATTTTGTCTTTCGCGGGCAGGTTGACC
CACAGCTGGATCATCTTCAGCTCGCCGCCGCTGCGGGTGAAGGCCTCCGAGTGGAACTCT
TCGTGCAGGATCCCGGCGCCCGCCGTCATCCACTGCACGTCGCCTGGACCAATCACCCCG
CCGCGTCCGGTGGAGTCACGATGCTCTACTTCACCGGCGTAGACGATGGTGACGGTTTCA
AATCCGCGATGCGGATGCTCACCGACGCCGCGTTTTTCGCTGCCCGCCGGGAAGGTGTAC
GGCCCGGCATAGTCGAGCAGTAAGAAGGGGCTCAGCTGCTGGCCGTGCGTCTGATAGGAA
AACATCGAGCGAACCGGGAAGCCGTCGCCTACCCAATGCTGCGCAGGCGCGGTGTAGACT
CCTGTGATCTGTTTCATGGCTTTCTCCTGTGTATCGGTATCTGATGTAAATAAGCTTATA
TCCGGGACGACGTATGCGGTAGTGAGCAAAAATGACCTATACTGTTCTAAAAATGGAACA
ATGGAGGAAGGATGCAGGATCTCAATGACTTCGCCTGGTTTGTCCAGGTGGTAGACCATG
GCGGTTTCGCGGCGGCGGGGCGAGCGCTTGACCAGCCGAAATCCAAACTCAGCCGCCGCA
TTGCGCAACTCGAGGAGCGGTTGGGCGTGCGTTTGATTCAGCGAACCACCCGTCAGTTCG
CGGTCACCGAGGTCGGGCAGACCTTTTATCAGCATTGCAAAGCGATGCTGATTGAGGCCG
AGGCGGCGCAGCAGGCGGTCGAGACGCTGCGCGCCGAGCCGCGCGGTAGCGTCAGGATCA
CCTGTCCGGTCACCTTGCTGCATGTCCATATCGGACCGATGCTGGCGCGATTTATGGCAC
GCTATCCTGGGGTAACGCTGCATCTTGAGGCGACCAACCGCCGGGTGGATGTGGTCGGGG
AGGGCGTTGATGTGGCGATCCGCGTCCGTCCCCGGCCCATCGAGGATAGCGACCTGGTGA
TGCGCGTGCTGGCGGACCGCGGGCACCGGCTGGTGGCCAGCCCGGATCTCATTTCCCGGC
TCGGACGTCCGCAGGCGCCGTCCGAGCTGAGCGCCTGGCCGGGCCTCAGCCTGGGTGCGA
ACAAGCATCAGCATAAATGGCAGCTCACCGGGCCCGGGGGAGCGAGAGCGGAAGTGTATT
TCACGCCGCGAATGGTGACCACCGATATGCTGGCGCTGCGCGAGGCGGCGATGGCCGGCG
TAGGCGTGGTGCAGCTTCCTTTATTAATGGTGCGCGATCAGCTGGCGTCAGGTGAATTAG
AGGTGGTTCTGGACGAGTGGCAGCCGCGGCGGGAAGTGATCCATGCGGTATTTGCCTCAC
GGCGCGGGCTGCTGCCCTCCGTCAGGGCGCTGGTGGACTACCTCAGCGAAGAGTATCAGC
GGATGGAGGAAGATTGATGGGTAGGCAGAGGTTTTTTGTCGGAACTCATATGTGAAAAGC
GTCCGTACTTTTTCACGCACTCTTCGCAATCGCGTAGGCTCGTGAAAGATTGCTCACTGT
GTGAGTCGTTTGCCGCTTGAGAGCGTTGGCTGTTATAAGCAACCTCTGGTTTTTTCGATA
CATCGTTTTACTATGACCGTCTGGTATTATTTAAGCAATTTTGCCATAACGTCAAAAAAC
ATTGGCAGATCATCCTTGAATGAGAAGGTCGTGTTTATTGCCTGACGAGCGATTAAACCG
TCAATAAGGGCAAAAATAATGATCGTGATTTCTTCAAGGTTAATATCACGGCGAAACTCT
CCGGCAGCGATACCCTCCTGGATGAGCCGCGCGAAGCTTTTCCGCATGATGCCATCACTG
GAGATATACGTTTTTCGCAGTTCTGGATTACGCGCAGACTCAGCCATGATTTCAACCCAA
AGTTGATGCGTGATAGGGTAACCGATCTCGCTAATACAGGACGTGACTTGTGCACAAAGG
CGATCAAAATAAGAGCCTGCATAGGTCGCATTATGGGCAGTCAGCGCGGAGTTCTGTTCT
TCCAGTACAATAGCTTTAACAAGCTCATCCTTACTTTTGAAATACGTATACATTGCTCCT
TGACTAATTCCTGCCCGGGTAGAGATTTCACGTACGCTTGTCGCACTAAAGCCTTTTTCC
GCAAAGCAGGCAGCAGCAGCCGTAATCAACTTATGGTAGGTTTCGGTTTTTTTTAACATA
TCGGCATCTTGGTAAATTCGGTGTCCAGACTTTAACGCGCTTTTATGCAAGGAGCCAGAG
CTAAACTCTGTCGTCTGGCTCCTGGATTTCGTCTTACTTTAGAAGGGGTAATTCACTGAG
CATGTTCTTGAGATTCAGCATGTCCCAGGGCAAATGTTCAGCGATTGTCAGGCCAACGGG
GACTGCTTTTGTCGTCGCTGCCGCTATCAGATTGAGTACATCCTCAATCGTCAGTTTGCC
TTCAGCAACGTCGCCAAAATCGTGTTTTCCGCGCCCCGGTTTTGCAAAAAGAATGGAGCG
GAACAGAGATGGGTCGAGTACGTCCAGATCGATATGGATCGCCAGATACGCAATCTTTTC
TTTCGCTATCCACTCCAGGACTTCATCTGCACCGCTTTTAACCTGTTCAGGTGCTAGCGT
CGTAATGTTATGGCGAGTGAGGTATTCAGCTTCATAAGGAAGTGGCGCGTGGATACCGGC
AATCATTATTTTTGACGGATTAAGTTTGGTTTTTACATGGGCAACTAAATCGTTATCACC
CGTACCCATTAGCGCACCAAGCACATGGGCATGCGCGTTTGGATATTGTTCAGCCGTCTG
CACGTCAGGATGCGAGTCAATCCAGAGCACACCGAGTTTGTCTCCGAACTTATCGAGCAG
GTGGGCGAAAGGCGCCAGCGAAACCAGGCAGTCTCCGCCTAAAATGACAATGCTATTGGG
ATCATGTTTTTCAATCAGTGCGGCAGCATTATTGAGTTGCCTGATGAGGGATGGCTTAGC
CGTGATGTCATTAATCCTTGGCAATGGCTCTGTTGTTGGTAACTCAACAGGAACGATCTC
AACGGGCCCTTTTGCTTCAGGAGAGAGAAACGAGAGGAGCTGCGAGCCAAGATAGTAGGG
AGGATTGTTACCGCCTTGCCATTGAGGAAATATAAGTCGCAGTGTTTTGCTAGTCATTGG
TACCTTCTGTGTTGTCATGTGCTAAAATGAATGAACGTTCATTCAGTTTTATATTGAATT
ACGGTCGATACGCAAGTAACAAAGCACTTTTCGTTAATGCATAACGTACACCATCCGGAG
CGATATGATTTTCGTTATGCCGGGTGGCTCAAAGCGGAAGAGGGGATAGTGTTGGCGAAC
ATCTTCGCTGCGCTGTTAATCGTGTGAAGAAGAGTCTGGCTTTGACAATACTGCGTAATG
TCTGTGGTCAGTTGTCGAACCCCGGTCGGGGGTTCTCATCCCCCCGGCGGGTGCCACATG
CGAAAAAAAAGCCCGTACTTGCGTACGAGCTCTTCTTAAAATATGGCGGTGAGGGGGGGA
TTGACTCGCTTCGCTCGCCGTTACTCGGCCCATCCATGGGCCTCGCCCCTGCGGGGCCAA
CGCAGGCGTTGTTCAAAAACGCTCCCGGCGTTTTTGTCGGGGCAGCCCGCTTACTGCGTG
CGCGGTCTGTCCAACTGGCTGCGCCAGTTGTCGAACCCCGGTCGGGGGTTCTCATCCCCC
CCTGTGGAGAATATAAAAGAAAAGAGCCCGTACTTTCGTACAGGCTCTCATCTCGAATAT
GGCGGTGAGGGGGGGATTCGAACCCCCGATACGTTGCCGTATACACACTTTCCAGGCGTG
CTCCTTCAGCCACTCGGACACCTCACCATATTGTCTTTCCCGTTGTTGTCGGGAACGGGC
GCTAATGTAGGGAAATACGTATCGCCCGTCAATCAACTTTTTGCAAAAAAAGCGCGTTTA
GACAAACTTCGAGCAACTTGCTCCTTAAACGTGCGAAATCCGTTTTTTTTGTCGCCAGTA
GCTTTTCCCTTTTCGCTCGGGGGAAATTTGTTATGCTGGCAAACCAATAGAAAACAATGA
GTAAAATAAGACGCCAGCGTTAATCGGCCAAAGGCGTCTGCTATCAGGAGCCCCTATGGA
GATTATTTTTTACCATCCGACCTTTGATACCCAATACTGGATCTGTGAGCTGGAAAAGCA
GTTACCCGGCGCGCGGGTGCGCGAGTGGAAAGCGGGCGATAACCGGCCGGCGGACTATGC
CCTGGTCTGGCATCCGCCGGTAGAGATGCTGCAGGGCCGGGCGCTGAAGGCCGTGTTCGC
CCTCGGGGCAGGGGTGGACTCTATTCTCAGCAAGCTGCGCGACCATCCGGATATGCTGCC
GCTGTCGATTCCGCTGTTTCGTCTCGAAGATACCGGTATGGGACGGCAGATGCAGGAGTA
TGCCGTGAGCCAGGTGCTGCACTGGTTCCGCCGCTTTGATGACTATCAGGCGCTGAAGCT
GGCTTCCCGCTGGCAGCCGCTGCCAGAGTACCGCGCCGACGAATTCACCGTCGGGATTAT
GGGCGCCGGCGTGCTGGGGGCGAAGGTTGCGGAAAGTCTGCAACCCTGGGGGTTCCCGCT
TCGCGTCTGGAGCCGTAGTCGCAAATCCTGGCCGCAGGTGCAGAGCTTCGCCGGCCAGGC
CGAGCTGGGCGAATTCCTGCAGGGCACTCGCGTGCTGATCAACCTGCTGCCGAATACCGC
CGAAACCGCCGGCATTATTAACCAGACGCTGCTGGCGCAGTTGCCTGATGAGAGCTATGT
CCTCAACCTTGCTCGCGGCGTGCATGTCGTTGAAGAGGATCTGCTGGCGGCGCTGAACAG
CGGTAAGCTCAAAGGGGCGATGCTCGATGTCTTCAGTAGCGAACCGCTGCCGCAGGAGAG
CCCGCTATGGGCGCATCCGCGGGTGGCCATGACCCCCCATGTGGCGGCAGTGACCCGTCC
AATGGAAGCTATCACCTACATTGCGGAGACCATTAGCCGGCTTGAGCGAGGGGAGCCGGT
AAGCGGTCAGGTCGACCGCCAGCGCGGTTATTAAGACGAGAGAACCCCGCCACGGCGGGG
TTTTTGCTAATCAATAGCCCGGTTTCCTGCTATTCTTGCGGCAAACAGAAGAGGAGAATG
TGATGTATCCCGTTGACCTGCACATGCATACCGTCGCCAGCACCCATGCCTACAGCACCC
TGCACGATTATATTGCGGAAGCAAAGCGTAAAGGGATCAAACTCTTCGCCATCACCGACC
ACGGCCCGGACATGGCGGATGCTCCGCACTACTGGCACTTCGTTAATATGCGCATCTGGC
CCCGCCTGGTAGACGGGGTGGGGATCCTGCGCGGTATTGAGTCGAATATTAAAAATATTG
AAGGCGAGATCGACTGTTCCGGACCGATGTTGACTTCCCTCGATCTGATCATCGCCGGAT
TTCATGAGCCGGTGTTTCCGCCGCAGGATCGTGACACCCATACACAGGCGATGATAGCCG
CGATGGCCAGCGGTAAAGTGCATATGATTAGCCATCCGGGTAATCCGAAATTCCCGGTGG
ATATCCCGGCGATTGCCGAAGCGGCGGCTCGCTACCAGGTGGCGCTGGAGATTAATAACT
CCTCGTTCGTATCATCGCGCGTGGGCAGTGAAGACAACTGCCGGGCCATCGCCGCCGCAG
TGCGTGATGCCGGGGGATGGGTGGCGCTGGGCTCGGACTCTCACACCGCCTTTACCCTCG
GGGAGTTTACCGAGTGCCGCAAGATCCTTGATGCGGTCGATTTCCCGGAGGAGAGGATCC
TCAACGTTTCTCCGCGTCGCCTGCTTAACTTCCTCGAGTCGCGGGGCATGCCGGCGATCC
CGGAATTTGCTGACCTTTAATTTGTATAACTGGAATAACTGAATGAACGAGTTTTCAATC
CTCTGTCGCGTGCTGGGTTCGCTGTATTACCGTCAACCGCAGGACCCGCTGCTGGTGCCG
CTGTTTACCCTGATCCGCGAGGGCAAACTGGCCGCCAGCTGGCCGCTTGAGCAGGACGAG
CTGCTGGCGCGTCTGCAGAAAAGCTGTGAAATGCAGTCCCTGGCGACGGACTATAATGCG
CTGTTCGTCGGTGAAGCCTGCAGCGTCCCGCCGTACCGTAGCGCGTGGGTGGAGGGTTCC
TCGGAAGCGGAAGTTCGGGCTTTTCTGAGCGAACACGGCATCCCGACAGGGGAAGGTCCG
GCGGATCATCTCGGCTCGCTGCTGCTGGCCGCCTCCTGGCTGGAGGATCATGCCGCAGAA
GACCAGAGCGAGACGCTGGAGCTCCTGTTCGCCGACTATATCCTGCCGTGGTGCGGGACG
ATGCTGGGGAAAGTCGAAGCCCATGCGCACACGCCGTTCTGGCGCACCATGGCGCCGTTG
ACCCGCGACGCCATCGCCGCGATGTGGGACGAGCTTCAGGAAGAAGATGAGCAATAATAT
GTGATGCAAATCACTGTTTGAATGAAACTGAAAGAAAGTTCATTCATATACTGTGTTTTA
GATCGCATTCTTCCGGCGCGTATCTGCTAGGATACGCGCCATGAACATACTCTTCGCAAT
CGCATTAACGACAGGCATCCTCTCCGGGATTTGGGGGTGGGTGGCGGTCGCTCTCGGCCT
GCTGAGCTGGGCCGGATTCCTCGGCTGTACGGCCTATTTCGCCTGCCCGCAGGGCGGCTT
GAAAGGGCTGGCCATCTCGTCCTGCACGGTGATGAGCGGCGTGGCCTGGGCGTTAGTGAT
TATCCACGGTAGCGCGCTGGCGCCACAGGTGCAGATCCTCAGCTATATGATGACCGGTGT
GGTCGCCTTCCTGATGTGCATTCAGGCGCGACGGACGCTACTGTCGTTTGTCCCGGGCAC
CTTTATCGGCGCCTGCGCGACCTTCGCGGCAGACGGCGACTGGCGTCTGGTGATCCCTTC
CCTGGCGCTGGGTCTGGTCTTTGGCTATGCCATGAAAAATAGTGGCCTGTGGCTGGCGGC
CCGTGCGGATAAGCATAAATTGTTCGTCAACGACAACGCCTGATCGGCGGGACGACTAAA
AAACAGGACCTTACGGGTCCTGTTTTTTTATCTTCTCGTCACCGGACAAAGCGATAGTCT
TGCTCCCGCAGGCCAGAATGCCCTAGTATCGGCAGAAAGCCGTATCCACACGCTATGCCG
ACAGGAGGAGAAATGGCTGTTAAACCTGAGGTAATTCTCGGCGATATTACGACACTTGAT
GTCGATGTGATTGTTAATGCGGCAAATCCCTCGCTGCTGGGTGGTGGCGGAGTAGACGGG
GCCATCCACCGGGCGGCCGGTCCCGCGCTGCTGGCGGCTTGCAAGCAGGTGCTGCAGCAG
CAGGGCGAATGCCCTCCCGGGCATGCGGTAATTACTATTGCCGGCAATCTGCCGGCCAGC
GCGGTGATCCACACCGTGGGCCCGGTCTGGCACGGCGGCGACCGCATGGAGGCGCAAACC
CTGGCCGATGCTTACAAAAACAGTCTGCAGTTGGCCTCGGCAAATAACTATCGCTCCATT
GCGTTTCCGGCGATAAGCACCGGCGTGTATGGCTATCCGAAAGAGGAAGCGGCGGCGATC
GCCGTGCGCACCGTCACCGCGTTTCTCACTCGCTATAACCCTCTTGAGCGCGTCCTGTTC
GTCTGTTTTGACGAGGAAACGGCGGCTATCTATCGCCGCCTGCTGGCGTCATACCCCTGA
TTCAACAGAATAGGCTATGATAACCGCCAGTCTTGACGGGAATGATGGGTAGCAGGAGGG
AGCAGGGTGTCAGAAGGAAAAGTCCAGCAGAAACAGCAGGCGCGCCGCGCGGAGATCGTT
GTCGCTGCGCAAAAATGTTTCGCTGAAAAGGGGCTGCACGGCGCTTCCGTCGCCGATATC
GCCCGGGAAGCGGGCCTGAGCGTCGGTCAGCTATATCGCATTTTTGCCAGCAAGGAAGCG
ATCATCGAAGCGATTGTTAGCGAAATCGTCAACGCCAGAGTCGGGGAGATGATCGATGAG
AACCACAATCTGGCGCGTAAAGCGGCGGTTTTGGCTGGCAGGATCCCGACGTCGGCAGCC
ACCAAAAGCGATAATTATCTGCTGATGGAGATCAATGCCGAGGCCTCGCGTAACCCCCGC
TTGCGTGAGATCCTGATGCAGGCCGATCGGCGGTTGAAAGAGGAGGGCGGTCGCCTGTCG
CAGCGCTACCATCCCTGGCTCAGCGATGCGCGACGCAATGCCGCATCAGAGCTCATCGCC
GTTCTGACAGAGGGGGCAGCCTACCGCTGTGAGCTGAGCGCCTCCACCCCGGTCGATAAG
GCAGATTTAGAAGCCCTGTACAATATGATTTTCGACCGGCTTTTTGACGAGCAGGCATAA
TACGGCACGCCTGGCGTGCCGCACAGGCTAATGGTTAGCTGGCCGAGGCTGGGGTTTTGG
CCGGTTTGTTCATCGGTTTACCGGAGAACAGGAAACGCAGCAGCGGAATGCGCAGGTGAA
TTTCATACAGGATCAGGGCAATACCCACCACAAAAACCAACCCGCCAATAAAGCCTAAGG
TATTGGACTTAATGACCGGGGTGATCCACGCCCCGTACAGCAGCGTCAGCGGATGGTGCA
CCAGGTAAATAAACAGCGAAGCATTGACGAAATAGGTTACGCGCGCCGACTGGAAGTTCA
GCAGGCGATGGCCGAGCGAAAAGACCACATTGACCATCCACAGCCCAAGCACCATGGTGA
TCACCGATTCCGTTTCATACATCCAGCCGTCGCCGGAGCCGTACTGCTGGTTCAGCCGGT
AGGCGATAAATCCCAGCAGCGCCGCTGCGCAGCACCATGGTGACGGGGTGGTAAACATCG
CCTTCAGACGCGGATTAATAAAGGTCTGCGCCCCCAGCACAAAGAAGGGAAGATAGAACA
GCGTCTGCATCACCACAAAGTTAAACAGACCATTGCTAAGCAGCGGCGGGTAAATCAGGA
ACAGCGATCGGCGGATCAGCGCGTAAAGCACCCCCAGCGCAAGGAAAATCATCGTTAGCT
GGCCCATAGTGACAGTGTCACCAAAGGCTGAGGCGCCCCCTGCCGGGCGGCGCGTCAGCC
ATTTAAACAGCACCACGCCCAGCGAGGTCAGCACCACCAGCACCAGTAAAAACCACAGGT
GGGAAATAAGCTCCCACGCCAGGGTGTTAAATTTGTCGTACCCGGAAAGGGTGTGCCAGT
TTTCCGCCTTGCCGTTGACGTACTGCAGCATAATAAACTGCGGCAGCGTCAGCAGTGGGA
TAGCGGTCAGCATCGGAATACCGACCCGTTCGACGCGCACTTTCCACCACTTTTTCAACG
GGTAGCGCAGGAACAGCATGTAGGAGAAATAGCCGGAGATGACGAAAAAGACCTGCATCC
GGAAGGCATGGATGAAGTCATTAAACAGCGTCAACCACCACGAGGGCTCAGCGCTGTTGA
CATGCCAGCTGTGGCTGGAATAGATCAGCGAAATGTGGAAAGGGATCCCCAGCAGCATCA
GCCAGGCGCGGATGCTGTCGAAGAAATATTCACGCTGTACCGGAGTATTATTCATACGAT
TCACGACAATCTCAGATAATTCGTCTTATCACTCAAGATGATAACGCTTACATTATCAGC
AACCCTACATGAACTCGGGGTACCTGTCTCCAGGATAAGCACGCAAAGTGCAAACGGGAT
AGCGAACTGTTTATTCCCTGCGCCGCTACGCTGAACAAAGCAGGGATTATGTTGTCGGAT
TGCCTGAGTTTCCATTAAAATAGATCGGATCGATTTAAGCACACAAAGGGGGAAGTGCTT
ACTTATATGAAACATAAACCACAGATGATGAAAATGCGTTGGTTAAGCGCAGCCGTAATG
TTGTCCCTGTGTACTTCATCTGCATGGGCATTTAGCATTGATGACGTTGCAAAAGAGGCC
AAAACGTTAGCCGGGAAAGGCTATGAAGCGCCGAAGAGTAACCTGCCCTCCGCTTTCCGC
GACATGAAATACGCGGATTACCAGCAAATTCAGTTTAATCACGATAAAGCTTACTGGAAT
AACCAGAAAACCCCATTCAAGCTTGAATTTTACCATCAGGGTATGTACTTCGACACGCCG
GTCACCATCAATGAAGTGACGGCCACCAGCGTGCGCAAAATTAAATATAGCCCGGACTAT
TTTAACTTTGGTAACGTTCAGCACGATAAAGACACGGTGAAAGACCTCGGTTTCGCCGGC
TTCAAAGTACTGTATCCGATCAATAGCAAAGATAAGAACGATGAGATCGTCAGCATGCTC
GGTGCCAGCTACTTCCGCGTGCTGGGTCAGGGTCAGGTTTACGGCCTGTCCGCGCGCGGC
CTGGCTATCGATACCGCGCTGCCGTCCGGCGAAGAGTTCCCGCGTTTTCGCGAGTTCTGG
ATCGAGCGTCCTAAAGCCACCGACAAACGTCTGACTATCTATGCGCTGCTGGACTCCCCG
CGGGCAACCGGCGCTTATCGCTTTGTCATCATGCCGGGACGCGACACCGTGGTAGATGTC
CAGTCCAAAGTTTACCTGCGTGACAAAGTGGGCAAACTGGGCGTGGCGCCGCTGACCAGC
ATGTTCCTGTTCGGTTCTAACCAGCCTTCTCCGGCGCTTAACTATCGTCCGGCGCTACAC
GACTCCAATGGTCTGTCGATCCTGGCCGGTAACGGCGAGTGGATCTGGCGTCCGCTGAAC
AACCCGAAACACCTTGCCGTTAGCAGTTATGCGATGGAAAACCCGCAAGGGTTCGGCCTG
CTGCAGCGCGGCCGTCAGTTCTCGCGCTTCGAGGATCTCGACGATCGTTATGACCTGCGT
CCGAGCGCCTGGATCACCCCGAAAGGGGAGTGGGGCAAAGGGAAAATCGAACTGGTTGAA
ATTCCGACCAACGATGAAACCAACGATAACATCGTGACTTACTGGACGCCGGATCAGCTG
CCGGAGCCGGGCAAGGAGATGAACTTCAAGTACACCATCACCTTCAGCCGCGATGAAGAC
AAGCTGCATGCGCCGGATAACGCGTACGTTATGCAGACCCGCCGCTCTACCGGCGACGTG
AAGCAGTCGAACCTGATCCGCCAGCCGGACGGCACCATTGCTTTCATTGTCGACTTCACC
GGCGCCGATATGAAAAAACTGCCGGCGGATACCCCGGTCGCCGCCCAGGCGAGTACCGGC
GATAACGCTGAAATCGTTGAAAATACCGTGCGTTACAATCCGGTGACCAAAGGCTGGCGA
ATGATCCTGCGTTTGAAGGTGAAAGATCCGAAGAAAACGACGGAAATGCGCGCCGCGCTG
GTTAACGGTGATGACACGTTGAGCGAAACCTGGAGCTATCAGCTGCCTGCCAATGAATAA
GATAACAAAGTACATTGACGCATTGCCGCTGTCGGACGCCGAGAAATCGGCGCTGCCGGA
CACCAGCCTGCAGGCCGTTCATCAGGCCCTGGATGACGACCATCAGACCTTCGCCCGCGA
AGACGACTCCCCGCTGGGGTCGGTGAAGGCACGGCTGGCGCATAGCTGGCCGGATTCGCT
GTCTGGCGATCAGCTGGTGAAGGACGATGAAGGCCGTACTCAGCTGCATGCGATGCCTAA
AGCCAAGCGCTCCTCAATGATCCCGGACCCGTGGCGTACCAACCCGGTCGGCCGCTTCTG
GGACCGTCTGCGCGGACGCGATGTCACGCCGCGCTATCTCTCCCGTCTGACGCAAGAAGA
GCGCGAGAGTGAGCAAAAATGGCGTACCGTCGGCACCATTCGTCGCTATATCCTGCTGCT
GCTGACGCTGTCGCAGACCGTAGTGGCCACCTGGTATATGAAAACCATTCTGCCTTATCA
GGGCTGGGCGCTGATCAACCCGGTCGACATGGTGGGGCAGAACCTGTGGATCTCGTTCAT
GCAGCTGCTGCCGTACGTGTTGCAGAGCGGCATTCTGATCCTCTTCGCGGTGCTGTTCTG
CTGGGTTTCCGCCGGCTTCTGGACCGCGTTAATGGGCTTCCTGCAGCTATTGATCGGCCG
CGATAAGTACAGTATTTCCGCCTCGACGGTCGGTGACGAACCGTTGAACCCGGCGCACCG
TACGGCGCTGATAATGCCGATCTGTAACGAAGACGTTGACCGCGTTTTCGCCGGCCTGCG
GGCGACCTGGGAGTCGGTGAAAGCGACCGGTAACGCCGCTCATTTCGACGTCTATATCCT
CAGCGATAGCTATAACCCCGATATCTGTGTGGCTGAGCAAAAGGCGTGGATGGAGCTGAT
TGCCGAAGTGCAGGGCGAAGGGCAGATCTTCTACCGCCGCCGTCGTCGTCGAGTGAAGCG
TAAGAGCGGCAACATCGATGACTTCTGCCGCCGCTGGGGCAGCCAGTATAGCTATATGGT
GGTGCTGGACGCTGACTCGGTGATGACCGGTGAGTGTTTGAGCAGCCTGGTGCGCCTGAT
GGAAGCGAACCCGAATGCCGGGATCATTCAGTCTTCCCCGCGCGCCTCGGGCATGGACAC
GCTGTATGCGCGTTGCCAGCAGTTTGCCACCCGGGTGTACGGTCCGCTGTTTACGGCGGG
TCTGCACTTCTGGCAGTTGGGGGAGTCCCACTACTGGGGCCACAACGCCATTATCCGCGT
GAAGCCGTTCATTGAGCACTGCGCGCTGGCGCCGCTGCCGGGCGAGGGCAACTTTGCCGG
GTCGATCCTGTCGCACGACTTCGTCGAAGCCGCGCTGATGCGCCGTGCCGGCTGGGGGGT
GTGGATTGCCTACGATCTGCCGGGCTCCTATGAGGAGCTGCCGCCGAACCTGCTGGACGA
GCTGAAACGCGACCGTCGCTGGTGTCAGGGCAACCTGATGAACTTCCGCCTGTTCCTAGT
CAGAGGGATGCACCCGGTTCACCGGGCGGTGTTCCTTACCGGCGTGATGTCCTACCTGTC
GGCGCCGCTGTGGTTTATGTTCCTTGCCCTGTCGACGGCGTTGCAGGTGGTGCATGCCCT
GACCGAACCGCAGTACTTCCTGCAGCCGCGTCAGCTGTTCCCGGTGTGGCCGCAGTGGCG
GCCTGAGCTGGCCATCGCGCTGTTCGCTTCGACCATGGTGCTGCTGTTCCTGCCGAAGCT
GCTGAGTATTATTCTGGTGTGGTGTAAAGGGCCGAAAGAGTACGGCGGATTTATCCGCGT
CACGCTTTCACTGCTGCTGGAGGTCCTGTTCTCGGTCCTGCTGGCGCCGGTCCGTATGCT
GTTCCACACGGTCTTCGTGGTCAGCGCCTTCCTCGGCTGGGAGGTGGTATGGAATTCGCC
GCAGCGTGATGATGACTCCACGCCGTGGGGGGAAGCCTTTATGCGCCACGGCTCGCAGCT
GCTGCTGGGGCTGGTGTGGGCGGTCGGGATGGCATGGCTGGATCTACGCTTCCTGTTCTG
GCTGGCGCCGATTGTTGTCTCGCTGATCCTCTCGCCGTTCGTATCGGCGATTTCCAGCCG
GGCGACAGTGGGCCTGCGCACCAAGCGCTGGAAGCTGTTCCTGATCCCGGAAGAGTATTC
GCCGCCGCAGGTGCTCAAGGATACCGATGCGTACCTGACGATGAACCGTCAGCGTTCGCT
GGACGATGGCTTTATGCACGCGGTGTTTAACCCGTCGTTTAACGCCCTCGCCACCGCAAT
GGCCACTGCGCGCCACCGTCAGGGGCATATCCTGGAGATCGCCCGCGAGCGCCATGTCGA
GCAGGCGCTGAATGAAACGCCGGATAAGCTGAACCGCGATCGTCGACTGGTGCTGTTGAG
CGACCCGGTAACCATGTCGCGTCTGCACTATCGCGTATGGGCCGCGCCGGAGAAATACTC
TTCATGGGTGAACGCCTATCAGCAGTTGGCGCTTAACCCGCTGGCGCTGAAAACGAAATA
AGCCGTACGTTAAGGAAAATACCGGCAGCGATGCCGGTATTTTTTTATCTGAAATACGAG
GATGTGGATGCGAATACTACCGATCATTGCCATGGCGCTGCTGCTCAGCGGCTGCGGCAG
CATTATCAGCCGTACGGTGCCCGGGCAGGGGCATGGCAATCAATATTACCCGGGCGTACA
GTGGGATGTTCGCGATTCGGCATGGCGCTATCTCACCATTCTTGACCTACCGTTCTCGCT
GGTATTTGATACGCTTCTGCTGCCTCTGGACGCCAGCCACGGCCCCTATAACTGATTAAC
GCTCGTCCCACTCGTCGGCTGCCGTCTGCCCCTCTTCGGTGTCCAGCGAGGGCTCGAGCT
GAAATTCGCCTTCATCCCATTCGTGGAGCGTATTTTCCTCCAGCCACTCCTGACGCAGCT
CTATCTCATCATAATCCCCGTCGAAGACGCTCTGCGCGGCTTCGCCGCTGAGCATCGGGA
GGCATTCGCCTTGTTCCTCTTCGTCAGCAAAAAATTCGGCCTGCCAGGCGATATCGCCAT
CCTGCAGCACATACTTTTGAATGTTGAGCTGCTCAACGTTGGCGCTCTCTTCATCGCTGT
CAGGGTTGTTGGCGAGAAATTCTTCACGTGCTGCATCAATAGCTTCTTCAAGCGTGGCGT
AGAACATCGAATCCTTTGGCATAGCGAATCTCCTGAGAAGAATATGAATTGAACACGATT
CAATCTATAGAAGGCGGTACGCACGGCGTCAAGGGACAGAGCCCCTCTCGACGTTAATTT
ACTGAATGCGAAGTATCCGCGGCTGGCCGACGCAGGCTGAGGGTGGAGTAGATCGCATTA
AATAATACCACCCCTGCGGTGACCAGAAATACAGCGCGGAAGCCATAGTTAGCGGAAACC
GACGCGCCAATCAGGGGGCCGGTAACGTTGCCAATATCGCGGAAAGACTGGTTATAGCTG
AAGATTCGCCCGGAGATCTGGCTGGTCGAGTTGTACACCAGCAGGGTTTGCACCGCCGGC
AGCAGCGCGCCGTCCGCGGCGCCGAGCAGGAATCGCAGGATACCTAACTGCAGCGGGGTC
TGAACGAACGACATCGGGATCAGGAGTAGCACCGAGATAATCAGCGCGACGATGAGGATT
TTTTCCGGCCCGATGCGATCCCCCAGTTTGCCCAGCCGCGGGGCGCTCATCAGCGCGGCA
ATGCCCGGCACCGAGGCGATCATTCCGCTGATAAAGGCGATGTTACTGACGTTGCCCGCG
AGATCGCGTACATAAAGCGTCAGGATCGGCGCAATGGAACCGGTGGCCACCTGGATTATC
AGCGAGGTCACAAACAGGCTGAGCACCAGTTTGGGATTCTGCAGCGAGGAGAACACCTCT
CTGGCACTGAGCATCTCTTTCCTGGCGATCGGCACAAAATTTTCGCGGATTAAAAACAGG
GTCAACAAGAAACAGATAAATAGTACCGCCGCGGTCATAAAGAAGACGGTGCGCAATCCC
CAGTGGTCGGCCAGGAAGCCACCTGCCAGCGGGCCGAGCAGGGCGCCGCTTACCGCGCCG
GTAGACAGTGTCCCCAGCGCCCAGCCGCTTTTATGGCGCGGGATCTGGGTGGCGATCAGG
GCGTTGGCGTTAGGAATAAAACCGCCCAGCAGGCCGAGCAATGCGCGCAGCAGCAGAAAC
TGCCAGATATTCTGCGCCATTCCCATCAGCATCATCACGATGGCCATCCCGAGGGCGGAA
CGCAGCAGCATGATTTTTCTCCCCTTGCGATCAGCAAGCCCCCCCCAGAACGGCGAGGCG
ATGGCAGAGAAAAGAAAGGTAATACTAAAGACCAGCCCGGACCACATGTTCAGGGCGCTA
TGCCCGGTGACGCCGAGCTGTTCGACGTAGAGTGGCAGAAAGGGCATGACCAGGCTGAAG
GCGGCGCCGGTTAAAAAGCAGCCAAGCCAGGTCACGGTCAGGTTTCGTTTCCAGTTAATG
GGGGTTTCAGCAGACGACATAGGGTTCCACTGGCCTGCGCGGCAGGTCAAATTAAGAGAA
AATATGAGCCTGCTAATTATGCGCCTGAGAAATAGATGCCGCAATGGAGGAGAGCTTTTA
AAGCTAAAGGAGAGCCTAAAGCCTGAGCGGCGAAGCTTCCCGGCCGGGATGAGCGCGGCC
GGGAAAAGGGATCAGTAGCGGGAGGGCATGCCTTCGGGGCGGGTTTTGAAGCGACGATGG
AGCCACATATACTGTTCCGGGGCCATCATGATGCACTGCTCAACGATCTTGTTCATCCAC
GCGGCGGTGGTTTCCGCGTCGTCCAGCGGCGGGGAACACTCTGGCGGCAGGATAATCAGT
TCATAACCTTTACCGTCCGGTTTGCGGCGAGGGACGAAGGGCACGATGCAGGCTTTGGAC
ATTTTCGCCAGCATCCAGGTGCCGGAGGTGGTCGCCGCCTGGTCGACCGCAAACAGTGGG
GCGAAGACGCTGGCGGTCGGGCCGTAATCGTGATCCGGTGCGTACCACACCACTTCGCCT
TTTTTCAGTGCCCGGATCATGCCTTTCAGATCCTTACGGTCAATCATATCCTTGTTGGAG
CGCAAGCGGCCCCAGGTCTGCAGCCAGTCGATCACCGGGTTGTCGTTGGGGCGATAGACG
CCAATCCCCGGCTCGTTCATACCGAACATCCGCGCTCCCATCTCGAGAGTGAGGAAATGA
ATACCGATCAGCAGAATGCCGCGCTGCTGCGCCTGCACATCGCGAATATGCTCAAAGCCG
ATGGTGTCGGTCCAGCGGGCGATACGGCGAACCGGCCAGAACCAGGCCATACCGGTCTCC
ATCAGCCCCATGCCCACCGATTCAAAGTTCATCACCACCATTCGGTGGCGTTCCTGCTCG
CTTTTCTCGGGGAAGCAGAGCTCAAGATTGCGATAGGCGATTTTCGCCCGGCGCTTCATA
AAGCGCATGGCCAGACGGCCGATGGCGTTCCCGAGGCGGTAGATCAGCGGGTAGGGCAGT
TGGACAACCAGCCACAGCAGGCCGATACCCAGCCACAGCAGCCAATAGCGCGGATGCAAC
AGCGCCGGAGAAAATTTAGGCAAATGAGTCATTTCATACCCGTATCAGTGAGCAACGTCT
TATATTATCGCATTTTTTTACCGGCCAGCCAAAGGCGGCGACAGTCAGCTCGTTTTGTTA
AGCGGGGCGCGACCGGGTGAGAGAAATGTAGCGTAAAATGTAGGGATGTAAATTAATTAG
CTTTGCTATATCATGCCCGCCGTTTATTTCCTCATTTCTATGTCGAGCAGGTACACCATG
CCAGTGTTACACAACCGCATTTCAAATGAGACGTTAAAGGCGCAAATGCTGGCTGAGACC
GAGCCGCGCACGACGATCTCATTCTATAAATATTTCACCATTGTCGACCCGCAGGCGACC
CGTGATGCGCTGTGGGTTGCCTTAACCCAGCTGAAGGTCTTTGGCCGCATCTATCTGGCC
CGGGAAGGGATCAACGCGCAAATCAGCGTGCCGCAAAGCAACGTTGAGGCTCTGCGTGAG
TTTCTCTATGGCTTCGATCCGGCGCTGGCGGGGCTGCGTTTCAATATCGCCGTGGAGGAC
GATGGTAAGTCTTTCTGGGTGCTGCGCCTGAAAGTTCGCGATCGTATCGTCGCCGACGGC
ATCGACGATCCCTCGTTTGACGCCTCCAATGTGGGGGAGTATCTCAAGGCGGCGGAAGTC
AACGCGATGCTTGACGATCCGGATGCCGTGTTTATCGATATGCGTAACCACTATGAATAT
GAGGTGGGCCATTTCGAAAACGCGCTGGAGATCCCGGCGGATACCTTCCGCGACCAGCTG
CCGAAAGCCGTGGAAATGATGCAGGACCATAAAGACAAGAAAATTGTCATGTATTGCACC
GGCGGCATTCGCTGTGAAAAAGCCAGCGCCTGGATGAAGCATAACGGCTTCAATAAGGTC
TGGCACATCGAGGGTGGCATCATCGAGTACGCCCGTCGCGCCCGCGAGCAGGGGCTACCG
GTGCGCTTCATTGGTAAAAACTTTGTCTTTGATGAGCGGATGGGCGAGCGGATCTCCAAT
GACGTTATCGCGCACTGTCATCAGTGCGGCGCGCCGTGCGACACCCATACTAACTGCCTG
AACGATGGCTGCCATCTGCTGTTTATCCAGTGCCCGAGCTGCGCCGAGAAGTTTGCCGGC
TGCTGTAGCGAAGCCTGCATGGAAGAGCATAAGCTACCGGAAGAGGAGCAGCGTAAGCTG
CGCGCCGGGCGTGAAAACGGCAACAAAATCTTTAATAAATCCCGTGGCCGGCTGAATACC
AAACTCGGGATCCTCGACCCGGAGCCGTCAGAAAAACCATAACCAGACGAGATCGATGAT
CGCCAGCAGCAGCCAGAGCGCCAGGTAGATCATAAAATGCTCGCGCACGTTGTTGACCAG
CATATTAAACAGGCGACGCATAACCGCTCTCAATCACTAACGGCCTCAGCAGAGGCCGTT
TCTTTACCCAACGGCAAAAGTGCCGCATTCCATTACGCGTTAAAGCGCGCCAGAGAAAAG
GGGGCCAGATTGAAGCTCGATGCTTCGTCCTGAGCAAACTGACTGGCAATTTCGCCCAGC
ACCGGCGCAAACTTAAAGCCGTGGCCGCTCAGCCCGGTGATCAGCAGCGTGTCTGGCCTG
CCTGGCAACGTATCGATAATAAAGTCCTCATCGACGGTATTGTCGTAGGTACAGGAGGCG
CCGTGCAGGCAGCCGCCGATGCCAGGCAGGACGTTACGCAAAAACGGGAAGGATTCGGAA
CCATCGCTGGCGACAGCGCCAAACGCTACCCGTTCCTGCGGGGTGGAGATCGGCTGGCCG
CCGTTATGCTTGCCAATTTTCAGTTCATTATCTTCCGCCGGGAAACCGTAATATTGATCG
CCGTTGGGCAACTCGCCGGTGAAGGCCGGGAAGTGATTCTTGCTGCTGTAACGGCCATCG
GCCTGGTACCAGGCGAACACCTTGCGTACCGGCTGGATAGGGAGATCCGGAAGCAGGCGG
GTGACCCAGGTGCCGGCGCTGACCAGCAGCTTTTTACCATGATATTCACCGTCGAGGGTA
TCGATGGTGATCCCGTCAGCATGGTGATGAATAGCCGAGACCGGACAGTTGAATAGCTGC
GCGCAGCCTGCTTCCCGCGCCAGACGGATCCAGGTTTCGACGGCCAGTTCGCTGCGCAGT
ACGCCGGAAGCGGGTTCGAAAATCGCCCGATAGTCATCGGGGAGGCGTATCTCCGGCCAG
CGTTGCATCACGGCCTGGGCATCCAGCTCTTCCACCTCAAGCTGGAACGCACGGGCGCTG
GCGGCGACGTTGGCGAGAAAAGCGGAGCTGGCGGGGCCGAGGTTAATGACGCCGGTGCGT
TCAAACACGGCTTCGCCACTGATCTCTGCCAGTTCATCCCATAGCTGCTGGGCACGCAGC
ACCAGCGGAACATATTTCTCACCTTCGCCATAGGCGTGACGGATAAGACGGCTGCTGCCG
TGATGGCTGCCTTCCTGGTGGGGAGGTTGATGGGCATCGGTCATCAGAACATTGAGTCCG
GCACGGCGCGCATAATAGCCAGCGGCGGCGCCGACGGAGCCGCTGCCAATAATGATAAGA
TCGTATTGCATGGTGAGTTCCGGGTAATTGCCTTGTTAGCAGGGTAATTAACTCCCTGTG
CTTATACAAGCCCGAAAATAATTCAGGCACCCGCAGGTGCCTGTTAAGTTTAATGTTAAG
TCATTCGCAAGCCGCGTTAATGTCGGCGATACTCGTTTTCCTGGTATTCGCCAGATTCAA
TCTTCGCAATGCCTGCTTCCAGGATTGAAATAAACTGACGTGCGACGTCCGTCGTTAGCC
ATAGCGTCTGGCCGATCTCAGCATCATTACTGTTTTCTTGAGTGGGGTTCTGGTAGTGCA
GGCGCAACATCAGCGCATCGTAGCTATCAACGGTGCTGATGTCCCATCCAACGAGGGGAT
GGGTCTGAATGACTTCATTATTTTTTTCCATCATAACCCCTTATTCATATGTTAAAAGAC
AACAATTCTCGAGGTTTAATGCATATTTTTTGAAGCAAGTTAATTATATCAGGGATCAAG
AATAAACTCGAGAAATTAAATGAAAGGCAGCATGATTTTCTTCTTTTGCCGCTTTTTTAC
TCAAGATAAGCGCGTAAAATGGCCACTTTAGTCGATATTGAGCAGAATAATCAGGACTAT
TCTGAACAGAAGAGGGGATAAAAAAAGCCGGGGCGACCCGGCAAAAAAAGCACAATGAGG
GAGCAAACCAGAGTAACTGGATCCCGCCATGCTTCAGGAGAGATCGTGGACAAACCAGTC
GTCCGCGCTTTCCCATGTTTCCTGCAGGATTTCGCTTATCCGGTCTTTGTCTTCTTTCAG
GGCGCCAAACACCGAGAGCTGATTACCGGTGGCGTAGCGGACGCTCACCTGGCTATCGAT
GGCCGGGAATTGCTCGGCGATACGGCGAGAGAGTTCGTTATTCAGCGCTTCCAGCGCGCC
GTTAGGTAAGGCGGTCGTTTTGGCGATAGACACTTCAATGCGCATAATTGCCCCCTGCGT
TCGATACTGGTTATTTATACAGTATCCGGCTAGCGTTGACAACAGGGGGCTGCGTTTTTA
TTTCTTCACGGTCCAGTGAACGGTTTCACCCGCCAGGAAGGGCACCAGGGTGTCATTAGG
CAGGGAAATGCTGTCCACAACGGTCGTCTCTTCACGCACCAGTTCAACGTAGCTCTCATT
GACCGGCAGACCGTAGAAGCGCGGGCCGTTCAGCGAGCAGAAAGCCTCAAAGTGCTGCAG
AGCGTTCATTTCTTCAAACACCGTGGCGTAGCTGCCGAGGGCGGTCGGGGCGTTAAAGCA
GCCGGCGCAGCCACAGCTGGCTTCCTTACGGTGGCGCGCGTGCGGTGCGGAGTCGGTGCC
GAGGAAGGCGCGGCTGAAGCCGCTGGCGACCAGCTCCCGCAGAGCCTGCTGATGAATATT
GCGTTTAAGTACCGGCAGACAGTACAGGTGAGGGCGAATGCCGCCCACCAGCATATGGTT
GCGGTTGAACATCAGATGCTGCGGGGTGATGGTAGCAGCCAGCAATTCATTACCGTCACG
CACGTACTCGGCGGCGTCTTTGGTGGTGATATGTTCAAAAACCACTTTCAGGCCGGGCAG
GCGCTGGCGCAGGGGCTCCATCACCGTCTCAATAAAGCGCGCTTCACGATCGAAAATATC
AATCTCGGCGCGAGTGACTTCGCCGTGAACGAGCAACGGCATCCCCAGTTTTTCCATCCG
CTCCAGCACTGGCATAATGGCGTCGGTGCTGGTGACGCCGTGGCTGGAGTTAGTAGTGGC
ATTGGCCGGGTAGAGCTTGGCGGCGGTGAACACCCCTTCGTTAAAGCCGCGTTCCAGCTC
CGCTGGGTCGAGAGAGTCTGTCAGATAGCAGGTCATCAGCGGGGTAAAATCATGCCCGGC
CGGCACGGCGTCCATAATGCGCTGGCGGTAAGCGATAGCCGCCGCGACGGTGGTGACAGG
CGGCACCAGATTCGGCATCACGATCGCCCGGCCATAAAACTCACTGGTATAAGGCACGAC
GGTTTTCAGCATATCGTCATCGCGCAGATGGATATGCCAGTCGTCTGGGCGGCGGATTTT
CAATACCTGGGATTGTGCTGTCATGGAAGGCTCCGGCTAATAGGTTCAGTCATCAGGGCT
GTTTTTTGCCGGGCACTAAGGATAAGCGTAAACGTTTTCCTTTGCACTCATTTCCGTAAA
AAATTCAGGGCGCCGTAGCGCCCTGGAGATTAATTGGTAAAGGGGATGACAATCTCGCCT
GGCTTCACCTCTATACCTTTGGCGTATTTCTTCGCCAGCGCTTCGCCGGTGCTGGCGTCC
TCACGCAGGACATAAGCCGGCTGCTGGCTGAAGTAGCTGCGCAGAGACTGATTCAGGTAG
GGGAGCAGGGCCTGAATAACCGACTGCAGCTTCTCCGGCGCCACTTTGGCATCGACCACT
TCCATTTCCTGCAGGAAGATGGCGCCTTTCTCTCGGTCAAAGGTTGGCAGCGCTTTGAGC
TTCAGATCGATCGTCGCTTTCTGCGTGCCGAACAGGGAGTTAAGATCGACGTTGGCGATC
CCGCTCAGGGTGACTTTGCCCGGCTCCTCGCGCCCGATAGCGCTGGTCAGGTTCTGCAGT
TCGATATGGGCGTCGGCAACGCCTTTCAGACCAATATCTTTGGCGAAATGGTTTCGCTTC
TGCAGGGCCTGGTTAATCTCCTGCTCGCTTACCGTGTATTGGGTCAGCTGATTACAGCCA
CTCAGCAGGCCGCTGACAATTAGCGCGGCGGCGATCAATATCTTTTTCATGGGGTTCCTC
AAGCTCATACCTTCCTTCATCCTGACACAAAGCATCATGACCTGTCAGCACCCATCGCGC
CAGCAGAATAGGCTGAAAGCAGGAGAAACCGCCGCCGCGCGCATCAGGTGCGCGGCTCCA
GCATACCGGAGGCAGAGCGTTTCGGACTGAATTGCCACCATAGCGCCAGGAAGGTGATAA
CCCCGATGGCGCCGAGCATCAGCCACGGCAGTTCGGGCTGGCCGACGGCTTTCCCGGCAT
CAAACAGCCAGCCGCCGCCCGCGTAACCCAGCGCGCCGCCGAAGGCGAGCCCCAGACGGC
TGAAACCCATATAGCTGCCACGCGCCCGGGCGTCCGCCAGCGAAGCGCCCAGCGTCTCGC
GGGCGGGTTCGGCAATGATAGAGCCGATGTAAAACAGGCAAATCAGGGTAAACAGCTGCT
GTAAACTGCTGGTCATCCCGATGGGGAGCATGGCCAGGGTCATCACCAGCAGACCGGCCA
TCAGCCGGTGCTCAAGGCGGAAGCGTTTTTCGCTCCAACGGGCAATAGGATAGAGCAGGG
TGAGCGAAATGGTGGCTTCGATGGCGTACATCCATTTCACGGCGGCCGGCGAGCCGGCGA
TGTCATTCACCATGATCGGCAGCATCAGCATCACCTGCACCGCCAGCATATAATAGCCGG
TCAGCGTCAGGACATAGGTGACGAAGCGTTTGTCCCGCAGCACCCGGCCCAGACCCTCGC
GAATCGGCGTTTTCACCGTCGAGAGCTTCCATGCCGGCAGATACCAGGCGTTAAACGCGG
CGCAGGCGATAAACAGCGCGGCGCCGGCGCTGCACACCAGGCGAAAATCATACTGCAGCA
GCCAGCTGCCCAGCAGCGCGCCAATCACCGCGCCGGCGCTATCCTGCATCATCAGGATGG
AGAAAAAGCGGCCGCGCTGATACGGACGCACCAGCTTAACCACCAGCGCCGCCCGCGGCG
GATCGAACAGTGTACCGCCGAGTCCGGAGAGTATGCACGAGAACCACAGCACCCACGGCT
CATGGGCGACGGCCATCGCCGCGAAACCGCCGGCACGCATCAGCATACCGGTGACGATCA
TCGGTTTCGCGCCGAAGCGGTCGGCGATGGCGCCGCCAAAGATGCCTAATCCCTGCTGTA
CCAGCTGGCGCAGGCCGAGCGCAATGCCGACCATCAGCGCTGCCCAGCCCATCTGATCGA
CAAAGCGGATGGAAATCAGCGGAAAAACGACAAAAAAGCCCAGCACGACCAGCATGTTAT
CGACTAACAGGAAATATTTACCCAGGCTCCTTGCCTGCGAGACGCGGGACATTTCCCCTC
CAGGGAAAAATAGAGATAAGCGAGGATATTCTGCGAGCAATCTGCTGCTTTTCCCAGCAC
CCTTGCGACAATATTTTTTTATCAAAAAGCAAGATCGATTGAGCCTATTCATCGAAAAGA
GGAGATGGCGCAGAAAATGGTATGTTGCTGTTTTCACACTATCGTGCAGGAAAGGTATAG
TGATGAAAGCAAGAGTGTAGTCAGGGGGACTGAAAAAGGAAATGTTTGGCTATCGCAGTA
ACGTGCCGAAGGTGCGTTTGACGACGGACCGGCTGGTGGTGCGCCTGGTTCACGATCGTG
ACGCCTGGCGTCTGGCCGATTATTACGCCGAAAATAAAGCGTTCTTAAAACCCTGGGAGC
CGGTTCGTGACGACAGCCACTGCTATCCCTCCGGATGGCAGGCGCGTCTGTCGATGATCG
CTGAGTTTCATAAGCAGGGGTCAGCTTTTTATTTCGCGCTGCTCGACCCTGAGGAAAAAG
AGATCATCGGTGTGGCGAATTTCTCCAACGTGGTGCGCGGATCTTTCCATGCCTGTTATC
TTGGCTATTCCATTGGCGAGAAGTGGCAGGGGCAGGGGCTGATGTTTGAAGCGCTGACGT
CGGCGATTCGCTATATGCAGCGCACGCAGCATATTCATCGCATTATGGCCAACTACATGC
CGCATAATCAGCGCAGCGGCGCGCTGCTGGCCCGGTTGGGGTTTGAAAAAGAGGGTTACG
CCAAAGATTATCTGCTGATTGACGGGCAGTGGCGTGACCATGTACTGACGGCGCTAACGA
CGCCGGACTGGTCTGCGGGACGTTAAGGAGAGAGGATGAAATATCAGTTAACTGCGCATG
AAGCGCGCGTCATTGGCTGCCTGCTGGAAAAGCAGGTCACCACCCCCGAGCAGTATCCGC
TGTCGGTAAATGCTGTGGTGACCGCCTGCAATCAGAAAACCAACCGCGAGCCAGTGATGT
CGCTGAGCGAAAGCGAGGTCCAGGCCCTGCTGGATACGCTGGTGAAACGGCACTATCTGC
GCACGGTCAGCGGATTCGGTAATCGCGTCACCAAGTATGAACAGCGCTTTTGCAACTCTG
AATTTGGCGATCTGAAGCTTAGCGCCGGCGAGGTTGCGGTGGTCACGACGCTGCTGCTGC
GCGGTGCTCAGACGCCGGGCGAACTACGCAGCCGGGCGCAGCGGATGTATGAGTTCAGCG
ATATGGCGGAAGTGGAAAGCGTGCTGGAAGGGCTGGCGACGCGCGAAGATGGCCCCTTCG
TCGCCCGGCTGCCCCGGGAGCCGGGAAAACGGGAAAGCCGCTATATGCATCTGTTTTGCG
ACGATATGGACACGCTGATCACCACAGTGGAAGCTCTCGCGCCGCTGGACGATGACGGCG
ATCTGCGCGCCAGGGTTGAAGCGCTGGAGGGCGAGGTGGCGGAGCTGAAAGCGCGCCTCG
ATTCGCTGTTACACCATCTGGGAGACTAAAACGTGGGGACAAGATTGCGCATTGGGGTGG
TCGGCTTAGGCAGCATTGCGCAGAAAGCGTGGCTGCCGGTGCTGGGGGCGGCGGAAAGCT
GGACGCTGCAGGCGGCCTGGTCGCCGGGTAAAGAGAAGGCGCTGCGGATCTGCGAAACCT
GGCGGATGCCATACGCTGATTCCCTCGATGCCCTGGCGGCACAGTGCGATGCGGTCTTTG
TCCATACCTCGACGGCTTCACATTATGAAGTAGTGAATCACTTACTGAATGCCGGGGTTC
ATGTTTGTGTGGATAAACCATTGGCGGACAAGCTGAGTGAGGCGGAGACGCTGGTCGAGC
TGGCGGCGCGACGTCGACTGACGTTGATGGTCGGTTTCAATCGCCGCTTCGCGCCGCTCT
ATCGGGAGCTGAAGGGGCGGCTGGGCGAGGCGGCCTCGCTGCGGATGGATAAGCATCGTA
GCGATAGCGTCGGCAACGATCTGCGCTTTACGCTGCTTGATGACTATCTGCATGTGGTGG
ATACCGCGCTATGGCTGGCCGACGGTCAGGCGCGTCTGCGCGGCGGCGCGCTGAAGATCA
CCCCGCAGGGCGAAATGCTCTATGCCGAACATCAGTTCAGTTCGCCCCGGCTGCAGGTCA
CCACCAGCATGCATCGTCGCGCAGGCAGCCAGCGCGAGTGGGTGCAGGCGGTCACGGATG
GCGGGCTATATGCCGTCAGCGAGATGCGCGAATGGCAGGAGGAGTGCGGTCATGGCGTGG
TCCAGCGCCCGGTTGCCGGCTGGCAAACCACCCTTGAGCAGCGCGGCTTTGTCGGCTGCG
CGCGCCATTTTATCGAATGCGTGCAAAATCAGACAGTTCCTGAAACTGCAGGCGAACAGG
CGCTGCTGGCTCAGCGGATCGTTGAGAAACTGTGGCGCGACGCCATTAGCGAATAATCCA
TTGTAACAACTGACAGTAGTAATTCATGTTGAACCCGGTAGACTATCGCCACTTTCCAGC
GCCCGCATTTGCGGGCGTTTTACTCCAGGGTTTGGAATAACAGCGTAATGAACCTTTTAA
AATCACTGGCGGCAGTCAGTTCGATGACCATGTTTTCGCGCGTGCTGGGCTTTGCCCGCG
ATGCGATTGTGGCGCGTATTTTTGGCGCCGGGATGGCGACCGATGCCTTTTTTGTCGCCT
TCAAACTGCCTAACCTGCTGCGGCGTATTTTTGCCGAAGGCGCCTTCTCACAGGCATTTG
TGCCGATCCTTGCCGAATATAAAAGCAAGCAGGGCGAAGATGCCACCCGCGTGTTTGTCT
CATACGTCTCCGGGCTGCTGACCCTGGCCCTGGCTATCGTTACCGTTATCGGGATGCTGG
CGGCGCCGTGGGTAATCACCATTACTGCGCCCGGCTTTGCCGATACCGCCGATAAGTTTG
CGCTAACCACCCAGCTGCTGCGTATTACCTTTCCCTATATTTTGCTGATCTCCCTGGCTT
CGCTGGTGGGGGCGATCCTCAATACCTGGAACCGCTTCTCGGTGCCGGCCTTTGCGCCGA
CGTTCCTCAACGTCAGTATGATTGGCTTTGCGCTGTTTGCCGCGCCGTATTTCCATCCGC
CGGTGCTGGCGCTGGCCTGGGCGGTGACGGTCGGCGGCGTGCTGCAGCTGGCTTACCAGC
TGCCGCATCTGAAGAAGATTGGCATGCTGGTCCTGCCGCGAATTAATCTGAAAGATGCCG
GCGCGATGCGGGTGGTGAAGCAGATGGGGCCGGCGATCCTTGGCGTGTCGGTAAGCCAGA
TCTCCCTTATCATCAATACCATTTTCGCCTCATTCCTCGTGTCGGGCTCGGTGTCGTGGA
TGTATTATGCCGACCGCCTGATGGAGTTTCCCTCCGGCGTGCTGGGCGTGGCGCTCGGCA
CTATCCTGCTGCCATCGCTGTCAAAAAGCTTCGCCAGCGGTAACCATGACGAGTATTGCC
GGCTGATGGACTGGGGACTGCGTCTCTGTTTTCTGCTGGCGCTGCCGAGCGCGGTGGCGC
TGGGGATCCTCGCCAAACCGCTAACCGTGGCTCTGTTCCAGTACGGCAAATTCAGCGCCT
TTGACGCGGCGATGACCCAGCGCGCGCTGGTGGCTTATTCCGTGGGGCTGATGGGCCTTA
TCGTGGTGAAAGTGCTGGCGCCGGGCTTCTATTCCCGTCAGGACATCAAGACCCCGGTCA
AGATTGCTATTATCACCCTGATTATGACCCAGGTAATGAACCTGGCGTTTATCGGCCCGC
TGAAGCATGCGGGTCTGTCGCTGTCCATCGGCCTGGCGGCCTGCCTGAACGCCGCGCTGC
TCTACTGGCAGCTGCGTAAACAGAAAATTTTCACCCCGCAGCCGGGCTGGTTGGCCTTCC
TGCTGCGTCTGATTATTGCAGTGCTGGTTATGGCCGCGGCGCTGCTGGGCGTCATGCATC
TCATGCCTGAGTGGTCGCTGGGGACGATGCCGTTCCGTCTGATGCGTTTGCTGGCGGTGG
TTATCGCCGGGGTGGTAGCCTATTTCGCCACGCTGCTGGTGCTGGGCTTCCGCGTGAAAG
AGTTTGTCCGTCGCACGGCGTAAGCGGTTGTGTGGGTAGAAAAACCCCGCTTCGCCTCAG
GCGAAGCGGGGTTTTTTTTATGATGCGCTGCGTTCGGCAGCGAGGATGCGGGCATTCTCC
AGCAGGCGGATCGCCAGGGCTAGCGCGCCAGTGATCACTGCCAGCGTGACCACTCCGTTC
CAGCCGGCCAGCACGTACAGCTTACTGCCCAGCACCGACCCCAGCGACATCCCGATAAAC
ACCACGGTGAACAGCAGGGCGTTGAGGCGGCCGCGGGCCTGTGGCTCAAGGCCATATACC
AGGTTCTGATGCGCCACCAGGCTTGACTGCAGGCCAAGGTCAAAGCCAATCGCCGACAGG
GCAATCAGCGCCAACTGAGCGTGCACTGGCAGCAGCGGCAGCATAAACATCAGGGCAAAG
GAGAGGGTGACCAGCGCCGCACCCATCTGTGTCACCTTACCGGCGCCAAATTTATCGGCC
AGACCGCCGGCAAGCGGCGCGGCCAGCGCCCCGGCGGCCCCGGCGATACCGAAACCGCCC
GCTACTGCGCTGCCCATGTGATAGTGTTCGGAGAGCATCACCGCCAGCGTCGACCAGAAG
GCGCTAAAGGCGATAGAGAGCGCGCCCTGAGCTAGCGCGGCGCGGCGTAATGCCGGGTAA
CGCTGCCACAGATGCGCCATCGAGGCCATCAGCTGCGGATAGCTCAGCGTCGAGTGCACA
GCGAAGCGCGGCAGGACGCGCCACATTACCAGGCCAATCAGCGCGACGCTGACCGCCGCC
GCCTGATACATCACCCGCCAGCCGAATACGGCGCCCACCACGCCGCTGACCGTCCGGGAG
AGCAGGATCCCCAGCAGCAGCCCGGTCATCACCGTGCCCACCATTTTTCCCTGCTTGCCC
GCCGGGGCGAGGATCGCCGCCGCCGGGACGATATCCTGCGCCATGGTCGCCGCCATACCG
ATCAGCAGACTGACCACCAGCAGTGAGCTGAGCTGGCCGGTGAGGCTGCACAGGAGCAGC
AGGAGCGCCAGCAGCGCGCTTTTCACCAGGATCAGCCGGCGGCGATCGTGGCGGTCGCCG
AGCGGGAGCAGGAACAGAATGCCGAGCGCATAACCCGCCTGCGTCAGGGTAGGGACCAGA
CCCATACCTTCTACAGTCAGGTGGAGATTGGCGCCCATCAACGGCAGCAGCGGCTGCGCG
TAGTAAATAGAGGCGACGCTAAAGCCGGCGCCGAGTGCGAGAATGAAGATAATCCAGCCT
GCGTCGCGGGTGGAAAGGGAAGTCGGTGTCATGTTCAATGCCTCATAGATGCGATGGGGC
TATTTTTCCCTGAACGCGACTGGCGCGGTAGCCGGGCTGGTGGTAAAACGGTTATACGTA
GCACGTATAGGCAAAAGGAAAATGAAAAGACAAGAGCGTATAGACCGCATTGAGCTGATG
CGCACCTATATCCGCATCGTAGAGGCCGGATCGCTCTCCGCCGCCGCAGGGCAGATGGAC
ACTACCCAGGCGACCGTCAGCCGCCGCCTGCAGTCCCTTGAAGGGCTGCTGGGGGTTAAG
CTGATCCTGCGCACCACCCATGCGATGAAGCTCACTGACGATGGCGAACGCTGTTATCGT
CACGCCCGTCAGGTGGTGGACGCCTGGCTGGCGCTGGAGGATGACCTGCGTATTGCCGAC
GATCGGCCGGTGGGCGTTCTGCGAGTGCGGGCGCCCCACGCGTTTGGCCAGCAGCAGCTG
CTGGCGCCGCTGGTGGCATTTCTACAGCGCCATCCGCAGCTGTCGGTGGAGTGGATGCTA
AACGATAATACCGTCGACTTCCTCAGCGATAATATCGACTGCGCTATTCGCGTGGGGGCG
GAGGTGGATCCAGCAACGGTATCCGTACTGCTGGCGGAAGTGCCGCGCTGCGTAGTGGCT
TCTCCTGAGCTGCTGGCGAAGTATCCGCCGTTAACCTCGCTGGAGGCGTTATCGGGCCTG
CCATGGATCGCCATTAATACCTTTTATCAGCATGAGGTACGGCTCAGGCATCAGGCAAGC
GGGCAGATTGTCTCTACAGCGATTACTCCCTGTCTGAGCACTGACAGTCTTTACGTCGCG
CGCAACACCGCGCTGGCGGGGCTGGGGGTGGCGATGGTGTCCAGCTGGACGGTCGTGGAG
GATATTGCCGCCGGACGGCTGATTGAGCTGTTCCCGCAGTGGCGACCCGCCTCGCTGCCG
GTTCATCTGGTTTATCCCTGGGCGCGCTATTACCCGACACGCCTGCGTAAGTTCCTCGAC
CTGATGCGGGAGATCATGCCGGATCTCGCCGGGATGCAGCGTCCGCAAAGCGCATAAAAA
AACCGGCCAAAGGCCGGTTTTTTTATTAAGCACGCTTATTCGACGGGCTGTGGGCGAGTC
GGTTCAGCGGTGGCTTTATGGGTCGCGCTATGACCACCGGCGGCGCCTTTACCTTCAAAG
GCGAACGGCGGGCGCACCCAGGTGCTGTGACGCGGTGCTTCCGGGACATAGTCCGGAGCT
GGCGCACGGGTCATTGGCGCGGTGGCATGGCGATGACCCGCCACTACGACCGGCTTGCTC
ACCGGGGGCTCGGCTTTGACCGGTTCGGCAGGGGCCGCTTCGATCACTGGCGCTTGCTCC
ACGGTTTCTGCGGCCGGGGCGATGGTTTCCACTGGCGCTGCAACGACAGGCGTCGTTTCC
ACCGCTTCAGGTTCTACCACCACCGGCTCGGCGTCGAGCGTCACTGGCGCGATAGCCTGA
GGCGCTTCGACAGCCGGTGCTTCGGTGACCGGCTCCTGAGGCGCTGGCTCGACGGCTGCT
GGCGCGGCAACTTCCGCAGCATCAACGACCAGCGGCTCGGCGGCCGCTACCGGCTCGACG
ACTACCGGCTCAGCGGTTGCTGGTTCCATGGTAGCCGGCTCGACGGTGACCGGAGCAGCG
GTAACGGTTTCAACGACGGCAACCGGGGCCGCTACAGCCTCGACAGTTTTCGCGACGCTG
GCGTCCTGAACCTGAACCTCTTCCGGCTGCTGATCCTGCGGACGAACCACCGGGTAGCGG
ATCCAGACTTTACCGGAAGCCATCTCCGGCGATGCGCAGGCTACGGTCAGCGGCATAGGC
GACTGGGTCGGATAGCGTTCGTCACGATAGCGACGACGACGCTGACCGCTGACGCGCAGG
TGACGCGGGGAGCGACGTGAGCGACGCGGCATACCGTTCGCTTCACGGGATTCGCCATTT
TCGTCCTGGTCCGCAACGCTCTCCACCCCTGCCGGCAGCTCGGCTTTCACCGGCTCGCTG
TGCGGAGCGATAACTTCAGCCACTACGGCTTCTGGCACGATCTCGGCAACTGGCTCGACG
ACAGCGGACTCAACGCGCACTTTCTGTGCCAGCTGGCGCGGTTTACGACGCGGCAGAGTT
TGTACACGCTCTTCCTGCTCCGTCTCCTGCACAACCGGCTCTTCGCGAGTCTGCGCTTTG
GCTTCCTGCTGCGCCTGACGTTTGTCGTCATTGCGGCGGCGGGTGCGTTCGCGGCGCGGC
TGCTGCTCGTCACGGGATTTCGCTTTCTCTGCGTCGTCGCCTGAGGTTTGGCGAACATCA
CGGGCTTCCACGTTCTGCGACGGCTTCTCGCGACGGTTGCGACGGTTCTCTTCACGCGAT
TCGCGCGGTTCACGGCCCTCGGCATTGTCCGCACGGGTGTCGCGATTGTCACGGTTATCG
CGGTTGTCACGATTGTCGCGGTTATCACGGCGGTCGTTGCGGTCGCGGCGGTTGTTGGCG
CGCGGTTTACGACGCTCCTGCTGACGCTCCGGTTTTTCTTCCGCTTTCTTCTCGACCTGA
ACTTCAGCCGGTTTGGCCTCTTCGGCGCCAGAGAAGATATTCTTCAGCGCGCTGAAGAAG
CGTGAGAGCAGGCCAGGCTGCGCCGGTGCGGCGGCCGCGACCGGTGCCGCTGCGGCGACA
GGCGCGGCGGCAGGCTCTTCGAGCATCGGGGCTGGCGGCGCATCTGGCATGACAAAAGCG
GCCAGGGCCGGCTGTTCCGGACGTTTCCGCTCCGCCGGCTCATCGTCGCCTGGCAGCGCC
ATCTCTTCTTCATGCAGCTTCGGCAGCAGATAGCTCAGCGTTGAGGTTTCTTCACCTTTG
CGCACGCGCAGGACGGAGTAGTGCGGCGTTTGCATTTCGTCGTTTGGCACGATAATAACG
CGCACATCGCCCTGACGGGATTCGATAGCGCTCACTGCGGCACGTTTTTCGTTCAGCAGA
TAGGAGGCGATCGGTACCGGAACAATGGCGTGGACTTCTTTGGTATTCTCTTTCAGCGCT
TCTTCTTCGATCAGACGCAGAATAGAGAGCGACAGCGATTCGTTATCACGCACGGTGCCG
GTGCCGGAGCAGCGCGGGCAGACGTGGTGGCTGGACTCGCCCAGCGACGGGCTCAGGCGC
TGACGGGACATCTCCAGCAGGCCGAAGCGCGAAATATGGCTGATCTGAATGCGCGCCCGG
TCCTGACGGACGGCTTCGCGCAGACGATTCTCCACGGCGCGCTGGTGGCGAACCGGGGTC
ATATCGATGAAGTCGATAACGATCAGGCCGCCGAGGTCGCGCAGACGCAGCTGGCGGGCA
ATTTCGTCAGCCGCTTCGAGGTTGGTATTGAAGGCTGTCTCTTCGATATCGCCGCCGCGG
GTGGCGCGGGCGGAGTTGATATCGATCGCGGTCAGCGCTTCGGTGCTATCGATAACGATA
GACCCGCCGGAAGGCAGGCGCACTTCGCGCTGGAAGGCGGACTCAATTTGCGATTCGATC
TGATAATGGCTGAACAGCGGGATTTCACCGGTATACAGTTTGATTTTGCTGCTGAAATCC
GGACGACCCAGCGCGGCGATATGCTGGCGCGCCAGCTCAAGCACTTTCGGGTTATCGATC
AGGATTTCGCCGATGTCCTGGCGCAGGTAGTCACGGAAGGCGCGGACAATGACGTTGCTT
TCCTGGTGGATCAGGAACGGCGCCGGACGGCTTTCCGCGGCTTTCTGAATCGCTTCCCAG
TGCTTCAGGCGGAAGCTCAGGTCCCACTGCAGGGCTTCGGCGGATTTGCCGACGCCAGCG
GTGCGAACGATCAGGCCCATGCCGTCCGGAAGCTCCAGGCTCGCCAGCGCTTCTTTCAGT
TCGGTACGGTCGTCGCCCTCGATACGGCGGGAAATTCCCCCGGCGCGCGGGTTGTTCGGC
ATCAGTACCAGATAGCTGCCCGCCAGGCTGATAAAGGTGGTGAGCGCAGCGCCTTTGTTG
CCGCGTTCTTCTTTATCAATCTGCACGATAACTTCCTGACCTTCCCGCAGTACGTCTTTG
ATATTAGGACGACCATGCGCATTGTAGTTGGCGGGGAAGTATTCGCGGGCGATTTCTTTG
AGGGGGAGGAAACCATGACGCTCGGCGCCGTAATCAACAAACGCGGCTTCAAGGCTGGGT
TCAATGCGGGTGATTTTGCCTTTGTAGATGTTCGCTTTTTTCTGTTCGTGCCCGGGGCTT
TCGATATCCAGGTCGTACAGGCGCTGCCCATCAACAAGGGCGACGCGCAACTCTTCCTGC
TGAGTTGCGTTGATTAACATTCTTTTCATCGTAACTTACTCATTATTCTTACATTGACGA
CTAAGCTGCGGGCAGAGTAATGCCTTTCCGGGGGAAAACCGATGGCCTCGTGTCTGGTTC
ACGTCGCCAACCTCACGGTTGTCGCGCGCTTAAGAGGCGCAGAGTGTCGGTCGCCTGTGT
TTCAAACGGAAACACAGCGCAATTATTCAGGGGAACAGCCTGGGATGTATCACCAGAGAA
TATTCCATTTATACTCGTCGTCTTTCGCGTTGCAGGCATGGTGGCTTAACCTGCTCACCT
CGATCTGGCGATCCAGATGAGCTCCCGGGAGTCCCGGAGTTGACGCCTTCCTGCGACTTG
AAATCCATAGAGCCTGTACCGGTAAGGACTGCAACCCGCAGCCCGCTAACTGTCTGAAAG
ATCACAACGTCTTACGCCATTGCTGCGTGGGCGATCGGTCAGACAAAATTGGTCATTCCG
CTAATGTCTTGTTCTAACAAGATGCAATACGGAAAACGGTCTCATTATTCCATTGCTAAC
CTTGTTATAGCAAGTTGACTTTCACCTTTTATCACCCGGTTACTCACAGTTTTATCACCT
GCCCATACAGATTGTTCTAATAACAAACAAAATGGCGGTCAGGTAAACCGTGAAAACAGG
ATAATGATAAATATAAGCATATAAAAATGAGTGGCGCTAATGCGTCCGGCTATTTAGAAT
CGCGCACCATGAAAACTGAGACCCCAACCGTAAAAATGGTTGCCATTGCTGCTGATGAAG
CGGGGCAACGTATCGACAACTTTTTGCGTACGCAATTGAAAGGCGTACCGAAGAGCATGA
TTTATCGCATCCTGCGTAAAGGCGAGGTGCGGGTAAACAAAAAGCGCGTGAAGCCGGAGT
ATAAGCTGGAAGCGGGCGATGAAGTCCGTATCCCGCCGGTGCGCGTGGCGGAGCGTGAAG
AAGAGGCGGTATCGCCGCACCTGCAGAAAGTGGCCGCGCTCTCTGAGGTGATCCTCTATG
AAGACGATCATATTCTGGTGCTCAATAAGCCTTCTGGTACCGCGGTACACGGCGGCAGCG
GCCTGAGCTTCGGCGTGATTGAAGGGCTGCGCGCCCTGCGCCCGGAGGCGCGCTTCCTTG
AGCTGGTGCATCGTCTCGACCGGGATACCTCCGGCGTGCTGCTGGTGGCGAAAAAGCGCT
CAGCGCTGCGTTCGCTGCACGAGCAACTGCGCGATAAAGGCATGCAGAAAGATTATCTGG
CGCTGGTGCGCGGCCAGTGGCAGTCGCATACCAAAGTGGTCCAGGCCCCGCTGTTGAAGA
ATATTCTGCAGAGCGGGGAGCGCATCGTTCGCGTGAGTCAGGAAGGCAAGCCGTCGGAGA
CGCGTTTTAAAGTGGAAGAGCGTTACGAATTCGCCACGCTGGTGCGCTGCAGCCCGGTCA
CCGGCCGCACGCATCAGATCCGCGTTCATACCCAGTATGCCGGCCATCCTATCGCTTTTG
ACGACCGCTATGGCGACCGCGAGTTCGACAAGCAGCTGTCCGCTACCGGCTTAAACCGCC
TGTTCCTGCACGCGGCGGCGCTGAAGTTTACCCACCCGGGGAGCGGGGAGGTGATGCGCG
TTGAGGCGCCGCTGGACAACCAGCTGAAGCACTGTTTACAGGTGCTACGGAAGAGCAAAT
AAGCGCAACGGCGGAATCAGTTCCGCCGTTTTTTTGCCTCAGCCTAACAGCGGGTTGTAG
TTTTCACGGCGCAACATCTGACAGAGCGCGATTAAGGGTAAACCGACCAGGGTGTTCGGG
TCGCGGCCTTCCAGCCGTTCGAACAGCGTAATGCCCAATCCTTCGCTCTTGAAACTCCCG
GCGCACTGCAGCGGGTTCTCTTTGCGCACATAGCCTTCTATCTCTTTATCACTGAGATGG
CGAAAGTGAACGTCAAAGGGTTCGCATTCGGTTTGCAGATGGCCGCTGGCAGAGTTGTAC
AGCGCCAGTCCGGTATAAAAGGTAATGATTGACCCGCTGGCCTTTCTTAACTGCCTGCGG
GCATTTTCCTCGGTGTGCGGTTTGCCGGTGATTTCACCGTCCAGTACGCAAACCTGATCG
GAGCCTATAATAAGGTGATTAGGGAAGCGTGTGGCCAGACTTTGCGCTTTGGCCTGCGCC
AGCCGGGTGACAAGCTGACGTGCGGATTCATCAGGCCGGGGCGTTTCGTCGACGTCAGGC
GCGGCACATTCAAACGGTAAACCCAGTTTTTCCAGCAGCATGCGCCGCCAGGGAGAGGTT
GACGCGAGGATAAGATCAGACATATTTTTTCATCCACATATAGCGCTTCGCAGAGCATCA
TCTTAAACTATGCGCCGCAATGTGTGCGAATAAATGGCAAAAGGCAACCTGAGGCTGCCT
TTTTCTTTGACTCTATGACATTACAAAGTTAATATGCGCGCCCTATGCAAAAGGTAAAAT
TACCCCTGACTCTTGATCCGGTACGCACGGCTCAAAAACGCCTTGATTACGAAGGCATCT
ATGCCCGCGATCAGGTTGAACGTGTAACCGATTCTGTAGTCAGCGTGGACAGCGATGTGG
AATGCAGCATGTCGTTCGCTATCGATAACCAGCGTCTCGCCGTTATTACTGGCGATGCAA
AGGTAACGGTAACTCTCGAATGCCAGCGTTGCGGGAAACCGTTCTCCCATCACGTCCACA
CCACGTATTGTTTTAGCCCCGTCAGAAATGACGAACAGGCCGAAGCACTACCGGAAGCGT
ATGAGCCGATTGAGGTTAACGAATTCGGTGAAATCGACCTGCAGGCAATGGTCGAGGATG
AAATTATCCTCTCCCTGCCCGTAGTTCCGGTGCATGATTCTGAACACTGTGAAGTGTCCG
ACGCGGACATGGTCTTTGGCGAACTGCCTGAAGAGGCACAAAAACCAAACCCATTTGCCG
TATTAGCCAGCTTAAAGCGTAAGTAATTGAGGAGTAAGGTCCATGGCCGTACAACAGAAT
AAACCAACCCGTTCCAAACGTGGCATGCGTCGTTCCCATGACGCGCTGACCGCAGTCACC
AGCCTGTCTGTAGACAAAACTTCTGGTGAGAAACACCTGCGTCACCACATCACTGCCGAC
GGTTTCTACCGCGGTCGCAAGGTTATCGCTAAGTAATCACGCGATACTCGCAGGATTTCC
CGTTGCAGGCCATGGCGGGCGTGTGCGTCCCTGGAAACTCGGTTAACCCGGTCGCTGGGG
GCATTTATGCCCGGATTGTTGCGTCTGCAGCGTGAATATTCGCGGGTGCCAGCGTGATGA
AGCTTAGTGAGGACTCCCCGGGCAACTGGGGAATCACCGAACCGGGCAGCGACGATACCT
TGACACGTCTAACCCTGGCGTTAGATGTCATGGGGGGCGATTTCGGCCCATCCGTGACGG
TGCCTGCAGCACTGCAGGCACTGAACTCTAATTCGCAACTCACACTTCTTTTAGTCGGCG
ATCCCGACGCCATCACGCCATTACTCGCCAAAGCTGACTTCGAACAACGTTCGCGTCTGC
AGATTATTCCTGCGCAGTCAGTTATTGCCAGTGATGCGCGACCCGCGCAGGCTATCCGCA
GCAGTCGCGGAAGCTCAATGCGCGTGGCGCTGGAGCTTGTGAAAGAAGGGCGGGCGCAAG
CCTGCGTCAGCGCTGGCAACACCGGCGCGCTGATGGGGCTGGCGAAACTGCTGCTCAAAC
CGATCGAAGGTATTGAGCGGCCGGCGCTGGTGACGGTTTTACCGCACCAGCAGAAGGGCA
AAACCGTGGTGCTGGATCTCGGCGCCAACGTCGATTGCGACAGCACGATGCTGGTGCAGT
TCGCGGTAATGGGCGCGGTGCTGGCGGAAGAAGTGGTCGGCATTGCCAACCCCCGCGTCG
CTTTGTTGAATATCGGCGAAGAAGAGATGAAAGGCCTCGGCAGCATCCGCGATGCTGCCG
CAGTGCTCAAAACGCTGCCTTCCCTCAACTACATCGGCTATCTTGAAGCCAATGAACTGT
TGACCGGAAAAACCGATGTGCTGGTTTGTGATGGATTCACGGGCAACGTCACATTAAAAA
CCATGGAAGGTGTTGTCAGAATGTTCCTTTCACTGCTGAAATCTCAGGGAGAGGGCAAAA
AACGGTCGTGGTGGCTGCTGTTACTAAAACGTTGGTTACAAAAAAGCCTGGCGAGGCGAT
TCAGTCACCTCAACCCCGACCAGTATAATGGCGCCTGTCTGTTAGGATTGCGCGGTTCCG
TGATCAAGAGTCATGGTGCTGCCAATCAACGCGCCTTTAGCGTCGCGATAGAGCAGGCAG
TGCAGGCGGTGCAGCGGCAGATCCCTCAGCGGATCGCCGCGCGCCTGGAATCTTTATACC
CAGCTGGTTTCGAGCTGCCGGAAAGCGACAGTGACGTGAACGCCCGACAGCAAAGCGGGA
CGAATGGCCACGATTGACGCCGCGGCGGTTGAACGAGGCGGGTATATCACCCAAGAGTGA
CTGAGCGTACATGTATACGAAGATTATTGGTACCGGCAGCTATCTGCCCGAGCAAGTGCG
TACAAACGCCGACCTGGAAAAAATGGTAGAAACCTCTGACGAGTGGATTGTCACCCGCAC
AGGTATCCGTGAGCGTCGTATTGCCGCAGCGCATGAAACAGTTGCTACGATGGGCTTTGA
AGCCGCAAAGCAGGCGCTGGCGATGGCGGGCGTGTCCGCGGAGCAAATTGGTCTGATTAT
CGTTGCGACCACCTCCGGCACGCACGCGTTTCCGAGTTCTGCATGCCAGATCCAGTCAAT
GCTGGGCGTTAAGGGTTGCCCGGCGTTTGATGTCGCCGCCGCCTGCGCCGGTTTCACCTA
TGCGCTAAGCGTCGCCGATCAGTATGTGAAGAACGGCGCGGTAGATTATGCGCTGGTTGT
TGGCGCCGATGTGCTGGCGCGCACCTGCGATCCGGCGGATCGCGGAACGATTATTATTTT
CGGCGACGGCGCCGGCGCGGTTGTACTGGGCGCCTCCGAAGAGCCGGGCATTATCTCGAC
GCATCTGCATGCCGACGGCAGCTATGGCGAACTGCTGACCCTGCCGAACGCCGATCGCGT
CGATCCGGAAAACCCGATCTATCTGACGATGGCCGGCAACGAAGTCTTCAAAGTGGCGGT
CACCGAGCTGGCGCACATCGTTGATGAGACGCTGGCAGCGAATAATCTTGAACGTTCAGC
GCTGGACTGGCTGGTGCCGCATCAGGCTAACCTGCGTATTATCAGCGCGACGGCGAAGAA
ACTGGGTATGTCGATGGATAACGTCGTTGTGACCCTCGACCGCCATGGCAACACCTCCGC
GGCGTCAGTCCCTTGCGCGCTGGATGAGGCCGTCCGCGATGGCCGTATTCAGCGCGGTCA
GCTGATTTTGCTGGAAGCCTTTGGTGGCGGTTTCACCTGGGGTTCCGCGCTGGTTCGTTT
TTAGTATAAGGATTTAAACATGACGCAATTCGCATTTGTGTTCCCGGGGCAGGGCTCTCA
GGCCGTAGGCATGCTGGCCGAAATGGCTGCCGCCTGGCCGGTCATTGAAGAGACCTTCGG
TGAAGCTTCCGCAGCGTTGGGTTACGATCTGTGGGCGCTGACGCAACAGGGCCCGGCAGA
AGAACTGAATAAGACCTGGCAGACTCAACCGGCGCTGCTCGCCGCCTCCGTGGCGCTGTA
CCGCGTCTGGCAACAGCAGGGCGGCAAAGCGCCAGCGCTGCTGGCGGGTCACAGCCTCGG
CGAATACTCCGCGCTGGTATGCGCGGGCGTTATCGGTTTCGCTGATGCCGTTCGCCTGGT
TGAGCTGCGTGGGAAATTCATGCAGGAAGCCGTACCGGAAGGTACCGGCGCCATGTCCGC
GATTATCGGTCTGGACGACGCCGCTATCGCCAAAGCCTGTGAAGAGTCTGCCGAAGGGCA
GGTGGTCTCTCCGGTGAACTACAATTCCCCGGGCCAGGTGGTTATCGCCGGGCACAAAGA
GGCCGTTGAACGTGCGGGCGCCGCCTGTAAAGCCGCAGGTGCCAAACGCGCGCTGCCGCT
GCCGGTGAGCGTGCCGTCCCACTGCGCGCTGATGAAGCCAGCCGCAGAAAAACTGGCGGT
AGAGCTGCAGAAGATCACCTTCAACGCGCCGACGATTCCGGTGGTGAATAACGTCGACGT
GAAGTGCGAAACCGCGCCGGACGCCATTCGCGACGCGCTAGTGCGCCAGCTGTACAGCCC
GGTGCAGTGGACCAAAACCGTTGAGTTTATGGCTGCCGAGGGCGTATCGCATCTGTATGA
GGTTGGCCCGGGTAAAGTCCTCACCGGCCTGACCAAACGTATTGTTGACACCCTGACCGC
TTCCGCGCTTAACGAGCCGGCGGCGATGTCTGCGGCGCTTGAGCAATAAAAGAGGAAAAC
CATGAGTTTTGAAGGAAAAATCGCGCTGGTTACCGGTGCAAGCCGCGGTATTGGCCGTGC
CATCGCTGAAACGCTCGTCGCCCGTGGCGCGAAAGTTATAGGTACTGCGACCAGCGAAAG
CGGCGCGCAGGCGATCAGCGACTATTTAGGCGCCAATGGTAAAGGTCTGATGTTGAATGT
GACCGACCCGGCATCTATTGAATCTGTTCTGGAAAATGTGCGCGCAGAGTTTGGCGAAGT
GGATATCCTGGTGAATAATGCCGGGATCACTCGCGACAATCTGTTAATGCGCATGAAAGA
TGACGAGTGGAACGATATTATCGAAACCAACCTGTCATCGGTTTTCCGTCTGTCAAAAGC
GGTAATGCGCGCTATGATGAAAAAGCGTCATGGACGTATTATCACTATCGGTTCTGTGGT
TGGTACCATGGGAAATGCGGGTCAGGCCAACTACGCCGCGGCGAAAGCGGGTCTGATCGG
CTTCAGTAAATCACTGGCGCGTGAAGTTGCGTCCCGCGGTATTACTGTAAACGTTGTTGC
TCCGGGCTTTATTGAAACGGACATGACGCGTGCGCTGACCGATGAGCAGCGTGCGGGTAC
GCTGGCGGCAGTTCCTGCGGGGCGCCTTGGCACCCCAAATGAAATCGCCAGCGCGGTTGC
ATTTTTAGCCTCTGACGAAGCAAGTTACATCACTGGTGAAACGCTGCACGTCAACGGCGG
AATGTACATGGTCTGACCGAGATTTGTGCAAAACGTTCAGGAACCGCGCACTTCGCACGG
TTCTCTGTGCGGTTTTGTGCGAAAAGATTTGCGTTCTTAGGGCAAACGGCCTCAAAATAG
CGCAAAATCGTGGTAAGACCTGCCGGGATTTAGTTGCAAATTTTTCAACATTTTATACAC
TACGAAAACCATCGCGAAAGCGAGTTTTGATAGGAAATTTAAGAGTATGAGCACTATCGA
AGAACGCGTTAAGAAAATTATCGGCGAGCAGCTGGGCGTTAAGCAGGAAGAAGTTACCAA
CAATGCTTCCTTCGTTGAAGACCTGGGCGCTGATTCTCTTGACACCGTTGAGCTGGTAAT
GGCTCTGGAAGAAGAGTTTGATACTGAGATTCCGGACGAAGAAGCTGAGAAAATCACCAC
CGTTCAGGCTGCCATTGATTACATCAACGGCCACCAGGCGTAAGTGAACATCTCCAGGCG
GTCATTCGACCGCCTGAGTTTTATCTTTTTATTGTCCCACAAGAATCTATTTTCCCTCCC
TGGAGGACAAACGTGTCTAAGCGTCGTGTAGTTGTGACCGGACTGGGCATGTTGTCTCCT
GTCGGCAATACCGTAGAGTCTACCTGGAAAGCTCTCCTTGCCGGTCAGAGTGGCATCAGC
CTGATCGACCATTTCGATACTAGCGCCTATGCAACGAAATTTGCTGGCTTAGTAAAGGAT
TTTAACTGTGATGACATTATCTCGCGCAAAGAACAGCGCAAGATGGATGCCTTCATTCAA
TATGGAATTGTCGCTGGCGTTCAGGCCATGCAGGATTCTGGCCTTGAAGTGACGGAAGAG
AATGCAACCCGTATTGGCGCCGCTATCGGCTCCGGTATCGGCGGTCTCGGCTTGATCGAA
GAAAACCACAGTTCGCTGGTTAACGGCGGACCGCGCAAGATCAGCCCATTCTTCGTTCCT
TCCACAATTGTTAACATGGTGGCCGGACATCTGACCATCATGTTTGGTCTGCGTGGGCCA
AGTATCTCTATCGCGACCGCGTGTACTTCAGGCGTGCACAACATCGGCCAGGCCGCGCGC
ATCATCGCCTATGGCGATGCCGATGCGATGGTGGCAGGCGGCGCGGAAAAAGCCAGCACC
CCGCTTGGCGTGGGCGGCTTCGGCGCGGCGCGTGCGCTCTCCACGCGCAATGACAACCCG
CAGGCGGCGAGCCGTCCGTGGGATAAAGATCGTGACGGCTTCGTGCTGGGAGACGGCGCG
GGTATGGTGGTGCTGGAAGAGTACGAGCATGCCAAAAAACGCGGCGCCAAAATCTACGCC
GAGATCGTTGGCTTCGGCATGAGCAGCGATGCTTACCACATGACGTCACCGCCGGAAGAT
GGCGCGGGCGCAGCGCTGGCAATGGTGAATGCTATTCGCGATGCGGGCATCGAACCGGGC
CAGATCGGCTACGTCAACGCCCACGGCACCTCGACGCCGGCCGGCGATAAAGCGGAAGCG
CAGGCGGTTAAGTCTGTCTTCGGTGATGCGGCGAGCCGCGTACTAGTGAGCTCTACCAAA
TCCATGACCGGGCATCTGCTGGGTGCGGCAGGGGCGGTAGAGTCGATTTACTCTATCCTG
GCGCTGCGCGATCAGGCGGTTCCGCCGACGATCAACCTCGACAACCCGGATGAAGGCTGC
GACCTCGACTTCGTTCCACACGAAGCGCGTCAGGTTTCCGGTATGGAGTACACCCTGTGC
AACTCCTTCGGCTTTGGCGGCACTAACGGTTCGCTGATCTTCAAAAAAGTGTGACAGGGC
TTGCCCCGGCACTGCTTTAACAAAAGGCCCGTTCGTCGGGCCTTTTTTATTCAGCTTTCT
CCCCTTGTTCTCTGCTCTGGGTCCTGACACACTGACCGACCAGTGAAAAGGAGTCCTTTA
TGTTCTTGATAAACGGCGTTGTACAGGACACGTTGGCAGCGAACGATCGCGCCACCCAGT
TTGGCGACGGCTGTTTTACCACCGCCCGCATCCAGCAAGGGCAGGTTGCGCTACTGGACG
CCCATCTGCAGCGTTTACAGACAACCTGTGAAAAATTACATATCCCATTTAACGACTGGC
TGACGCTGAGCGAAGAGATGCAGCGTCTGGCTCGGCCGCACGCGCAGGGCGTGCTCAAGG
TGACTCTCACCCGCGGCGTTGGGGGAAGGGGATACAGTACGGCAGGCTGCGTGTCGCCCA
CTCGCATTCTCAGCTTCTCGCCATACCCGGCGCATTATGCGCGCTGGCGGGAGGAGGGCA
TTACTCTGACCCAGAGTCCGGTGCCCCTGGGGCGCAACTCCTGGCTTGCCGGCCTGAAGC
ACCTTAATCGCCTTGAGCAGGTACTGATCCGCTCTCATCTTGAGCAGACGGACGCCGATG
AGGCGCTGGTCCTTGACAGTGACGGGTGGCTTACGGAATGCTGTGCCGCGAATTTATTCT
GGCGTCAGGGACGTGATGTATTTACTCCGCGACTCGATTATGCCGGGGTCAACGGCATTA
TGCGGCAGCGCTGTATCGCGCAGCTGGCACCATCGACGTTTCGCGTTGTCGAAGTGACAG
CGCGTCCCGAGACGTTGCGGGAGGCCGATGAAGTGCTGATCTGCAATGCGCTGATGCCGC
TGGTGCCGGTTCGCCGCTGGGAGGAGACCACCTGGTCCTCGCGTGAGCTTTACCATTTTT
TAGCCCCTTTGTGTGAGCTGTCTGGTTAGTATGAAGAAAATGTTACGTTTTATCCTGTTG
CTGGTCGTGCTGTTGGGCATCGCCGCGGCGGCAGGCATGTGGAAGGTACGCCAGCTGGCG
GACAGCAAGCTGCTGATTAAGGAAGAGACCATCTTTACCCTCGAAGCAGGCACCGGCCGG
CTGGCGCTGGGCCAGGATCTCTATCGCGAGAAGGTGATCAATCGCCCGCGCGTTTTCCAG
TGGCTGCTGCGGGTGGAACCTGAGCTGTCTCACTTCAAGGCCGGGACCTATCGCTTCACG
CCGCAAATGACGGTGCGCGAGATGTTGCAGCTGCTGGCCAGCGGCAAAGAGGCGCAGTTT
CCGCTGCGCTTTGTCGAAGGCATGCGCGTCAGCGACTACCTGCACCAGCTGCGCGATGCC
CCGTACGTGAAGCACACGCTTGAAGACGATAGCTACGCGACGGTGGCTAAGGCATTAGGT
CTTGAGCATGCCGACTGGGTAGAGGGCTGGTTCTGGCCGGATACCTGGATGTACACCGCC
AACACCAGCGATATCGCCATCCTCAAGCGCGCGCATCAGAAAATGGTCGCCGAAGTGGCG
AAGGTCTGGGAAGGACGGATGGAGAATCTGCCCTATGCCGATCAGAACCAGCTGTTGACC
ATGGCCTCGATTATTGAAAAAGAGACCGCGGTAGCGGAAGAGCGCGACCGCGTCGCGTCG
GTATTTATCAACCGCCTGCGCATCGGTATGCGCTTGCAGACCGATCCGACCGTAATCTAC
GGGATGGGCGAAGGATATACTGGTAAGTTAACGCGTAAGGATCTCGAGACGCCGACCGCA
TACAATACTTATACCATCAGCGGTTTGCCGCCGGGCCCTATCGCGGTGCCGGGCGAGGCC
TCGCTGAAGGCGGCCGCCCATCCGGCGAAAACGCCATATCTTTATTTCGTCGCCGACGGG
AAAGGGGGCCATACGTTTACCACAAACCTGGTCAGTCATAACCGTGCGGTGCAGGATTAT
CTGAAAGTACTTAAGGAAAAAAATGCGCAGTAACTATATCGTCATCGAGGGGCTGGAGGG
CGCCGGGAAGACCACCGCACGTCAACTGGTGGTGGAGACGCTGCAGTCGGCGGGTATTCA
CGATATGGTGTTTACCCGCGAGCCGGGGGGCACAATCCTTGCCGAAAAACTGCGTAGCCT
GGTGCTGGATATCCAGTCCACGGGCGATGAAGTGATTAACGATAAAGCGGAAGTGCTGAT
GTTTTACGCGGCGCGCGTCCAGTTGGTGGAGACCGTGATTAAGCCCGCGCTGGCCCGCGG
CCAGTGGGTGATCGGCGATCGTCACGATCTGTCGACGCAGGCCTATCAGGGCGGCGGCCG
GGGAATTGACCGCACGATGCTGGCGACGCTGCGCGACGCGGTACTCGGTGATTTTCGCCC
CAATCTGACGCTGTATCTCGACGTCACGCCGGAAGTGGGGCTGCAGCGCGCCCGGGCCCG
CGGCGAGCTGGATCGCATTGAGCAGGAGTCCATGAACTTTTTCAACCGTACCCGCGCGCG
CTATCTTGAGCTGGCCGCCGCCGATCCTTCTATCCGCACGGTTGACGCAACTCAGCCGCT
GGATGCCGTGGCGCGCGACATTCGCGCCACGATCGCCCAGTGGATGGCGGAGCAAGCGGC
ATGAAATGGTATCCGTGGCTGCGCCCCTCGTTCGAGCAACTGGTCGGTAGCTATCAGGCC
GGACGAGGCCACCACGCCTTACTGTTACAGTCCCTGAACGGGATGGGCGGCGAGGCGTTG
ATTTACGCGCTGTGCCGCTTCCTGATGTGCCGCCAGCCCGAAGGACATAAAAGCTGCGGC
CACTGCCATAGCTGTCAGCTGATGCAGGCCGGCACGCACCCCGATTACTATGCGCTCAGC
CCCGAGAAGGGCAAGAGCGCGCTGGGTATTGACGCGGTGCGCGATGTCAATGAAAAGCTC
TATGAACATGCGCGCCTTGGTGGGGCAAAAGTGGTCTGGATTAGCGATGCTGCCTTGCTG
ACCGATGCCGCCGCCAACGCGTTGCTGAAAACGCTGGAGGAGCCCCCGGAGAATACCTGG
TTCTTCCTCGCCTGCGAGGAGCCGGCGCGTCTGCTGACCACTCTGCGCAGCCGCTGTCGC
CTGCATCATCTGGCGCCGCCGTCTGAGCCTTATGCTCTGGCCTGGCTGGAGCGTGAGGTG
AGCCTGCCGCAGGAGTCATTGTTGACCGCGTTACGCCTGTGCGCCAGCGCGCCGGCTGCG
GCGCTCGAACTGTTACAGGAACCGCTGTGGACGGCGCGGCAGCAGTTGTGTCAGGCGCTG
GCGGCTACCCTGGCGAGCGGTGACTGGCTGGCGCTGCTGCCGATACTCAATCATGAACAG
GCGGCAGTTCGCCTGCACTGGCTGGCGTCGCTGCTGGTCGATGCGCAAAAACGACAGCAG
GGGATTACCCTGGTGAGTAACCCTGACGTCTGGCCGCTGCTGGAGCAGCTGGCGCACAGC
CTGCCCGCCGCCCGGCTGCAGGCGATTGCCCATGACGTCTGTACCTGCCGCGAGCAATTG
CTCAACGTTGTCGGTGTCAACCGCGAACTGCTGCTTACCGAGCGCCTGCTGCGCTGGGAA
CATTACCTGCAACCCGGGACGGTTTTACCCGTCTCCCACCTCTGAGTGAGACATTATGTT
TTTAGTCGACTCCCACTGCCATCTTGATGGTCTGGATTATCAAACTCTACACAAAAACGT
CGACGACGTGCTGGCAAAAGCGGCCGCACGCGATGTGAAATATTGCCTCGCCGTCGCCAC
GACGCTGCCTGGCTACCGCAGTATGCGCGAACTGGTGGGGACGCGTGACAACGTCGTCTT
CTCCTGTGGCGTACACCCATTAAACCAGGACGAGCCCTGGGAGGTAGAGACCCTGCGCGC
GCTGGCAGCGGAAGAGGGCGTCGTGGCGATGGGGGAGACCGGTCTGGATTATTTTTATAC
CCCGGAAACTAAAGCCCAACAGCAAAGCTCGTTCCGCGACCACATTCGTATCGGCCGTGA
GCTCAATAAGCCGGTGATCGTCCATACCCGTGACGCGCGTGCCGATACTCTGGCTATTTT
GCGCGAAGAAAAGGTGACGGATTGCGGTGGCGTACTACACTGTTTCACTGAGGACAGGGA
GACAGCGGGCAAGCTGCTCGATATGGGGTTCTATATCTCGTTTTCCGGTATCGTCACTTT
TCGTAACGCCGAGCAGCTGCGTGATGCGGCGCGCTACGTGCCGCTGGATCGCCTGCTGGT
TGAAACCGATTCGCCGTACCTGGCGCCGGTCCCCCACCGCGGCAAAGAGAACCAGCCGGC
GCTGGTCCGTGACGTTGCCGAGTATATGGCGGTACTGAAGGGGGTGTCGCTTGAGCAGCT
GGCTCAGCAGACCACCGACAATTTTGCCACCCTGTTCCACATCGACCCCGCCCGTTTGCA
ACCTGCTTGATCTGCTTATTATTTTAAGGCTCGTAATTAATAGCCAAAGCGAGTAAAGTT
CACCGCCACAAAAGTGGCGGTGAAGGTTTTTTAGCAACATCTGGATACAATTTATGTAAG
TTGATGTAAATTTTTACCGGAAGGCTGATTGAAACGTGATAGCCGTCAAACAATCATCCC
GTTAATTATTTTACTCTGTGTAATAAATAAAGGGCGCTTAGATGTCCTGTCCACGGCACG
GTTCTCCCCCCGGGCCAATGCGTGAAAGCGTAAAAAAGTACCAAATACTCAGGAGCACTC
TCAATTATGTTTAAGAATGCATTTGCTAACCTGCAGAAGGTCGGTAAATCGCTGATGCTG
CCGGTATCCGTACTGCCTATCGCAGGTATCCTGCTGGGCGTCGGTTCCGCTAACTTCAGC
TGGCTGCCAGCCGTGGTCTCCCACGTTATGGCAGAAGCAGGCGGTTCAGTTTTCGCCAAT
ATGCCGCTGATCTTCGCTATCGGTGTGGCCCTCGGCTTCACCAATAACGACGGTGTATCC
GCACTGGCTGCAGTCGTGGCTTACGGCATCATGGTGAAAACCATGGCGGTTGTTGCGCCG
CTGGTGCTGCATTTACCTGCTGACGAGATTGCGGCAAAACACCTTGCTGATACCGGCGTG
CTTGGCGGTATTATCTCCGGTGCTATCGCCGCCTACATGTTCAACCGCTTCTATCGCATC
AAGCTGCCAGAATATCTCGGCTTCTTTGCGGGCAAGCGTTTTGTGCCGATTATCTCTGGT
CTGGCCGCTATCTTCACCGGCGTGATCCTCTCCTTCATTTGGCCGCCGATCGGCTCCGCG
ATCCAAACCTTCTCCCAGTGGGCTGCTTATCAGAACCCAGTGGTGGCGTTTGGTATCTAC
GGTTTCATCGAACGTTGCCTGGTGCCGTTTGGTCTGCATCACATCTGGAACGTTCCTTTC
CAGATGCAGATCGGCGAATACACCAACGCGGCTGGTCAGGTGTTCCACGGCGATATCCCG
CGCTACATGGCAGGCGACCCGACGGCGGGCAAACTGTCTGGCGGCTTCCTGTTCAAAATG
TATGGTCTGCCGGCAGCGGCTATCGCGATTTGGCACTCTGCTAAACCGGAAAACCGCGCC
AAAGTGGGCGGTATCATGATCTCCGCCGCGCTGACCTCGTTCCTGACCGGTATCACCGAG
CCGATCGAGTTCTCGTTCATGTTCGTGGCGCCGATCCTGTACGTTATCCATGCCATTCTG
GCGGGCCTGGCGTTCCCGATCTGTATCCTGCTGGGTATGCGTGACGGTACCTCGTTCTCT
CACGGCCTGATCGACTTTATCGTGCTGTCCGGTAACAGCAGCAAACTGTGGCTGTTCCCG
ATTGTTGGTATCTGCTATGCGATCGTGTACTACGTCATTTTCCGTGTGCTGATTAAAGCC
CTGGATCTGAAAACACCGGGTCGTGAAGACACCACCGAAGAGAGCAAAGCTGGCGCCACC
AGCGAGATGGCTCCGGCTCTGGTCGCCGCTTTCGGCGGTAAAGAGAACATCACCAACCTC
GACGCATGTATTACTCGTCTGCGTGTTAGCGTGGCGGATGTAGCGAAAGTTGACCAGGCT
GGCCTGAAAAAACTGGGCGCCGCTGGCGTGGTAGTGGCAGGTTCTGGCGTACAGGCCATC
TTCGGTACCAAGTCCGATAACCTGAAAACTGAAATGGATGAGTACATCCGTAACAGTTAA
GACGTAGTATCGGGGAGACTAAGGCAGCCAACTGGCTGCCTTTTTTATGCGCTAAAGTCG
GTGCCCCACAAGCGATAACCCTGAAAACAGTCCGCCATATGCTTATTCCCTCAGCAGCTA
AGTCTATAGTTGAATAAGAAAAAGAGCTTTCAGGTTGAAAGAGAGGGAGAATGTCGCTCA
TACTCTTAGCGGAACCTGTGCGTCCGCGTTTATCTGCAGAAGCAGGCCAGCGCACGGGAT
AAAACTTATAAGGAATCAGTCATGGCAGAAGAAACGATTTTCAGCAAAATCATTCGCCGG
GAGATCCCGTCGGATATTGTCTATCAGGATGAGCTTGTGACCGCTTTTCGCGACATCTCC
CCGCAGGCGCCCACCCATATTCTGATTGTCCCGAATGTTCTGATTCCTACCGTAAATGAC
GTCACCGCTGAACATGAGCTGGCGCTGGGCCGGATGATGACCGTCGCGGCGAAGATCGCC
CGCGATGAAGGTCTTGCCGACGATGGCTATCGGTTGATCGTCAACTGCAACCGCCACGGT
GGCCAGGAAGTGTACCATATCCATATGCATCTGCTGGGCGGTCGTCCGCTTGGCCCGATG
CTGGCGCACAAAGGCTAACGTCATGCTCAGGACCCTTTTGGGCGCGTGTCTGGCGGCGGG
GCTACTCGCCGGGTGTAGTTCACATCCGGAGATTCCGGTTTCTGACCAGCAGGCGCTGGT
GATGGAGTCGAGCGTGCTGGCGGCGGGGATCAGCGCCAGCGAGCCTGCCGTCGTGGCGAC
AGAGATTCAGGCTACCGCCTCCTCAACGCTATATAACGAGCGCCAGCAGCCGGTTACCGT
GCACTATCGTTTTTTCTGGTATGACGCCCGAGGGCTGGAGATGCATCCGCTGGACGCGCC
GCGCACCATCGTGGTACCGGCCCGCTCCTCGGTCACGTTATATGGCAGCGCCAATATCCT
GGGGGCGCATAAGGCCCGCCTTTATCTTTATCTGTAAGGGGTAATTATAATGATGAAAAT
GTGTCGCTATGCGTTAATCACAGCACTGGCGATATTCCTCGCAGGCTGTGCGGGGTTGCG
GGAGCAGCCCGCGCCGGTAGAAGAGGCCAAACCGCAGCCGCAGCAGCCTGCGCAGCCGCA
GCCCACGGTGCCGACTGTACCGGCGGTGCCCTCTGTCCCGGCGCAGCCTGGGCCGATTGA
GCATCAGGATCAGCAGTCGGGTCAGCCGGCGCCGCGCGTGCGTCATTATGACTGGAACGG
CGCGGTTCAGCCGCTGGTGGGGCAGATGCTGCAGGCGAGTGGGGTCAATGCCGGCAGTAT
TCTGCTGGTTGACAGCGTGAACAACCGCACCAACGGTTCGCTGAATGCTGGAGAAGCCAC
CACTGCGCTACGTAGTGCGCTGGCCGGTAACGGCAAATTTACCCTGGTATCGGCGCAGCA
GCTGGCGGTCGCCAAGCAGCAGCTGGGCCTGTCGCCGCAGGACAGCCTTGGCAGCCGCAG
CAAAGCCATGGGCATCGCCCGCAACGTGGGCGCGCAGTATGTGCTTTACTCCAATGCCAC
CGGCAACGTCAACGCGCCTGAGCTGAAAATGCAGCTCATGCTGGTGCAAACCGGTGAGAT
AATCTGGTCAGGTAAAGGTGCTGTTCAGCAACAATAAGCTAACGCGCGACGAGCTCTTGT
CGCGCTTCTTTCCCCATTATCATCCTGTCGCCTCGCTGAGCCAGAGTGGCCTCAGCGGCG
GCAGTGTGATTATCAGCGACGGCGACCGGCGGCACGTGCTGCGTCAGCCGCACGATCCGT
CTGCCGCCACTTACCATTTTCGCCGTCAGTATCACGCACTCCGCCGACTGCCTGCCAGGC
TGGCGCCAACCCCGCTGTTTTACTCACCCTGCTGGATGGTGGTGGAGTATTGCACAGGGG
AGGTGAAAAGCGAGTTACCGGCCTCCCCGCAGCTGTCAGGCTTATTGTATGATTTGCATC
AGCAACCGCGGTTTGGCTGGCGGGTTAGCCTCACACCACTGCTGGCCCAGTACTGGCAGA
GGTGCGATCCGGCGCGGCGCAAGCCGCGTTGGCTGCGCTGGCATCAGCGGCTGCGCCGCC
AGGGCGAGCCCCGTCCCCTGCGGCTGGCGCCGCTGCACATGGACGTCCATGCCGGCAATA
TTATTCATAATGAGTCCGGCCTGAGGCTGATCGACTGGGAATATGCCGGCGATGGCGATA
TCGCGCTGGAGCTGGCCGCGGTGTGGATCACGCCTGGCGAGCGCCGTCGGCTGGTAGAAG
CGTATGCCCGGCGGGCGGCCATCGACGCGCAGCTGCTTTGGCGGCAGGTTGTACTCTGGC
GCCCGTGGGTACTGCTGTTGATGGCGGGCTGGTATGAAATGCGCTGGCGGCAGAGCGGGG
ACCGGCAATTTATCACGCTGGCAGATGAAACATGGTGTCAGTTAGACAACGAACGTAAAG
GATAAGAGAGGTCAGTGTGGGCCCAGTGATGTTGGATGTCGAAGGGTATGAGCTGGATGC
GGAAGAGCGAGAAATTCTGGCGCATCCGCTGGTGGGAGGGTTGATCCTCTTTACCCGAAA
TTATCACGATCCGGCGCAGCTGCGCGAGCTGGTGCGCCAGATCCGCGACGCCTCCCGGAA
CCACCTGGTGGTGGCGGTCGATCAGGAAGGGGGGCGGGTTCAGCGTTTCCGCGAAGGGTT
TACCCGTTTACCGGCGGCCCAGTCTTTCGCCGCGCTGCTGGGGATGGAAGAGGGGGGCAA
ACTGGCCGCCGAAGCCGGCTGGCTGATGGCCAGCGAAATGATCGCCATGGATATCGATAT
TAGTTTTGCGCCAGTGCTGGACGTCGGCCATATCAGCGCCGCAATCGGCGAACGTTCTTA
TCATGAAGATCCGCAGAAAGCGCTGACGATGGCGCGTCACTTCATTGACGGGATGCACGC
CGCGGGCATGAAAACCACCGGCAAACACTTCCCGGGACACGGGGCGGTGACTGCCGATTC
GCACAAAGAGACGCCGTTCGATCCGCGGGCGGCATCGGTTATCCGCGACCATGATATGGC
GGTGTTCAAAAGCCTTATCGCCGAGCAGCGTCTGGATGCCATTATGCCGGCGCATGTGAT
TTACCCGGAGCTCGATCCGCGTCCGGCCAGCGGCTCGGCGTACTGGCTGAAAACGGTGCT
GCGCGGCGAACTGGGCTTTGACGGGGTGATTTTCTCCGACGATCTGTCGATGGAAGGGGC
GGCGATCATGGGCAGCTATGCCGAACGCGGTCAGGCATCGCTCGACGCCGGTTGCGATAT
GATCCTCGTCTGCAATAATCGTAAAGGCGCGGTCAGTGTGCTGGATAACCTGTCGCCGAT
CAAAGCAGAGCGTGTTACGAAATTGTATCATAAAGGTTCCTTTTCCCGTCAGGAGTTAAG
GGATTCAGCCCGTTGGAAAACGGTGAGTGCCCAGCTGGAGCAGCTTCATGCGCGCTGGCA
AGAGGCGAAGTCCGCGTAACGCTCTACGGGGCGTTGTTGTCTGGTGAGGATGCGATGATT
ATCTATTTACACGGTTTTGACTCGAACAGCCCCGGTAACCATGAGAAGGTGATGCAGCTG
CAGTTTATCGACCCGGACGTGCGGTTGATTAGCTACAGCACGCGGCATCCCAAGCACGAT
ATGCAGCATTTGCTGAAAGAGGTCGATAAAATGCTGCAGCTCACTGCCGATGACCGGCCG
CTGATCTGCGGCGTCGGCCTTGGCGGCTACTGGGCGGAGCGGATTGGTTTTCTGTGCGAT
ATCCGCCAGGCGGTGTTCAATCCAAACCTGTTTCCGCATGAGAACATGGAAGGCAAAATC
GACCGACCGGAAGAGTATGCTGACATCGCCACCAAGTGCGTGACCAACTTCCGCGAGAAG
AACCGCGATCGCTGCCTGGTGGTGCTTTCCCGCCAGGACGAGGCGTTGGACAGCCAGCGT
TCCGCCGATCTCCTGCACCACTATTATGAAATTATCTGGGATGAAGAGCAGACCCATAAG
TTTAAAAATATCTCGCCGCATCTGCAGCGGCTGAAAGCGTTTAAAACCCTCGGCTAACTG
CTTTTCCCTTGTTCCCAAACCCGCGTCGGGTTCACCACGCGGGTTTTTTCATGTCTACAC
TTATTGGTTTCGCTGAAAAAATACGCGACAAAACTTGATGCACATCAATTTTGGTATGAC
CAATGCACCGTTCATGGTATTCTCGACAGTGCTGAATGGTTTCATTAACGTAACTTGTTG
TTAAATAAAGGCTATTTCAATAACTTTTATTTAACAATTGGTTAATAATTTTAGGGGTAC
ACATGACTACGCCATTGAAAAAAATCGTAATTGTGGGTGGCGGCGCTGGCGGACTGGAAC
TGGCAACTCAGCTGGGGAGAAAGTTAGGGCGCCATAAGAAAGCGAAAATCACTCTGGTGG
ACCGTAACCACAGCCATCTGTGGAAGCCGCTGCTGCACGAAGTGGCCACCGGTTCTCTGG
ATGAAGGCGTTGATGCGCTGAGCTATCTGGCCCATGCCCGCAACCACGGTTTCCAGTTCC
AGCTGGGCTCGGTGGTTGATATCAACCGCGAAGGGAAAACCATCACCCTCGGCGAGCTGC
GCAATGAAAAAGGCGAGCTGCTGGTGGCTGAGCGTAAACTGCCGTACGACACGCTGGTCA
TGGCGTTGGGCAGTACCTCGAATGACTTTAATACCCCTGGCGTAAAAGAGAACTGCATTT
TCCTCGACAACCCGCACCAGGCGCGTCGCTTCCATCAGGAAATGCTCAACCTGTTCCTTA
AATACTCTGCTAACCTCGGCGCTAACGGTAAAGTAAATATCGCCATCGTCGGCGGCGGCG
CCACCGGCGTGGAGCTCTCCGCTGAGTTGCACAATGCGGTGAAACAGCTGCACAGCTACG
GCTACAAAGGGCTGACCAACGAAGCGCTGAACGTCACGCTGGTCGAGGCGGGCGAGCGCA
TTCTGCCTGCGCTGCCGCCGCGAATTTCCGGGGCAGCGCATAATGAGCTGACTAAGCTGG
GCGTACGGGTTCTGACGCAGACCATGGTCACCAGCGCGGATGCGGGCGGCCTGCACACTA
AAGATGGCGAATATATTGAGGCGGATCTAATGGTCTGGGCGGCGGGGATCAAAGCGCCAG
ATTTCATGAAAGAGATCGGCGGCCTCGAAACCAACCGTATCAATCAGCTGGTGGTCGAGC
CGACGCTGCAGACTACCCGCGATGCGGATATTTTCGCCATCGGCGACTGCGCCTCCTGCG
CCCGTCCGGAAGGCGGCTTTGTGCCTCCGCGGGCCCAGGCGGCGCACCAGATGGCTACCT
GCGCGCTGAACAACATCCTGGCGCAGATGAAAGGCAAACCGCTGAAGGCATACACCTATA
AAGACCATGGCTCGCTGGTGTCGCTGTCAAATTACTCCACCGTCGGCAGCCTGATGGGTA
ACCTGATGCGCGGTTCGATGATGGTGGAAGGGCGCATTGCGCGCTTCGTGTACATCTCCC
TGTACCGTATGCACCAGATTGCTCTGCATGGTTACTTCAAGACCGGCCTGATGATGCTGG
TCGGGCGCATCAACCGCATCATTCGCCCGCGCCTGAAGCTGCACTAATCGCTGTCGCGAC
CCGGAGGCGCGCTCTGAGGGCGCCTCCGGGCTCTTCTGCTGAAACCGCAGAGATCCCGCT
CGGAATCCTCTGAATCCCTTTGATTTGCAGCGAATTCTCGCACTTTTCATCCGCTATCTG
ATTTGCGCCCTCCCGGCTCCGGTTGCAAAATTGTATCAACAGCAACAAAGGAGGAACTCC
CGTGAATAAATCTATGTTGGCGGGTATAGGGATAGGCGTGGCTGCCGCGCTGGGCGTTGC
AGCTGTCGCTGGTCTCAACGTGTTGGATCGCGGCCCGCAGTATGCGCAAGTGGTCTCCAG
TACACCGATTAAGGAAACCGTGAAAACGCCGCGTCAGGAATGCCGCAATGTCACGGTGAC
TCATCGTCGTCCGGTACAGGATGAAAACCGCATCGCCGGTTCGGTGCTGGGCGCGGTGGC
GGGCGGGGTGATTGGCCACCAGTTTGGCGGCGGTCACGGACGCAGCGTGGCGACGGTTGT
AGGTGCGCTGGGCGGCGGCTATGCAGGCAACCAGATCCAGGGCGCGATGCAGGACAACGA
TACCTACACCACCACCCAGCAGCGCTGCAAAACGGTGTATGACAAATCCGATAAAATGCT
CGGCTACGATGTGACCTATAAGATAGGCGATCAGCAGGGGAAAATCCGCATGGATCACGA
TCCCGGCAGCCAGATCCCGCTGGACAACAACGGCCAGCTGGTCCTGAACAACAAAATCTA
AAAACAGATTTGTGTAGTGATTAGCCCCTCAATCGCTCAGGCTGAGGGGCTTTTTTTATC
AGAAGGTTAAGGCATAGTTCAGACCAAAGGTGCGGCCACGACCTTTGTACTCATACAGCG
ATGAACTGCCGTAGGTTGGGCTGTAGAGCAGCGGCGCGCGCTGGCCCCAGATAGTGACAT
AGTCTTCGTTAAGCAGGTTTTCGATACTGAAGGTCAGTTTCCCCACCGGCAGCGCGTAAC
TACCGATAAAATCGACGGTGTTATAGCCTTCCAGCTTGTTACCGGCGGCATCGCTGAGGT
CAAATACCTGCTGACTCTGCACGCGCAGGCTCCACGGATCCGGCGCCCAGCCCACCCAGG
CGGTGGCTTTAGACGGCGAGGCGAGGGTGACGTCCCATTTTTGCCAGCGGCCGTCGGTCT
GCACCTGGGATTTCAGCACGTTGAAGTTACCGCCGACGCTCCAGTCGCTATCCGGAATAA
AGTAGTCGACCGCCCCCTCAACGCCGTAAATACGCCGTTTGTCGGACTGAACGTCGATGG
TCATGTCGGTGCGGTTGACGACAATGGTCTTATCCGAGGTCGAGTAGTACGCCGCCAGCT
GGGTGCGCAGGTTATCGCCAGTGTAGCGCCAGCCCAGCTCGTACGAGTTAACTTTGATCC
CCTGCAGCGGCGAGTCATCGACGTTGACGCTGGAGATCAGCGGCAGATGACCATTCACCG
CAGCGCCATATTTACCGATGCCATAGTATTTACCAGGGTCCGGTAGCTCGACACCCTGCG
AGAAGTTAAACCAGGTTTGTTGACGCTCGGTCAGGTGGGCCACGATCCCGGCGTTAAACA
GGAAGTTATCGTAATCGGTTTTGCCGCCTTTGATGGCGTCGGCGGAGCGCGCTTTGCCGT
TGGCGATATCCTGCTGCTGGGCGTAGCCGACAAAGTCGTCGACCCGGTTTTCGGTCCACT
GGTAGCGTACCCCGCCGCTGACGGTAAAGATATCGTTCAGATCGTAGCTGGACTGCAGGA
ATGGCGCGACATTGGAAATACTGTATCCCGGGTAGCGGCCGGTTGTGTAGATCGATTCGT
TGTGCAACCCGCCGGAGGCCATCGATTGTGGCAGATCGAAGAACATCTGGTTGGCATTAA
AGGTCTCATGATCGGCGTCGAGACCCCAGGTGAGATCCCACCCCGCCAGCGGTTGACTGT
TGAGGGTCAGCTTGGCCCCATACTGATCGGTATCCTGCTGCGACGAGGAGAAGCTACTGA
CCTGACCTTTCGTGAGCGTCGGGAACGGATAGAAGGTGAGGGACTCATCGCGATAGTACA
CCTGGCTCACCAGATTCTGGCCGAAAAAGTCGGCATCGGAGTACTGGAGGCTGATCAGAT
GGCGTTCGGTGCCGGGGATACGGTCGGAATTGAACCCGTCGGTGGTATACGCTTTGCCGC
CGCTGGTGACCGCGGACATGTTCTTCCCGAGCCAGAGACCGTAGTCATCATCGCCCTGGC
TTTTATAATACTGGGTGACCAGTTGCAGCTGGCGGTTATCATCGATCTCAATCGTCCCCG
TCCCCATTACGTCGAGGCGGTCAGAGTGCTGGAGCCCCGTTTGGGTATTATCGAGGATCA
GCGCATCGTTATTGCCGTCGTACCAGCCGCCGAAACGCTGATAGGCTACCGACAAGCGGC
CGGATGCGTGGTCTGTTCCGCCGCTGACGGCCGCCGCGACGCGCTCATCATGATCGTTGC
TGTTCGCAAAACCGCTCTTGCTGCCCACCTCAAGATCGACCTGACGATCCTGCTGCCCCT
TTTTGGTAACGATGTTGATAAGCCCGCCGGTACTGCCCCCGCCGTACAGCGAGGTCGCTC
CGGAGATCACTTCGATATGTTCGATGTTGAATGGATCGATGGCGTCGAGCTGGCGGCTGT
CGGTGCGTGAGGAGTTGAGCCGGACGCCGTCAATCAGCACGACGATCGCGCGCCCGCGCA
TGTTCATCCCATAGTTGGTCCGCCCCTGGCTGCTGACGTCGATGCCGGGGATCAGCTGCG
CCAGCACGTCTTTGAACTCTTTCCCGCCCTGGACCTGCTGCTCAATCTCCTGGCCCTCAA
TGACCCAGGTGGTTTGGGCCATTTCGGCCACGGTGCGATGGGTGCGGTTTGCGCTAACGA
TGATGCTGTCTTCATCAGACTGAGCCGCCAGCGCAGGCAGCGTGCTGGCCAGCAGCAGAG
GGTGGAGCACCCAGAGGCGCTTTTTCATATCCATTCCTTTTATGAGCAAGTTGCTTTGTC
GTTGTTATGGGCCGGCGTCGGCCGGTATTCGTTACAATGCGAAACATCTGGAAAAACTCA
AAAAAGGATTTTGCACATAATGAATATCGCAATCAATATCATTTGCGTTTATCTTGCGCG
AGAAAAGATAATAAAAATCAATCTATTTTGTGGGGATAAAGCCAACAGGAGAGCGGATCC
GGCGGCAGAATACCGCCGGAAGCAGGGCGCATCAGGACTCGAGGACCTGCGGCCAGAGAC
GGAGAGTGGTGTCGGTGATTTGCATCAGCTTGTCGAAATCCGCGCCTTCCCGGGCGCTAA
TCGACATCCCCTGCAGAACGCAGTTAAGAAATTGCGCCAGCTGCGCGACATCGCGGCCCG
CGGGCAGTTCGCCCTGCGCCTGCCGCTGCTGCAGAAACTGGGTTAGCGCCTGCTCCTGCA
TCGCATGGCGGGATTTGATGGTATTGGCGATATCCGTCGAGGAGGCGGCCAGCGCGGCGG
AGGTATTGATGATAAAGCAGCCGGCCGGCGTCTCTTTGCTGGTAAAGCAGGTGGCGACCG
CCGTGAAGTAGTCACGCAACGCGCGATCGACGGATTTTCCCTCGGCAAACAGCACGGCTT
CGTGCTTCGCGGCAAAGCGCGAAATGTAACGATCCAACACTGCGCGGAATAGGCCTTCTT
TATTCACAAATTCCGCATACAGGGTGGGGGCTTTTGCTCCTGTCGCCTCGACCAGATCGG
CGAGCGAGGTCGCCTCATAGCCGTGCTGCCAGAAGAGTGTCATGGCTTTGTCCAGCGCCG
CATCCCTGTCGAACACCTTCGGTCGGCCACGGCTTTTTTTGGCGCAACTTTGAACGTCAG
TTGTCATGGTGCCGTTGTACCTATGTTGGTTTGGTGAAAGGCCATTATAAAAATAAACGA
TCGCCGGGGCCAGCGCTGTCGGTTTAAAAATAAATAATTCATATATGTATGAAATTTAAG
CATTTTATAAATAGTTAAACGATCGTTATAAAAATGCATTGACGTGTGATATAGATCACA
TTATTATTTACCTATCGATCGTTAAGTTAATGCTTGCGACCCTACTATAAAATTCATCTG
CACAGGTATAATAATCATGAAAACCGTTAATACTCTGGCTATTGCCGCCGTTTTAAGTTC
CCTTTCTTTCGCCAGCTTTGCCGCTGTAGAGGTGCAGTCCACCCCTGCAGGACAGCATAA
AGTAGGCACCATCTCTGCTTCTGCCGGGACTAACCTGGGCTCGCTGGAAGACCAGCTGGC
GCAGAAAGCGGATGAGATGGGCGCCACTTCATACCGTATTACTTCGGTAACCGGTCCGAA
TACCCTTCACGGTACCGCCGTTATCTACAAGTAAGCCCGATGCGTCGCTGCCCGGCCCCC
TTCACCGGACGGCGATGAGTAAGACCCTGTTGTACCCCTGTTTGACCCTTGCCAACAAAA
AACCCGCCATCAGGCGGGTTTTTTGTTTTGTGCAGCGTAAGACTACAGCGACTGCGGTCC
AGGCTCAGCATGACGGGTGACGTCAATCGGCATGCCCGAGCGATAATTCATCGCGCGCTC
CATCACCGTCCCGTCGGTCTGCGGCGCCTGTTTGAACGCAGTCATGGCCGCATTAAGCGT
AATGGGCAGGGTCTGCGGGTCGTCATCGATATGCTCAGACAGCGGCTGATGGACCTCAAC
CAGACGGCGGCCATCCGGCTCAACCGACGCCTTGATCGGCGTGTTGATAATGTTCACCTT
CGTGCCCGGCGAGATAGTGTTGTACAGCGCCTTGATATCGTTATCGCGCAGACGAATGCA
GCCGGAACTGACGCGCATACCGATGCCGAAATCGGCATTGGTGCCGTGCAGGAGATAGAC
TCCGCCATAGGCGGCGAGGCGGATGGCGTGATGGCCCATCGGATTGTCAGGACCAGCAGG
CACTACCGCCGGCAGCTCAATCCCCATAGCCTTGTAGCGCGCGCGAATGTTGGCGGTAGG
TGTCCAGGTCGGATTGGCCCGTTTGTCGGACACGGTTGTGACCATCGTCGGTGTGATGGT
GGTCCCACCCAGCTGGCCGATGCCGATTGGGTAGACGGTCACTTCATTCTTGCCCGGCGG
GTAATAGTAGAGGCGAAGTTCGGCGAGGTTTATCACCAGCCCTTCGCGCGGCGCATCGGG
CAGCAGCGTCTGCAGGGGGATGGTCAGCACGCTGCCGGCGCGCGGAACATAGGGGTCAAC
CCCGGGATTGGCCTGCAGCAGGGCCAGGAAGCCGACATTGTACTTCTTGGCAATCGCTTC
CAGCGAACCGCCGTCATCCTGTACCACATGAAACTGATTCTGACCCACCAGCCGGCTGCC
CGGCGGGGGAAGGGGCCAGGTGTTAGCGCGCGCGGGGAGGGCCAGCGCGGCGACTAACGC
GACTAGCGTCAGCCAAAGCGTCACGGGGAAACGGTTTCTCATTACCATAACTCCAAAATA
TGTAAGTGGTTATTTTTATACGAAAAGCAGATGAGATTATGGCGTGAGTCTGTGTGGGGA
AATCCAGGCGGATTGCAAAATGTTTGTAAAGATTGCGAGGTATGTGGGAAGGGAGATACG
GCAGCGGGGCCGTATCTCCTGCCAGTCAGGCGACGGCGTTCTCTTCCAGCTGGCGCATAA
ACTGGCGAACCCAGTCCATCCGCGTTTTACGCTCCTCCAGGTCCTGCATGAACTTCAGGC
GCGTGGGACCGTCCAGGCGGAAGTGCTGGGGCTGCTTTTGCAGCAGGCCGATCAGCCACA
CCGGATTGACGTTGTTTTTCTCGTTAAATTCGATCACGCCGCCTTTTTCGTTGCTTTCCA
GCTTGCGGATCCCTAACTTTTGCGCCTGCTGACGCAGACGGGCGATATCCAGCAGGTTGC
GGGCGGCATCGGGCAGGCGGCCAAAACGATCGATCAGCTCGACTTTGATCTCCTCCAGAT
CCTGTTCGTTTTTGGCGCTGGCAATGCGCTTATAGAATGACAGGCGCGTATTGACGTCAG
GGATGAAATCATCAGGCAGCAGGGAAGGCATGCGCAGTTCAACCTCCGTCTGCTGACTGG
TGAGATCTTCCAGCGAGGGTTCACGCCCGGCTTTCAGCGCATCGACTGCGTTCTCCAGCA
GCTCCATATACAGGGAGAAACCGATGGTTTCCATCTGACCGCTCTGATCTTCCCCAAGCA
GTTCCCCGGCCCCGCGAATCTCCAGATCGTGGGTTGCCAGCGCAAAGCCGGCGCCGAGAT
CTTCCAGCGACGCAATGGCCTCGAGGCGCTTTTGCGCATCGGTGGTCATCGCTTTCGGAT
GCGGCGTCAGCAGCCAGGCATAGGCCTGGTGATGCGAACGGCCAACGCGGCCGCGCAGCT
GGTGCAGCTGGGCGAGGCCAAAATGGTCGGCGCGTTCGATGATGATGGTGTTGGCGGTGG
GAATGTCGATCCCGGTTTCGATGATGGTGGTGCACACCAGCACATTGAAGCGTTGATGAT
GGAAGTCATTCATCACCCGCTCCAGTTCGCGCTCCCTCATCTGACCGTGACCGATGGCGA
TCCGCGCCTCCGGCACCAGCTCCGCCAACTTGTCGGCGGCTTTCTGGATGTTCTCAACGT
CATTAAACAGATAGTAGACCTGGCCGCCGCGCAGCGTTTCGCGCAGGATCGCCTCGCGCA
CCACCAGGGCGTCATATTCGCGAACGAAGGTCTTCACCGCCAGGCGGCGCGCCGGCGGCG
TGGCGATGATCGACAGATCGCGCATCCCGCTCATCGCCATGTTCAGCGTCCGCGGGATCG
GCGTGGCGGTGAGGGTCAGGATATCGACATCGGCGCGCATCGCTTTGATGCGCTCTTTAT
GCCGCACGCCAAACCGGTGCTCTTCGTCGACGATCAGCAGCCCGAGATCGCGCAGCTTCA
CCTCGCTCTGCAGCAGCTTGTGGGTGCCGATCAAGATATCGATTTTGCCTTCCGCGGCCT
GCTCGAGGATCTGCGCCTGCTCTTTAGCGCTGCGGAAGCGGGAGAGCATTTCGATACGTA
CCGGCCAGTTGGCGAAACGATCGCGGAAATTGTCATAGTGCTGCTGAGCCAGCAGGGTGG
TCGGCACCAGCACCGCCACCTGCTTGTGGTTCTCCACGGCGAGGAAGGCGGCGCGCATGG
CCACTTCGGTCTTGCCGAAGCCCACATCGCCGCATACCAGGCGGTCCATGGCCAGCGGCT
GGCACATATCGCTGAGGACGGCGTTGATCGCCTGCGCCTGATCCGGCGTGGTTTCAAATG
GGAAGCCGTCGCAGAACAGCTGATACTGTTCGCGGTCGTGTTTAAAGGCAAAACCCGCCT
TCGCCGCGCGCTGGGCGTAGATATCCAGCAGCTCGGCCGCCACGTCGCGTACTTTCTCAG
CCGCTTTTTGTCGCGCCCGGGTCCAGGCATCGCCGCCCAGCTTGTGCAGGGGGGCGTTTT
CTTCCGCCCCGCCGGCGTAGCGGCTGATAAGATGCAGGGACGATACCGGAACGTATAGCT
TGGCATCGTTGGCGTAGGTTAGCATCAGATATTCGCCGGTGATGCCGCCGGCTTCCAGGG
TAGTCATGCCCGCGTAGCGGCCCACGCCGTGTTCCAGGTGAACGACCGGCTGGCCGATAT
GCAGTTCGGCGAGGTTGCGAATCAGAGTGTCAGGGTTAATGGTGCGGCGCGAATCCTGAC
GACGGCGCGCCACCCGCTCGCCGAGCAGGTCGCTCTCGCAAATCAGCGCCAGGCCGCGCT
GGCTGTCGATAAACCCGTGCTCGGCGGCGCCAATCATCAGATAGCGGCCGTTGCCGGTGG
CTTCCTCCAGACGCAGCACATGTTTTGGCGCAACTTTAATCCGCGCCAGCATTTCGCTCA
GCGCTTCACGGCGGCCTTCGCTTTCCACCGAGAAGATCACCGGACCGGTAAAGGACTCGA
GGAAGCGGCGCAGATTATCCAGCGGCGCTTTGTTCTGCGCCTGGACGGCGAGGTCCGGCA
GCGTCTGGTAGCCCAGATTAGTATTTGCCGCTTTGTCCGCCAGACGTTCGGTTTTCAGCT
GCACGCGCGGCCATTTTTTCAGTTCGCTGAATAGCTCATCGCTGCGCAGCCACAGCAGCT
CAGGCGGCAGGAGCGGGCGCATTGGGTCGACGCCGCGGTTTTCAAAGCGGGCGCGGGCTT
CATTCTGGAATCGCTCCGCGCTGGCCTCGAGATCGCCGGTGTTGACGATCAGCGTGCTGG
CCGGGAAATAGCTGAATAACGGCGGCAGCGGCTCGCTGAAGAACAGCGGTTGCCAGTATT
CGATACCGGCAGGTAGCGTCCCTTTACTGACCTGCTGATAGATATGCTCGGCATCGCGCT
TCACCTCAAAGCGGTCGCGCCACTGGCTGCGGAACAGCTCAATAGCGGTCTGGTCGGTGG
GGAACTCGTGCGCCGGCAGCAGGTTAATGGCCGCCACTTCCTCCAGCGTGCGCTGGCTGT
CAACGTCGAACAGGCGCAGGCTGTCGATTTCATCGTCAAAGAAATCAAGGCGGTAGGGCT
GATCGCTACCCATCGGGAACAGGTCGAGCAGCGCGCCGCGGGTAGCATATTCGCCGTGCT
CCATCACCTGATCGACATGGCGGTAGCCGGCCCCCTCCAGCTGATCGCGCAGCGCATCGC
GCGACAGGCGCTGGCCCTTTTTCATCACCAGCGCGTGGCCGTGAAGGAAGCTGTGCGGAC
AGACGCGCTGCATCAGGGTGCTGACCGGGACGATCAGTACGCCGCGCTGCATGGTGGGTA
ACTGGTAAAGGGTGGCAAGACGGGAGGAGATGATGTCCTGATGCGGCGAGAAGCTGTCGT
AAGGGAGCGTTTCCCAGTCCGCCAGCCCCATCACCATGCTGTCGGTAAACTGCCTGATCT
CGTCGTTCAGACGCAGCGCGTTTTGCATGTCAGGCGCCACCAGCACCACCGGGCCGCTGT
GGCGTTCGGCCATCTCCGCCACCAGGGTGGCGCAGGCTGCGCCGGTCAACTCGCCAAGCT
GGCGCTGATCGCCGGCTTTGACCGGCAATGAGTATCGATATTGTTCAGGCATAGACGGTT
TCATGATCTCTTAGGGATTCGCTCTGCCGATATGGAGGGCAACTCGCTGATATTCAATAG
TGAGATTATCCGCGATTGGTCTGGATTCGCCAACCCGAATTGCCATCGCGTATTGGGTGA
AGAAAGGTCAGCGCTGTCGATAAGCGTAAAGATAAATAAGTAAGTACTTATCTATCCGTT
TGTATTTACTTGGTTTTTAGGTTTGTTGCTAATAAAGTCGTCATGTATCAGTCGTTTACG
CTGCCCCTAATCGCTTATATACTCGGGCATCGGCTATCAGCAACCAGATGGATGACATGT
ACCAACCTGCCGCACTCTTTATCGGCCTACGCTATATGCGCGGGCGCGCAGCCGACCGCT
TCGGTCGTTTCGTCTCCTGGCTCTCAACTATCGGTATTACGCTTGGCGTAATGGCGCTGG
TGACAGTCCTGTCGGTGATGAACGGCTTTGAACGCGAGCTGCAAAACAACATCCTGGGGC
TGATGCCACAGGCCATTCTTAGCGCCAAACAGGGGTCGGTGAACCCTCAGCAACTGCCGG
AGCGCGAAGCGAAACTTAATGGGGTAACCCGCGTAGCGCCGATCACCACCGGCGACGTGG
TGCTGCAGAGCGCGCGCAGCGTGGCGGTCGGGGTTATGCTGGGCATTGATCCGGCGCAGA
ACGATCCCCTGACTCCATACCTGGTGAACGTCAAACAGAGCGATCTGCAGGCGGGCAAAT
ATAACGTTATTCTCGGCGAGCAGCTGGCGGGCCAGCTAGGGGTTAATCGCGGCGATAAAA
TTCGCGTGATGGTTCCTTCCGCGAGTCAGTTTACGCCGATGGGCCGCGTGCCGAGCCAGC
GTCTGTTCACGGTCATCGGCACCTTCGCCGCCAACAGCGAAGTCGATGGCTATCAGATGC
TGACCAACATCGACGACGCCTCCCGTCTGATGCGCTATCCGCTGGGGAATATCACCGGCT
GGCGCCTGTGGCTGGATCAACCGCTGCAGGTCGACACCCTGAGTCAGCAGACGCTGCCGC
CGGGAACTCAGTGGCAGGACTGGCGCGAGCGCAAGGGCGAACTGTTCCAGGCGGTGCGCA
TGGAGAAAAATATGATGGGCCTGCTGCTGAGCCTGATCGTCGCCGTCGCGGCCTTCAACA
TTATTACCTCGCTGGGGATGATGGTGATGGAGAAGCAGGGCGAAGTGGCGATCCTCCAGA
CCCAGGGGCTGACGCCGCGGCAGATTATGGCCGTCTTTATGGTGCAGGGGGCCAGCGCCG
GGATCGTCGGCGCGCTGCTGGGAGCGGTGCTTGGCGCCCTGTTGGCCAGCCAGCTGAATA
ATTTAATGCCGATCATCGGCGCCTTCCTTGACGGCGCGGCGCTGCCGGTGGCGATTGAGC
CGCTGCAGGTCATTGTTATCGCCCTGGTGGCGATGGTGCTGGCCCTGTTGTCTACGTTGT
ACCCTTCCTGGCGCGCTGCCGCCACCCAACCCGCTGAGGCTTTACGTTATGAATAAGATC
CTGCTGCAATGCGACAACCTGTGCAAACGCTATCAGGAAGGCAATGTGCAAACCGATGTC
CTGCACAATGTCAGCTTCAGCATTGGTGAAGGCGAGATGATGGCTATCGTCGGCACCTCC
GGCTCTGGCAAAAGTACGCTGCTGCATCTGCTCGGCGGCCTGGATACGCCCACCTCTGGC
GACGTGATTTTCTCCGGTCAGCCGATGAGCAAGCTATCCACCGCCGCGCGCGCCGACCTG
CGTAACCGCGAGCTGGGCTTTATCTATCAGTTCCACCATCTGCTGCCGGACTTTAGCGCA
CTGGAAAACGTGGCGATGCCGCTGCTGATTGGCAAAAAGAAGCCGGCGGATATTGAACGC
CAGGCGAAAGCGATGCTGCAGGCGGTCGGGCTTGAACACCGCAGCCATCACCGTCCGTCG
GAGCTCTCCGGCGGCGAGCGCCAGCGGGTGGCGATTGCCCGCGCGCTGGTGAATAAACCG
CGGCTGGTGCTGGCGGACGAGCCAACCGGTAACCTCGACGCTCGCAACGCCGACAGCATC
TTCCAGCTGCTGGGCGAACTGAACGTCGCGCAGCGCACCGCGTTTCTGGTGGTGACCCAC
GACCTGCAGCTGGCGAAGCGCATGAGCCGCCAGCTGGAGATGCGCGATGGCCGTCTGACC
GCCGACCTGACCCTGATGGGGGCCGAGTAATGGCGTCTCCGTTATCGTTACTGATTGCAT
TGCGTTTCAGCCGCGGCCGGCGGCGCGGCGGCATGGTGTCGCTGATCTCGGTGATCTCCA
CCATCGGCATTGCGCTGGGGGTGGCTGTGCTGATCGTCGGCCTCAGCGCGATGAACGGCT
TTGAGCGCGAGCTGAATAACCGCGTGCTGGCGGTGGTACCGCACGGCGAAATCGAACCCG
TGAATCAGCCGTGGAATAACTGGCAGGAAGCGCTGGCGAAGGTGCAGAAGGTGAAGGGGA
TTGTCGCGGCAGCGCCCTATATTAACTTCACCGGCCTGGTGGAAAGCGGCAGCAATATGC
GCGCCATCCAGGTGAAAGGCGTCGACCCGCAGCAGGAGAGCCAGCTCAGCGCGCTGCCTA
CCTTTGTGCAGAATAACGCGTGGGCCGGATTCAAGGCTGGCGAACAGCAGGTGATCCTGG
GCAAAGGGGTCGCCGATGCCCTGCACGTGAAGCAGGGGGACTGGGTGTCGATCATGATCC
CTAATGCCGACGCCGACCATCAGCTGCTGCAGCCAAAACGCGTCAGGCTGCATGTGACCG
GAATTTTACAGCTGAGCGGCCAGCTCGATCATAGTTTTGCCATGATCCCGATGCAGGATG
CGCAGCAGTACCTGGAGATGGGCGGCAGCGTGACCGGCATCGCCATCAAGGTCACCGACG
TTTTCCATGCTAACAAGCTGGTACGCGACGCCGGCGAGGTGACCAACAGCTACGTCTACA
TCAAGAGCTGGATCGGCACCTATGGCTATATGTATCGCGACATCCAGATGATCCGCGCCA
TTATGTACCTGGCGATGGTGCTGGTGATCGGCGTGGCCTGCTTTAACATCGTCTCGACGC
TGGTGATGGCGGTCAAAGACAAAAGCGGCGATATTGCGGTGCTGCGCACGCTTGGCGCAA
AAGACGGCTTAATTCGCGCGATTTTCGTGTGGTATGGTTTATTAGCCGGATCGGTAGGCA
GCCTGTTTGGGGTGGTGATCGGCGTGATCTGCGCGTTGAACCTGACGTCGATCATCAACG
GCATCGAATACCTGATTGGGCATAAATTCCTCTCCGGCGACATCTATTTTATTGACTTCC
TGCCGTCAGAATTGCACTGGCTGGACGTCTTTTATGTGCTGGTGACAGCACTGTTGCTGA
GTTTGCTGGCCAGCTGGTATCCCGCCCGCCGCGCCAGCCGCATCGACCCGGCGAGGGTGC
TGAGTGGCCAGTAATTTATCGTCATCGTCGGCCTGGCTGACGACACAAGAGGAATTGCTG
AAATGTATTATGGATTTGACATTGGCGGCAGCAAGATAGCGCTGGGCGTATTTAATCAGG
AGCGGCGACTGCAGTGGGAAAAACGCGTCGCTACGCCGAAAAGTAGTTATGAGGATTTTC
TCCAGGCGGTAGAGGCGCTGGTCCGCGAGGCCGATGAGCGCTTCGACCAGCAGGGTTCGG
TCGGGATCGGTATTCCGGGAATGCCGGAAACGGCGGACGGCACGCTGTATGCCGCTAACG
TGCCAGCCGCCAGCGGCCGGCCGCTGCGCGCTGACCTCAGCGCGCGGTTGGGGCGCGATG
TGCGTCTCGATAATGACGCCAACTGTTTCGCGCTGTCGGAAGCGTGGGACGATGAGTTTA
CGCAATACCCGCTGGTGATGGGATTGATCCTCGGCACCGGCGTGGGCGGCGGCCTGGTGT
TGAACGGTAAATCGATTACCGGACATAGCTATATCACCGGCGAGTTCGGTCATATTCGCC
TGCCGGTGGATGCCCTGGAGGTGGTTGGGCGCGATTTTCCGCTGCTGCGCTGCGGCTGCG
GCCAGCTGGGCTGTATTGAAAATTATCTCTCCGGTCGCGGTTTCGCCTGGCTGTACGAAC
ATTTTTATCAGCAACCGCTCTCCTCGCCGGAGATTGTGGCGCAGTGGCAGCAGCACGATC
CGCGCGCGCAGGCGCACGTTGAGCGCTATCTCGATCTGCTGGCGGTGTGTCTGGGGAATA
TACTGACCATTGTCGACCCGGATTTGCTGGTGCTCGGCGGTGGATTATCTAACTTTACGG
CCATTAGCGAAGGGCTGGCGCAACGATTGCCGCGCCATCTTCTGCCGGTCGCCAGGGTTC
CGCGCATTGAGCGCGCGCGCCACGGCGATGCCGGGGGAATGCGCGGTGCGGCCTTCCTTC
ACCTGACCCATTAATCACAGAGGTAGCTATGCAGTCGCGCCGTTTACATCGATTGAGCCG
TTTTCGTCGCAATAAACGTCGGTTGCGTGACCGTCTGCGTCAGCGGATTTTCTTTAGGGA
GGACAGGATGAAGCCTGAAGCGATGGCAAAACCGAGAGTGGTGGTGTTAACCGGCGCGGG
CATCTCGGCAGAGTCGGGGATCAAAACCTTCCGCGCGGCCGATGGCCTGTGGGAAGAGCA
TCGGGTGGAAGATGTGGCGACGCCGGAAGGCTTCGCCCGCGATCCGGCGCTGGTGCAGGC
GTTCTACAACGCCCGTCGTCGTCAGCTGCAGAGTCCGGAAATCGCGCCGAACGCGGCGCA
TCTGGCGCTGGCGCGTCTGGAGGATCTGCTGGGCGACCATTTTCTGCTGGTCACCCAGAA
TATTGATAATCTGCACGAGCGCGCCGGCAACCGCCGGGTGATCCATATGCACGGCGAGCT
GCTAAAGGTGCGCTGTTCGTGGAGCGGCCAGGTGCTGGAGTGGACCGGCGACGTCACCGC
CGAGGACAAGTGCCACTGCTGCCAGTTCCCGGCGGCGCTGCGTCCGCACGTGGTCTGGTT
TGGCGAAATGCCGCTGGGGATGGATGAGATCTACAGCGCGCTGGCCGACGCAGATATTTT
TATCGCCATCGGCACCTCCGGCCATGTCTATCCGGCGGCTGGCTTTGTGCACGAGGCGCG
ACTGCACGGCGCCCATACCGTTGAACTGAACCTGGAGCCCAGCCAGGTGGGCAGCGAGTT
TGCCGAGAAGCACTACGGGCTGGCAAGCGAAGTGGTACCCGCCTTTATCGATAAGCTGCT
GCAGGAAAACGCGCTGTAAACTGAAGCCGCCTGCCGGTAGCCAGGGCGCAGCCCACGGCC
GCCGGCAGCGCTGCTGACAAGGATGTCACGTCATGACAGGAGTCAGACCATGCATAATCC
GCTGGTTATCGAAGCGATCATGTTGATCGCGGCCATTATCGTTGGCGTCTGGAGCCAGCG
CGCTTTACCGCTACACGCCGATAGCCGACCGATCCTCTTCCTGCTATGTCTGTTCCTCGG
CACTGGCAGCGCGTTGTGCCTGCTGCTGGATATCTTAGCCCTGCTGTTCACCGGTCAGGT
CGCGACGGGCGGTGTGCGAATATACGGTCCGTTGCTGCTGCTGGTGGTGCTGTGGAAACC
TCTCAACTGGGTTGTCGGCATCATTGAAGATTTTGTGCAGCGGCGAGCCGAAAAAGGGAA
GGGCAAAGGCCAGCACGACGGCGGTCAACGCTGATCCGCCGCCTGCGCCGTGGCTTATTT
ATAGCGCCTTTTGCATATTAATGACCGAACGGGCGTTCGAGGCGCTGGTAGCCAGCACAT
CGATAACCCCGGTGCGTAATGCCCCCAGGATCGCCGTCGCTTTCGTACTTTCGGAGGCGA
TAGCGATGACGCAGGGAATGGCCCGCAGCTGTTCGAGACTTAAGCCAATGACCCGGTCAT
TCATCACCGTATCGACGGGTTTGCCCTGAATATTGAAAAAGCTGTACCCCGCCAGATCGC
CCACCACCCCCTGTTCCTGACGCGCGGTGGCAATTTCCTGCGGCGTAAACCAGCCGAGCT
GCACCATAAAGCTGTTTTCATTCATATCGCCGAGGCCGATGATCGCCACGTCAGCTTTGC
TGGCCTGTTCGAGCGTGGCCTTAATCAGGCGGTTTTGCATAAAGGCCGCGCGCAGCTCCG
GGGTTTCCACATAGGCCGGGGCGTAAAGCGTTTCGCTGAAGCCGTTAAATTTGCGCGCCA
GATTCCGGCTAATGTGGTCGGCGTCAATCAGCTGATTGTCACGCTTGGTTCCGCCGATGC
CGCAGATAAAGCGGCAGTGGCGCTCAGGAAACACGCCAACGTGATTCGCCACCGCGGCCA
CATTGCGCCCCTGACCAACGGTGACGGTCATATCGTTTTTTAACACCCCGGCAAGGTAGT
TACTGACCAGGGCCGCCACCTGCTGGCGCTGTTCATCTTCATCATGGTGATCCAGGGCAA
TTAGCGCGCGCTTAATGCCAAAGTGCGAAATAAACTGCTGCTCAATCTGGGAGCTGAAGA
CCGGATGGTATTTGACGCTGATCTCAACAATCCCTTCCTGGCGCGCTTTTTTCAGCAGGC
GCCCGACTTTGATACGCGAAATGCCGAATCGTTTGGCGATCTCTTCCTGCGTTTGTTCCT
GATCGTAATAAGCCACCGCAATTTCAGTGAGCAGGGCGTAATCTGAGTCTTGTTCAATCA
TGGCCTGGAATTTCCATCTCTGGTGTCCCTTTTATATTACTGCGCCTGCAAAATAAATTC
CTGTGTAACGCGTTGAACAATGTCGCAATAGCCTTGCGCGTCCCAGGCCGCGCGGCCGAT
AAACAACCCATTGATCTCCTGCTGGCGCAGCAATTCCACCGCGTTTTGCAGCGTTACGCT
GCCGCCATAGAGCAGCGGGATACGGGTTCCCGTCTCGTGACCAAACCGCTCGCAAAGCGC
CTGACGTAGCGCCTGATGAATGACACCCGCCTCCTGCGGTGAGGCGGGCGTACCATGTTC
GCCAATGGCCCACACCGGTTCATACGCAATCAGGGTCCGCAGCGCCTGCTGGTGGCTCAG
GCCATACAGGGCGATCTTCATCTGCCGCACCACGCTTTCACGCGACACCTGCCAGCGTTT
CTCCTCGGCGCTATCGCCAATACAGATCAGCGGGCGCAGGCCATGACCTAAGGCGCTATG
CACTTTTCGATTAATCGCGGCATCGCTTTCATTAAAGGCGGCGCGTCGTTCTGAATGTCC
CAGCTCAACAAGCGTGGCGCCGGTTTCTGCCAACATGGCCGCCGAGATTTCCCCGGTCCA
GGCGCCCTGATCCGCTTCATGCATATTCTGCGCGCCGGTCAGAAGCGGTAACTGATGCGT
TTGCAGAAAATGGCTGACGGGTTGGATCGCGGTGAAGGGGGGAATGACGAAGGGCTGAAT
AGCAGGGTGACAGCCCTCCGGCATCCGCGCTGCCAGCGTTTCGCACCAGGCCATCGCCTG
GGACAGCGGCTTGTTCATTTTCCAGCTGGTTCCTAACCATATCGGGGTCATCATTGCTTC
TCCTCTTAATAAAATCAAATGCTTGCCAGAAACGGGGCCATACCCTGTATTGAGGTTGAA
CTTTTTATCACTGTATGAACATATGTTAGATCACATTTTTCGATGAAAAAAATCTATGAA
TTTTTTTATGTGATCTTCATCACTCATGGCGGCTCATTCATCAGGTAATGTTTTGAGCAT
ATGATTTGGTATTGAACATATGAACAATCAACTGAAAAAATGAGAGGCGCATGATGTCAG
CAGAGAAAAAACCCGTTGTGGCGATTACCATTGGCGATCCGGCAGGGATCGGCCCGGAGA
TCACCGTGGCCACCATGATGGACAAAAGCGTGTATGACGAGTGCAAACCGTTCCTGATCG
GCTCGGTACCGATTATCAGCCGGGCGATGAAAATCATGGGCTGCGATTTTGCTATCCATA
AAATTGCCCATCCGCAGGAGGCCCGTTTTAGCTGGGGGACGTTGGATGTTCTGGAAACTG
GCGACTACGATTGCGACAGTATCGAATGGGGCAAGGTGCAGAAACTGGCGGGGCAAATGT
CGCTGGACTATGTGATGAAGTCGATCGAGCTGGGCAAAGCGGGGCTGATCGACGTGGTCT
CTACTGCACCAATTCATAAGGAAGCCATCAAGCTGGCAGGATGTAAGCTCCCGGGCCATA
CCGAAATCTATCAGGTGGAAACCCAATCTGATTACGGTCTGACCATGTTCCACGTCCACA
ACCTGCGCGTCTTCTTCGTGAGCCGTCATATGGCGCTAAAAGCAGCCTGTGACTATGCCA
ACAAAGCGCGAGTGCTGGCCTGCGTTCAGCAGATCCACCATGAATTTACCGCCCTGAACA
TCAAAAATCCGCGCATTGCCGTGGCCGCCCTGAACCCGCATGGTTCCGACAATGGTCTGT
TTGGTCACGAAGAGGCTGACAATCTGATCCCGGCGGTGAAAGCGGCCCAGGAGATGGGGA
TCAACGCTATCGGGCCGGTTCCGGCCGATTCCGTGTTCCATCTCGGCAAACAGGGGCGCT
ACGACGCCATTCTCTCGCTGTATCACGATCAGGGGCATATTGCCTGCAAAACCCTCGACT
TTGAACGTTCGATCACCATTACCTTCGGCCTGCCGTTTATGCGCAGCTCCGTCGACCATG
GGACGGCGTTTGATATCGCCGGTACCGGTAAGGCGGGTACCGTCAGTATGCTGGAGTCGA
CGCTGGTGGCGGCCCGTTACTGGAAAATGAAGCATCAATAATCGCTGAGGTTCATGCGAA
TCACGAGGACAGAGAAATGGAAAAACATCTGTTGATTAGCAAGGGCTGTAAGGGCTGGGG
CGGGCCGCTGACTATCACGCCAGGTCAGGGGAAAAAGATTGCGTACATCACCGGGGGGAT
CCGTCCCCCGGTCGTCGACCGCCTGAGCGAACTGACCGGCTGGCCTTCCATTGATGTATT
CAAGAATGGCGAACCGCCGGCGGAAGAGATTGGTTTAATGGTCATCGACTGCGGCGGCAC
GTTGCGCTGCGGACTCTATCCGAAGCGGGGAATTCCCACCATTAACCTGCATCCCACCGG
TAAAAGCGGCCCGCTGGCGGAATTTATACACGAAGGGATCTACGTCTCCGGCGTGACGCC
AGCCTGCATTGAGATGGTCTGGCCGCAAGGGGAAGGCGGAAAGCTTGGGATCGTGGCTGA
CGATCTGACCGGGGCAACTACCGTCGGGGTGCTGCTGGCGCGCAGTGGTTTAAAAACCGC
CGCGTTTTTCGATACCGAATCCTTCGCCCGCAATGAGGTAGAGTATCCGGCGATGGTGGT
CAGCAGCGACAGCCGCCCATTGCCGAAAGCGGAGGCCCAGCACAAAGTGAGCGCTGCGGT
GAAACAGCTGCAGGCTCGCGGCGCGCATTACTTCACCAAGCGGATTGATACCACGCTGCG
CGGCGGCATCGGATTTGAAATCGACGCCATGCTGGAACAACTGCCGCAGGAGACGGTGGC
GGTTGTGGTGCCGGCGATGCCGCAGTCACGGCGTATTCTCGTCGGCGGTTACTCGGTGAT
TGATTCGGTAGCCCTGTCGCGGACCGATGTGGCTCGCGATGTACGTACCCCGGTCACCGA
GTCGTGGGTGCCGGGACTGTTGGCGGCGCAGACCCATCATCAGGTCGGGCATATCGCGCT
GACATCGGTGATGAAAGGCGAAGGGCAAATCCAGCAGGATTTACAGGAACAACAACAGCG
CGGCGTGCGGGTGATAGTGGTCGATGCGATAACCGTCGACGATGTCGATGCCATCGCCGG
GGCGGTAGTGGCCCTGAACTGGAACGTGCTGGCCGTCGATCCGGGGCCCTTTACCGAACG
GCTGGCGGTTCGTCGCGGCCTGATGCGCGAAGCGCGGAGCAGCGCGCCCGCGAGCCTGAC
AGCGGACGGCCAGCGCGGCTCGATTTTGATCGTTGCCGGCAGCGCAACGCCAGTAACCAA
AAAACAGCTCCAGTATTTGATCGCTAATGATGCCCGGGTCTGCCATATCCCGGTGGATGC
CGAGCTGTTGGTTGACCGGAAAAACGCCGCTGAGATTGAAGTCAATCGCGTTGTGCAGCA
TGCCCGACAGTGCGTTCCGGCGCAGCACAACGCGCTCTTTGTTTTTGAGTCCGCCTTGAC
CGGGCGGTTGCTAAACCTTCAGGAAGAGGAGCAGCGATTTGGTCTGGCCCACGGTGAGGC
TGCGCAAAATATTAACCACGGATTGGGCAGTATTGTGCGCGAGGTGCTTAACTGTGCGTC
GGGTGAAATTAAAGGATTGTATATGACCGGTGGTGACACCATGGTCAATGTACTAAAAGA
GCTGGGCGCCACCGGAATAGAAATGATTGACTATGTCATCCCGCAAACCGATATGGTGCG
GATCATTGGCGGCGATTATGCCGGCTTAATTTGCGTCGGGAAAGGAGGGCTAACCGGACC
GGAAGATATTATTAGCATCATTGTTGACCGAATTTATCAGGAAGCACAGCAATAACCCAG
TAATCTAATAACTAATAAACGACGTAATGGTCGTCAGGGTAGTATTGCGTCGTTATCTCT
GTTAAATCTTAATTTAAGAGTTACCCTATGAATATTAATATACTTGAAAAAATGAATAAG
GTGCCCGGTGGGTTAATTATTATTCCACTGCTGGTGGCTATATTAATTAATACTTTCGCG
CCCCAGGTGCTCAGCATTGGCGGCCCGACCACCGCCTTATTTAAAGTCGGTTCCAGCGCC
ATGATGGGCATATTTTTGCTCATTTGCGGAACCTCGATCAATATCCGTCAGGCCGGGTTG
CCGCTCTATAAAGGCGCCGTGCTGCTGTTTCTCAAATGTCTGGCCGGGGCACTGGCGGTG
TGGGTTGCGGGAACGTTGTTTGGCCCGAGCGGTTTTCTCGGAATATCGACCCTGGCGCTG
ATTGCCTGCCTGACCAGCTCGAACAGCTCCCTCTATATCGCATTGTGCAGCAACTATGGC
GATGCCAGTGATGCCGGGGCGATCTCCGTATTCTGCATCAAGGATGGTCCGTTTGTTACC
ATGATGGTGCTGGGCGTCAGCGGCCTGGCCAATATTCCCTTCGCCGCGCTGCTGTCGATG
CTGATCCCACTGCTGATTGGCATGCTGTGGGGCAATCTGGACGAACGCTTTAAACAGTTA
TGCGCTGCGGCGCAGCCGCTGGTGATCATTATTATGTCGTTCGCCATCGGCGCCAACTCC
AGTATCAATACGGTGTTCACCGCCGGGCTGTCCGGGATCCTGTTGGGGATTATCTCCGCG
CTAACCGGGATTGTGTTCTACTTTATCTACAACCTGTTTTTGAAGAAGAAAAGCGCGCTG
GGCGCCGCGCTGGGAACCACCGCCGCCAGCTCGGCGCTGACGCCGGCGATGGTTGCCCAG
GCGGATCATTCGCTGGCGATGTACGTGGATGCCGCTACCGCGCAGCTGGCGACGGCGAGC
ATTATCACCATGATCACCGCGCCGATACTGGTCGCCTGGTTTGATAAACGGCTGAAAAAG
CGTGCGCCAGCCGCTGAACCGCTGAAAGAGGTGAAAAGTGAAGAGAGCGTGACATTATCT
TCCCCTGCCGCCAAAGGACACAAATAGTATGAGCGTGCCGTTGTATTCATTACGGATTAC
CGCCGTCGGGGAATATGTTGAGTACTCTCTGCGGGAGCTGCGGCTTATTTTATTCTCCGA
TGCCGTTCCCGACGATATTGCGAGTTATTGCGCTGTACACCAGGCCAGCGAACTGACCGC
CGAGTTATCGCCTGGTCAGCAAATGAAATTAAATGATAAAAATTATCGGGTGACCGCGGT
AGGCCGTGTGGCAACGGCAAATTTACGACAGCTTGGCCATATCACGCTAAATTTTGATGG
CGCAGATATCGCTGAATTACCCGGGACGGTACACCTTTACGGCGAACCACCACAAATTAT
TCAGCCTGGCGACCAAATTTCGTTTTACCCGAATTGTCATTAAGACGTACTGTTAAATTA
AGGAAATAACCATGAAAACAATCGCTATTGGTGCGGATGATGCCGCCTATGCTTTTCGCG
ATGCCATCGTCGCTTATTTGAATGGGTTGGGAATTAACGTCGCGGATTACAGCAGCGATA
AACGCCAGGGGAGTACCGTTTATCCGGATGTTGCCCATGCGGTGGCGATGTCGATTAAAC
AGGGCGAACACGAGCGTGGGATCCTGATCTGCGGTACCGGCATTGGGATGAGTATTGTGG
CCAATAAAGTCCCCGGGGTCCGCGCCGCACAGTGTCACGATACCTTCTCCGCCGAGCGAG
CGCGTAAAAGTAACAACGCGCAGATTATTACCCTTGGCGCGCGGGTGATTGGCGCTGAGC
TGGGCAAAAAAAATATTCAGGCGTGGCTTGAGTCCGAATATGAGGGCGGCGGATCCGCGC
CCAAAGTGGAACGTATTGATTATTACGAACACCAGCATGCCAGAGATTAATCTCCGCAGT
CGTAAGATAAGGAACAGATGATGAGCCAGTTAGACGAACTGAAAAAATACACCACGGTTG
TTGCTGATACCGGCGATATTGAATCGATTAAAAAGTTTGCACCCCAGGATGCGACCACCA
ACCCCTCGCTGGTGCTGAAGGCCGCGCAGCTGCCGCAGTATCAGCCGCTGATTGCCGATG
CGATTGGCAAGGCACGCCGCCAGGGAGGCAGCGCAGAAACGCAATTGATTAACGCCTGCG
ATCAGGTGGCAGTGGATATCGGCAGCGAGGTGCTGCGCCATGTGCCCGGGCGTATCTCCA
CCGAAGTGGATGCTCGCTTTGCCTGGGATCGCGGGATGTGCGTCGCGAAGGCGCGCAAGC
TCATCCAGTTATATGAAAAAAATGGCATTGGTCCCGAGCGGATTCTAATTAAACTCGCCG
CCACCTGGGAGGGCATTCGCGCTGCCGAAGAGTTGGAGCAGAGCGGTATAAACTGCAACC
[truncated: 5,289,681 more chars]
