# Supplementary material for: Emergence of hypervirulent and carbapenem-resistant Klebsiella pneumoniae ST37: genomic and phenotypic characterization of virulence and resistance
Source: Front Microbiol. 2026 Jan 26;17:1741536. doi: 10.3389/fmicb.2026.1741536 (PMC12883817; doi:10.3389/fmicb.2026.1741536)
Supplement: Supplementary file 1 [file Data_Sheet_1.ZIP › ST37 fasta/YF2203.fasta]

>W101__1_673879_76
TAATCAATTGGTCGCAGGTTCGAATCCTGCACGACCCACCAATGTAAAAAGGCGCCCTAA
AGGCGCCTTTTTGCTATCTGCATTTCCCTGCCACTCATCAATGTTAATAATTTCTTAATT
CATTATTTTCCCACGGTCACGCTGCGCTTACCGTGCCTGCATAGGGTACGAACCGGTCGT
TCGGGCAGATGCGCAGCACCGTCCCCGGGAAAAGGGTCTGATGTACAAAATTCATCACGA
CTTTTAGCTCGTAATCGGCTATCTTGTTTAGCATATAAAACACCATGACCGTGTTAAGCC
GCCGAAAGGCCTTACAGACGGTTGTAGAGTTAAGCCAGTAAAACGAGATTGCATGATGAG
CGTAATGTTTGATCCTGAAACGGCGATTTATCCTTTCCCTGCTAAACCGCAGCCGCTGAC
CGTCGACGAAAAGCAGTTTTACCGCGAAAAAATCAAGCGCCTGCTGAGCGAGCGCGATGC
CGTGATGGTGGCGCATTACTACACCGATCCTGAAATTCAACAGCTGGCGGAAGAGACCGG
CGGCTGTATCGCCGACTCGCTGGAGATGGCGCGCTTTGGCGCCCGCCATTCGGCCTCCAC
GCTGCTGGTCGCCGGGGTGCGTTTTATGGGGGAAACCGCCAAAATTCTCAGCCCGGAAAA
GACCATTTTGATGCCGACCCTGAACGCCGAGTGTTCATTGGATCTGGGCTGTCCGATTGA
GGAATTCAACGCCTTTTGCGACGCCCATCCTGACCGCACCGTCGTGGTCTATGCCAATAC
GTCCGCCGCGGTGAAGGCCCGCGCCGACTGGGTGGTGACCTCCAGCATCGCCGTGGAACT
CATTGACCATCTGGATAGTCTTGGTCAAAAGATCCTCTGGGCGCCGGACCGCCACCTTGG
GCGTTACGTTCAGCGTCAGACCGGCGCAGACGTGCTGTGCTGGCAGGGGGCGTGCATCGT
GCACGACGAGTTTAAAACCCAGGCGTTGATGCGGATGAAGGCTCTGCATCCCGAAGCCGC
CGTGCTGGTCCATCCCGAGTCGCCGCAGGCGATCGTTGAGATGGCCGATGCCGTAGGCTC
CACCAGCCAGCTGATTGCGGCGGCGAAAAGCCTGCCCCAGCGCCAGCTGATCGTGGCCAC
CGATCGCGGTATTTTCTATAAAATGCAGCAGGCGGTGCCGGAGAAAACGCTGCTGGAAGC
GCCCACCGCCGGCGAAGGAGCGACCTGTCGCAGCTGCGCGCATTGTCCGTGGATGGCGAT
GAATGGCCTGAAAGCCATTGCCGAGGGTCTCGAGCAGGGCGGCGCTGAACATGAAATCCA
TGTCGACGAAGCGCTGCGAACCGGCGCATTAATTCCCCTTAACCGGATGCTGGATTTTGC
GGCTACACTACGGGGATAACCTATTGTCGCGTCGCCAGACGCTGAGGGGAGGAAATGGAT
TTTTTTAGCACGCAGAATATTTTAGTACATATACCCATCGGCGCTGGGGGGTACGATCTC
TCCTGGATAGAGGCCGTGGGGACGATTGCCGGGCTGTTGTGTATCTGGCTGGCGAGCCTG
GAGAAGATCAGTAACTATGCTTTCGGGCTGGTCAACGTCACGCTGTTCGCCATCATCTTC
TTTCAGATCCAGCTTTACGCCAGCCTGCTGCTGCAGCTGTTCTTTTTTGCCGCTAACGTT
TACGGCTGGTATGCATGGTCGCGACAAAGCAGCAACCATGAGGCTGAGCTGCAGATCCGC
TGGCTGCCGCGCAGCAAAGCGCTGGGCTGGCTGGCGGCCTGCGTGGTAGCGATCGGCTTG
CTGACCCTGTTTATCAACCCGTTCTTTGCTTTCCTGACGCGGATCGCGGTCAGCCTGATG
CAAGCGCTCGGTTTGCAGGTCACTATGCCGGAACTGCAGCCGGATGCTTTCCCGTTCTGG
GACTCCTGTATGACGGTGCTGTCGGTGGTGGCGATGATCTTAATGACCCGCAAGTATGTT
GAAAACTGGCTGCTGTGGGTGATCGTCAACGTGATAAGCGTGGTGATTTTTGCCCGTCAG
GGCGTCTATGCCATGTCGCTGGAATACCTCTTGCTGACGTTCATTGCGTTGAACGGCAGC
CGGATGTGGATAAACAGCGCGCGTGAGCGAGGTTCTCACGCGTTTTCTGGCTAATGGTGG
TGGTGATGATCGTGCCCGGCGTGCATCGTGTTGAGATGGCACTCCGGGCCGCTGCAGGGC
TGGTACTCCATCTGCACCGTGGCATGCGCAATTTCATATTTATGTTCCAGGAAATGCAGG
ATGCGGTTGAGTAACGCGTCATGATCGTGCGGTGGAACGACCTGTACATGGAGCGTCATC
ACCGGTTTTTCCCCCACCAGCCAGACGTGGACGTGGTGAACATCGCGTACCTCCGGGATA
GAGCGACGGATATCCCGCTGCAGGGCCGCCACATCCAGCGAACGCGGCGCGCCTTCCAGC
AATTCATTCAGACTCTCTTTCAGTAATCGCCAGGCACTACGTAATACCAGGCAGGAAACC
AGCACGGAAAGAATCGGGTCGACAGGCGTCCAGCCGGTGGTGAGGATCACCACGGCCGCC
ACGATCGCGCCGACCGAGCCCAGCAGGTCGCCAAGCACGTGTAGCGCTGCGGCGCGTACG
TTAAGATTCCGCTCCTCGCTACCCCGATGTAGGATCCAAAACGCCAGCACGTTGGCCAGC
AGACCGGCGACTGCAATGACCATCATCGTCACGCCGGCTACCGGCTGCGGATGCTGGAAG
CGCTGAATCGCCTCCCAGACAATCAGCATGGTGATCACCACCAGAGCAATAGCATTGAGA
AACGCCGCCAGGGTGGTTAAACGCAACCAGCCAAAGGTATGGCGGGCATTTGGTGGGCGG
CTGGCGAAGCGAACCGCCAGCAGCGCAAACAGCAGAGCGGCGGAGTCGGTGAGCATATGG
CCGGCATCCGCCAGCAGGGCCAGCGAGCCGGAGATCGCGCCGCCGACGGCTTCAATCAGC
ATAAAGCCGGCGGTGACGATAAACGCCCATAGCAGCCGGCGGGCGTTGCTGTTATCCGGA
GCCTGGACAGAGGAGTGCGAATGCGAGTGCGCCATAGTGTCGTCCCTTAATAGTTATCAT
TATTACGCTATGACATCATAAACAGAGAGCGATAAAAAACGAAGAAAAGGCGAGACCGGC
TCGCCTTTTCTTCGATCTGCCCACCTCATGTGTTACTGGGTGGTGCCGTCGGTTTTGCTG
TTGTCTTGGGTCGTATTGCCGCCGTTGTCCAGTTTTTTACCGGTGTCCGGACAGCGGCCG
TCTTTACACATCGAGTTTTTATGTACCTCATCGCTCGACATATTATCCTGGGTCATCGTC
GAGCCCGTGGTGCCCCCAGAGCCAGAGTTGATCTGACTATTGTCCACGTTGTTCGGCGCC
ACGTTCTCACGGGCATCCGGCGCCACCTGACCGGCATCCGCGGAAGAGTTGGCCTGGCCA
TTATTGGACTGGGCGCCGGTGTCTGCCGCCAGGGCCGCGCCGCTGGCAAGACCTAAGGTG
GCGGTGAGCAAAAGGGTCGTCAGTTTTTTCATATTCATCGGATACTCCTGTTAAGCCGGG
AAGGGGAAATGCGCTTCCCGCGGTGAGTGTGCCAGGGATCTGACTCGCTATGGTTTAAGA
CTCCGCAGACGATCGCAGTGTCACTATATAATCCTGAAACGTAAGACTTAATTAGCTTTA
ACAGTTAAATATTGTAGTTCATGAGCCTGGTTTCGCTACTTTATGGCGTATTTTTGCCTA
TTTCCAGGATTATTCCATCACTACTGTAAAATCACGTTTACACTATTTCAGCGAAGAGAT
AGATTGGAGGGATTGCATTTCATTGAATAAGTATGGCAACGCTGGAAAGAAGATGAATTA
TCAGAACGACGATTTACGCATTAAAGAGATCAACGAATTATTACCTCCCGTTGCGCTCCT
GGAAAAATTCCCTGCTACCGAAAATGCTGCAAACACCGTTGCACATGCTCGCAAAGCTAT
CCATCAGATCCTCAAAGGCGACGATGACCGTCTGCTGGTGGTGATTGGGCCTTGTTCTAT
TCACGATCCGGCAGCGGCGAAAGAGTATGCCGCCCGCCTGCTGACCCTGCGCGAGGCGCT
GAAGGGCGAGCTCGAGATCGTCATGCGGGTCTATTTTGAAAAACCGCGCACCACCGTCGG
CTGGAAAGGGCTCATCAACGATCCCCATATGGATAACAGCTTCCGCATCAACGACGGGTT
GCGCATCGCGCGCAAACTGCTGCTGGACATTAACGACAGCGGCCTGCCGGCGGCGGGGGA
ATTCCTCGATATGATCACCCCGCAGTATGTCGCCGATCTGATGAGCTGGGGCGCCATTGG
CGCGCGAACCACCGAATCCCAGGTGCACCGTGAGCTCGCCTCCGGACTCTCCTGCCCGGT
GGGCTTTAAAAACGGTACCGATGGCACCATCAAGGTGGCTATCGATGCGATTAACGCCGC
CGGCGCGCCGCACTGTTTCCTGTCGGTCACCAAGTGGGGCCACTCCGCCATCGTGAATAC
GAGCGGTAACGGCGACTGCCATATTATTTTGCGCGGCGGCAAAGAGCCTAACTACAGCGC
GAAGCACGTGGCGGAGGTGAAAATCGGTCTGGCGAAAGCGGGTCTTCCGGCCCAGGTGAT
GATCGACTTCAGCCATGCCAACTCCAGCAAGCAGTTCAAGAAGCAGATGGAAGTGGGCGC
CGACGTATGCCAGCAGATCGCCGGCGGCGAGCGCGCCATTATGGGCGTGATGATTGAAAG
CCATCTGGTGGAAGGCAACCAGAGCCTCGAGAGCGGTGAACCGCTGACCTACGGCAAGAG
CGTCACCGACGCCTGCATCGGCTGGGAGGATACCGAAACGATCCTGCGTCAGCTGGCGGA
AGCGGTGAAAACCCGCCGCGGCTAAGCTACTCCGCGCTAGCGCAGGTCATAAAAAAGCGT
GGAGATTTCCACGCTTTTTTGTTCTCACCAGGAGAAATTACTTCGCTTTACCCTGGTTGG
CGACGGCAGCCGCTTTCGCCGCGATCTCTTCCGCATTGCCCAGATAGTAATGTTTGATCG
GCTTGAAGTTTTCATCGAACTCATATACCAGCGGTACGCCGGTCGGGATGTTCAGTTCGA
GGATCTCGTCTTCGCCCATGTTGTCGAGGTATTTCACCAGCGCGCGCAGGGAGTTACCGT
GAGCGGCGATGATCACGCGCTCACCGCTTTTCAGGCGCGGCAGAATGGTTTCGTTCCAGT
AAGGCACGACGCGGTCGATGGTCAGCGCCAGGCTTTCAGTGGTCGGCAGTTCGGCGTCGG
TCAGTTTTGCATAGCGCGGATCGTGGCCCGGGTAGCGCTCGTCGTCTTTGGTCAGCTCCG
GCGGAGTGACAGCGAAGCCGCGACGCCACTGTTTAACCTGCTCGTCACCGTATTTTTCAG
CGGTTTCCGCTTTGTTCAGGCCCTGCAGCGCGCCGTAATGACGCTCGTTCAGCTTCCAGG
ATTTCTCAACCGGCAGCCAGGCCTGATCCAGTTCGTCCAGCACGTTCCACAGGGTGTGGA
TGGCACGTTTTAGCACGGAGGTATAAGCAAAATCAAAGCTGAAGCCTTCAGCCTTCAGCA
GTTTACCCGCTGCTTTCGCTTCGCTAACGCCTTTCTCGGACAGATCCACGTCGTACCAAC
CGGTGAAGCGGTTTTCGTTGTTCCACTGGCTTTCGCCATGACGAACCAGTACCAGCTTAG
TTACAGCCATTCTCTCACTCCTCTCTACACGCCATCCCTCGCGCCGCGAACGGCGCGCTG
AATGTGATGGTGTATGTGTTATTGATTGATAACTATTCTCATTATATTGCCGTGATTTGG
CGCACGGCAATGCTTATCCCTAACCATAGCGAAAATAGTGGCGCAGTGTAAGGTGCTTGT
AATACACAGGTTATTTTTTTGTCCTTTGGTGACGGAAAATAGAGCAGGTTGCTGAAAAAA
GAGGCGGCAGAGAGGAGGGCGGGGACGAAAAGCAGCGCCCCCTGATGGAGGGCGCTGGCG
ATTATCGGGCGATAAACTGATATTCCGTCAGGCTGACGTACTCCTGGCCCGGACGTAATA
CACAGTCCGGCTGCGGCCATTGCGGATGGTTCGGCGAATCCGGCAGGAATTCGCTCTCCA
GCGCCAGTCCCTGCCAGTCGGCGTAGGGCTCCGTCGTCTGCGACGGGGTGCCGCCGAGAT
AGTTGCCGGAGTAAAACTGCAGCGCCGGAGCGGAGGTATAGACCGTCATCTGCAGCTTGC
CATCCTGCGACCAGACCTGTGCCGCAGGCTGGCTGGCGTCGCCTTTGGCATCCAGCAGGA
AGGCATGATCGTATCCCTTCACCTTTTGCTGATCGGCATCCGCGAGGAAGTCGGCGGCGA
TGGTTTTCGGCTGGCGGAAATCAAAGCTGGTGTTAGCAACATCTTTCAGTTCGCCACCCG
GGATACCGTCGCTTTCCACCGGCAGATACCTCTGGGCGAGGATCTGGAGCTGATGCTGGC
GCACATCGCCCTGCTCACCGTCGAGGTTGAAATAGACGTGATTGGTCATATTCACCGGGC
AGGGTTGGTCCACGGTGGCGCGATAGGTAATCGCGATGCGGTTATCGTCGCTCAGACGAT
AGTGCGCGGTGGCCTGCAGGGTGCCCGGAAAGCCTTGATCGCCATCGGGCGAGGTCAGGG
CGAACAGCACTTCCTGCTCGTCGGCGCGGACAATGCGCCAGCGGCGCTTATCAAACCCTT
CCGGGCCGCCGTGGAGCTGGTGGCCCGCGTCGTTTGACGGCGTGACGTTGACGACCTGGC
CGTCAAGCGGGAAGCGGCTGTGGCCGATACGGTTGGCGTAGCGGCCTACCGAGGCGCCAA
GAAATGCGGCCTGGCGAGCATAGTCTTCCAGCTTTGCGCAGCCCAGCAGCGGTCGGCGCA
GGCTGCCATCGGCCAGCGGCACCTCGGCGCTGAGCAGCGTCGCGCCCCAGTCCGCCACGG
TGACGGTCATCCCCGACTTATTGCGCAGGGTCACCTGCTGCCATGGCCGGCCGTCCGGGG
CCAGCGCGGTGGTTTGCGTTAGCATTGCCCGGCCCCCTGTGACGGTTTGCAGACATAGAA
TGTCTCTTTAATACCGGTTTTCGCTTCATACTCGTTGGCAACGGCCTGCTGAACGGTATC
GACCAGATCTTCCGGGATTAACGCTACCACGCAGCCGCCAAAGCCGCCGCCGGTCATGCG
CACGCCGCCCTTATCGCCGATCGCGGCCTTAACGATCTCCACCAGGGTGTCGATCTGCGG
GACGGTGATCTCGAAATCATCACGCATCGAGGCGTGGGACTCTGCCATCAGCTCACCCAT
CCGCTTCAGGTCGCCTTTTTCGAGGGCGCTGGCGGCTTCCACAGTGCGGGCATTCTCCGT
CAGCACGTGGCGTACGCGCTTCGCGACGACCGGATCCAGCTCATGGGCGACGGCGTTAAA
TTGCTCAAGGGTGACATCGCGCAGGGCGGGCTGCTGGAAGAAGCGCGCGCCGGTTTCGCA
CTGTTCACGACGGGTGTTGTACTCGCTGCCGACGAGAGTGCGCTTAAAGTTGCTGTTGAT
GATCACCACCGCCACGCCTTTCGGCATCGAGACGGCTTTGGTGCCTAGCGAACGGCAGTC
GATCAGCAGCGCGTGGTCTTTTTTGCCCAGCGCTGAAATCAGCTGATCCATGATGCCGCA
GTTGCAGCCGACGAACTGGTTTTCCGCCTCCTGGCCGTTGAGGGCGATTTGCGCGCCATC
CAGCGGCAGATGATACAGCTGTTGGAACACGGTGCCGACGGCGACTTCCAGCGAGGCTGA
GGAGCTTAACCCCGCACCCTGCGGTACATTGCCGCTGATCACCAGATCCGCGCCGCCAAA
GTGGCTGTTCCGCTGCTGCAGATGCTTTACCACGCCGCGGACATAGTTCGACCACTGCTG
GGTGTCGTGGCTGATAATCGGCGCGTCGAGAGAGAACTCATCGGTCTGATTGTCGTAATC
AGCGGCAATCACCCGCACCGTACGATCGTCGCGCGGCGCACAGCTGATCACCGTCTGGTA
GTCGATAGCGCAGGGGAGCACAAAACCGTCGTTGTAATCGGTATGCTCGCCGATCAGGTT
GACGCGGCCTGGCGCTTGAATGACATGGCTGGCCGGGTAGCCGAAGGCGTCAGCGAACAG
GGTTTGGGTTTTCTCTTTCAGACTCATCATTACACTCCGGATTCACGAAAATGGACGTCG
CTGACGGCGCGCAGTCGTTCGGCAGCTTGCTCGGCGGTCAGATCGCGCTGAGTTTCGGCC
AGCATCTCATAACCAACCATAAACTTGCGGACCGTCGCGGAGCGCAGCAGCGGCGGATAA
AAGTGGGCATGAAGCTGCCAGTGGTTATGGTCTTCGTCGTTAAACGGCGCGCCGTGCCAG
CCCATGGAGTAGGGGAATGAGCACTGGAACAGGTTGTCGTAACGGCTGGTCAGCTTTTTC
AACGCCAGCGCCAGATCGCTGCGCTGGGCGTCGGTGAGATCGGTTATGCGCTGCACGTGC
GCTTTCGGCAACAGCAGCGTTTCGAACGGCCAGGCGGCCCAGTAGGGCACCACCGCCAGC
CAGTGCTCGGTGTCCACCACCGTGCGGCTGCCGTCGGCCAGTTCGCGCTGCACATAGTCC
AGCAGCATCGGCTGGCCCTGTGCGGCGTAATACTCTTTCTGCAGACGGTCTTCCCGTTCC
GCTTCATTGGGCAGGAAACTGTTGGCCCACACCTGACCATGCGGGTGAGGGTTGGAGCAG
CCCATCGCTGCCCCTTTGTTTTCAAAAACCTGCACCCACGGGTAGCTTTTCCCGAGGTCC
GCGGTCTGTTCCTGCCACGTTTTAACCACGTCTTCCAGCGCTCCAAGGCTCAGTTCCGGC
AGCGTTTTGCTGTGGTCTGGCGAGAAGCAGATCACCCGACTGGTGCCGCGGGCGCTCTGG
CAGCGCATCAGCGGATCGTCACTCTCCGGTGCGTCCGGGGTGTCGGTCATCAGGGCCGCA
AAGTCGTTGGTAAATACGTAGGTACCGGTGTAATTCGGGTTGGTGTCGCCGGTCACCCGG
GTGTTGCCCGGGCACAGGAAACAGTCCGGATCGTGGGCCGGCAAGGTCTGTTTTGCCGGC
GTTTCCTGCGCCCCCTGCCAGGGGCGCTTGGCGCGATGCGGAGAAACCAGAATCCACTGT
CCGGTTAACGGGTTATAACGACGATGTGGATGGTCAACGGGGTTAAATACGCTCATGAAG
GTTCCTTAGTCTGGATAACCCTGCGGATGACGGGACTGCCAGTGCCAGGTGTCCTGCGCC
ATTTCGTCCAGGTTGCGCGTTACGCGCCAGTTCAGCTCGCGGTCGGCCTTGGCAGCATCC
GCCCAGTAGGCCGGGAGGTCGCCATCGCGGCGCGGCGCGAAATGGTAGTTAATGGGTTTG
CCGCAGGCCTTGCTGAAAGCATTGACTACGTCGAGCACGCTGCTGCCGACGCCGGCGCCA
AGGTTGTAGATATGCACCCCGGCTTTGTCAGCCAGTTTTTCCATGGCCGCGACGTGGCCA
TCGGCGAGGTCCATCACATGGATGTAATCGCGCACGCCGGTACCATCTTCGGTCGGATAG
TCGTTACCAAAAATGGCCAGCGATTCGCGACGGCCAACGGCGACCTGGGCGATGTAGGGC
ATCAGGTTGTTCGGGATCCCCTGCGGGTCTTCCCCCATGTCGCCCGACGGGTGGGCGCCG
ACCGGGTTGAAGTAGCGCAGCAGGGCAATGCTCCACTCCGGCTGGGCTTTCTGCAGGTCG
GTCAGGATCTGCTCTACCATCAGCTTGCTTTTGCCGTAAGGGCTTTGCGGGGTGCCGGTC
GGGAAGCTTTCGACATACGGGATTTTCGGCTGATCGCCGTAGACGGTAGCGGAGGAGCTA
AAGATAAAGTTCTTCACGCCAGCGGCGCGCATGGCAGAGACTAATTTCAGTGTGCCGGTG
ACGTTATTGTCGTAATATTCCAGCGGCTTGGCGACGGACTCCCCGACGGCTTTCAGCCCG
GCGAAGTGGATCACTGCCTCAATGGCGTGATCGTGGAGGATCTCCGTCATCAGCGCTTCG
TTACGAATATCGCCTTCAATAAAGGTGGCTTCTTTGCCGCCGAGACGTTCAATCACCGGC
AGTACGCTGCGCTTGCTGTTGCAGAGATTGTCGAGGATCACCACCTCGTGTCCCTGCTGC
AGCAGTTGAACGCAGGTATGACTTCCAATGTAACCGCTACCACCTGTAACCAGAACTTTC
ATGATTCGCTCCATTCGGCTTATCGTTTGTGAGGAAGATAGCATATCAAAGAAGTGAAAA
GTGTGACATAGGGCAAGTTAGTGGAATCGTTTACACTTGGGGTGTAAATAACGTAAATTT
TATATTTTTAATTTTAATTCAATGTATTAGGTTTGTTTGGCGCTATTTTTCTGAAAAATA
CCAGGGATCTTTCGATCCCCGGCAGGGGGCGTCAGGCCACAGGGCCGAGCTGATAAGTGT
AACCGTCTCCACTGGGAACGAACGCCAGGCGATGGGTAATACAGTCCGGGGCATCTTCCG
CATGGTGCGAGACAAACAGCAGCTGTGTGGCCCCTTCGCCAATCAACACGTCGACAAAGC
GGCGCACCAGCTGGCGGTTGAGGGGGTCCAGCCCCTGCAGCGGTTCATCGAGGATCAGCA
GGGTTGGATGCTTCACCAGCGCGCGGACGATAAGCGCCAGCCGCTGCTGGCCCCACGACA
GACTGTGAAACGGCGCGTCGGCGGTGCGCTTATCGATGCCGAGAATATCCAGCCATTGCT
GCACCAGCTTATGCTGCTTGTCGGAGACAGCCTGATAAATGCCGATCGAGTCAAAATAGC
CCGACAGGATGACGTTGCGGACGTTGGTGCTGACCCGGTAGTCCAGATGCAGGCTGCTGC
TGACGTAGCCGATATGCTTTTTAATATCCCAGATGGTCTCACCGCTGCCGCGCCGGCGGC
CAAAGAGCGTGAGATCGTTGCTGTAGCCCTGCGGATGATCCCCGGTGACCAGGCTCAGCA
GCGTAGATTTACCGGCGCCGTTGGGACCGACGATCTGCCAGTGTTCGCCTGGATTCACGG
TCCATGAGAGGTGATTGATGACCGGGCGATCGTTATAGGAGACCACGCCGTCGTTGAGCA
CGATACGCGGCGCCGAGTCTGCCAGCGCATGACGGGCCGGTGGGACATCCGGCTCCGGCA
GGGTGATGCCGTCCAGTTTTTCACTGTGCGCCAGCTGGGCGACCAGCGCCTGCTGCAGCA
GGGAAGACTTCTCGCCGGTCTCGCTGAGGGTGCAGTCAGCCAGCACGCCGGCGAATTGCA
CAAACTCCGGGATCTCATCGAAACGGTTGAGCACCAGCACCAGGGTGATGCCGGCGCTGT
GCAGGTCGGCCAGCAGGGCAGCAAGCTGCTGGCGGGAGTTGACGTCGAGACCGTCGAAAG
GTTCATCGAGGATCAGCAGTTGCGGATCGGTCATCAGGGCCTGACACAGCAGGGTCTTAC
GCGTTTCCCCGGTCGACAGGTATTTAAACCGGCGGTCCAGCAGGGCGCTGATGCCAAACT
GTTCGGCCAGGCGCGCGCAGCGGGCAGGATCTTTCACCTCATCCTGGATAATCTCCGCGG
TGGTGCGGCCGGTGTCTTCTTCGCCTGGGCTGAGCAGGTCGGTGTTATTGCGCTGCCACT
CGTCGCTGACCAGCTTCTGCAACTGTTCGAAGGAGAGGCGGGTCACGCGGGAGAAGTGGC
TTTCGCGCTGGCCGCTGAGCAGGGTCAGGTCGCCTGCCAGGGCCCGCGCGAGGGCGGATT
TGCCGCTGCCGTTGCTGCCGACGAACGCCCAGCTTTCACCCGCCGCCACGCTCAGGTGGT
CTATTTTTAAGGTCTTTGTATCGCTCAGGCGAAACGTGCCTTGCGAAATTTGCAATGATG
ACATGATGTATCCCATTTTTTGCAGCGATGTGCATCAGGGATACGACTTCAGGCGCGTAA
TGTCAATGGGGTCAGCATAACGTCGCGAGAATGATGCGATCGGCATTGAAGTAAGCGATC
GCCTCCGTTCCTTCCGCCAGGCCAGCGGCCTGCGCCTGTGGCAGGGTGGCGCACAGGGTT
TGACCGTCCGCCAGGGTCATCAGTACTTCGCACTGTCCGGACCCGCATTCGATATGACTG
ATACGTCCCGACAGCTGGTTATCGGCCTGGCGGGCTGCTGCGGGATCGAGGGTGATGCCG
ACCCATGGCGCTTTGAGCAGGACCAGCACCTCCTGGCCCTCATCGAGTCCCAGCTTCTCA
GCGCTTTGCGCGGTGATGGCGACGTTCAGGCGGGTTTTTCCGTCAGCCAACAGTACTTCC
ACGTGCTGCTGCACCTGCTGGCGATCGCGGCCGGTAATGGTGCCGAACCACTGGTTGCGG
GCGCTGGTCTGCAGGGAAAAGCGCGAGATGGCCGCCAGCAGGCTATCCAGCGGCAGGGCA
TCGTCATCGCTGAGTACATCAAACGCTTTCTGCTGGATCTGCGCCAGCAGATCGTACAGC
TGGATCAGACGCTGCCCGTAGCGGGTCAGCACCGCGCCGCCGCCGCCCTTTCCGCCGGTG
GCGCGATCCACCAGCGGTTGTTCGCTGAGCTGGTTCATCTCATTGATGGCATCCCAAGCG
CTCTTATAGCTGATACCCGCATGCTTCGCCCCCTGGCTTATCGAACCGGTCTGGTCAATC
TGTTTGAGCAGGGCGATCCGCCGCGGATCGGCAAACAGGCGCTGCTGTAGCTTAAGGGTG
AGAAGAATTTCGGCCTGCATAATCGTTTCCTGACAAAAAAGGGTATTGTGACCGATAGTC
GCCCACTTGCAAAACCTCTCTGCGCGGTTGGTCATTACCCACCGCACAAATGGGACGTGT
TTTTTCGGCTGAAATCGTTACAATCAGGAAATCATACTATCTGGAGTGAACCATGTTAGA
GCTTTTGAAAAGTCTGGTTTTTGCGGTCATCATGGTACCGGTGGTGATGGCGGTCATCCT
GGGACTGATTTACGGTCTTGGCGAAGTGTTCAACCTCTTCTCCGGCGTAGGCCACAAAGA
TCGCAGCCAGCAAAATCACTGATTTCCCGGCGCCCGGTTTAACCGGGCGCTGTGCTATTT
CCCTCCTGTATCATTTCCCTTCGTTTTATTGTCCTGTGTCACTATAAAAACGCTTCGCAT
ATCGTTATATTATCGACTACATAACGCATTGACAGGAGAGTAAGATGGCAGGTTCTTGGT
TACGCGGGGTTGTCGGGGTATCACTCACGCTGTGCGTCGCGGGTCAGGCGCTGGCGGCAG
AGGGTAAAGTGACCGTTTTCGCCGCCGCATCGTTAACCAACGCGATGCAGGATATTGCCC
AGGCGTACAAGAAAGAAAAAAACGTCGAGGTCGTGTCGTCGTTTGCCTCGTCGTCGACGC
TGGCGCGGCAGATAGAAGCGGGTGCGCCAGCGGACCTGTTTATCTCCGCCGATCAGAAAT
GGATGGATTACGCGGCAGATAAAAAGGCCATCGATCCGGCAACCCGCGCCACTCTGCTTG
GCAACAGCCTGGTGGTGGTCGCGCCGAAAGCCAGTGCGCAGGGGGCGATAACCATTGATG
AGAAAACCGACTGGACCAGCCTGCTGAAAGGAGGCCGTCTGGCGGTGGGCGATCCACAGC
ATGTCCCGGCCGGTATCTATGCCAAAGAAGCACTGCAGAAACTCGGTGCCTGGGAGACGT
TGTCGCCGAAGCTCGCCCCGGCTGAAGACGTGCGCGGTGCGCTGGCGCTGGTGGAGCGCA
ACGAAGCGCCGCTGGGGATTGTCTATGGCTCCGATGCCGTGGCCAGCAAGGGGGTGAAAG
TGGTCGGCACCTTCCCGGAAGCCTCGCATCAGAAAGTCGAGTACCCGCTGGCGATTGTCG
ATGGGCACCGCAATGCGGCCGTGAGCGCCTTCTATGACTACCTGAAAGGGCCGGAAGCGT
CCGCTATCTTTAAACGTTACGGATTTACCACCCGCTGATGTTTCTGAGCGAACCCGAATG
GCAGGCGGTGCTGCTGAGCCTGAAAGTCTCCTCCCTGGCGGTGGCCTTGAGCCTGCCCTT
TGGCATCTTTTTTTCCTGGCTGCTGGTCCGGCGCACCTTTCCCGGCAAGGCACTGCTCGA
CAGTATTCTCCATCTGCCGCTGGTGCTGCCTCCGGTGGTGGTGGGGTACCTGCTGCTGGT
GGCCATGGGGCGGCGCGGGTTTATTGGCAGCTGGCTGTATGACTGGTTCGGCATCAGCTT
TGCTTTTAGCTGGCGCGGGGCGGTGCTGGCGGCGGCGGTGATGTCTTTCCCGCTGATGGT
GCGCGCCATTCGCCTGGCGCTGGAAGGGGTGGACGTCAAACTGGAGCAAGCGGCGAGAAC
CCTCGGGGCCAGCCGCTGGCGGGTATTTTTGACCATTACGTTGCCGTTGACTCTGCCGGG
GATTATTGTCGGCACGGTGCTGGCCTTCGCCCGCTCGTTAGGGGAGTTTGGCGCGACCAT
CACGTTCGTCTCCAATATTCCCGGTGAAACGCGCACCCTCCCTTCGGCGATGTACACCTT
GATTCAAACCCCGGGCGGGGAGGGGGTGGCGGCCCGCCTCTGCCTCATCGCCATCGGTCT
GGCGCTGGTTTCGCTGCTGATTTCGGAATGGCTGGCCCGCGTGAGCCGCCAGCGCATGGG
AGGATAATGATGCTGGAGCTGGACTTTACCCAGACCCTCGGTAGCCACTGCCTGCAGATC
CGTGAAACTCTGCCCGCCAGCGGGATCACCGCCGTCTTTGGCGTCTCCGGCGCTGGCAAA
ACCTCGTTTATTAACGCCATCAGCGGCCTGACCCGACCCCAGGCGGGGCGGATCGTGCTC
AATGGCCGGGTGCTGAACGACACCGCGCAGCGTATCTGCCTGGCGCCGGAGCAGCGCCGT
ATCGGCTATGTCTTTCAGGATGCGCGCCTGTTTCCCCATTATAAAGTGCGCGGCAATCTG
CAGTATGGGATGGCGAAATCCATGGTCAGCCAGTTCGATAAGCTGGTGGATCTGCTGGGG
ATTGCGCCCTTGCTGGATCGTCTGCCGGGCCGGTTATCCGGCGGCGAAAAGCAGCGAGTG
GCCATCGGCCGCGCCCTGCTGACCGCGCCAGAGCTACTGCTGCTGGATGAGCCGCTGGCC
TCGCTGGACATTCCGCGCAAACGCGAGCTATTGCCCTACCTGCAGCGGCTGGCGCAGGAG
ATTCATATTCCGATGCTCTACGTCAGCCACTCGCTGGATGAGATCCAGCATCTGGCCGAT
CGCGTGCTGGTGCTGGAGGCCGGTAAGGTGAAAGCTTTCGGTCCGCTGGAGGAGGTCTGG
AGCAGCAGCGTGATGCACCCCTGGCTGCCGGCGGAGCAGCAGAGTACGATCCTTAGCGCC
ACCGTCGCCGCGCAGCACCCGCAGTATGCGATGACGGCCCTGGCGCTGGGGGACCAGTTG
CTGTGGGTCAACCGGCTCGAACGTCCCGCAGGCGACACCGCACGGATCCGCATTCAGGCG
TCGGACGTTTCGCTGACACTGGCCCAGCCGTCCGGGACCAGCATCCGCAATATCTTGCGC
GCCGAGGTGGCTCAGTGTCTGGAGGTCAACGGACAGATTGAAGTGCAGCTCAGAGTGAGT
GGCCGTCTGCTATGGGCCAGGATTAGCCCATGGGCGCGGGACGACCTGGCGATAGCGCCA
GGTCAGCAGGTGTTTGCCCAGATCAAAAGCGTGTCGATCGCCGCCTGATTACAGCAGTTG
GCGGTAGATAAACTCGGCGATGCTGGTGGACTCATTGTCGCCGATGACTATGTTGGCGCG
GGCTTTCACCTCGTCCACCGCGTTGCCCATCGCCACCCCGGTGCCCGCCGCTTCCAGCAT
GCTAAGATCGTTGTAGTTATCGCCGAAGGCCACCACATCCTGCATCGACAGCCCCTGGTC
GGCCACCCATTGCGCCAGGCGTTTGCCTTTGCTGTTGCCGGCGCGCGCGATATCTACCTG
ATCGTGCCACGACCATTCGCACTCGAGGCCCAGCGTCTCGCCAACCTGCTGCGCAAACCG
CTGCAGGCGGGGAATGTCGTCATCGGTGAGAGCGAATTTCCATACCGCGTTAACTTCGCG
AACCGCCTGCGCCAGCGAATCGACCTGAGCGAAAACCGGACGCTGATCTTCCGGTAACGC
CTGCGCCCAGTTGCGGGTGCGGATCACATGCCCGGTGGGGTGTTCATAAAGCATCGCGTC
GTCCACATATGCCAGGCCGTGGATCTGCTGTTTGGCGAGCATGGCAGTGAGGCTTACCGC
TTGCTCTACCGGCATAGGATCGGCGGCCAAAACCTTTTTTGCGTGATAATCATACAAATA
GGTGCCATTACAACAAATTGCAGGTGTATCGAGAGCCAGTGCCTGATAAAAAGGATGGAT
AGCGACGTGATGACGTCCGGTGACGACGATGACCTGATAGCCTGCCTCTCTGGCGCGGGC
CAGCGCCTCCAGCGAAGCGGGCAGAATGGTTTTTTTGCTGGTAAGCAGGGTGCCGTCTAA
ATCCAGGGCAATCACGCGTGTTGTCATGTGTTATTTCCGGTTGATGTTGAAAAGTGACCT
GGCCATGATGGTACACCGCCGTGGCGTCAGGACCAATTTTTCCACATCTGTCGTGAATGT
CTGTATGCCCTTTGTGCCGCCGTCCGGCGGAAATTCGGCGGACGATGCGAGTATCATGGG
CGGATGTCTTATAATTTTCAGGGTGCTGTTATCCTGAAAATGAAAATTCCACGTGCAGTG
AGGGAAGGAGTAGTCATGAAACAAACCGTTTATACCGCCAGCCCGGAAAGCCAACAAATC
CATGTCTGGAGTCTTGAAGCGGACGGCAAACTGACGCTGGTGCAGGTGGTTGATGCCCCA
GGGCAGGTCCAGCCGATGGTGGTCAGCCCCAACAAGGAATTTCTGTACGTTGGCGTTCGT
CCGGAGTTTCGCGTGCTGGCCTATCGCATCACGCCGGATAACGGGGCGTTAACCTTTGCG
GGCGAAGCTGCGCTGCCGGGCAGCCCGACCCATATCTCTACCGATCGTCATGGCCGCTTT
GTCTTCAGCGCCTCCTACAATCAGGGCTGTGTCAGCGTGACCCCGCTGCACGACGGCCTG
CCGGGCGAAACCATCACCGTGGTGGAAGGGCTGGAAGGCTGCCACTCGGCCAATATCTCC
CCGGATAATCGCACCCTGTGGGTGCCGGCGCTGAAGCAGGATCGCATTTGCCTGTTTACC
CTCAGCGACGATGGTTTCCTTTCGGCACAGGAGCCCGCGGAAGTGACGACCGTCGAGGGC
GCCGGTCCGCGTCACATGGTATTCCATCCCAACCAGCAGTATGGTTACTGCGTCAATGAG
CTAAACAGCTCGATTGACGTCTGGGAGCTGAAAGATCCTAAGGGCAACATCGAATGTGTA
CAGACCCTGGATATGATGCCGCCTGATTTTAGCGGCGTGCGCTGGGCGGCGGATATTCAT
ATCACCCCGGATGGCCGTCATCTTTACGCCTGCGATCGTACCGCCAGCATCATCACGGTA
TTCAGCGTTTCGGAAGATGGTAGCGTGCTGGCGGTGGAAGGCTATCAGCCTACCGAGACC
CAGCCGCGCGGCTTTAACCTCGATCACAGCGGTAAATATCTCATTGCCGCCGGGCAGAAG
TCGCACCATATCGCGGTGTACGATATCGTCGGTGAGCAGGGACTGCTGCAGGAGAAAGGC
CGCTATGCGGTTGGGCAGGGGCCGATGTGGGTGGTGGTCAACGCCCACTGAACCGCCATC
AGGTAAAAGAAAAAACCTCGCCTTAGCGAGGTTTTTTTTGCTCAGAGCGGACAGGCTCTG
CGGAGAAGGCGTTGTCCTGGCGGGCCAGAAGCGTGACGACGTTAGATATCGTCCATGGTG
TAGCCAACGACAATCTCCAACGTTTTTCGGATCACGTCCGCGGTCACCACGTCATCGGTG
GTTTCCAGCGCCTGAATCAGCCATAAAATAATGGCCTTATTGTTCAGGTGACCCTCGGAC
TGGAGAATACTGTTGATGGCGAGCGACATGACGGCGGACTCATCAACCAGTTTATCACCG
GCGTTACGGAAATAGTCGGAGAGCGCGGTGTCCTGCAGTCTTGCGTAAATATCTGGTTGC
TGATGCATAGTCTGTCTCATCACATTCTCACTCTGTTTAATTCACCATGGTTGGGATAAT
CAGTGGATCTTTTTAGCTTCCGACGGCATGCTGTCTGGCGCCAGCGAACCTCTGGTTTCC
CAACGGCCATTGATTTTCTTTACCTGTAAAGGCGCGTACTTCCGCTGACGGATAAGCTTC
GCGCAAATTTCTTCGATCACGGCAGCGATGATCTTTCTACGCTGGCGATCTGGTTCTGTC
GCCTGCATTAACCGAAGTCGAACCAGCAGGGTCGGGGTGGTAATCGGGCGATTCGTTTTC
AGAAGCGCTAGAACCGCCTCGCCGATGATTTCATCGGTTATTTCCTCAGTTTCACTGTTA
TTCATAACCGTCTCTATGCATGCCACCCTTTTCCTGAATAGGCGAACGGGCATTCAGGTC
AGCAGCAGGTTTGTGGAAGCGATCGCCCCTCATCTGCTACTGCGGCGCTGCAACAGGCGA
CGATCGATGACGTTATTCCTGGCCAGCAAACAGCAGACCAATTAAGGTCTGATAGTGGCT
CTCTTCCTCCGGCGCGCGAGCGCGGTCCAGGCGGCTCAACAGTTTGGTGCATAGCGCTTT
GCGGTTGAGATGACGCCCTTCGTTAAGAATATCCATCACGATCTGACCCAGGGTTTCCTG
CTGGGAAGGCAAAGATGCTTTGTTGAAATACTGGGCAATTGCGTTCGCTGTATCTGGAAT
GTAACCATTCTGCTGCATATGTGCTCCTTTCATTTCATTCATCTGTTAACTGCCATTAAA
CTTATACAATAATTATTAACCTGTACACACAAAGTTGCACAATAATGATTCATGTTAGTT
TAACTATATGATTTTTAATTGTTTAATTTTTTTTGCCTGGCGCGGTTCTGGCTTGTAAAG
GTGGGGTTTAGCGTTGCATGTTGTACAAGGAAAGAAAAAAAGGGAAAACCTTGCACAAAA
AAGGGATTTTTAGTGTATCTTTTTTGTTAAGACAAAACGTAGTTTTACGAGACCCTTAGC
CTGATAACTGCTACTGTGAATGCTTATCCCTCCCATCTGGAATCACTATGCTAACCACCA
TCATTTATCGCAGCCATATCTGCGACAATGTCTCATTCAAATCGATCGAGGCCATGGTCG
CCAGGGCAAACGAAAGAAATGGGCAGGCGGACGTCACCGGTATTTTACTTTTTAACGGGA
CGCATTTTTTTCAACTCATTGAGGGGCCTGAAGAAAAGGTTCAGGATATTTATCAGCATA
TCTGCCGGGATCCTCGCCACTATAATCTGGTGGAGTTGCTTTGCGATTATGCGCCGTCCC
GTCGTTTTGGTAAGGTCGGGATGGAACTGTTTGATTTACGCGAACACGATCGCGAGGAAG
TTCTGCAGGCGGTGATGGACCGGGGGACGTCAAAATATCAGCTCACCTATGATGACCGGG
CGCTGCAATTTTTCCGTACTTTTGTCGAAGCCACAGAAAAAGCGAACTATTTTGAGATTC
CTTCCGCAGATAGTTGGGTTTTTATTCCTGATAAGGAGACGTTCTATCCTGATACCCCGA
TTATCGATAATACGGAAGGTTGTTCCTTTGCCTTCCAGCCGATTGTCGACCCTTTCGCCT
GCGAAATTATTTCGTGGGAAGCGCTGTTGCGTACACCGGACGGGCAATCCCCCGGCGCCT
ATTTTGCCGGGCTGACCGGGGACGATATTTATCTCGCCGACCTGCACAGTAAACGGGTGG
CGTTGTCGCTGGCGGGAAAATTAGGTTTACGTAATAAGGCGTTAAGCATTAATTTACTGC
CGATGACCATGGTCAAAGCGCCGAATGCGGTGGCTTTCCTGCTCGACGAAATTAGTCGCA
ATGACCTTATTCCGGAGCAGATTATTGTCGAGTTCACTGAGCGGGAAGTGATTTCGCGGA
TGGACGATTTTACCGATGCGGTGCGCAAACTGAAGGGCGCGGGAATTAATCTTGCCATCG
ATCACTTCGGCGCCGGGTTTGCCGGGCTATCGCTGCTGGCGCAATACCAACCCGACAGAA
TTAAAATCGACCATGAGCTGATCCGCAATATCCACCAGGACGGACCGCGCCAGTCGATTG
TACAGGCGATTATCAAATGCTGTACTTCTCTGGAGATTGCGGTCTCAGCCGTCGGCGTTG
AGCGTGCTGAAGAGTGGATGTGGCTGGAATCAGCCGGTATTTCACAGTTTCAGGGCAATT
TGTTCGCCAGCGCGCGCCTGGGGGGCCTACCCGCCGTCGCATGGCCGGAGAAAAAATGAA
CCACCGCGAAATCAGCTAAACATTTTTTCATCTTTTTTCCCGGGCGCTGTGAGCCGCAAC
CTGATATCTTTATCTGTACAAGAAAATAGAGTTGTACAGGATGCCTGAATTCGTTAGTTT
AGGTATTAAGGTATCAGGTTGATGTGAGGCTGCTATGGCGTTTTACAGTATCGGTGAAGT
CGCCGAACGTTGCGGAATCAATCCGGTCACACTGCGCGCCTGGCAGCGTCGTTACGGTCT
ACTGAAACCGCAGCGTAGCGAAGGCGGGCATCGACAATTTGATGAAGAAGATATCCTGCG
TATCGAAGAGATCAAGCGCTGGATAGAGCGCGGTGTATCAGTAGGGAAAGTCAAAGCGCT
GCTGGAGGATAACCTGCCGGCGGCGCGCGACGAATCCGCGCATCTTCAGGAAGAGATGAT
GTCCATTCTGCGTTATATGCAGCCCGCCAGAATCCGCGCCAAATTAATGGCGCTGAGTCA
TCAACACCCCGTCGACACCCTCATCGATAGCCTGTTAGTGCCGGTACGACAGCGTCTCAA
GCTGGATCAGAATACCTCGCTGGTGATTAGCAGCATGCTGGACGGCCTGTTAATTGACTG
CGTAGCGTTGTTTCTCGCCGAAGCGCGTAAAAAAAATGGCAAAGAGACGCTGCTGGTGGG
CTGGAGCAATGAGGACAGGACGCGTCTGTGGCTGGAGGCATGGCGTCTTTCCCAACGCGG
CTGGCATGTCAACGTTCTCGCCGAACCGCTGGAGTCGCCGCGGCCTGAGCTATTTCCCGG
GCAGCATATTTTCGTCTGGACCGGACGTGCCGCCACGCCTCTGCAGGAGGAGCTGCTCAG
CCACTGGCAGGAGCAGGGCTTCAGCATCCATTTTCACGGCCAAAATTAAGCGCCCCGATC
CGTGGTGCGGATCAGGGCTTGAGTGCTTGGTTACAGGTGAATCTGGCTCCAGGATTTGAA
CGTTTCGCTGCGGCTGATATTAAAAAAATCGGTTCTACCGCTGCAGCCGAGCTTTTTAAT
CAGATTCAGCCGGATCTGATAAATGGTTTTTATATGCAGGTTTAGCGACCGGCCAATGCT
GGCGACCGCTTCGCCATTGCTGATAAGTTGAATAACTTTCTTTTCCCGCTCGGTAAACTG
CACCGAGGCGCCTGGCGCCGGATGGGTTTTGTAATAGCGGGTGGGTTGATGCAGAAATAT
CTTTAACTCTTCCGGCGTCGAGTTGGCCGGTAAGCGCAGCATAGGCAGTTCACTAAGAAA
ATTAAGATCGTTGCCTTCGGTTAACAGAATAAATAATGTATCCCGCCGATTATAGTTGTG
CTGCAGTACCGCGAAATAATTGTCGCTGGTGAAGAAAACATGTTTTTTGCGGAAGTAAGA
TGCCGGCAGGCTATTCAGGATCAGCGACATCCCATAGAGAAGAAAACCATTATCAAACCA
CAGATCGTAATGCTCAGAACGATAGCAAGTATTATGGTGTGACATTTTTTTGCCTCAGTT
AGCCGATAGAGACCCAGGCGCGCCGGTACAGCAGGTCGAAGCCTGCTGCCAGCACAGTGG
GTTTATTTAATGATGAGGTTTGCTGTACAGCATATCCAGCGCCTGCAGATAGAGATCGGA
AAGTATTTCGTTACTTTCCGTTTGCAGACGATGCTGGATTTCCGTAATCATCCGCTCATT
ATTTACCGTTCTGTGCTGCTTAATGAGCGTATTCTCAATATTCTTCATCAGGGCCGAATT
GAAGACAAACTCTGCTGGAATGGTATTTTTAATATGCATAGCTCGAACTCTCCCACGTAT
AAAGCAAACAGACAATAAAAGTCGCAGCGTACCGTTGGTACGCGCCAAGTCACGAACAGG
AAATGTATAACCAGGAACCACCGTCCGACTCGCTGCGCAATCGTCAAGCTTCCCCGCTTT
GTTGCGCAACAAGCAGTTAACACTCCAAAACTATAGACGCTGATTTCACTATGTACAACT
TTTTTCATTGCTATATGTACAACGTAACGGTTTATTTTTTGTTTGTGTTTTAATTTGTTG
ATTTATAATGATTTTATTGAGTGATAACTTGTACAGAAAAGTCGGGTTGTGCAGGATTTC
GCTGTAAAACCAGCGGGAAGAAGCTGATGATGGTAGAAGAAAGCCAATTGTGAAAATTCT
GTCATGGCTGGCGAAATGCATGAAATTGCGCCGACGCGCGAAGGGGTAAACAGCAACGCT
GTCGTCGACAGGTGGCTTTCTTCCGCGTCGGAGTCTGAGCATAGCGGAAAATATGATGAG
GCTTTGTCTGCTTTTTGCACAGTAAGGTAAAGGGGTAACGTCTGCCATGTCGTAAACGGC
CCATTCGATTTGTTGGCGAATAAGGGCTGTGCTACGCTTTTTGGTAACGACGCGGCGGTT
TGGCATCGTTATTTTTCCCCCATTTCCCTGTCGAGTCTTATACCCCTGTCACGACCGGTA
AATACGGCAAAAGCTTTCTGTCCCTGGACAGGCCTTGAGGACTGAGGAGGGAAAATGCGC
GGCAAAAGCGTGATGCTCCTGGCCGGGTTAGCCTCTCTCGCGCAGGCGAACGAACTTAAC
CTCTATTCGGTGAATACCGGTTCCTATGTTTACCATCTGACCAATAATCACGGACAATAT
ACAGAGAATTTCGAAAATCATTTTTTCTCAGTGGAGCGGAAATTCTCTGCAGACTCCAAA
TACAGCCTTCTGCTTGGCACTATGAATAACAGCTTCAACGATCGCTGCCTGGCGCTGGGG
GTGAGAAGAGACTGGTACCACAGCGGCAGCGGGTGGACCTTCAAAGGCGTTTACGGCTAT
ACCGGCGAATTCTTCTTCGACGCCTTCGAGCATTGCGGCGATCATGGCTCCTATAAAGAC
TTTAAGGACGCCACGGGGATCGGCTTTTCACCCTATATCTACCACGCTATCCAGTATAAC
TTCACCGATTATTTCGCCGTTGAAAGCGGCATTATTATTCCCAGCGTGTTTGTGATCAGT
ATCCAGTTGAGCTTCCGCTAAATCGTCCCGTTGTCGGTTACAAGGTAATCACCTTCCTTA
GCAGCGTACTGGAGAGCGCGGCAAGGGAAATGAGCACCGACAGGACAAAGGTCAGCGCTA
TTACCCCCAACTTGGTGGCTAGCGAATGCACAGGGATGAGCATCACCAGCAGGTGAAACA
CGGAATAGTGGAGGATATAAACTCCGGTCATCGCTTTACTGACCGTCGCCAGCACGGCCT
CTTTCCACTCGCGGTTCTTTTTAAACTGCACGGCGTTAGCGGCGATCACCAGCAGGACGA
TCAGGATATAAATTTGCGATCCCGTGAGAATGAACGCATTACGATCTGCTTTAAACAGGG
CGAAGAAGAAATGGCGTTCATAAAACCAGGTAAATAAATAGACAAAGGGCAGGGCGATAA
TCGACCCTTTAATCACCTGTGGGTTGCGTATCCACTCCGCGACCTTTGGATCGTTAAACA
ACTGCCCGGTTAAATAAAACAGTAGCCATGTCCACAGGCGATACTGCGGCGGCAAACTGA
AAAGATGTCTGTCCGGGTAGATCACCGAGAGCAGGTCGTAACCGTAGGAGCAGCACAGCA
GCGTCAGGAGCACGGCGAAAAAGAGCCCGCGCCGCTGGCTGAGCCAGGCGATCAAAGGAT
GAAAGGTATAGATGACAATCAGGGCGAAAATAAACCAGGGCTGGATCAGGTAGCCGCGCT
GGTAAGGCTCCCAGACATAATAGACCGTCACCCAAAACAGAAAGACGATGACCACGCTTT
TAATTTTACCAATTTGCCAGTTGGCATCGTGGCGCGTCTGCGCATCAAGATAGCCGGCCA
CGACAAAAAACAGCGGCGTCGCGATGGTCGAGATAAAGGTCAGCAGCCCGAGGATCCAGT
GATAGTCATAATCAAAGCGATCCCAGGTGTTATAGATGGTGAAAAAGGTCACCGCTGTCA
TACAGCCTTCACGTGATGGACGGCTTTGCCATCTGGCGCGTAGCGTTTGTAGGGTCAATG
ATTGCGGTCAGCGCCTTTATTCTCGAAGCCTGGCTGCAGCCGCGCGGCTATTCGCCGGAG
TTTATCCGTACCGTGCTGTTGCAGACTCTGGTCACCGCCCAGTGGTTCTATATGCTGAAC
TGCCGCGTATCGGATGGATTCTCGTTAACCAAAGGTCTGCTGGCCAACAAAGGGATCTGG
ATCGTCAGCGGCGTACTGCTGGTGCTACAGCTGCTGATTATCTACGCGCCTTTTATGCAG
ATGCTGTTCGGCACCACCGGGCTGCCGTTCCGCTACTGGGTGATCACCTTTATCATCGGC
TTCGCCATGTTCCTGATCGTGGAACTGGAAAAACCACTGACCCGCAAATGGCGTTCCGCC
TGACGGCGTGAAGCGCTGAACGAAAAAGAAAAGAGGGGGCATGCCCCCTCTCTGGCTGAC
GACAAACCTGTTTCGTCATTGTGCTCGCATTTCTGCCGGGTGGCGGCTTTCGCCTTACCC
GGCCTACGAAAGACTTCAATATCAAACCGTTATGCAGTTATCTGTAGGCCCGCGCAAGCG
CATGGACTGCACCCCAAAAGTTGGACACCCAACTGAGTAAGGTGCAATTTTATGGCTAAA
CCAAAGTATTCCCCTGAAACAAAACTGGCTGTGGTTAATCATTATTTGTCCGGTAAAGAC
GGAGAACAGAGTACAGCCGACCTTTTTGGTATTGAAAGAACATCTGTCCGTCGCTGGGTC
AGGGCATGGCAGTTCCACGGTGCAGAAGGCCTGACTGCAAAAAATAATCATTATTCCGAT
GAATTTAAACTCGTGGTCGTCCGGGCGGTTATCAGTGACCGCCTGACGATGCGTGAAGCG
GCTGCCCGGTTTAATCTCTCCGCAGAAATACTTGTCCGGCGCTGGCTCGACGTGTACAAC
GATGCCGGAGCGGAAGGTCTTTTAAACATGCAATGCGGACGGCCCGGACAAATGACAAAG
CCAAAAAATATCCCACCACTGACAGATAAAGAGCTGGAAAAACTCTCCCCCGAAGAACTC
AGGGCCGAACTGCGTTATCTGCGGGCAGAGAATGCCTATCTAAAAAAGTTGAAAGCCTTG
GTTCAGAGCGAAAAAAATGGCAAAAAGCCCTGATAATCAGTGAACTAAGGCATGAACACG
CTCTGCGGGACCTTCTGCGGGCGGCCGGTATGTCCCGTAGCACGTGGTATTACAATATGA
ATGCACTGAAGCAAGGGGACAGGTATGCGGGTCTTAAAGAGAACATCAGGAAGATATACC
ACTATCACAAAGGTCGTTATGGCTACCGCAGGATCACGCTCGCACTGAGAAAACAGGGGC
TGCGGATAAACCATAAAACAGTGCAGCGGCTGATGGCAGAACTGTCACTCCGGTCTGTGA
TAAGGGCGAAAAAATATCGTGCCTGGAAAGGGAGAACGGGCGAGGCCGCGCCCAATATCC
TGAGCCGGAATTTCGGTGCGTCAAAAGCCAACGAAAAATGGGTAACAGATGTGACAGAGT
TCCCGGTACAGGGAAAAAAGCTTTACCTGTCGTCAGTTCTCGATCTGTTTAACCGGGAGG
TTATCGCCTACAGCCTGTCGGAAAGGCCGGTGATGGAGATGGTGAATACGATGCTGGACG
GTGCGTTCCCGAAGCTCAGACCGGGAGATGCTCCGCTGCTGCACTCGGATCAGGGCTGGC
ATTACAGGATGAGGAGCTATCAGGAACGTTTAAAGGCGCATGGGATGACGCAGAGTATGT
CGCGTAAAGGAAACTGCCTGGATAATGCAGTGATGGAAAACTTCTTCGGGACCCTGAAAT
CGGAGTGTTTTTATCTGAGGGAGTTCAGGAGTGTCAGTGCGCTAAGAAAAGCCGTAGAGG
ACTATATCTATTACTACAACAACGAGCGGATAAGCCTGAAATTAAAAGGCCTGAGTCCGG
TAGAGTCCCGAACCCAGGCTCTGAGAGCCGCTTAATATGAACCATCCAACTTTATGGGGT
CAGTCCAGCAGCGCCGCCGGGCAATTCCTGAAGATTGCACATTGTCAGCAGTTTGAGAGA
GGGCATCGCCCTCTCTTTTATTATGGTTCACGCTTGTTGCGCTTTACTGTTTCGGCTCGG
CGACCACGGTGCTTCCCACGCCGCGGTTATTGTACTCCCACATGCGGTTGAAGCCGTTGT
CGTTGAGGTTGCGCTGCAGATTGCCTTTGTCATCGGCGCTGCCGGTGTTGCCGCTGAACG
GGCGGCCGGAGCCTACCGCCGCCGCCCACGGCTGGGCAATATTAAAGCCTTCATTGATAG
CGCTGTCGCGGATCACCACCTGGCCGTTGCTGTTGCCATCGACATCCAGCGCGCGGCCGA
GCTGCGCGACGTTATCCCCGGAGGCGGTGAAGCGGCTGTTGGTCGCCAGGAAGCCGTAGG
TCACGCTCTTCAGAGTAGCCGGCGCGAAGACGTAGGCCTCTTTCTGGGTACGGGAATTCA
CCACGCGGAAATCGGTGTTATCAAACACCACCGCGCCGCGGCCGGAAACGATATCCACAT
CGCCTTCAATGTAGCTGTTGGTCACCAGGGTGCGGGTCTGACGGTTGTCCTGCAGACGGT
TTTGCACGCCGCTGTTGGTCACGAAGAAGGTGTTCTGACGGCCAAGAATATTGACCTTAT
TGATCTGCACCTGGTCGCCATCGCTGCGCAATGCCACCGCCTGGTGGGTACCGGCGTCAA
CGCTGTCGCCGAGGTTGTTGGCGATGGTCAGGTTCTGCAGCTGCAGACCATTATTCTGTG
ACCAGAAGACTGCGGAACACATTACGCCGACGGTCGCCGCGGATTTGCTTTGGCAACTGT
CGAACATATACCACGCCGGTTTACCCGGCATATATTTACCGCCTGGATTGACCAGACGAC
GCCAGGTGTTGCGATCCATCTCGGAATCAATGGCTTCGCTGATTTTCACGTCGATTGGCT
TATCGCCAGTACCATACAGGGTCAGGGCGCCCGGCGCCGCCGGAACGTAGACGGTTCCAG
GGTACTCGCCCGGCATAATCGCGATATACAGACGACGGTTAGAGTGACGGGCAATTGCCG
CATCCACCGCCGCCTGAATGGTGGTATGGGTTACGCCCTGGGTTCCCGCAGGGCCGACGA
TAAAGTCAGGCTGCGCCGGCAGGCTGATGGCAGACGGCGTCCAGGCGGCGGCGTTGGGAG
CCAGCGACTGGAAATAGGCCGCCGGCGTGAAGTTTTTCGCTTCTTCGGCGTTGAGTATGG
GACGCGCGGTAGTGCCCGGTGCAGTCTGCGTTGAGGGCTGTTGATCGGCAGGCGTCGAGC
TACAGGCGGACAGCGTCACGCCGAAGGCCAGCGCCAGCGCCAGACGGGAAACGGAATATG
TGTTCATGTTGCTCCGGGCAAAATTAAGCGTAGTGAAATACCCCGGCTGAGACGCCAGGG
TATAAGTCCTTTAAAACCTGCTGTTTTATACTAACTTGAACGAAACGGGAAGACGTGGAC
GGAAAAACTTACCGTCTTTACGCAACGCGCAGCTCTGCCGGATGGTCTTTAGTCACAAAA
AAATAACATTTCCCTGCGCTATTGTTGACTTTACCGGCGTTATGAAAATAAATGTCTATA
CAACCCATGACAAGTTAAGCGCTATGACTGAAGCCACTTCCGAACTCGTTATCTGGCGAA
ACGGGCGTCTCGCCACCCTGAACCCCGATCACGCTCAACCTTACGGCCTGCTGGAGCGCC
ATGCGCTGCTGGTGCGCGACGGCCGCATCGCGGCGATTGTCGCCGAAGATGACGTCCCCA
GCGGGCGCAGTATCGATCTTGAAGGCCGGTTGGTAACGCCGGGATTAATCGACTGCCACA
CCCATCTCGTCTTCGGCGGCAGCCGGGCCCAGGAGTGGGAGCAGCGGCTGAACGGCGTGT
CGTATCAAACCATCAGCGCCAGCGGCGGCGGCATTAACTCCACCGTGCGCGCCACGCGCG
ACAGCAGCGAAGCTGAACTACTGGCGCTGGCCCAGCCGCGTCTGGAACGCCTGCTGCGTG
AAGGGGTGACCACCCTGGAGATCAAATCCGGCTACGGCCTCGACCTGCCAAACGAACGCA
AAATGCTGCGGGTCGCCCGACAACTGGCCGATCATAATGGCGTGGAACTGTCGGCGACGC
TGCTCTCCGCCCACGCCACGCCGCCGGAATATCAAGGCGATGCTGACGGCTATATTACGC
TGGTCTGCGAGACCATTTTGCCGACGCTGTGGCAGGAGGGACTGTTTGAAAGCGTTGACG
TCTTCTGCGAAAACGTCGGCTTCAGCCCGCAGCAAACTGAGCGCGTCTTTCAGGCGGCGC
AGGCGCTGGGCATTCCGGTAAAAGGCCACGTTGAGCAGCTCTCGTCGCTGGGCGGCGCGC
AGCTGGTGAGCCGCTATCATGGGCTTTCCGCCGACCATATCGAGTATCTGACGGAAGAGG
GCGTGGCGGCGATGCGCGAAAGCGGCACCGTGGCAGCCCTGCTCCCCGGCGCGTTCTACT
TCCTTAATGAAACCCGTAAACCGCCGGTCGAGCTGCTGCGCAAGTACCAGGTGCCGATGG
CGGTGGCGACCGATTTCAACCCCGGCACCAGCCCCTTCGCCAGCCTGCATCTGGCGATGA
ACATGGCCTGCGTTAAGTTTGGCCTGACGCCGGAGGAGGCGTGGGCCGGCGTGACGCGCC
ATGCCGCGCGGGCGCTGGGGCGCCAGGCCAGCCACGGCCAGCTGGCGCCGGGCTTTGTGG
CGAACTTCGCCATCTGGGATGCTGAGCATCCCGTCGAGATGGTGTATGAGCCGGGGCGCA
GTCCGCTCTGGCAGCGTGTGGTACGAGGAGAACTGCAATGATGCTGTGGCAAGCTACCCC
CGCTAACCTTTGGCAAGGTCGCGACGACAGCGCGGAAGCGTCCAATGCGCTGCGCCTGTT
CCAGACCATCGCCCGCGCGGAACGCTTCGCGCCGCAGGAGATGCCCGGCGATATCGCGCT
GCTCGGCTTCGCCTGTGACGAAGGGGTTCGGCGTAACAAGGGGCGTACCGGGGCAGCGGA
CGGCCCGGCGACCCTGCGCCGGGCGTTGGCCAATATGGCCAGCCATCAGGGTCATGACCG
CTGCGTGGATATGGGCACCATCAGCGTCGACGGCGAGCAGTTAGAAGCCGCGCATCAGGC
GCTGCGCGAGGCGGTGGCCGACTGTCAGCGGGCGGGTAAACGCACGCTGGTCCTGGGCGG
CGGCCACGAGACGGCCTTCGGCCACGGCGCTGGGGTACTGGACGCCTTCCCGGGCGAAAA
AGTGGGCATTATTAATCTCGATGCGCATCTGGATCTGCGCTTTGCCGAATGCGCCAGCTC
CGGGACGCCGTTCCGCCAGTTGGCGCTGGAGTGTGACGCGCAGCAGCGCGGTTTTCACTA
TACCTGCATCGGGGTTAGCCGGGCGGCGAACACCCAGGCGCTATGGGATGAAGCGGCGCG
CCGCCAGGTGGCTATCATTGAAGATCTGGAGGTGCTGACAGCCTTCGAAACTCGCGTGTT
GCCGGAGCTTGAGCGCAATATCGCGCAATTCGACCGTCTGTATCTGACTATCGATCTCGA
CGTGCTGCCGGCGCGAGAAATGCCGGCGGTGTCGGCCCCGGCGGCGCTGGGCGTGCCGCT
GGGCACGCTGCTGCGCATCGTTGAGCCGCTGTGCCGCAGCGGTAAGCTGCAGGCGGTGGA
TCTGGTGGAGTTTAACCCGCTGTTTGACATTGACGGTCAGGGCGCTCGCGCGGCGGCCCG
TGTGGCATGGCAAATCGCCCATTGGTGGCGCTAGCGATCCGCGCTATTATTTTCGTTTCG
CCGCTCCGCTTATTACGCATAAGGAAAGCCAGGCCATGTTTGCACAACAACCTCGTTCCG
CGCCCGCGCCTTTCTATGAAAAGGTGAAGCAGGCGATCAGCGAAAAGATCCACAGCGGCG
TCTGGCGACCGCATGACCGTATCCCGTCGGAAGCTGAGCTGGTGGCCCAGTTCGGCTTCA
GCCGGATGACCATCAATCGCGCGCTGCGCGAGCTGACGGACGAAGGCCTGCTGGTCAGGT
TGCAAGGGGTGGGAACCTTTGTCGCCGAGCCGAAAGGGCAGTCGGCGCTGTTCGAGGTGC
GCAGTATTGCCGCAGAAATTGCCGCCCGTCACCATCAGCACCGCTGTGAGGTACTCCTGC
TTGAGGAGACCCGGGCGGATCATATTCAGGCGACGGCGCTCAGCGTCCCGGAAGGCACCC
GCATCTTTCACTCGCTGATGGTGCATTACGAAAACGAGGTGCCGGTGCAAATCGAAGATC
GCTGCGTCAATGCCGCAGTGGTCCCGGACTATCTGCATCAGGACTACACCGCCACCACGC
CCCATGATTACCTGTCGCTGATCGCGCCGTTAACCGAAGGTGAACATATTGTTGAAGCGG
TGCAGGCCACGGCGGAAGAGTGCGCGCTGCTGCATATTCACGCCCACGATCCGTGCCTGC
TGATCCGTCGTCGCACCTGGTCGACAACCCACATCGTCTCCCACGCGCGCCTGCTGTTCC
CCGGTAGCCGATATCGTCTGCAGGGGCGCTTTGGCTCCTGATCCACGCTGGCGTCAGCAA
AACGTGATTGCTGACGCAATATAACAAAATTGTATCATTTCTGTTAAATCCTGGCTTGCG
CATGCTTGTATAGACAAGTATATGTATCTACGTAAACAACGTTCATTGTCAGGAGAAACC
CCGATGTCGCAAAGCAAATATCGCCAGCTGGACGTCCGTGCGCCAAGAGGCACGACGCTG
ACCGCGAAGAGCTGGCTGACCGAAGCCCCGCTGCGTATGTTAATGAATAATCTTGATCCC
GATGTCGCCGAAAACCCGCACGAGCTGGTGGTCTATGGCGGTATTGGTCGCGCAGCGCGC
AACTGGGAATGCTATGACGCTATCGTGAAGGCGCTGAAGAACCTGGAGAGCGATGAAACC
CTGCTGGTGCAGTCCGGGAAGCCGGTGGGCGTATTCAAAACCCATGAAAACTCACCGCGC
GTGCTGATCGCCAACTCCAACCTGGTCCCGCACTGGGCCACCTGGGAACACTTTAACGAG
CTGGATGCCAAAGGGCTGGCGATGTACGGCCAGATGACCGCCGGCAGCTGGATCTACATC
GGCAGCCAGGGCATCGTGCAGGGTACCTACGAAACCTTCGTCGAAGCCGGTCGCCAGCAC
TACCAGGGCAGCCTGAAAGGCCGCTGGGTATTAACCGCCGGTCTGGGCGGCATGGGCGGC
GCGCAGCCGCTGGCCGCGACGCTGGCCGGCGCCTGCTCGCTGAACATCGAATGTCAGCAG
AGCCGCATCGATTTCCGTCTGCGTACCCGCTACGTGGATGAGCAAGCGACCTCGCTGGAT
GACGCCCTGGCGCGCATCAAAAAATACACCGCCGAAGGGCGGGCCATCTCTATCGCGCTG
TGCGGCAACGCCGCGGAGATCGTACCGGAGCTGGTGAAGCGCGGCGTGCGCCCGGATATG
GTCACCGACCAGACCAGCGCCCACGACCCGCTGCATGGCTATCTGCCGAAAGGCTGGAGC
TGGGAAGAGTATCAGCAGAAAGCCGAATCCGACCCGCAGGGCACTATTCTGGCGGCGAAA
CGCTCGATGGCCGCTCACGTGCAGGCGATGCTGGCCTTCCATGAGATGGGGGTCCCAACC
TTCGACTACGGCAACAACATCCGCCAGATGGCGCAGGAAGTGGGCGTCAGCAACGCCTTC
GATTTCCCGGGCTTCGTGCCGGCCTATATCCGCCCGCTGTTCTGCCGCGGTATCGGCCCG
TTCCGCTGGGTAGCGCTGTCCGGCGATCCGCAGGATATCTACAAAACCGACGCGAAAGTG
AAAGAGATCATCAAAGATGATCAGCATCTGCACCACTGGCTGGATATGGCGCGCGAGCGC
ATCAGCTTCCAGGGACTGCCGGCGCGTATCTGCTGGGTCGGTCTGGAGTGGCGGCAAAAG
CTCGGTCTGGCGTTTAACGAAATGGTGCGCAGCGGCGAAGTCTCCGCGCCGATCGTCATT
GGCCGGGATCACCTTGACTCCGGCTCCGTCGCCAGCCCGAACCGCGAAACCGAAGCGATG
CGCGATGGTTCTGATGCGGTCTCCGACTGGCCGCTGCTCAACGCCCTGCTCAATACCGCC
AGCGGCGCGACCTGGGTGTCGCTGCACCACGGCGGCGGGGTAGGCATGGGCTTCTCGCAA
CACTCCGGGATGGTTATCGTCTGCGATGGTACCGATGAAGCGGCGGCGCGTATCGCCCGC
GTCCTGCACAACGACCCGGCCACCGGCGTGATGCGTCATGCCGACGCGGGGTATGAGATT
GCCATTGAATGCGCAGCAGAACAGGGTCTGAATCTTCCGATGGTGGCGGCAACGCAGGGG
AACGCTAAATGAAATCTTTAACTTTGATCCCGGGTCAACTCAGCCTGTCGCAGCTCCGCG
ACGTTTACAGCCACCCGGTAAATATTACCCTCGACAGCGGCGCGTTTGCCGCCATTGACG
AGAGCGTGGCCTGCGTCAACGCCATCCTTGCCGAAGGGCGTACCGCCTACGGCATCAACA
CCGGTTTTGGCCTGCTGGCGCAAACCCGTATCTCGACGGAAGATCTGGAGAACCTGCAGC
GTTCGCTGGTGCTGTCCCATGCGGCGGGCGTTGGCGAGCCGCTGGACGATGATCTGGCGC
GGCTGATTATGGTGCTGAAGATTAACAGCCTGTCCCGCGGTTTCTCCGGGATCCGCCTGA
GCGTGATCCAGGCGCTGATTGGCCTGGTGAATGCCGGCGTGACGCCGTGGATCCCGGCCA
AAGGCTCCGTCGGCGCTTCCGGCGACCTCGCGCCGCTGGCGCATATGTCGCTGACCCTGC
TCGGAGAAGGTAAAGCGCGGGTACGCGGCGGCGAATGGCTGCCGGCCACCGAAGCGCTGC
GTCAGGTGGGGCTGGAGCCGATTACCCTGGCGGCGAAAGAGGGGCTGGCGCTACTCAACG
GCACCCAGGCCTCGACCGCTTTTGCCCTGCGCGGTCTGTTCGAAGCCGAGGATCTGTTCG
CCTCCGCGGTCGTCTGCGGGGCGTTAACCACCGAAGCGGCGCTGGGCTCACGTCGTCCGT
TTGATGCGCGCATCCATGAAGTGCGCGGCCAGCGCGGGCAGATTGATGCGGCGGCGCTGT
ATCGCCACCTGCTGACCGAAGATAGCGCGATCTCGCAGTCGCACCATAACTGCAGCAAGG
TGCAGGACCCGTACTCCCTGCGCTGCCAGCCGCAGGTGATGGGCGCCTGCCTGACGCAGA
TCCGCCAGGCGGCTGAGGTGCTGCTGGCTGAAGCCAACGCGGTCTCCGATAACCCGCTGG
TCTTTGCCGCCGAAAATGACGTCATCTCCGGCGGTAACTTCCATGCCGAACCGGTGGCGA
TGGCCGCGGATAATATCGCGCTGGCGATCGCCGAAATCGGCTCGCTCTCCGAGCGCCGCA
TCGCGCTGATGATGGACAGCCATATGTCGCAGCTGCCGCCGTTCCTCGTCAAAAATGGCG
GCGTCAACTCCGGGTTTATGATTGCCCAGGTCACGGCGGCGGCCTTAGCCAGTGAAAACA
AAGCGCTGTCGCACCCGCATAGCGTTGACAGCCTGCCCACCTCCGCGAACCAGGAAGACC
ATGTTTCCATGGCGCCGGCTGCCGGTCGCCGCCTGTGGGCGATGGCCGAGAACACCCGCG
GGGTGCTGGCCGTTGAGTGGCTGGCGGCGGCGCAGGGGCTGGATATGCGCGAAGGACTGA
CCACCAGTCCGCTGCTGGAAGAGGCGCGTCACTTGCTGCGCGAACGCGTGCCGCACTATA
CGCAGGATCGCTACTTCGCCCCGGATATCGATAACGCCATTGCGCTTCTGGCGGCCCGTC
ACCTGACGCGTCTGCTGCCTGCCGTACTGCATTAATCACCGTTGTTCTCTGTACCCGCGT
CGGGGGAAGTCATTCCCCCGACCGCCCTACACCGCATATTTGTCGTCATATAAAAAAATC
AGGACACCTGTATATGCAACAACAACACAAGCCACATCTGCTGCGCGGGCTCAATGCCCG
ACACATTCGGTTTATTGCGCTCGGCTCCGCTATCGGCACCGGGCTGTTCTATGGCTCGGC
CTCAGCCATCAAAGCGGCGGGCCCGGCGGTGCTGCTGGCCTATCTGATTGGCGGCGCGGC
GGTGTTTATCGTCATGCGCGCGCTGGGCGAGATGGCGGTGCGCAACCCGGTTTCCGGCTC
CTTCGGCAGCTATGCCCGCCAGTATCTCGGGCCACTGGCCGGGTTTATTACCGGCTGGAC
CTACACCTTTGAAATGGTGATCGTCGCCCTGGCCGACGTCACCGCCTTCGGCATCTATAT
GGGATTGTGGTACCCCGATGTGCCGCGCTGGATCTGGATCCTCAGCATCATTTTCTTTAT
CGGCGCGATGAACCTGTGCAACGTGCGGGTATTTGGCGAGATGGAGTTCTGGCTGTCTCT
GGTGAAGGTGGTGGCGATTATCGCCATGATGCTGGCGGGGGCGGGGATCATCTTCTTTGG
CTTTGGCCACAGCTTCCCGGCCACCGGGCTGGAAAACCTCTGGAGCCACGGCGGCTTTGC
CCCTAACGGCTGGCAGGGCGTTATCGCCTCGCTTGGCATCGTGATGTTCGCCTTCGGCGG
GGTGGAGATTATCGGCGTCACCGCCGCGGAAGCGAAGGAGCCTAAGAAGGTGATCCCGCA
GGCCATCAATACCATTCCGCTGCGCATTATCCTGTTCTACGTCTGCACCCTGGCGGTACT
GATGGCGATCTTCCCGTGGAACAGCTTTGGCGAACAGGGGAGTCCGTTTGTGCTTATTTT
CGACGGTCTGGGGATCCCGGCGGCGGCGACCATCCTTAACATCATCGTGATCAGCGCCAG
CATCTCGGCGATTAACAGCGATATTTTTGGCGCCGGACGCATGATGTACGGCATGTCGAA
AGAGGGGCTGGCGCCGAAAAGCTTCCAGCGCATCGCCAGCAACGGTGTGCCCTGGATGAC
GGTGGTGGTCATGGGCGGCGCGCTGCTGGCGGCGGTGGTATTGAACTATCTGATCCCCGA
GCAGGTATTTGTGCTAATTGCTTCGCTGGCGGCATTCGCCACGGTATGGGTGTGGCTGAT
GATTCTGCTATCCCATTTTGCCATGCGCCGCGGTTTGTCTGCCGAAGAGCGCAGCCAGAT
CGCCTTTCCCATTCCGTTCTGGCCGGTTGCGCCGCTGTTGACGCTACTGTTTATGGGGCT
GGTCATCGCCGTACTAGGGATGTTTGCCGAAACGCGGATGGCGCTGATCGCCGGCCTGGT
CTGGCTCGGGCTGCTGACGGTGGTGTGGTATGCGCGGGTGCGTAAAACGGCGCTGCAGGT
AGTCACTGAACAGTAAGGCCAATTTCCCCGGTGGCGCTGCGCTTACCGGGGCTACAAATG
GCACGGACCGTAGGCCGGGCAAGGCGTCAGCCGCCGCCCGGCATAAAAGCGGCTCCGTGC
CCGCGGCAATCGCCCGGCGGCGCTGCGCTAGCATGGGCGTGGGGGTAGTGTAGGTTGGGT
AAGCGCAGCGCCACCCGAAAAACAAATGGCGCCGCGGGTACCCCGGATAAGGCGCAAGCC
GCTATCCGGGGAAGATTAACTGAACAGGGCGGTGATGGAGGCGCTGGCGAGGGAATGGAA
ATGGACGTTAAAGCCGACCATCGCGCCGCTGGCCTCAGCATCCACCTCAATTTTCTCGAC
GTCCAGGGCGTGGACGGTGAAGATATAGCGGTGGGTTTCGCCCTTCGGCGGCGCCGCGCC
GCCGTAGCCTGCCTTACCAAAATCGGTGCGGGTCTGAACGGCCTCTTCCGGCAGCTCCGC
CTGACCGGAACCGGCCCCTTGCGGCAGGACGCGGGTATCGGCCGGCAGGTTAGCGACCAC
CCAGTGCCACCAGCCGGAGCCGGTCGGCGCATCCGGATCGTAGCAGGTCACCACAAAGCT
TTTGGTTCCCGCGGGCACATCATCCCACATCAGATGCGGCGAAATATTGTCGCCATCGTA
GCCCATGCCGTTGAAGACGTGACGATTAGGCAGCTTACCGCCGTCCTGGAGATCGTGACT
GATCAGTTTCATGCTTCATCCTCATTGATAATGCGCTGATTAACAAAGAAGTGTAGCCTT
CCCGACGACGCAATTCCGCTATTTATTCGCTAAAAAATGTTTCGTCCTGCACTGCCTGGT
TGACCGCACGGGTCAGGCGGGTCAGCTGCTCGGGCGTGATGATGTACGGCGGCATCAGAT
AAATCAGCCGGCCAAACGGACGGATCCAGACTCCCTGCTCGACGAAAAAGCGCTGCAGGG
CGGCCATGTTGACCGGGCGACGGGTTTCAACCACGCCAATAGCGCCCAGCACGCGGACGT
CCGCGACCAGCGCAGATCCCCGCGCCGGGGCCAGTTCGCCCTGCAGCTGGGCTTCAATCG
CCGCCACCTGCGGCTGCCATTCGCCGCTCTCCAGCAGGCGCAGGCTTTCGCCGGCCACCG
CGCAGGCCAGCGGATTGCCCATAAAGGTGGGGCCGTGCATAAAGCAACCGGCTTCGCCAT
TGCTAATGGTTTCAGCAACCGTTCGGGTGGTGATGGCGGCGGAAAGGGTCATGGTGCCGC
CGGTCAGCGCTTTGCCCAGACACAGAATGTCGGCGGTAATCCCGGCGTGTTCACAAGCGA
ACAGCTTGCCGGTGCGTCCAAAGCCGGTGGCAATCTCATCGGCGATCAGCAGTATCCCTT
CCCGGTCGCACATTTTACGCACCCGCTTCAGCCACTCCGGATGGTACATCCGCATGCCGC
CCGCCCCCTGGACGATAGGTTCGAGGATCACCGCGGCGATTTCATGACGATGCGCGGCCA
TCAGGCGGGCAAACGGCACCATATCCATCTCGTCCCACTCGCCGTCAAAGCGGCTTTGCG
GCGCGGGGGCGAACAGGTTATCCGGCAGGTAGCCCTGCCACAGGCTGTGCATCGAGTTCT
GCGGATCGCAGACCGACATCGCTCCGAAGGTATCCCCGTGATAGCCGTTGCGGAAGGTCA
GAAAACGACGACGTGGTTCGCCTTTAGCCTGCCAGTACTGCAGCGCCATTTTCATCGCCA
CCTCTACCGCCACTGAACCGGAGTCGGCGAGGAAAACGCACTCCAGCGAGGCCGGGGTCA
TCGCCACCAGCTGACGGCATAGCGCAACTGCCGGCGGATGGGTGATCCCGCCGAACATCA
CGTGCGACATTTGGTCAATTTGCCCCTTCAGCGCCGCATTGAGGCGTGGGTGATTGTAGC
CGTGGATCGCCGCCCACCAGGAAGACATACCGTCAACCAACTGTTCGCCGCCGGCGAGGG
ACAGCTCGCAACCGTGGGCGGACACCACCGGGTAGACCGGCAGGGGGGAAGTCATAGAGG
TGTAGGGGTGCCAGATGTGGCGCCGATCGAAAGCGAGATCGTCCAGTGTCATAAGCGACT
TGTAAACCATTTTGAAAACATTTAGGTTTACAAGTCTACACTGAACTTACTTACAATGAA
ACGTACACAAAATATTTCGCGCAGCATCGAGGCGGCAAGCGAGAACATCCCCAGGAGCAT
AGTTCACTATGTAACTGGGAGGCGCGAGTGCCGCCAACAAAGAGGCTGTGTGAAATAGGA
AGTGTACGACCTTTTGGAGGGGAAAATGGCTCACCAACCTCGCTGGACAATGTCGCAAGT
AACGGAATTATTTAATAAACCGCTGATCGATCTGCTATTCGAAGCACAGCAAATCCATCG
TCAACACTTTGATCCGCGCCAGGTGCAGGTCAGCACCCTGCTGTCGATCAAAACCGGCGC
CTGCCCGGAAGATTGTAAATATTGCCCGCAGAGCGCACGCTACAAAACCGGCCTCGAAGC
CGAGCGCCTGATGGAGGTTGAGCAGGTGCTGGAATCAGCGCGCCAGGCGAAAAACGCCGG
CTCCACCCGCTTCTGCATGGGCGCGGCGTGGAAAAACCCCAATGACCGCGATATGCCTTA
CCTGGAGCAGATGGTGAAAGGGGTGAAGGCGCTGGGGCTGGAGTCCTGTATGACGCTCGG
CACCCTGACCGACAGTCAGGCACAGCGCCTGGCCGAAGCGGGCCTCGATTACTACAACCA
CAACCTTGATACCTCGCCGGAATTTTACGGCAACATCATCACCACCCGTACCTACCAGGA
GCGCCTGGATACGCTGGACAAAGTGCGTGATGCTGGGATCAAAGTCTGCTCCGGCGGCAT
CGTCGGACTGGGAGAGAGCGTAAAAGATCGCGCCGGACTGCTGCTGCAACTGGCTAATCT
GCCGACGCCGCCGGAGAGCGTGCCGATCAACATGTTGGTGAAGGTCAAGGGCACGCCGCT
GGCGGATAACGACGACGTCGACGCTTTCGATTTCATCCGCACTATCGCCATCGCGCGCAT
CATGATGCCCACCTCCTACGTGCGTCTCTCCGCCGGCCGCGAGCAGATGAACGAGCAGAC
CCAGGCGATGTGCTTTATGGCCGGGGCGAACTCGATTTTCTACGGCTGCAAGCTGCTGAC
CACGCCGAACCCGGAAGAGGACAAAGACCTGCAGCTGTTCCGCAAGCTGGGGATCAACCC
GCAGCAGACGGCGGTGCTGGAAGGCGACAATGAGCAGCAGCAGCGTCTGGAGCAGGCCTT
ACTCACCCCGGACACTGAGGAATATTACAACGCGGCGGCGCTATGAGCTGGCAGGAGCGA
ATCGATCGGGCGCTGGACGAGCGGCGGGCGGCGGAAGCTTTTCGCCGCCGCCTGCCGGTG
ACGCACGGCGCCGGGCGCTGGCTGGAGCGGGAAGGGGAGCGCTGGCTTAACTTCTCCAGC
AATGACTATCTGGGCCTGAGTCAGCATCCGGCGATTATCGCCGCCTGGCAACAGGGGGCC
ACGCGCTATGGCGTCGGCGCCGGCGGCTCGGGCCACGTGAGCGGCTATAGCGAAGCCCAC
CGCGCGCTGGAAGAGGCGCTCGCCGACTGGCTGGGCTATCCGCGCGCATTGCTGTTTATC
TCCGGCTTTGCCGCGAATCAGGCGCTGATCGCCGCCCTGGTGGAGAAAGACGATCGGATT
GTCGCCGACCGTCTGAGCCACGCCTCTCTGCTGGAGGCGGCGAGCCTCAGCCCGGCGCAG
CTGCGGCGCTTTACCCACAACGATCCGCAGCAGCTCGCGCAACTGCTGGCTAAGCCGCTG
GCGGGCGAACAGTTGGCGGTCACTGAAGGCATTTTCAGCATGGACGGCGACAGCGCGCCG
CTGGCGGCCATTCACGCCGCGACGCAGGCCGCAGGGGCAGTGTTGCTGGTGGATGACGCC
CACGGTGTTGGCGTGGTCGGCGACGAAGGACGCGGGAGCTGCGCCGCGCAGGCGGTGCGC
CCTGAGCTGCTGGTGGTTACCTTCGGCAAGGCCTTCGGCGTCAGCGGCGCGGCGGTGCTG
TGCGACGAAGCAATGGCCGATTATCTGCTGCAGTTTGCCCGTCATCTGATCTACAGCACC
GCGATGCCGCCCGCCCAGGCGGTGGCGCTGAGCGCTGCCCTGGGGATCATTCGCAGCGAT
GAAGGGCAGCAGCGTCGCGACATCCTGGCCGCCCGCATCCGTCAGTTCCGTGAGGGGATG
GGCGAGGTGTCGCTGGGGTTGACCGACTCCGTCAGCGCGATCCAGCCGCTGATCGTCGGC
GACAACGCCCGGGCGCTGAACCTGGCCTGCCGTCTACGCGACGCGGGCTGCTGGGCAACG
GCGATCCGTCCACCGACGGTGCCGGTCGGCAGTGCGCGTTTGCGCCTGACCCTGACAGCC
GCCCATCATGCTGAAGACATTAACCGTTTACTGGAGGTGCTGCATGGCCACAGTGAATAA
GCAGGCGGTGGCCGCGGCGTTTGGCCGGGCGGCCAGCGGCTATACGCAACATGATGAACT
GCAGCGGCGCTGCGCCGATCTACTGCTGCGCCAGCTGGCGCGCCGCGATTTTGCGCAGGT
GCTGGATGCCGGCTGCGGCCCCGGCAGTATGAGTCGCTATTGGCGTGAGGCGGGCAGCGT
GGTGACCGCGCTGGATCTCTCCGCCGGGATGCTCGCCCAGGCGCAGCGTAACGACGCCGC
GCAGCATTATCTGTTGGGGGATATTGAGGCGCTGCCGCTGCCGGACGCCTGCGTCGATCT
GGCGTGGAGCAATCTGGCGGTGCAGTGGTGCGACGATCTACGGGCGGCAATTGGCGAGCT
GTACCGGGTGGCGCGTCCCGGCGGCAGAGTGGCGTTTAGCACGCTGCTCGCCGACTCGCT
GCCGGAGCTCAATCAGGCGTGGCAGGCCATCGACGACCGGCCGCATGCCAACCGTTTCCT
TAGCGAAGCGGCGGTGCGCGCGGCGCTTAGCGGCCTGCGCGCGACCGGCGAGGTTCATCA
GATTAGCCTGCCGTTCGCCGATGCGCTGAGCGCTATGCGCTCGCTGAAGGGCATCGGCGC
CACCCATTTGCACCAGGGGCGGACCGCCGCCCCGCTTGGCCGCGGCAAACTGCGCGAGCT
GCAGCTGGCCTGGCCGCAGCGGCAGGGCATCTGCCCGCTGACGTATTCTCTTTTTACAGG
AGTCATTGAGCGTGACTAAACGTTTTTTTGTCACCGGGACCGATACTGAAGTCGGTAAAA
CCATCGCCAGCAGCGCCCTGCTGCAGGCGGCGAATCTGCTGGGTTTTCACACTGCCGGCT
ATAAGCCGGTGGCCTCCGGTAGCGAGCTTACCGGCGATGGGCTGCGTAATGAAGATGCGC
TGGCGCTGCAGCGTCATAGTCGGGTCGCATTGCGTTACGACCAGGTGAACCCCTATACCT
TCGCCGAGCCGACCTCCCCGCACATCATCAGCGCCGACGAAGGGCGGCCGATCGCCGCGG
CCAGGCTCTCCAGCGGGCTGCGTGAGCTGGAAGGTCTCGCCGACTGGGTGTTGGTGGAAG
GCGCCGGCGGCTGGTTTACGCCGCTCTCGGATTCCCTGACCTTCGCCGACTGGGCGCAGG
CGGAACAGCTGCCGGTCATTCTGGTGGTGGGCGTTAAGCTCGGCTGTATCAACCACGCAA
TGCTTACCGCTCAGGCGGTACGCCAGGCGGGACTACCGCTGGCGGGGTGGATCGCCAATG
ACGTACAGCCGCCGGGCAAGCGCCACGCCGAATATCTGGCGACGCTGAAAAACCGACTGG
CCGCGCCGTTCCTCGGCGAAATACCGTGGCTTGCCGATATCGCGCAGCGCGACGATCTCG
GCCAGTATCTGGACCTCAGGGCGCTGGATCCGGCGTTATCCACTGCGCCAGCAGCGGCTC
ATCCAGCGCCATAATATCGCCTTCGGCGACGTTACGGCCCCGGTGCAAGACACAGAAGCG
ATCCGCCACCCGGCGGATAAAGGGCAGGTGCTGCTCGGCGAGCAGCACCGTCAGGCCGAT
ATCGCGATTTAACCGCAGCAGCAGATCCGCCAGCTTTTGCAGGCAGCGCGGCCCTCTGCC
GCGCGAGGGTTCATCAAGGATCAGCAGCCGCGGCTGGACGATCAGCGCCCTGGCCAGCGC
CAGCTGGTACTGATCGTCGTCGCTCAGCGAGGCGCCTTTGCGCTGCCGTAGGGCATAGAG
CTCGGGAAAATGCTCATAAATCTCGCCGCCGCTGGCGTTAGCCCCGGGTTTCCCGGCCGC
CAGGGCGATGTGCAGGTTCTCTTCCACGCTGAGTTGGGAAAAAATGCGTTTATCTTGTGG
CACGTAGCCGATACCAATGGCGCTGCGCGATTGAGCGGACAGGGGGGTGAGATCCTGCGG
CGGGGCGCCAATGTCATGCCAGGTCATCCGGCCGCTAGCCACCGGCAGGTGGCCAGCAAT
GCAGTTAACCAGGGTGGTTTTTCCCATGCCCTCGCGTCCCAGTACGCCAATGCACTCTCC
CGGGCGTAGTACTAGATCGACATTCCACAGCGAATGCTGGTTGCCGTAAAAGTGATTTAC
TGCCTGTAAATTCAACATGGACGTTTTCTCCTTATCCTGGCGTCAGGGCGACAGAAAGAT
GCTGCAAAACTCTTGCCAGGAAAAAGAACGCTCGGAAAAAAGCGCTAAACGCCGATACCA
TCGGGCCTCGTCAGCGCCGGGGCTGCACTTTTCCGGTGCCCGACGCTAAAGGGTGGTGCA
AAAAGCAGCAAAAATCGAGCGGCTTTAAGCGGATAGTTATCAAAAATAGTTCGATAAAAA
TTTTTCGCCACGCGGTTGACCGCAAAAGGCGACAGGCGCCGGGCGGCGGTGGTCTTGGGC
TGCGGACAGTTATCCACTATTCCTGTGGATAACCTTGTGTATTAGAGTTAGAAAACCTGC
GGCAAGCTAGAGCGTACGCGGCTTGCGGCTGAATTGGCGCGAAAGGCGTCTTTTCTTTAA
AGATCTTAAATATCAGCTTGTTAGATAAAATCAATGGGTGTAAGAAAAGCGTCATCTGCT
GCCATAAAAGTTTAATCCGTCCGCTTGACAAATGTTAAAAGGTAAAATTTTCTGGGGATA
ACCCTGGCGGCCGGAGGATTATTCCGTCTGACGCGCGTTTTGCACCCAGCTTGCTAGCCA
ATAAGACCCTTTTGTGGCGTTATCATAAGTACGTACTGTTTAAATATCCAGTATAATTTA
TTGGCAAAAAACGGTCCGGGGGGTAGAATTAAACACCGGCCGCTAATTCTTTTTTCAGGT
TCTGATTGATGAGTAAATCGTTTGTACTGCATTCCGCCTTTCGCCCCTCCGGAGACCAAC
CGGAAGCCATCCGCCGCCTGGAAGAGGGGCTGGAGGATGGGCTTGCGCATCAGACGCTAC
TGGGGGTTACCGGCTCCGGTAAAACCTTTACCATCGCCAACGTGATTGCCGACCTACAGC
GGCCGACGATGGTGCTGGCGCCAAACAAAACCCTGGCGGCTCAGCTCTACGGCGAGATGA
AAGAGTTTTTCCCGGAGAATGCCGTCGAGTATTTCGTCTCCTACTACGATTACTATCAGC
CGGAAGCCTACGTTCCCAGCTCAGATACCTTCATTGAGAAGGACGCCTCGGTAAACGAAC
ATATTGAGCAGATGCGTCTGTCGGCCACCAAAGCGCTGCTCGAGCGGCGCGACGTAGTGG
TGGTGGCGTCAGTCTCGGCGATCTACGGCCTCGGCGACCCGGACCTGTATCTGAAAATGA
TGTTGCATCTGACGGTCGGTATGCTGATTGACCAGCGGGCGATCCTGCGTCGTCTGGCCG
AACTGCAGTATACCCGCAACGATCAGGCCTTCCAGCGCGGCACTTTTCGCGTGCGCGGCG
AGGTGATCGACGTCTTCCCGGCGGAATCCGACGATATCGCCCTGCGCATTGAGCTGTTTG
ACGAAGAGGTCGAGCGTCTGTCGCTATTCGACCCGCTCACCGGCCACGTCGAAGGGACGG
TGCCGCGCTATACCATTTATCCCAAGACCCACTACGTAACGCCGCGGGAGCGCATCGTCC
AGGCGATGGAAGAGATCAAGCTTGAGCTGGCGGAGCGGCGCAAGGTGCTGCTGGCCAACA
ACAAGCTGCTGGAAGAGCAGCGCTTAACCCAGCGTACCCAGTTTGACCTCGAAATGATGA
ACGAGCTGGGTTACTGCTCGGGCATTGAAAACTACTCGCGCTTTCTCTCCGGGCGCGGAC
CCGGCGAGCCGCCGCCGACCCTGTTCGACTATCTGCCGGCGGATGGCCTGCTGGTGATTG
ACGAATCCCACGTCACGGTGCCGCAGATCGGCGGTATGTACCGGGGCGACCGGGCGCGCA
AAGAGACGCTGGTGGAATACGGTTTCCGCCTGCCGTCGGCGCTGGATAACCGGCCGATGA
AGTTTGAAGAATTCGAAGCGCTGGCGCCGCAAACCATCTATGTGTCGGCGACTCCGGGCG
CCTATGAGCTGGATAAATCCGGCGGCGAGGTTGTGGATCAGGTGGTGCGGCCGACCGGTC
TGCTTGACCCAATCATCGAAGTGCGCCCGGTGGCGACTCAGGTCGACGATCTGCTGTCAG
AGATCCGCCTGCGCACGGCCATCAACGAGCGCGTGCTGGTCACCACTCTCACCAAGCGGA
TGGCGGAGGACTTAACCGAGTACCTTGAGGAGCACGGCGAGCGCGTGCGCTATCTGCACT
CGGATATCGACACCGTCGAGCGCATGGAAATCATCCGCGACCTGCGTCTTGGCGAGTTTG
ACGTGCTGGTGGGGATCAACCTGCTGCGTGAGGGGCTGGATATGCCTGAGGTGTCGTTGG
TGGCGATCCTGGATGCGGATAAAGAGGGCTTCCTGCGTTCTGAACGCTCGCTGATCCAGA
CCATCGGCCGCGCGGCGCGCAACGTCAACGGCAAGGCCATCCTCTACGGCGATAAGATCA
CCCCCTCCATGGCCAAAGCCATTGGCGAGACCGAGCGTCGACGGGAGAAACAGCAGCGCT
ACAACGAAGAGCACGGCATCGTGCCGCAGGGGCTCAATAAGAAAGTGGTGGATATCCTGC
AGCTGGGCCAGGGCCTGGCGAAAACCAAAGCCAAAGGGCGCGGTAAAGCGAAGGCCGTTG
AGCCTGCCGGGCTTAGCGCTGTGGATATGACGCCAAAAGCGCTGCAGCAGAAAATCCACG
AGCTGGAAGGGCAGATGATGCAGCACGCGCAGAACCTCGAGTTTGAGGAGGCGGCGCAAA
TACGCGACCAGCTGCATCAGCTACGCGAGCTGTTTATCGCCGCCTCCTGATTCTGGGCGC
AGACTGGCGGAGTGGACGTGCGGGGTATAGTGAAGGCGCGCTTCTCTTATCGTCCTGCTT
GCCAGATAACAAACATTTGAGAAGAAAAAAGGCCGCGTTGCGGCCTTCTTAATGTTTGCT
TAATCTCGCCAGGCGACACTATCTTCAACCTGATGAGGATAGCGCCCATGCAAAAAATTA
ACTTCCGTGAATATCTGGCGGTCGCCACCGCCCTGGTCATTATTGTTGCCTTCTTCCATC
AATGGGTGCTGACGTTCTGACCCCCGCGCTGCGGGAATAGCACCCACGCGCGGACCCCTG
GCCCTGGCTGTCGGTTATGCAAAAAAAACTGGGCGTCATGCAGCTGAGCGATGCGCGTGA
CGATGCTCAGTCCGAGGCCAATGCCGCCGTAGCGACTGTCCATGCGCACGAAGGCTTTAC
TGAGTTCGCCGCTTTTCGCCTCATCGATCCCCGGCCCTTCATCTTCCACCGCCATCACCG
GCATCAGGCCCGCTTTCACCGACACGCGGATCGTCGACCCTTCAGGGCTGTAGCGGTGAG
CATTCTCCACCAGATTGCGCAGGATCACGCCGATTAACGTCGCATCGCCAGAGACGACGG
CCTCGTTTTCGATATCCGTCAGCAGCAGCCGCTGCTGACGCTGCGCCAGCATAGCCTCCA
GTTCGTCCTGCAGCGGTTTTACCACGTCATCCAGCAACAGCACCTGCTGGTAGCTGCCGG
CGGAGAAGGACTGGCCGACGCGCGCCAGCTGCAGCAGCTGGGAAATGCTGGTGGTCATCT
GATCGAGACGCTGGATCAGCGGGTCGACGCCCATGCCATGCACTTTCGCCAGCAGCTCAA
GGTGCAGCCGCAGCCCGGCCAGCGGGGTGCGTAGCTCATGCGCCACGTCGGCGGTAAACA
GCCGCTCGCGGTCGAGGGTCAGATTGAGGCGGGAAACCAACTGATTCAGGGCGGTGGTCA
CCGCCGTGACTTCGGGCACCGATTCGCTGAGTACGATAGGAGTGAGGTTGTCCGGCGTGC
GGTTCTCCAGTTCGCTTTGCAGTCGTGAAAGCGGGCGGGTGATCTTGCGCACCGCCAGCA
TGCTGATATACAGCGCCAGGCCAACGATCAGCAGGCTCGGCACCAGCAGGCTGGCAACCG
CTTCCCGTACCTCATGCTCCACATGTTTCTGGTTGTTGTGCCCTTCGATGGCGCTGGCCA
CCAGCAGCTGGATCTGCTCTTTGCTCTCATGCCATAGCCAGAAGACGCTTATCAGCTGGC
AGACCACCAGGATGGCGCCGATGGTCAGCAGCAGCCGGTGGCGCATGGTCCAGGTTTCAG
TTGCAAACAGAGCCATGGTCTATTCCGTGTCGATGTTGTTAGCCAGCATATAGCCAAAGC
CCCGGACGGTGCGGATCCGCGATTTGCCAATCTTTTCGCGTAGGTTGTGAATATGCACTT
CCAGGGTATTGGTCGCCGGCTCGTTGTCCCAGCTGTAAATGTCGTTGTAGAGGATCTCGC
GATGCACCGGGCTACCGGCTTTCATCATCAGCCGCGACAGCAGGGCATACTCTTTCGGCG
TAAGATCCAGCGCCGTTTCACCCAGCCACACCAGGCGGCGAGTGACGTTAAGGCGCAGAT
TGCCGACGCTGATTTCATTATCGCCCTGGTTGTTATGCCGGCGGAGCAGGGCGCGAATGC
GCGCATTGAGTTCCTCCAGGGCAAAGGGTTTTACCAGGTAGTCATCCGCCCCGGTATCGA
GACCGCTAATGCGATCCTCAAGCGTATCGCGGGCGGTGAGGATCAGCACCGGCTGGGTCA
TTTTCTCCCGCCGCATGCGGGAGAGAAAATGCAGCCCGTCTTCATCCGGCAGGCCGAGAT
CCAGCACGATCAGGCTGTAATGATTGCTGGCCAGCGATAGCGCGGCTTCGTGCGCGGTGG
AGACGCCGTCGCACACGTATCCTTCACTTTGCATCGCCAGAATTAACCCCTGCAACAGCA
GCGCATCGTCTTCAATGACTAAGATTTTCATCAACCAGCCTCTCTACATGGCGTTAAGAT
ATCATCTGCCGCCTGGTACTCGCGGGTGCTGACGCCGAGCAGGCCGAGCAGGGTGGAGAA
CAGATTATCCTGCGAGTAATTCTCTTTTTGCGCCCGCTGCTGCAGACAGTGCGCGGAAAT
GCCGTAGCGCTGCTGGTAGTCGGCGGAGAGCCACAGCGCCATCGGCACATGTTTCTGCGT
ATCCGGCGCGATGGAATACGGTAGACCATGCAAATAGACGCCATCTTCTCCCAGCGATTC
GCCGTGGTCGGACAAATAAACCAGGCTAGTGGTAAATTTATCCTGTTTAGATTGCAGTAG
TTTTATCGCTTTATCAACGACATAGTCGACATAAAGGATGGTGTTGTCATAGGTATTGGT
CAACTGCTCCCGGGTACAGCCCTGGATCTCATTGGTGTCGCAGGTCGGCGTGAATTTGCG
AAACGCCGCTGGATAGCGATTGTAGTACGTCGGACCGTGGCTGCCGATGGTATGCAGCAC
AATAATGCCATCCTGTTGCAGGTTATCGATATAGCTGTCGAGATTATGGAACAGGACGTC
ATCGTAGCACTCGCCATCGATGCACTGCCCGGTGAGCTTCAGGTCGGTGACGTTCTGGTG
TGGTACCCGGTCGCAGGCGCCTTTGCAGCCGCCGTCATTATCGTTCCACAGCACCCGGAT
CCCTGCGCGCTGTAGAATATCCAGGACGCCTTCCTGATGGTGCGCCAGCTCTTCATCATA
ATGTGCGCGCGGCATATTGGAGAACATGCACGGCACGGAAACTGCGGTTGCCGTGCCGCA
GGAAGTGGTATGCGGAAAATAGATCACGCCGTCCTGCCGCATCAGCGGGTTGGTGTCGCG
CGAATAGCCGCCCAGTGAGAAGTTATCCGCTCGCGAAGTCTCGCCGAGCACGACGATCGT
CAGGTTCTTACGGGGAGCGTTATGCATCACCGCTTTCTGCGTGGCATCTTCGCCAATCTT
CACCAGCGGCAGGTTGTCCATCCGATGATGAGCATACCAGGAGTTCACGGCCACAATGCT
GTTGGAAGGGCTCAGGGATTTCACCAGCTCTTTGTTGTTACGGAACACCGAGGCGTAATC
TTTGTAGAACAGCGCGGCCACCAGAATAATCAGCAGCGCCGAAACGGCGATATTGAGCAG
GCGCATCGCCGCGCCGCGCCACCGCGTGGCGGGCTTACGGATTTTCACCCACCAGGCGAC
GAATACCGCCAAAACCCCGGAAAGGCCGAGGACGGCAATCATTTCGCCGGAGAGTAGAGC
AAAGCTTTCCGCCGGAGTGGTGTCGAGGATATTGGTGATCATGCTGCGGTCGATCACCAC
GCCAAAGTTCCAGATGAAGTATTGCGCCGAGGCGCTGAGCAGAATGAACAGGCTAATCAC
CAGCCGGTCCAGCTTCAGGAACGAGGCGAGAGTGGTGAGGATATTCATCACGCTAATGGC
CACGATCGGCATACTGAGAAATACCAGCCAGTTATGCAGGCTATTTACCGGCAGTAACGG
GAAAACCTGGCGATAAAAAGCCAGGTTGAGAAAGATGCCGATATAGCAAGCAAAGAGAAT
CAGATAAGTCGTGCGACTGACCACCGGCCGACGCAGAGGCAATAACGACATAATGCACAC
CCACAGAAAAAGATGAGGGTATAGTGCCAGCCCTATTTTAAGACAACCTTAAGATTTTAA
GGTGCGCCGAAGAGGGCCGCCTCCGGCGCGCAGGATCAGCCCGGCAGCTGGATCGCTTTC
TCCAGCGCCCCGCGGAGCAGCGCCCGGTCATGACGATAGGGAACGTCGCTGGCCTCCAGC
GGCGTCTGGATCACCAACCGGTCGTCAATGCCGCTGATATCGGCTTTTGGACCGGCGATC
ACCGCATCCACCACCCGCTTGCCTACATAGCGCTCCATAATCGCGATGCGCTCCGCCAGC
GACAGCCTCGCGGCCGGGCTATGCTCTTTGCCGAGGTTATCGATAAAAACCATCGGCGCC
GGGGTGCGGCGCAACGCCTGGGCCATCTCGTCGAGCAACAGGATCGGCAGCAGGCTGGTG
TAAAAACTGCCCGGCCCAATGAGGATCAAATCGGCTTCGGCGATAGCCTCCACCGCCTCG
CGGGTGGCCGGTACCGGCGGGGTGAGCATCAGCTCCTGCGGCACATTATCAAGCTGATCA
ATATTCACTTCGCCATAAACTTCATGGCCTTCATGATCGAGCGCCATCAAATCCACCGGT
TGTTCTGACATCGGGATCAGGAAAGCGTCCACTTTCAGCAGGTTTCTGATCAAATTGATC
GCCTCTAACGGCCGCACGCTCAGGTGATCCAGCGCCTTTAACATCAAATTTCCGAGGTTA
TGCCCGGAAAGCTCGCCGTTACCGCCAAAACGATACTCAAACATCGCCGACGCTACGCTC
GGCTCGGCAATTAACTGATTGATGCAATTGCGCATATCGCCCCAGGCAATGCCACCTTCC
GAACGACGGATCCGCCCGGTGGAACCCCCGTTATCGGTGGTGGTGACAATGCCGGTCAGC
CGTGAGCCGAGCGAGGAGAGGGAGGACATCACCCGGCCCAAACCATGCCCGCCGCCGAGC
GCGACCACCCGATCGAGGTCAGCGAATGTACGATTGCGCATAGAAATTCCTTATTTCACA
TAAACGGCCACACACTACCCGATCTACCCCTAAAAGACGATGGGAGGAGCCCGACAAACT
GACCGACATCAAGGCAAAAAAATGATTTATGGCTATTCTGTAGCGAAAATGCACGAAGAT
AGCGATATGTATAAGATTATATAGCGAAATCGCCAATGGCGAAACTGCCTGTAACGCGCT
ACTATCGACATAACCTGTTAACACTCTAGCCTCTTCGCCTGTGTCAAAAGATATGGCGAT
TTGGCCGCGACGCCGCCGGTTGTCGCCAGGGCGTGGAAAGAAATGACCGCGTCTCCCGTA
TTTGGAAAGGTGTATATGGCCTCACAGCTTACCGATGCATTCGCGCGTAAGTTTTATTAC
CTGCGTCTGTCGATTACCGATGTGTGCAACTTCCGTTGCACCTACTGCCTGCCGAACGGT
TATAAGCCCGGCGCCGTCAATAACAATGGCTTTCTCAGCGTAGACGAAGTACGCCGGGTT
ACGCGCGCTTTCTCTGCGCTGGGCACCGAAAAAGTTCGCCTCACCGGTGGGGAACCCTCC
CTGCGCCGCGACTTCACCGAGATTATTGCCGCCGTGCGTGAAAACCCGGCGATCCGTCAG
ATTGCGGTCACTACCAACGGTTACCGCCTGGCGCGCGATGTCGAACGCTGGCGCGATGCC
GGCCTGACGGCGATTAACGTCAGCGTTGATAGCCTCGACGCCCGCCAGTTCCATGCCATC
ACCGGCCAGGACAAGTTCCACCAGGTGATGGACGGCATTGACGCCGCCTTCGCCGCCGGC
TTTGACAAGGTAAAGGTGAATACCGTGCTGATGCGTGATGTTAACCATCACCAGCTCGAT
ACCTTCCTCGCCTGGATCCAACCCCGTCGTATCCAGCTGCGCTTTATTGAGCTGATGGAA
ACCGGTGAAGGCAGCGACCTGTTCCGCCGTCACCATCTCTCCGGCATGGTGCTGCGCGAT
GAACTGCTGCGCCGCGGCTGGATCCATCAGATCCGCCAGCGCAGCGATGGCCCGGCGCAG
GTCTTTTGTCACCCGGACTACGCCGGCGAGATCGGCCTCATCATGCCGTATGAAAAAGAC
TTCTGCGCCACCTGCAATCGGCTGCGCGTCTCGTCCGTTGGCAAACTGCACCTGTGCCTG
TTTGGCGAAGGCGGCGTCGACCTGCGCGACCTGATGGCCGAAGACCAGCAGCAGGCCGCG
CTTGAGGCGCGGATCGCCGAAGCCTTAACCCATAAAAAGCAGACCCATTTCCTGCATCAG
GGCAACACCGGTATTACGCAGAACCTGTCCTATATTGGCGGTTAATCGTTTTCGAAAGGA
GCATTCAGATGAGCCAGGCTAGCGCTGAGTTTATCCCGACCCGTATTGCTATTCTTACCG
TTTCCAGCCGTCGCGGCGAAGAGGACGACACTTCCGGTCACTGGCTGCGCGAGGCGGCGC
AGGAGGCGGGGCACCAAGTCGTCGAGAAGGCGATCGTCAAAGAGAATCGCTACGCCATCC
GCGCTCAGGTATCGGCGTGGATAGCCAGCGATAACGTGCAGGTGGTGCTGATCACCGGCG
GCACCGGTTTTACCGACGGCGATCAGGCGCCGGAAGCGCTGCTGCCGCTGTTTGATCGTG
AGGTCGAAGGCTTTGGCGAAGTGTTCCGCATGCTGTCGTTCGAAGAGATCGGCACCTCGA
CGCTGCAGTCCCGGGCCGTGGCCGGCGTCGCCAACCGCACGCTGATTTTCGCCATGCCGG
GCTCAACCAAAGCCTGCCGTACGGCGTGGGACAACATCATCGCCCCGCAGCTTGATGCCC
GCACCCGTCCCTGTAACTTCATTCCACACCTGAAGAAATAATCTATGTCACAACTGACCC
ATATTAACGCCGCGGGCGAAGCCCATATGGTCGATGTCTCCGGCAAAGCGGAAACGGTGC
GCGAAGCGCGCGCCGAGGCTTATGTCGAAATGCAGGCGACGACCCTGGCGATGATTATCG
ACGGCAGCCACCATAAAGGCGACGTGTTTGCCACCGCGCGTATCGCCGGGATCCAGGCGG
CCAAACGCACCTGGGAGCTGATCCCGCTGTGTCATCCGCTGATGCTCAGCAAAGTGGAAG
TCAATCTGCAGGCGCAGCCGGAACATAACCGGGTGCGCATTGAATCGCTCTGCCGACTCA
CCGGTAAAACCGGCGTTGAGATGGAAGCATTGACCGCCGCCTCGGTTGCCGCGCTGACCA
TTTACGATATGTGCAAAGCGGTGCAGAAGGATATGGTGATTGGCCCGGTGCGCCTGCTGG
CGAAAAGCGGCGGTAAGTCCGGCGATTTTAAGGTGGGTGAATGCCATGATTAAGGTTCTG
TTTTTTGCCCAGGTGCGCGAGCTGGTCGGTACCGATTCGCTGACCCTTGATGCCAGCGAA
CTGGCGACTGTCGAAGCGGTTCGTCAGCAGCTTGCCGCCCGCAGCGATCGCTGGGCGCTG
GCCCTGGAGGAGGGCAAGCTGCTGGCGGCGGTTAACCAGACGCTAACCTCTTTCGAACAT
CCAGTGGCCAGCGGCGACGAAGTGGCGTTCTTCCCACCGGTAACGGGGGGCTGACATGAC
GCAAACCCGTATCGTGGTCAGCCCGGCGCGCTTTAGCGTCAGTGAGGAATATCCCTGGCT
GGCGGAACGCGATGAAGACGGCGCGGTGGTCACCTTCACCGGTAAAGTGCGTAACCACAA
CCTCGGCGACAGCGTGAAGGCGCTGACCCTCGAGCACTATCCGGGGATGACTGAAAAATC
GCTGGCGGAAATTGTCGAGCTGGCGCGCGAGCGCTGGCCGCTGGGCCGGGTGACGGTTAT
CCATCGCATCGGCGAAATGTGGCCGGGGGAAGAGATTGTGTTTGTCGGCGTCACCAGCGC
TCACCGCGGCAGCGCCTTCGCCGCCGGCGAGTTTATTATGGATTACCTGAAAACCCGCGC
GCCGTTCTGGAAGCGTGAAGCGACGCCGGATGGCGAACGCTGGGTCGACGCCCGCGACAG
CGATCGCCAGGCGGCAGAGCGCTGGTAGTGTGATACGCTTACAGGGTGAAACTTTGTTTA
TCAGGAGAGAGTCATGGACAGATATCCGCGTTCCGATTCAATAGTGCAGGGCCGTACCGG
CCTGCAGACTTACATGGCGCAGGTGTACGGCTGGATGACGGTCGGCCTGCTGCTGACGGC
GTTTATCGCGTGGTTTGCAGCGAATACTCCGGCGGTGATGATGTTCGTCTTTTCGAGCAA
AATCACTTTCTTCGGGCTGATTATTGCCCAGCTGGCGCTGGTGTTTGTGCTGTCGGGAAT
GGTGCAGCGGCTGAGCGCCGGGATGGCCACCACGCTGTTTATGCTCTATTCGGCGCTGAC
CGGACTGACGCTATCGAGCATTTTTATCGCCTATACCTATTCATCGATCGCCAGCACCTT
TGTGGTCACCGGCGGGATGTTTGGGGCGATGAGCCTGTATGGTTACACCACGAAGCGCGA
TCTGAGCGGCTTCGGCAGCATGCTGTTTATGGGGCTGATTGGCATCGTGCTGGCGTCGCT
GGTCAACCTGTGGCTGAAGAGCGAGGCGCTGATGTGGGCCGTGACCTATATTGGGGTGGT
GCTGTTTGTCGGCCTGACGGCGTATGACACCCAGAAGCTGAAAAACATCGGCGAGCAGAT
TGATACCCGCGACAGCGCCACGCTGCGTAAATACTCGATCCTTGGCGCCTTAACGCTGTA
TCTGGACTTCATCAACCTGTTCCTGATGCTGCTGCGTATTATGGGCAACCGCCGCTAACC
TCTTTATATCACGGGGTTGCATCTCCGAACGCCCGGCAAGCGCAGCGCCGCCGGGCGAGA
TATCAGGCACGATACCCGTGATGTTGCCGGGTGGCGGCTGCGCCTTACCCGGCCTACAGG
ATCCTCTCACAGGCTCACACCCCGTAGGCCCGCGCAAGCGTAGCGCCGCCGGGCGAGATT
TCAGGCACGGTACCCTTGATTTTGCCGGGCGGCGGCTGCGCCTTACCCGGCCTACAGGAT
CCTCTCACAGGCTCACACTCCGTAGGCCCGCGCAAGCGCAGCGCCGCCGGGTGATGGCAT
CAGGCCCGGTACCCTTGATTTTGCCGGGTGGCGGCTGCGCCTTACCCGGCCTACAGGATC
CTCTCACAGGCTTACACTCCGTAGGCCCGTGCAAGCGCAGCGCGGCCTGGCCGTTTCATT
CGCGGGCCAGCTTGCGCTGGTTCTTTTGCCGTAGCTTTTTCGCCCGGCTCTCCAGCAGCA
GATAGGCCACCGTCGCCAGCAGCAATGGCAGGAAATAATAGAGCGCGCGCCAGGCGAGCA
GGGCGGCAATGATCGCGCCCTTCGAAATATCTTCCCCGGAGAGCATGGCGATAAACACCG
CCTCCAGCACGCCGATCCCAGCCGGAATATGGATAATCACCCCGGCGATACTGCTCACCA
GCAGCACCCCTAATACCAGAAAATAGTTAATCTCGCTGCCCAACAGCAGCCAGATTATCG
CCCCCATCGCCATCCAGTTCGCCGCCGAGAGCCCCATCTGCAGCAGCGCGAAGCGCCAGG
AGGGCAGCACCAGCCGCTGGCCTTTAATCGTCAGGTGACGGCGTTTGGCGAACGCGCAGC
CGAACAGATAGCAAAGCGTAAGGATCAGCATCACCCCGCCGATAATACGCAGAGTGGTCT
GGCTGATGTACCAGTGCGGCGGCAGCTTCACCAGATCTGCCGTGAATATCACCCCGCCCA
GCAGAATATAGCCCAACCAGTTGGTGGTAATGCTTAAGGAAAAAATACGGGTGATGGTGC
TGCCGTTCAGCCCCAGCCGCGAGTACAGCCGGTAGCGCATACCGATCCCGCCGACCCAGG
TGCTGAGTGTCAGGTTGAAGGCGTAGCAGATAAACGACACCAGCATGACCTGGCGTTTCG
CCAGCTTGTGCCCGCAATAGGCCCGACCGAGCAGATCGTAGCAGCCGTAAATGAGGTAGC
TGACGATAACCAGCGCAATGGCGCTAAACAAGGCCAGCCGATCGTAGCCGCGGATCACCT
TCCACACGTCCTGCCAGTCGACTTTTTGCGCGTAGATCACCAGCAGGACGATGACGGCGA
TAAAAAAGAGCACGGTCAGCACTCTTTTCGCCATCCGCCAGCGGGGATGTGATTTGCTCA
TAGTGGATTATCCCTGGCTGGAGACTCGACGCGGTCCTGAGTTTCAATTTCCGGCTGGAC
CGGCGGGCTGACTCTGGCCAGCCGCGGGGTATGAGCCGGTAACCAGCCGACCCATGCCGG
GAAGTGGCGTAGAAAGTGGAAAGCCATCACGCTGACGCCCAGCCGCCACCAGTTGCGTTT
CGGCAGCATCGTTTTATCGATCCGCTGGCAATCCCGGGCGATAAGCCCGTTGAGATTATC
GCGCAGCGTCTGGTTAAACACCCGATCGTGGATGATCAGATTGGCTTCCAGATTCAGCGA
CAGGCTGAGCGGATCCAGGTTGCTTGACCCAACGGTGGCCCAGTGGTCGTCTGCCAGAGC
GACCTTGCCATGCAGCGGGCGACGGCGATATTCGTAAATCTGCACCCCGCCCTTAACGAG
ATAGTGATAGAGCAGGTGGGCGCCAAACTTCACAATGGGAATATCCGGTTCGCCCTGCAC
GATCAGCTTAACCCGTACTCCGCGCCGCGCGGCATTGCGCATCGCATGCAGCAGGCGGTA
GCCGGGGAAAAAATAGGCGTTAGCGATAATCACTTCCCGGCGGGCGCTGGTCAGCATCTT
CAGGTAGTGGCGTTCAATATCGTCGCGGTGATCCTGGTTGTCGCGCCAGACGAACAGCGC
CTGCGCCTCGCCGGGGGTCTGGTTAACCTCCGGCTGGTGGCGACGACGTCGCCACCAGCG
GCGGGCGGTTTCGCTGTTGGGCAGGTTTTCCAGCTCGAACTGCAGGATGTCGAGCACCAC
CGGCCCTTCGACCTGCACCGCATAATCCTGCTTCGCCTCCGGACCGTAGTCGCTCATATG
TTCGGCGGAGTAGTTAATACCGCCGACAAAGGCGGTGGTGTCGTCGATTACCACGATTTT
ACGGTGCATGCGACGGAACAGATTGGTGCGCATCCCCATCAGCTTAGGACGCGGATCGTA
GTAGCGGAAAATCACGCCAGCGGCGGTGAGCTCGCCGACAAACTCATCGCTGAGATCCGG
GGAACCATAGCCGTCGAGGAGCACCTCCACCTGGATGCCACGGCGGGCAGCCTCGAGCAG
GACCGCGTGCAGCCGCCGGCCTACCTCATCTTCAAACCAGATAAAGGATTCGAGGATCAC
CCGCCGGCTGGCGCGACCGATGGCCGCAAACAGCGCCGGATAGTACTGGTCGCCATTCTC
CAGTAGCGTAATGCGGTTGCCTTCCTGCCAACGACATTTCACAAATGTATCTCCACGCTA
AGGGGTGCATGATCGGACAGATGCCGCCATTGTTTAAGGGCCAGCGCCTTCGGGCGACTG
GCGTGGGCGTTCTTGACGTAAATGCGGTCGAGGCGCAGCAGCGGAAAACTGACCGGAAAG
GTGCGCGCCGGCCGTCCGCGGGCGCGGGTAAAGATCTCTTCCAGACCGGCCTGGGCTTTT
AACGGCTGGTTAGCCTGCTGACGCCAGTCGTTAAAATCGCCAGCCACCACCACCGGCTCG
CCCGCGGGCAGGGTATTGACCCACTCCGCCAGCATGGTCAACTGCGCCTGCCGTTGGTCG
GCGCGTAGACCGAGATGGACGCAAATCACGTGAATAGTTATCCCGCTCTGCGGCGGCACG
ATGCGGCAGTACAGCAGGCCGCGCTTCTCCCCGTTGCCGACCGAGATATCGCGATTTTCG
TAGTATTCAATGGGAAAGCGCGACAGCACGGCGTTGCCGTGGTGGCCTTCCGGATAAACC
GCATTGCGCCCGTAGGCGTAGTCGCTCCACATGGTGTCGGCGAGAAATTCATAATGGGTC
GTATCCGGCCAGTTTTCGATGTGCAGCGGATGTACCTCATGAGCGCCCATCACCTCCTGC
AGGCAAACAATATCCGCGCTAACGCTGCGCACGGCGTCGCGCAGTTCGGGCAAAATAAAA
CGCCGATTAAACGCCGTAAAGCCTTTATGGGTGTTAATTGTCAGCACGTTCAACGAAAAT
CCCGCCGTTGGCTCAGCCATAATTCTCCAGTAAATGTCACTTTCCTGAATAAAATAGTGT
AGTAGACGTCACAAAAAGATGCGGTGTTACGGAATTTTCCGTAAAGTGCGGTACTCTGAG
TAGCAGAGAAAAATCCTTCAGGAGAGAAGCCATGAAGTGGCAACAACGTGTACGCGTCGC
AACGGGTCTTAGTTGCTGGCAGATTATGTTGCATCTACTGGTCGTGGCAGTACTGGTGAT
GGGTTGGATGAGCGGCGCGCTGGTGCGCGTCGGATTGGGACTGTGCGTCCTCTACAGCGT
CACGCTGCTGGCGATGCTGTTTTTACAGCGTCACCATGAGGCGCGCTGGCGCGATGTGGG
AGACTTCCTTGAGGAGCTCACCACGACCTGGTACTTCGGCGCGGCCATGATAGCGCTGTG
GCTGCTGTCGCGCGTGCTGCACAACAACCTGCTGCTGGCCCTCGCCGGGCTGGTGATACT
GGCAGGCCCGGCGGTGGTCTCGCTGCTGGCGAAAGATAAGAGCCGTTACCCTAAAGCGTT
CGGGCTACAACAAGGCGGCAACGCAGCGAATCCCCAGAAGCATAGATAACTATGCGACTG
GGGTGAGTAAGGAAAGCCAACGCCGTTGTAGTTTGAACGATGACGGGTATTACGCAATCT
TCCTTCGGAACATCGCATACGCCGCTGAGCCGGTGGTGGCCGCTATGACCAGTAGCGGCC
ACAAACTTCCCCACACAATCTCCAGACTCGCATCCTTCAGATAAATTTGCTTGGTGATAT
CGGTAAAGTGGCGGATGGGATTTATCCAGGTCAGATCCTGCAGCCACTGCGGCATGTTTT
CCACTGGTGAGACGTACCCCGACAGGAGAATAGCCGGCATCATAAAGACGAACACGCCGA
TAAACGCCTGCTGCTGGGTGGCGCACAGCGACGAAATCAATAAGCCAAAGCCCACCAGCG
ATAGACCGTAAATCACCATGGTGAAATAGAACAGCAGCAGCGAGCCGGCAAACGGGATCT
GATAGGCCCAGATACCAATCGCCAGCACGATAGTTGCCTGCAGGGTGGCGACGATCAGCG
CCGGCACCGCCTTGCCGACGAAAATTTGCCAGGTGGCGAGGGGGGAGACCAGCAGCTGGT
CAAGGGTGCCCTGCTCGCGCTCGCGAGCCACCGACAGCGAGGTGACGATCATCACCCCGA
TGGTAGTGATCATGGCGATAAGCGACGGCACCACGAACCATTTATAGTCGAGATTCGGGT
TGTACCAGTTGCGCACCACCAGCTCGCTGTTGTTCGGCTTCGCTTTACCCTCCAGCAGCT
CCTGCTGATAGTTTTTCACAATCTGTTGCAGATAGTTGGCGGCGATTTGCGCGCTGTTGG
AGTTGCGTCCGTCGAGCAGAAGCTGCAGCGGGGCGGTTTGATAGTTATCCAGATTGCGCG
AGAAATCGGCCGGGAAGCGCACCACCAGCAGAGCTTTTTGTTCATCGATGGTCGGCTGGA
TCGCCTGCGGGCTTTGCAGCAGCAGGACGTGGGTAAAGGCTTTGGCGCGGGCAAAGCGCT
GAGTGAGTTCCACCGCGTGGCGACCGCTGTCCTCGTTGTAGATAGCGATGGTGGCGTTGG
TCACCTCCAGCGTCGCGGCAAAGGGAAACAGCAGCACCTGAATCAGCACCGGCATGATTA
AAATCGCCCGCGTCTGCGGCTCGCGCAGCAGCGACTGCAGCTCTTTGCGGATTAATGTCC
ATAAACGGTGAAACATAATAGCTCCTTTGGCCCATTCAACCACGCCGGGCGGCACTGCGT
TTGCCCGGCCTACGGGATCGGCGAACCGTATAATCGATGTTGGTTAAACCGTAGGCCCGG
TCGGCGCAGCGCCACCGGACAAAACCTAATCCAGACGCCGTTTGGTTTTCAGCCACGTCA
GACCGATAAACATCACCGCCGACGCAATCAAAAACAGCACGTTGACCAGCAGCACCACCG
GAATATTGCCCGCCAGAAACAGGCTTTGCAGAGTACTAACGAAATAGCGCGCCGGGATCA
CATAGGTCACCGCGCGGATCACCGCCGGCATACTGTCTATCTGGAAAATAAACCCGGACA
GCATAATCGACGGTAAAAAGGCGGCGTTCAGCGCCACCTGCGCGGCGTTAAACTGGTTGC
GGGTAATGGTTGAGATCAGCAGCCCCATCCCCAGGGTGCTGAGCAAAAACAGACTGGTAA
TGACAAACAGGATCGGCAGCGAGCCGCGATAGGGCACGCCGAGAATAAATACCGACACCA
GCATACACAACAGCATCGCCAGCATGCCGAGGAAATAGTAGGGAATGAGCTTGCACAGCA
GCAGTTCGGCGCGGGTGATCTCCGTCGACAGCAGCGCCTCCATGGTGCCGCGCTCCCATT
CGCGGGCCACCACCAGCGAGGTCAGTATGGCGCCGACCACGGTCATGATGATGGTGATCG
CCCCGGGGATAATAAAGTGCTGGCTAATAGCCGCCGGGTTAAACCAGTAGCGCATCTGCA
CGTCGATCAGCGGTTCAAAGGTTTCGCCGCGGTCTTCCGCCCGCTGCTGCTGCCAGATTT
GCCAAATACCTTCCACATAGCCCTGAGCGAAGTTGGCGGTATTGGGCTCGCTGCCGTCGG
TGATGAGCTGCAGCGGTGCGTCGGCGCCGGGGCGGGCCATCTGGCGGTCGAAATCCACCG
GAATGACCACCATGGCGCGGATGCGCCCGGCCTGCATCATCTCAATCAGCTGCCTGCGGC
TGTCGCTGACGGTGGCGTCGATATAGGGCGAGCCGGTCATGGTATGGACGAAATCCAGCG
CCTCTTCGCTCTGCTGCTCAAGCAATACCCCGACCCGCAGCCTGCTGGAGTCGAGGTTAA
TGCCGTAGCCGAAGATAAACAGCAGCAGCAGGGGGATCACCACCGCGATCAGCCAACTGC
TGGGATCGCGCACAATCTGCCGGGTCTCTTTGACGCACAGGGCGCGGACCCGCCGCCAGG
AGAGAATGCTATTGCCCATGGCTATTCTCCTTGTCCCAGCGGTTAATCAGGGTAATAAAC
GCCTGCTCCATGGTTGGGTCCGTCTGGCTGTCGTCCGCCGCCTGGGCCTTCAGCGCGTCC
GGGGTCCCGCTGGCGATAAGTTTGCCGTGATAGACCAGCCCGATGCGGTCGCAGTATTCC
GCCTCATCCATGAAGTGGGTGGTGACCATTACCGTCACGCCTTTATCAACCATGCTATTG
ATATGTAGCCAGAACTCGCGGCGGGTAAGGGGATCGACGCCGGAGGTGGGTTCATCGAGA
AACAGAATATCGGGTTCATGCATCAGGGAGCAGGCCAGCGCCAGCCGCTGCTTGTAGCCG
AGCGGCAGCTCGTCGGCGGCGTGGCGGGCGATACTTTTCAGGCCAAAGGCATCGCTCATC
CGGGCGATTTTTTCATTTTGCGCCCGGCCGCGCAGGCCATAGACGCCGGAGAAAAAGCGC
AGGTTTTGCTCGACGCTGAGGTTGCCGTACAGCGAAAATTTTTGCGCCATATAGCCCAGA
TGCTGGCGCGCCTTGCCAGAGCTGACCTTGAGATCCATTCCCAGCACCAGCGCTTTGCCG
GAGGTGGGCACCAGCAGGCCGCACATCATTTTGAAGGTGGTGGATTTCCCGGCGCCGTTG
GGGCCGAGCAGGCCGAAAATTTCACCGCGCTTAACCTGGAAATCGACATGGTCGGTAGCG
GCGAAATCACCAAACTTTTTCGTTAACGACTGTGCTTCAATGACCGTTTCCTCTTTGCTG
CCGTCAACGCGATGGATAATCGCCCCCAACGGCGATTCAGCGGTCCCGGCGCCGCCGAGC
AGGTCGATAAACGCATCTTCAAAGCGCGGCGCGGTGTCGGCCACCTGCAGGGGCGGCATG
TCGCCATGCTGCTGGACTTCCTCAATGCGCGCGTCCTTTTTCAGGATCAGACGCACCGAT
TTGCCCTGGATCACCCCGTCGCTAACCTGCGGCAGCTTCAGCGCCCGCTGCAGCAGGCGG
CGGTTGTTCTCCTGCGGGCTGGAGACCAGAAAGCTGCGCCCGGCCATGGTTTGCGTCAGC
GCCGTCGGCTCCCCTTGATAGAGCAGTTTGCCTTCGTTCATCAGCAGCACATCGCGACAC
TGCTCGGCTTCATCGAGATAGGAGGTGCTCCACAGGATCAGCATGCCGTCGCCGGCCAGC
TCGTGCACCATCTGCCATAGCTCGCGGCGCGAGATAGGGTCGACGCCGACGCCGGGCTCA
TCGAGCAGCAGTACTTTCGGATCGCCCACCAGGGTACAGGCGAGGCCCAGCTTTTGCTTC
ATCCCGCCGGAAAGCTTGCCTGCCAGCCGTTCGGTGAATGGACCAAGGGAGGTGAACTCC
AGCAGGCGGTCGAAAATTTTCTTCCGCGCCTCGCCGGTGACGCTGCGCAGGTCGGCGTAC
AGGGTCAGGTTTTCCATCACCGTCAGATCTTCATACAGGCCGAACTTCTGTGGCATATAG
CCGAGCACCGCGTGCAGGGCGCTGTCGTCTTTTAGCGGGTCGAAGCCTATCACGCTGGCG
CGGCCCTCATCAGGCTTGAGCAATCCGGCGAGCATTCGCATCAGGGTGGTTTTCCCCGCG
CCGTCGGGCCCCACCAGCCCGGTGACGTAGCCGGCGCGGATCGTGCAGGTGAGCGGCGCT
ACCGCTGGCCTGTCCATACCGGGAAAACGGCGGCTCAGGCCGTTTAAGGCGATGACGGTC
TCACTCATGTCCGTTCCCGTGGCTAAAGGAGATGGTCACCGGCATTCCCTGGCGCAGCGC
GCCGTCGGCATCAGTCACCACAATGCGCAGACGGTAGACCAGATCGGTGCGCAGATCCGG
GGTCTCGACGGTCTTCGGCGTGAATTCAGCGCTCGGCGAGACAAAACCGATTTTGCCGTG
ATAGGGCTTATCCGGCCGGCTGTCGGTATAGAGCAGCACTTCTTGTCCCGGCTGCGCCTG
GCCGAGGTTTTTCTCGTCAACATAGGCGCGGACCCACACCGGATGCGTTAACGACAGCGT
CAGTACGGTACCGCCGGCGTTGAGCATAGTGCCGGGCTCGACGGCGCGGGTCATCAGCGT
ACCGTCAGAAGGGGCGGTGAGCACGGTATCGTGCAGGTCCAGTTTGGCCTGGGCCAGCGC
CGCCTGCGCCTGTTCCAGACTGGCTTTGGCCTGGGCAATCTCCTGCGGGCGGTTACCGGC
GCGATACTGACGCAGCTTATCCTGCGCCGATTTGAGCGTTGCCTGCGCCTGATCGCGCGA
GGAGCGGGCATTCTCCAGATCGTTGGCGGAAATGGCGCTGCTGGCGCGCAGCCCGAGCTG
GCGCTGATAAAAGTTTTGCGCATAGTCGTAAGCGGCCTGCGCCTGTTTCACCGCCGCCGC
GGCCTGGGCAATCTCTTCCGCGCGGTAGCCGGCCATCATCAGGTCATACTGCGCCTGGGC
GGTGGAGACATTGGCCTGGGCCTGCAGCAGGGCATTTTCATACGGCGCGCGGTCAAGCTC
GCCGAGAGTTTGCCCGGCGCGGATGCTGTCGCCTTCGTCGACGGTCAGCGAGGCCAGCCT
ACCGCCAACGCGGAAGCTCATGTTGACGGTGCGGATATCGACATTGCCATACAGGGTCAG
CGGCTGCTGCCGGCTGCTCTGGTACCACCACCAGCCGCCGCCCAGCGCGGCGAGAAGAAT
CACGATCAGCAGAATGACGACGACGGGTTTTTTCATCAGCCCAAACTCCTTTGCGATAAC
CCATGCAGGATGAAATCGATATGACAGGTAATGACTTCGAAAATCTGTTCCGTTTTTTGC
GCGTCAAACTGCGTCCAGCCGGTGCGCAGCAGGATAGTTTCACGCCCGAGACGGAAAGCG
AGCACCTCGCCCAGCAGGGCGTGGGTATGGAGGATCATTTGCGTATCACTGGCTTCGCAG
CCGGTCCAGGCGGCAATCAGCCGGGTGAGATAATGGTGCAGGGGGGCAATCACCTGCTGG
TGGATCAGATGGTAGGCGGCGGTCGGCGCCAGCTGCTCACGGGAAATGAATTTGCTTAAG
TTAACCGTATCGTCCTGGGTGAGCAGCAGGATCATGTTGTGGCAGGCGCTAAGGATGAGG
TCGCGGATCGCCTGGCGATCCGGCGCTTCCCCGGCAAGCAGGTGCTCCGCCGCTTCGGCC
TGCGGGCGAAAATTGTCGCCGATAAAATCGGCGATCCACTGGGCGCAGGCAAGATACAGA
TCGTCTTTCGAGCCAAAATAATAGGTGATAGCGGCGATATTCTGCCCGGCCTGGGCGGCG
ATATCGCGGGTGGTGGCGTGCTGGCCGTACTCGCCAAACTGGGCGATAGCGGCCGCGATA
AGCTGATTTTTTGCCTGTTCGCCTTTACTGGTCATCGCGCTCGGTAAAAATTAATCAATC
GATTGATTAACTTTAGGCGCCGACTGGCGGTTTGTCCACCAGCCGGGATCAAATATGGAA
CCCTTCCTCTTTCAGCTCTCCGGCGACCCAGGCGAAGAAGCGCTGGACCTTCTCCTTCTG
TTCATTAGCGTGGGGGAGGACGAAGTGGTGCGCGCCGACCGGCATGCTCCGCTCGTCGGC
AAATACCGGCGTCAGCTGTCCCTGGCGCACGTGTCCGCCGGCCAGCAGATTGCTCTCGAG
GATCACGCCCATCCCCATTCTGGCCGCCTCGATGCTCATATATGACCGGTCGAAATTAAA
AATGAAGTTTTTATGCCAGCCGCGGACCTTGTGCCACGACAGCCAGTTGCTCCAGTTAAT
CAAGGTGCTGTCGGAGTGGATCAGATCGCAGGCCAGCAGATCTTCCACAGCCTGCACAGG
ATGGCTGGCTAAATAAGACGCTGCGCTGTAGGGCAGGACGCGCTCATTTTTAATGGTTCT
GACCAGCAACGTCGGCCACTGTGACAGCCCGTGACGAATATCGATATCAATATTATCCCG
GGAGAACTGGATGCTTTCGTATGAACAGGTCAGGCTGATTTTTAACGCCGGCCACGCCTG
GCGGAATTTATCCAGACGGGGCATCAGCCATAGCAGGCCGAAGCTCGGCGCCGAATGAAT
GCGTAAATAATCCTGATGGATATCGTTGATCACCTGGCTGGTGGCCTGGCCAATCATATT
CAGCGCCCCGGAGACCTCTTTGAGATATTTTTCTCCCACCGCCGTTAACGTGACGCCTTT
GCTGCTGCGGGAGAACAGTTTTTTCCCCAGAAAGTGCTCCAGGCTGGCTATCTGATGGCT
GACCGCCGAGGCGGTAATATTGAGATTCTCTGCGGCCAGATTAAGGCTGCCGGTAGCGGC
GACTTCAATAAAAGCCTGGATATTGCGTAAAGAGGGCATCGGCAGATTTTTATTGGGTAG
CGGTTGGCTCATGGCGGCATCCTGCGCGGGGCGCGAATAAAAGAAAATAGCGAACAGCGT
GGCGCAGCCGGGATGTACAGCATAGGGAAAAGCGAAAAAACAACGTTAATTTGTGATGGG
CTTAACAATTTATCTTGTTAAAAGCGCGCAGGTCAGTAAACGCTAAAAATTTGCGGGAAG
TCACTAACTCAATTTTTCTCAATCATAATTGAGGTTTTTTGAATACCGTTTCATTTTGGG
GTTGTTATATTCCTCTCACAGGCCTGATAACAAACTGCGATGTGCTTGCATCGCAATTAT
AAAACACCTAACCACCTGTTTCGCTGGCGAAAAGCATTTATCTCTTGCTCCTGTATGGAT
AGTAAAACGCGGTGATCCGAAGCGGCAGCTTACAGCGAAGTGGATGAGGTATAAAACGAG
GAAACCCTATGTCACGTATAGATACGCTGGTCTGTACTGACGCCAGGAAAACGAAATATC
GTTTCGTGGTTTTGACGATGATTTTTCTGGTGTATGCCATCAATTACGCCGACCGAACGA
ATATTGGCGCGGTACTGCCTTTCATCATTGATGAGTTTCATATCAATAATTTTGAAGCCG
GGGCCATCGCCAGTATGTTTTTCCTCGGCTATGCGGTAAGCCAGATCCCGGCCGGCTTTT
TCATCGCCAAACGCGGTACCCGGGGGCTGGTATCGCTCTCCATTTTCGGCTTCTCCGCCT
TTACCTGGCTGATGGGCACGGTGAGCTCCGTGTTTGGCCTGAAGCTGGTGCGGCTGGGAC
TGGGGCTGAGCGAAGGGCCTTGCCCGGTGGGGCTGGCTTCCACCATAAATAACTGGTTTC
CACCAAAGGAGAAAGCCACGGCAACCGGCGTTTACATCGCGGCGACCATGTTTGCGCCGA
TTATTGTGCCGCCGCTGGCGGTGTGGATTGCGGTGACCTGGGGCTGGCGGTGGGTCTTTT
TCTCCTTCGCGATACCCGGAATTGTGGCGGCCATCGCGTGGTATCTGCTGGTCAAATCCA
AGCCTGCTGAGAGCGGATTTGTTTCCCAAAGCGAACTGGCAGAGATTAATGCCGGGCGTG
AAAGTCATGATAATAGCGTACGCGAAAATATCTTAATTGCCGAAAGATTCACCTGGCTGG
ATAAAATCATTCGGGTAAAGAAAATGGCGCCAATTGATACGGCGAAAGGCTTATTCACCT
CAAAAAATATTCTCGGTGACTGCCTGGCGTATTTTATGATGGTTAGCGTGCTGTACGGAT
TATTAACCTGGATCCCCCTGTATTTAGTCAAAGAGCGCGGTTTCGATGTAATGAGTATGG
GCTTCGTGGCCAGTATGCCGTGCATCGGCGGCTTTATTGGCGCGATCGGCGGCGGATGGG
TTTCGGATAAGCTATTAGGCCGCCGGCGTAAACCCACCATGATGTTCACTGCGGTGTCAA
CGGTGGTCATGATGCTAATTATGCTGAATATCCCGGCCAGCACCCTGGCAGTTTGTATTG
GATTATTCTTTGTCGGCTTTTGTTTAAATATCGGCTGGCCAGCCTTTACCGCGTACGGTA
TGGCCGTTTCGGATAGCAAAACCTATCCAATCGCCTCTTCCATAATTAATAGCGGCGGCA
ACCTCGGTGGATTTGTCGCGCCGATGGCGGCTGGTTTCTTGCTTGATAAAACCGGGAGTT
TTAATTCTGTATTTACCTATTTTGGTATCTGCGCCGCCATTGGTTTGGTGGTGATTCTTT
TCCTCGATGAACCACAATAACGGAAATATATCCTGTTAATTAATATGACGTAATGTCATG
GAGTGAAACTATGTTATTAAAAGATAAAGTCGCCATTATTACTGGCGCGGCCTCCGCACG
CGGTTTGGGCTTCGCGACTGCGAAATTATTCGCCGAAAACGGCGCGAAAGTGGTCATTAT
CGACCTCAATGGCGAAGCCAGTAAAACCGCCGCGGCGGCATTAGGCGAAGGCCATCTCGG
CCTGGCAGCCAACGTCGCTGATGAAGTGCAGGTGCAGGCGGCCATCGAACAGATCCTGGC
GAAATACGGTCGGGTTGATGTACTGGTCAATAACGCCGGGATTACCCAGCCGCTGAAGCT
GATGGATATCAAGCGCGCCAACTATGACGCGGTGCTTGATGTTAGCCTGCGCGGTACGCT
GCTGATGTCGCAGGCGGTTATCCCCACCATGCGGGCGCAAAAATCCGGCAGCATCGTCTG
CATCTCGTCCGTCTCCGCCCAGCGCGGCGGCGGTATCTTTGGCGGACCGCACTACAGCGC
GGCAAAAGCCGGGGTGCTGGGTCTGGCGCGGGCGATGGCGCGCGAGCTTGGCCCGGATAA
CGTCCGCGTTAACTGCATCACCCCGGGGCTGATTCAGACCGACATTACCGCCGGCAAGCT
GACTGATGACATGACGGCCAACATTCTTGCCGGCATTCCGATGAACCGCCTTGGCGACGC
GATAGACATCGCGCGCGCCGCGCTGTTCCTCGGCAGCGATCTTTCCTCCTACTCCACCGG
CATCACCCTGGACGTTAACGGCGGCATGTTAATTCACTAAGCGAGGCAAACAGATGAAGA
TGACCGAATCACAAAAAGTCGCCGCGGCGGCGTGGCGTATTCGCCGTTACGCCCTGCAAA
TGGGGGAAGTGCAGGGGCAGGGCTATATCGGCCAGGCGCTGGGCTATGCCGATGTGCTCG
CCACCGCCTTCAGCCATGCCATGACCTATCGCCCGGAAGATCCCGAGTGGGAGGGGCGCG
ATCGCTTCCTGCTCTCTCATGGCCATTACGCTATCGCTTATTATGCCGCGCTGCTGGAGG
CGGGCATTATCCCGGAAGCCGAACGGGAAACCTACGGCTCCGACGACAGCCGCCTGCCGA
TGTCCGGCATGGCGACCTACACCCCGGGGATGGAGATGTCCGGCGGCTCGCTGGGGCAGG
GACTGTCCATTGCCGTCGGCATGGCGCTTGGGCTGCGGCAGAAACAGAGCAAGGCCTGGG
TCTACAACTCCATGTCCGATGGGGAGCTGGACGAAGGGTCGACCTGGGAGGCGGCGATGT
CGGCGGCTCACTATGGCCTGAGCAACCTGATTAACCTTGTCGATGTCAACAAACAGCAGG
CTGACGGCGATTCACGCAAAATCCTCGGCTTTGAGCCGCTGCAGGATAAATGGGCCGCCT
TCGGCTGGTACGTACAGCGCGTGGACGGTAACGATCTGCCGGCGGTGATGGCCGCCTTTG
ACAACGCGAAAAGTTATTCCGGCAATCAGCCGCGGGTCATTTTATGCGACACGCTGATGG
GCAAAGGGGTGCCGTTCCTCGAAACCCGCGATAAAAACCATTTTATTCGCGTCGATGCCG
ACGAATGGCAAAAAGCGATCGCGGTGCTGGACGCTAACAAACCGGAAGGAGTGCTGTAAT
GAGCCAGAGTCAACCCCGTTTAAAAACGTCGGCGATGTTCGCCTCGATTGCTGATGAAGG
CCAGGCGACCGTCCCTGCGCCCTTCGGCGTCGCGCTGTCAAAACTGGCGGCGCAGCGCCC
GGACATCGTCGGCATGACCGCGGATCTGTCAAAATATACCGACCTGCATATTTTCGCCCA
GGCCTTCCCGGATCGCTTTTTCCAGATGGGCATGGCCGAACAGCTGCTGATGGCGGCGGC
AGGGGGGATGGCGAAGGAGGGATTTATTCCTTTCGCCACCACCTATGCCGCCTTTGCAAC
CCGTCGCGCCTATGATTTTATTCACCAGGTCATCGCCGAAGAGCATCTGAACGTGAAGAT
CTGCGCGGCGCTGCCGGGCCTGACGACCGGCTATGGCCCCAGCCATCAGGCCACCGAAGA
TCTGGCGATCATGCGCGGTATCCCCGGGATGGTTATCGTCGATCCTTGCGATGCGCTGGA
GATAGAGCAGGCGGTACCGGCCATTGCCGATCACCAGGGGCCGGTGTATATGCGTCTGCT
GCGCGGTAAGGTGCCGCTGGTGCTGGATAAATATGACTATCAGTTCGAACTGGGTAAGGC
GAAGCTGCTGGAGGACGGCAACGATGTGCTGATTATCTCCTCCGGGCTGATGACCATGCG
CGCGCTGGAGGCGGCTGAAAAGCTGCGGGCCGATAATATCGGCGTGGCGGTCCTGCACGT
GCCGACCATCAAACCGCTGGATGAGAAAGCGATTATTGAACAGGCGTCGAAGCCGGGCCG
CCTGGTGGTAACTGCGGAGAACCACACCGCGGTCGGCGGCCTGGGGGAAGCGGTGGCCGC
GCTGCTGATGCGTAAGGGCGTACGCTGTGAGCTGGATAGCGTGGGGCTGCCCGACGCGTT
CCTGTTAGCCGGCGCCCTGCCGACCCTCCACGATCGCTACGGCATCTCCACCGCGAAGAT
TGTCGAAAAAATTAAGTATCGTCTGCGTTAACCGCGCTGCTATGACCCACTGGCCGCTGA
GCGCGCTCAGCGGCCTTCTCATGCCCGCCAGCCAGGCGCGGCATTCTTTTGCAGATTTTA
TGCGGCCTGTCACAAAATCTGCTAGACTGCGCCCCTTCATGGCATTGTGGTTTTTGCCAT
CTCTTATCGCAATAATCTCCCTGAAAACTACGCCCTTCACCGGGCCGGGGCGGTTCGGAG
TTGTTATGTCTTTTGATTCCCTTGGCCTGAATCCCGATATCCTGCGCGCTGTCGCTGAGC
AGGGCTACGTTGAGCCGACCCCTATCCAGCAGCAGGCGATCCCGGCGGTACTGCAGGGCC
GTGACCTGATGGCTAGCGCCCAGACCGGCACCGGTAAAACGGCGGGCTTTACCCTGCCGC
TGCTGCAGCGCCTGATCCAGAATGAGCCGCACGCAAAGGGCCGTCGTCCGGTGCGCGCGC
TGATCCTGACCCCGACCCGTGAGCTGGCGGCGCAGGTGGGCGAGAACGTCCGCGATTACA
GTAAATACCTGAATATTCGCTCGCTGGTGGTCTTTGGCGGCGTGAGCATCAACCCGCAGA
TGATGAAGCTGCGCGGCGGCGTCGACATCCTCGTCGCCACCCCGGGCCGTCTGCTGGATC
TTGAACATCAGAACGCCGTCAGTCTTGATAAAGTAGAAATCCTCGTGCTGGACGAAGCGG
ACCGCATGCTGGATATGGGCTTTATCCATGACATCCGTCGCGTACTGGCCAAACTGCCGG
CGCGTCGACAGAACCTGCTGTTCTCGGCGACCTTCTCCGACGAGATCAAGGGCCTGGCCG
AGAAACTGCTGCACAACCCGCTGGAAGTGGAAGTGGCGCGTCGTAACACCGCGTCCGAGC
AGATCACCCAGCACGTCCATTTTGTTGACAAGAACCGCAAGCGTGAACTGCTGTCGCAGC
TTATCGGCGAAGGTAACTGGCAGCAGGTGCTGGTGTTTACCCGTACCAAGCATGGCGCCA
ACCACCTCGCGGAACAGCTCAACAAAGACGGCATCCGCAGCGCGGCGATCCATGGCAACA
AGAGCCAGGGAGCGCGTACCCGCGCGCTGGCCGACTTTAAATCCGGCGGCATTCGCGTGC
TGGTGGCGACCGATATCGCCGCCCGCGGTCTGGATATCGAAGAGCTGCCGCACGTGGTGA
ACTACGAGCTGCCGAACGTACCGGAAGATTACGTCCACCGTATCGGCCGTACCGGTCGCG
CGGCGGCCACCGGCGAAGCCTTATCATTGGTGTGCGTGGATGAGCATAAGCTGCTGCGCG
ATATCGAGCGCCTGCTGAAAAAAGAGATCCCGCGCATCGCGATTGCCGGCTATGAGCCGG
ATCCGTCCATTAAAGCCGAACCTATCCAGAACGGTCGCCAGCAGCGCGGCGGCGGTCGTG
GGCAAGGTCAGGGACGCGGCGGCCAGGGTCAGGGACGCAGCGGACAGCCGCGCAGCCAGA
ATAATGCCCCGCGCCGTCAGGACGGCGAGGCGCCGAAAGCGCGCACTCAGGACGGCAAAC
CGCCGCGCCGCCGTCGCCCGCGTAAACCGGCTGGCGAATAACACGCTGATGTCCGGGCCG
CGATAACGCGCCCCGGCTCAGGCCCGTCTGTCCGCTACGCGGCGGCGGGCCTTTTTCTTT
CCATTACACTATTTGTCGAGCAGGCTTCCACACTCCGCAGAAAGCAATACCTCCGGGCGG
GCAAAAATGGCACAATAGTGGCTGTTTATACAGTATTCAGGTTTTCTCATGGCTTTGACC
GCTGCGCTGAAAGCGCAAATCGCCGCCTGGTATAAGGCGCTTCAGGAACAGATCCCGGAC
TTTATTCCGCGTCCCCCGCAGCGGCAGATGATCGCCGATGTGGCGAAAACCCTTGCCGGG
GAAGAGGGCAGGCATCTGGCTATCGAAGCGCCGACCGGTGTCGGCAAAACGCTGTCATAT
CTGATCCCGGGCATCGCCATCGCCCGCGAGGAACAAAAAACGCTGGTGGTCAGCACCGCC
AACGTCGCCCTGCAGGATCAAATCTACAGTAAGGACCTGCCGCTGCTGCGTAAAATCATT
CCCGACCTGCGCTTCACCGCCGCCTTTGGCCGCGGACGCTACGTCTGTCCGCGCAACCTG
ACGGCGCTGGCCAGCACCGAGCCGTCGCAGCAGGATCTGCTGGCCTTTCTCGATGACGAT
CTCACCCCGAATAATCAGGCGGAGCAGAAGCTGTGCGCGACCCTGAAGCAGGATCTCGAC
AGCTACCGCTGGGACGGCCTGCGCGACCATACCGACAAAGCCATCGACGATGGGCTATGG
AGCCGGCTGAGCACCGATAAGGCCAGCTGCCTGAACCGCAACTGCCACTACTATCGCGAG
TGCCCGTTCTTTGTGGCGCGGCGGGAAATTCAGGAGGCGGAAGTGGTGGTGGCCAACCAT
GCGCTGGTGATGGCGGCGATGGAGAGCGAAGCGGTGCTGCCGGAGCCGAAAAACCTGCTG
CTGGTCCTCGATGAAGGCCATCATCTGCCGGACGTCGCCCGCGACGCGCTGGAGATGAGC
GCCGAGATCACCGCCCCCTGGTTTCGCCTGCAGCTGGATCTGTTCTGCAAGCTGGTGGCC
ACCTGCATGGAGCAGTTTCGTCCGAAAACCACGCCGCCGCTGGCCAATCCGGAGCGGCTC
ACCGCTCATTGCGAAGAGCTGTTCGAGCTGATTGCCTCGTTGAATAATATTCTCAATCTC
TATATGCCCGCCGGTCAGGAAGCGGAGCATCGCTTCCCGATGGGCGAACTGCCGCAGGAG
GTGATGGAGATCTGCCAGCGGCTGGCGAAGCTCACCGAGTTGCTGCGCGGCCTGGCGGAG
CTGTTCCTGAACGATCTCAGCGAAAAGACCGGCAGCCATGACGTGGTGCGCCTGCATCGG
GTGCTGCTGCAGATGAACCGCGCCCTTGGCATGTTTGAAAGCCAAAGCAAGCTGTGGCGC
CTGGCGTCGCTGGCGCAGTCCTCAGGCGCGCCGGTAACCAAATGGGCGACGCGGGTGGTG
CGCGATGGCCAGATCCACGTCTGGTTCCACTGCGTCGGGATCCGCGTCAGCGATCAGCTT
GAACGGCTGCTGTGGCGCAGCGTGCCGCATATCGTGGTGACGTCAGCGACGCTGCGCTCG
CTAAACAGCTTCTCGCGCCTGCAGGAGATGAGCGGTCTGAAGGAGAAAGCGGGGGACCGC
TTCGTGGCGCTGGATTCGCCGTTCAACCACGTGGAGCAGGGGAAAATTATTATTCCTCAA
ATGCGTTATGAACCGCTGATGGATAACGAAGAGCAGCACATTGCCGAGATGGCGGCCTAT
TTTCGCCAGCAGGTGGAGAGCAAAAAACATCTCGGGATGCTGGTGCTGTTTGCCAGCGGG
CGGGCGATGAACCGCTTCCTCGAGCATGTGACCGATCTGCGCCTGATGCTGTTGGTGCAG
GGCGACCAGCCGCGCTACCGGCTGGTGGAGCTGCATCGCAAACGGGTGGAAAGCGGCGAG
CGCAGCGTGCTGGTGGGTCTGCAGTCCTTTGCCGAAGGTCTCGATTTAAAAGGCGATCTG
CTAAGCCAGGTGCATATCCATAAAATCGCTTTTCCGCCCATCGACAGCCCGGTAGTGATC
ACCGAAGGCGAATGGCTGAAAAGCCTCAATCGTTATCCCTTCGAGGTACAGAGTTTGCCC
AGCGCCTCCTTTAATCTTATTCAGCAGGTGGGGCGTTTGATCCGTAGCCATAACTGCTGG
GGAGAGGTGGTGATTTACGATAAGCGTCTGTTGACCAAAAACTACGGCGCGCGTCTACTG
AACGCGTTACCTGTTTTTCCCATAGAGCAGCCGGGCGTTCCGGAGGTTATAGTAAAACGG
AAAGCAAAACAGACAGCAAAACAGACGGGCCGCAAACGTCGCTGACGCCGGCGCGTGATG
CACCAGGGGGAGCCATGGAGTACAGCAAAATTATAAAAGAGGTGGGTCGCGGTAAGAATC
ATGCCCGCGATCTCGATGAAGAGACCGCCCGTGCGCTCTACGCGCGGATGCTGAACAGCG
AGGTGCCGGAGCTGGAGCTGGGGGGAATATTAATCGCCCTGCGCATTAAAGGCGAAGGCG
AAGCGGAGATGAAAGGTTTTTACGCCGCGATGCAGCAGCATACGCTGCGCCTGACCCCGC
CGGCCGGCAAGCCGATGCCGATCGTTATCCCCAGCTACAACGGCGCGCGCAAGCAGGCGA
ACCTCACGCCGCTGCTGGCGATGCTCCTGCACAAGCTGGGATTTCCGGTGGTGGTTCACG
GCGTCAGTCACGATCCCACCCGGGTGCTGACCGAAACCATTTTTACCCTGCTGGACATTC
CGGCCACCCTGCACGCCGGACAGGCTCAGGCGCAGCTGGAGGGCCATGAACCGGTGTATA
TCCCGGTGGGGGCCTTCTGTCCGCCGCTGGAGAAACAGCTGGCGATGCGCTGGCGGATGG
GCGTACGCAACAGCGCCCATACCCTGGCCAAGCTGGCCACGCCGTTTGGCGAAGGGGAGG
CATTGCGTCTCTCCAGCGTGTCGCATCCGGAATATGTTCCCCGGGTGGCGAACTTCTTTC
GCGAGACCGGTGGCCGCGCGCTGCTGATGCATGGTACCGAGGGCGAAGTGTACGCCAACC
CGCAGCGCTGTCCGCAGATCAGCCTGATTGATGAGCAGGGCGTGCGGGTGCTGTACGAAC
GCCAGACTGAGATGGCAGCGGAGGCGGTGGTCCTGCCGACCTCGAAAGACCCTGAGGTCA
CCGCGCGCTGGATTGAACGCTGCGTCGCTGGCGTCGAACCGGTGCCCAACTCGTTGAAGA
TCCAGCTTGCCTGCTGTCTGCTGGCCTGCGGGGAAGTGACCTCGCTGGAGCAGGGCCTCA
GCCGCGTCAACGACTATTGGTGATCGGATCTGCAGGATAAAAAAAAGCCCGTCCGGTGGC
TCGGACGGGCAAGGCAAGGGTATTAAAGGTCTTTTCAGGGTTAATTCAGTGGCTTACAGA
TGGGTGCAGCGATTATTTATAGATAACCGCAGTACCGCTCAGTTTGTTGTTGGTGTTAGC
GGAAGTAATGCTGTAGCCGGTCGCGCCAGCGGCTTCGGCTTTAGCAGCCAGTTTTGCTTC
CAGACCATCTAAAGTGGTTGCGCCTTGCGCAGACACCACGCCGATCTTATTCATGCTTTC
AGCCTGAGCGGGGGTAACCGGTTCGGCGGCAAAGGCGCCGAAGGAAAGAGCGGTCAGAGC
GATGGCAGCGGCAGCATATTTGATGTTTTTCATAGTTAATCTCTCGCAGGTTGTTCTGTT
CAGGGGACGATGTTCCGTCGATGTGATAAGTATCACGCTTTTCTGCGGGAGATAAAATCG
AAGGAAATTCACAGTCTTCATCGAATTTTTTGAATGATTAATAATTTACTGATTATTAAT
AAATTATTTCTCATTCTTTTCGTCACGAAGCGTAGCGAGGAAGACCGACGCGTTTAAGGG
CACATATTGCGACTTTTTCCGCCAAAAAATGTGCGCGAAAAGATAATGCGAAAGGCTGTC
ATAAACGGTAAAGGAAAGTCAGCGTAGCTGGCTATCCTTGGATCCGCGACGATTATATCC
TGAAAATGTATTGTTATGTAAATCTTTCTCCTGCTGGCACTTCACGCAGTATCTGACCCC
TGGGATGGCCTGTCGACGGGCCTCCGGAATCGGCTCTCCGCATTCATCACAAAATTTGTT
GCTTTCGCCGCGCGGAAGCTCGCGGCGGGCGCGAGCCACCGCATCGTCAATAGTGCTGTC
GATCTGATCCTGTACGGCGCCGTCGCCTGCCCAACCTGATGCCATCGTCTGCCTCCTGTA
AAAGGTTATTGATAAATTATAGCTGAACCGTACAGCCGGTTACCGCTGCTGGCGGCATTG
ATCCGCCAGGCTATCGCCCCATGACGGTGGGCCTTATCCGCGAGGGCGGCCGCCAGGTCG
TCCAGGGTGCTGGCGCCGAAGGCGGAGACGGTGCCGACAGGGCGGAGCGGCCCGGCATAG
GGCAGTACGGGTGGCGGTGGCAGGGGAGAGGCCGCGGTGGCATGAGCGGTGAGCGCCGCG
GCGAACAGCAGCGAGACGAATTTCATCAGCATATCCTCATAAACCGCATGGGACATAGCT
TAAGTGTAGGTCTTTCCAGACCGCGCGACAGGGAATGTTTAATGCAAAACAGTGCGTTTT
GCATGCTACCGGCGCAGGGGAGCGCTACTCTGGCCGGTAGATTATTTAGCGGGCGTCAGG
GCGGATCATGTCAAAGCGCAGGCTGTCATCAATACCGTAATAGGCGCTCGGGCCACCGGC
GCGCAGGATCGGCTGGGCGCGGGCGGTTTGATAGATACCGTTGTCCAGTAGTGATTCATC
GATATGCACGGCGACCACTTCACCGAGCACCAGCCACGTATCGACAGGGTTGCCGTCGGC
GGTGGTGAGTTGAATACACTGCGACAGACGGCACTCAAAGTTCACCGGACTCTCCGCGAC
CCGTGGAGCGCTGACCAGGCGGCTGGCGGCGGCGGTGAGGCCGGCGCGCACGAATTCGTC
CTCATGGTGCGGAATCGAGGCTGACGTTTCATTCATCGCCATGGCCAGCGGTCGCGTCGC
CAGGTTCCAGACGAACTCCTTTGTTTCGACGATATTTCGCACGCTGTCTTTCCAGCCGCT
ACTGGCGAAACCAATGATTGGCGGCCGATAGTTAAAGCAGTTAAAAAAGCTGTATGGCGC
CAGATTACGCTGGCCCTCGGCGTCCTGGGAGGCGATCCAGCCTATCGGGCGAGGCCCGAT
TATCGCGTTCAGCGGGTCATGCGGCAGGCCGTGGCCCTGCGAAGGTTGATAAAAGTACAT
GCTGCACCTGTCACGGATAATGGAGATATCCAGACTCCCTTATTTACCGCGCCGCCGTCA
ACGGGTATCTTACGCGGCTGTTCAAAGGAGATTGTCATGAAAGCCCAGAAACCGGGGTTA
CACCCGCGTAACCGCCACCATCAACGCTACGACCTGCCCGCGCTCTGCCAGGCCCATCCT
GACCTGCAGGGCTACATTACGCTCAATCCGCTGGGTGAGCAGACCATTGATTTTGCCAAT
CCGCAGGCGGTGAAGGCGTTGAATAAAGCGCTGCTGGCGCATTTCTACGCGGTCAAACAC
TGGGACATTCCTGACGGCTTTCTCTGTCCGCCGGTGCCTGGGCGGGCCGACTATATTCAT
CATCTGGCGGATCTGCTGGCCGGGGATAGCGGCGAGGTGCCGAAGGATGCCACGATCCTT
GATATTGGCACCGGCGCCAACCTCATCTATCCCCTGATCGGCGCTCACGAGTATGGCTGG
CGCTTTACCGGCAGTGAAATCAACCCGCAGGCGTTCGCCAGCGCGCAGGCGATTATCAAT
GGCAACCCGGGCTTGACCCGGCAGATCCGCCTGCGCCGGCAAAAAGAGAGCCAGGCTATC
TTTCACGGCGTGATCCATAAAAACGAGACCTACGACGCCACGCTGTGTAATCCGCCGTTC
CATGACTCCGCAGAGAGCGCCCGGGCGGGGGGCGAGCGCAAGCGCCGCAACCTCGGACTC
GGCGCCGAAAGTGGCCTCAATTTTGGCGGTCAACAGCAGGAGCTGTGGTGCGAAGGGGGC
GAAGTAGCCTTTATCTCGCAGATGATCCGCGAAAGCCAGGCCTTCGCCCGCCAGGTGAAA
TGGTTTACCTCGCTGGTGTCGCGTGGCGATAATCTGCCGCCGCTCTACCGCCTGCTGACC
GAGGTCGGCGCAGTGAAAGTGGTGAAAAAGGAGATGGCCCAGGGGCAAAAGCAAAGTCGC
TTTATCGCCTGGAGCTTTATGGACGACGCCAAACGCCGTCGTCCATTCTAACGCTACTCG
GCGGCCGGGCTGTCGGCGCCCGGCATCGGCAGCTGCTGCCAGGTCTGTACCGGCGCGCGA
ACCCCGGCGCGGTCGAAGTGCTTTTTCACCTGGGTGTCGAGGGCAAAACGCACCGTCCAC
TGCTTCAGCGGCAGGGTGGTGAAGCTGACGCGTAGCGTAAAGGCGGTATTGCTCAGCCCC
ACCAGCCCGGCGAACGACGGTTCGCCAATGATCAGACCGCGGATCTCCTCCTGGGCCAGC
AGATCGTCCACCGCTGCCTTCAGCGCCTGGCTGGCTTTATCCAGATCCTCATGGCGGTCA
ACGTCATAGTTAGCCACAACCGAGCCAATGCCGCGCACGAAGTTGGCAAAGGTGGTGATC
GAGGACCAGGGAATAATGTGATAGGCGCCGGTATCCTGACGTACCCCCACGGAGCGAATC
GACATTCGTTCCACGGTGCCGGTCAAAGGGCCGATGGTGACCAGGTCGCCGGTGTTCATC
CCGTTCTCAAACTGGATAAATATGCCAGTGATAATGTCTTTGACCAGGGTTTGCGCACCA
AACGAAATGGCCAGCCCTAACGCCCCGGCGCCCGCCAGCAGCGGCGCAATGTTTACCCCA
ATTTCCGAGAGCAGGATCATCACCGTGATGGTGCTGATCACCACCGCCAGCGCGTTGCGA
AACAGCGTCAGCAGCGTCCGGGCCCGCGCGCTGGGCAGCGGACGGCCATGAATATCCGAT
GCCAGCCGGTTTTCAATCAGGCTGGCCAGAACCGTCCAGCCGATGGCGGAGAAGAAGAGG
ATCAGGGCGATGCGGATCAGCACATCCACCGTTTTTTGCCCCGCATCGTTGTGCAGCCAT
TCCCGGAAGTCAAACAGGCCCCAGGCGCTCAACAGCAGCATGATGGCGACACAGACGGTG
AGAATGCGCGCCGCCTTCAGCGAGGCGGAGATCCAGCCATTCAGCCGCTTTTGCAGTTCA
GGATAGTTGCGCTGAGTGGCGGGCGACAGGGTGATGGTTTTGGCTATCCAGCGCGACAGG
ATGCCAGACACCAGCGCCGCGCCGCCGATAATCGCCAGGCTTTGCAGGGTGGCGCCCATC
ATGAATTTCAGGCTGTTGCCCGGGTCGAAAAGGGAAAAGAAAAAAAGCACCACAAAGTAG
GCGCAGGCCAGCCAGTGCCAGACCAGCGCGAAGGCGCGGATAAACAGGCTAAAGAAAGCG
AGTGAGTGGTCGGCCAGGTGGATCAACCCTTGAGTAATCACCGCTTTGTTATGAAAAATC
AGGTACAGCGCCCACAGCGTAATGCACAGCATGATGACGACGTTAGCCAGCGCGCCAACC
TGAACATTCACCTGATTGGAAATAATCGGCACCGCGACGATCAGACCGTAACCAATCAGG
CTGCTGAGCGCGCTCAGGCGCAGGCTCCAGTATGACGCGGCCTCGTCGCTGAGGTTAAAG
GGCCGCAGGGCAGGAATGCGCGGGCAGAAAATGAGCCGCAGAATAGCTTTAAAAAACTCG
ATCAGCGCGAAGGCGTTGAGGAAAAGGCTCTGCTGGAAGGCGATGGTAGGGTTATTCCCA
TTCAGGCGATCGCTTAGCAGCTGACCGACAAACAGGGTTAGCGCCAGCAGCAGCAGGTCG
ATGATAAACGCCCCGGCGATGGTCAGGGGCAGCTGGAGCCAGTTACCGCGATCGCGATTT
TTATGCCGTCCCCATTCGCCCATTTTGCGATACAGCGGCAGCGCCGCGAGGCGTACCAGC
CACCAGAAGGCAAACACCAGCCCGGCCAGCAGTAAAAAATGCCAGGCCGCGCTGGTAAAG
GTTTGCGGATTAAAGGGCTTATGCGGTGAGCCGGTGATATTGCGCCACAGCTGGGAAAAG
CGTGATGAGAGCTGTTCGCCATATTCCCGGCTTATCTGGGTGACGTTCTCCAGTACCGTG
GTCTCTTCTTTCACCGCCGGTGGCGTCAGCGTCGGGGTGCTGTCGGGCGGCGGCGTGGCG
GCTGCTTTACGCAGCTGGTCAATGAGCTCCTGACGGGCGGAGTCGTTGGCCAGCACATCG
GCCAGTGCGGCATAAGCCGCTCTTTTCTGTTCCACATCGGGTTCGCTGGCGCTGTTTTTA
TCAGTGTTAGCCGTCGGCACGCCGGGGAGGGTGGCGGCGGAAAGCGGGGCAGTAAACAGT
GCAGCGAGCAAAAGCAGGATCCACGGCATGGGCACCTCCGTTGCAACGTAAACGGGTAAG
TATAGAAGCCGCTGGCGGAAGGGGAGGGAAGAGGATTCTGGAAAAGCGGCTCTCATCGTG
GGAGAGAGAGCCGTTGTGGGTCAGGCGACGTGTTGCAGGAATTCACGCAGGCGCGGGCTG
GGCGGGTTCTTCACCAGCTCCTGGGGATTGCCGTCTTCAGCAATTCGTCCTTTGTCGATA
AAGATTAGTCGCGAGGCCACTTTTTCGGCAAAGCCGATTTCGTGGGTCACAATCACCATC
GTCATGCCCTCTTCCGCCAGGTCCTGCATCACCTTGAGCACTTCATGGCGCAGCTCCGGG
TCGAGCGCGGAGGTCGGTTCATCAAACAGCATCATCTTCGGCTTCACCGCCAGCGCGCGG
GCGATGGCCACACGCTGTTGCTGGCCGCCGGAGAGTTCGGACGGATAGTGATGCGCGCGC
TCAGCCAGACCGACTTTCGCCAGCAGCTCTTTCGCCTGCTTCTCTGCCGCCTGCTTGCTG
GCGCCGCGTACCCGCAGCGGGCCAAACATCACGTTTTCCAGCGCCGTGAGGTGCGGGAAC
AGATAAAACTGCTGGAAAACCATCCCGGCTTCCTGACGAATCAGACGTTCGTCCACCTTC
GGGTCGTTGACCTTCAGACCATCGACAATCAGATCGCCGCTGGTGATCTCTTCCAGCTTA
TTGATGCAGCGCAGCATCGTTGATTTACCGGAACCGGAAGGGCCGATAATGACCACCACT
TCACCCTGATTAATTTTCAGAGAGATATCGTGTAGCACCTGGGTCGGACCAAAGTGCTTG
GAGACGTTTTTAAATTCAATCACAGGATTTTCATCCTTCTTTCAAGACGACGCAGAATAA
AGCTCAGGACCAGGGTGATAATCAGGTAGATCACGGCTACGGCGCTCCAGATTTCCAGCG
CGCGGAAGTTGCCCGCGATGATCTCCTGTCCCTGACGGGTCAGTTCGGCGACGCCGATGA
CGATGAACAGCGAGGTATCCTTGATGCTGATGATCCACTGGTTGCCCAGCGGCGGCAGCA
TGCGGCGCAGCGCCAGCGGCAGGATCACGTGGCGAATGGTTTCGCGACGCGACAGGCCAA
GCGCCAGGCCCGCTTCGCGGAAGCCTTTATGTATGGAGAGCACCGCGCCGCGGGTGATTT
CCGCGATATAGGCGCCCGAGTTTATCATGATGGTCACTACCGCCGCGGAGAAGGGGTCGA
TGCGCAGATCGCTAAAGGCCATCGGCAGCGCAAAGTAGATGAACATAACCTGCACCACAA
TCGGGGTGCCGCGAATGATTTCAATAAAGACCAGCGCGATGTGGTTGGCGATCCAGCCGC
CGAAGCAGCGGGCGAAACCGGCCACCAGACCAATTATCAGACCGCCGGCCAGGCCGAGGA
CGGAAATCCACAGCGTCATTTTGGCGCCTTCCAGCAAAATCGGAATGGCAGGCCAGATGG
CACTCCAGTCAAACTGCATAATACGTTCCTGTTACCGTGTCGAGAGCAGAGGAAAGCCTC
CGCCAAAATACCGTCTCCCGCCGAGCCTGTGCCGGAAGACCGTTGTGGTGTCGCCGGACC
TCGGTCCGGCGAAGTACGTTTTTATTATTTGGGTTCAGTGCCGAACCATTTTTTATAAAT
TTCGTTATAGGTACCATTGTCGCGCAGCGTTTTCAGCGCACCGTTCACTTTCTCACGCAG
CTCGTCGCTGCCTTTCGGGAAGGCGATACCGTAGTTTTGCGCTTCCAGTGATTCGCCTAC
CGCTTTGAACTTACCGTTGCCCGCGGTTTTGATGAAGTACAGAATATTCGGCGTATCGTG
CAGCACGGCATCCGCGCGACCGGTTCCCAGCTCCATATAGGCGTTATCGATATTCGGGAA
CTGACGCAGATCTTTGGTTTTGATATTGGCTTTCGCGTAGTCAACGGAGCCGGTGCCGCT
CTTCACCGCGACCACTTTACCGTTCAGATCTTTGACATCTTTGATGTCGTTATTATTGGC
GTTGACCATCACCAGCAGGCCGCTTTTATAGTAGCCGTCGGAGAGTCGATCGCTTTTTTA
CGCTCGTCGGTAATGGTGATCCCCGCCAGCGCCAGATCGATATTTTTGGTTTGCAGCGCC
GGGATAATGCCGCTGAAGTCCATTGGCTTCAGGGTGTAGTCGAGCTTCAGCTCTTTGGCG
ATAGCCGCCCACAGGTCAACGTCAAAACCCACATACTTATCGCCTTGCTTAAATTCGAAC
GGGACGAACGCCGTATCGGTGGCGACAACCAGGGTCTTATTGGCGGCATGGGAAGAAACC
GCAAAAGCCAGGGTCAGTGCAGCCAGTGAAACTTTAAATACAGACTTCATAGCATTTCCT
TTTATATCCACGGGACGATCCCCTGCGAGAACGACTAGCCTAATGAAAAAATCGTGCCAC
TTTTACAAGCTGTTGTTTTTCAACAAACGAAGCGTAAGTCGTTGCACAAGAACGATCATT
TCAGGCAGTGACTGCACCATGATGGGGCGTCATTTTGGTGCGTCATAAGGGTGCTGAATT
ACCAGCCCAGTTTTAGCGCAAACCCTGATGGGAAAACAATCTCGACGTAACGATTGTGTG
AGGTGATTATTACAATCTTTTTACTTTTGCGCGCATTTTCATCAATCCGGTGCCCTAAAA
CGGTGCAAGGCCAGTGGGGGATGAAAAGCAAAGGATGGAATATAGGGCAGGGAGAAACGC
TGAGGCGCCGCCGACCGCGCTGGGCCGGCGGCAAAGCCTTACTCGATGTTGGCTTCAATG
AACCACAGGAATTTATCCAGATCGCGGGAAGCCGCGGTGAAGATATCTGCAGTGTCTTCG
TCTTTTGCTTCGTCGATCGCCTTACGCACATCGTTCGCCACTACCGCGTAGCGGTCAGCC
AGGGCTTTCAGGTGATCCTGAACGTGATGGATGTCCAGCGGGTAGCTCTGCAGCGGGGTT
TTGCTGTTAATGACCTGAGTGGTACCCAGGGCGACGCCGCCCAGCTGCACCGCGCGCTCG
GCCATGGTGTCCAGATGTTCGGTCAGCGCGGTACGGAAGCCATCCAGCATTTCGTGCACG
GCGATAAAGTTCGCACCGCGCATATTCCAGTGTGCCTGCTTGGTGATAAGTGACAGGTCA
ATGAACTGGATCACCTGGCGATTCAACAGCTCAATGGTCGCTTTCTTTTCGCTGTCAGCG
ACATCGTTGCGGGTATAGACCAGATTAGACGCTTTTGATTTAACCAGTTTTGCGGTACTC
ATCGTTTCATATCCTCTTGATATTGATGCTCATCACACTTCAGATCTGAATGATGTGGAG
CGTTGTCCCAAATGACTTCGGAAATAAGTATAGCAAGGGTTTTCAAGAGTGAGGCATCGG
CAGGCTATATCACTCCGATAGCGCAAAGTGGGTGGTTATTTTAAAAGTATTTAAATATCA
GGTATTTATATTTGGTTGAACAGCCCGGATTTCTCTCGGGCCGGCGCCGTAACAGAATGT
TAATTGATATCGACCTGCTCGACTTTACTCTGCCGTTGCATAGTCAGCGTGGCGCCCATC
GAGGCGATAATGATCGCGCCGAGCGCCAGAGTCTGGGAGAGCTTCAGCGTTTCACCGAGG
AAGATCATACCGGAGAGGGCAGCTAACGCTGGCTCAAGGCTCATCAGCGTGCCGAAGGTG
CGCGTCGGCAAGCGCGTCAGGGCCATCATCTCGAGGGAGTAGGGCAGCGCGGTAGAGAGA
ATCGCGATCCCCAAACCCAGCGGCAGCAGCGACCACTGCCACAGCGTATCGGTGGCCTGC
GCCATGCCTAACGGCACAAACACCAGCGAGGCGATGAGCGACCCCATCGCTACCGTGGCT
GGACCATGCTCTTCACCGGCACGCTGTCCGGTCAGAATATATACCGCCCAGCACGCCCCG
GCGCCGAGGGCGAACAGCGCGCCGGTTAAATCGACCTGCGCCACGTTCTGCCCCAGCGGC
AGAAGATACCATAGTCCGAGGATCGCCAGCGCCACCCAGACAAAATCCAGCGGGCGGCGC
GAACCAAACAGCGCCACCGCCAGCGGGCCGGTAAACTCCAGGGCCACCGCCACGCCGAGC
GGAATGCGCTGCAGGGATAAATAAAAGAGATAGTTCATCGCCCCGAGCGCCAGGCCGTAC
AGTAGCAGCGGCACGCGCTGCGCTGGGGAGAAACGTAGCCGCCATGGCTTGAACACCACC
ACCAGAATCAGCGTTCCCAGCGCCAGACGCAGGGCGGTGACGCCCGGGGCGCCGACCACC
GGGAACAGCGATTTAGCAAGCGATGCGCCGCTTTGAATCGAGGTCATGGCGACTAAAATC
ACCAGTATCGGCAACCATGCCGCCGCTTTTCTGGATGGACCGGGCATCCTTTCTCCTGTC
AGGTTTTGTCAAAAGGGGTAAAAGTTCCAGTGTACTGGAATTACCTGCCGGCGGTTGAGC
TAATGTTGAAAAAAACAGGGGCAAAAACAGTACAATGGCGAAAACTGCTGAGAAATTCAC
CAGGCGGTTAGGATTAATCTGGATGCTTGCGAATTTCTTAATGAGCGTTAAGATGTAAGT
TAACGCCAAAAATTGTTGTTTTCCATATTGTTACAGAAATATGGAAACTTTTGGTTACAT
GAAAAAGTATGTTAGACAATGTAAACTCCAAAGAGTTTCCCAAAAGTTTTTGATATATTT
AAGGCTTAGGACTTATTAGAAACACATTTGAGGTGGTTATGAATAAAATTGCACGTCTTT
CAGCACTGGCCGTTGTTCTGGCTGCATCCGTAGGTACCACTGCATTTGCTGCAACTTCTA
CCGTAACCGGCGGTTACGCGCAGAGCGACATGCAGGGTAAAGCGAACAAAGCTGGCGGTT
TCAACCTGAAATACCGTTACGAGCAAGATAACAACCCGCTGGGCGTTATCGGTTCCTTCA
CCTACACCGAGAAGGATAACAACAGCAACGGTACTTACAACAAAGGTCAGTACTACGGCA
TCACCGCTGGTCCGGCTTACCGTCTGAACGACTGGGCAAGCATCTACGGCGTAGTGGGTG
TTGGTTACGGTAAATTCCAGAACAACAACTACCCTCATAAATCCGATATGAGCGACTACG
GTTTCTCTTACGGTGCTGGTCTGCAGTTCAACCCGATCGAAAACGTTGCTCTGGACTTCT
CCTACGAGCAGTCTCGTATTCGTAACGTTGACGTCGGCACCTGGATTGCTGGCGTGGGTT
ACCGCTTCTAATCACTCCGGTGATATGAAAAATCCGCCTCTCGGGGCGGATTTTTTTTGC
CTGCTGACGGCCGGCCCGGGCGACTGGCCGGGCCGGCGCGATTAATTGACTGTGAACTCA
TCGGTACCGAGGTGAGCGTAGTCCACCTTCTGCAGCTGGAAGTTGGTGATGTACACCGGA
CCGGCCTTTTGCTCAGAGATAAACCGATAGCGTGGGGTGATTTCCGCCGCCTGGATCCCG
GTCCACTGGGAGAAGAAACTGAGGAAATCATTCGCCGAACGCTGCGCCTTAATCACTTTA
TGCGCTTTGTCATCGCTGGATAGCACCATAAACGGCACCTGGAAGTTCTGCTGGAACTTA
TCGTCATGCGCCAGATACTGCACCTCTTTGCCCCGCTCCTTGAACGCCAGACCATGATCG
GAAAAATAGGTCAGGGAAAAAGTGTCACCGGAATTTTGCAACTGATGATAAAGCTTAGCC
AGCAGCGAATCGGTCTGCGTCATGCTGTAGAGGTAGCATGAGGTCTCTTTCGACTGAACG
AAAACCGTGTATTTGCCCTTGGTCCGATCGCAGGCCTGTGGATGAGAGCCCATCAGGTGC
AGGACAATCAGCTGCGGCTGGGTACGCTGGGTTGAGAGCACCTGCTCGGTCAGCTTCAGC
AACTGCTCGTCCTGGGTGTTTTTATTGGCTTCGAAATCGCCGTTTTTCAGGAACTGTACT
TCATCCGCCCGTTTGGCGATGCTGGCGATAGCGGTGTCGTACTCGCCAATTTGCCCCTGG
TTGGAGAACCACCAGGTCTGGAAACCGGCGCGGTTGGCGAGGGTGACAAAGTTATCCTGA
TACTGTGGTTTGCCATCGACCACCCGGTTAAGCGTCAGGCCGAGCGATTTCTGCGTTGAG
CCGCTGGCGGCGATGTAATTGTTAAACAGATAACCGTTTACCGAGCTGGCAAACGGCGTG
TTGTCCCAATGGCCACCGAAAGCGCCGAGGGCATCGCGGCGCGCGCTTTCACCGATCACC
ACCACATAGAGATGGTATTTTGGCTTTACCGCCAGCACGTGCCAGCTGTCTTTCATGCCA
GCCAGCTGCGCCATCCGCGCCTGTTCGTCCAGCACCTCGTTGTTATTCACCACCACGTCT
TTGACAAAACGAAAGGCCGGATAACCGGTGTCAATCACCTTGAATACACCGCCCCAGGCA
AGGTTTTGCACCGGCTGGAGAAAGAAGATCCCGATGCTGAACAACAGGCCCAGCGTATCC
ATTTTTCCCCAGCGTGATGGCTCAACGATCCTACGACGAACCGCAATGACCCCGAGAGCG
AAGATGAAGACCGCCAGCAGATAGTTGTACCACGGGAAGATGGTCAGGATTTCCGTAGAC
TCTTCCACGTTGGTGGCGTGCAGCGCCAGCAGAGTGTTGAAGTTGGGGGCACCGTAGGCC
TGGCCAAAGGGATAGTACAGAGCCGCCAGCAGGGAATAGGCGCCGACCACCGCTTTCTGG
ACGCGCGGAAAGGCGCGCCACAGCAGATGTAACACGCAGGTAAATGCCACGGTATAAAGC
AGGCTAAATTCATAGCCCAGCGCCAGGTTAATTAACAGCGACTGTAAAAAGTAGAATCCC
GTCCATGGGTTCAGTGCCAGTCGGCGGGCGACCAGCGTATCTTTCAGGGTGGTGACATTC
ATAGTAAACAATCAAAAAGAGGCCATGCGCATCCCCTGGCGTCAAGGGGTAAAACCTGCT
GGACAGTGCGTGAAGAGGGTCTCTGCGAGCCGCGAATGTGGCAGGGCTGTGCAAAGATAG
GGCTTGTAAATGGTAAGGTCAACCAGACATAACAGATTGTTTTGCGAGGGCGCTTACAAA
ACTTGAAAAAAGGTCAGGGAAACGGGGGGAACCGGTCATTTTACCGGCAGAAAATGACAG
AAAAATGAAGCGGCGTACCGCGACGCCGCCTTAGGAATTGGGTTTGCCCTGCTGCGGTTT
ACCGTTGATCATCTCGCACAGCATACCGATCAGCATCAATCGTACTTTAAAGGGGGAATG
GCTAAACACGTTTATGCACCTCTTGAATTCATTCATCTGCTCTCCTCCTGCCAGTTCGCT
CCGTCATTCCCTGATGGATGTTTGCATTATATACAGATATAGCACAGGCTATATTTTATA
GCTATGGCTAAAACGTTAATTTTTTGTGCTCTTGGCGCAATCCATTACAATGTGGATCTT
TTTATACGATGCTTGACGCGTCACACGAATGAGGAAGCACAATGAACCGTCGCGCAGGTA
AGTCAATAACAAAAAAAGTGACGCAGTTAGTGAATGTTGAAGAGCACGTGGAAGGGTTTC
GCCAGGTGCGGGAAGCGCATCGCCGCGAGCTGATCGATGACTATGTGGAGCTGATCTCCG
ATCTGATCAACGAAGTGGGCGAGGCGCGCCAGGTGGATATGGCCGCGCGTCTTGGCGTTT
CGCAACCGACGGTCGCTAAAATGCTCAAACGCCTGGCCAGCGTCGGTCTTATTGAACAGA
TCCCCTGGCGCGGGATCTTCTTAACCCCGGAAGGTGAGAAGCTAGCCCAGGAGAGCCGCG
AGCGCCATCAAATCGTGGAGAACTTCCTGCTGGCGATCGGCGTCAGCCCGGAGATTGCCC
GACGTGATGCGGAAGGGATGGAGCATCACGTGAGCGAAGAGACGCTGGCGATGTTCCTGA
AATTTACCCAAACACAGGGATCTCAGGAAGCATGACTCTTCCCTTCGTCCAGTCGCTGCT
GCGCGATCGTTTTCTCCATTTGCTGCTGATTATCGCCTGCGTGCTCAGCGCCATCGTGCC
GTTTGTCCCGGCAAGCTGGCCGGCGGCCATTGACTGGCATACCATCGTCACGCTTAGCGG
CCTGATGTTGTTGACTAAGGGGATCGAACTGAGCGGCTATTTTGACGTGCTGGGCCGAAA
AATGGCCCGCCGCTTTGTGACTGAGCGCCAGCTGGCCATCTTTATGGTGCTGGCGGCGGC
GCTGCTGTCTACCTTTCTTACCAACGACGTTGCGCTGTTTATTGTGGTGCCGTTGACGCT
GACGCTAAAAAAATGGTGCGCCATCCCGGTGAACCGGCTGATTATTTTCGAAGCGTTGGC
GGTGAACGCCGGCTCGCTGCTGACGCCGATCGGCAACCCGCAGAATATTTTGCTATGGGG
ACGATCCGGCCTCTCTTTCTTCGGGTTTATCGGTCAGATGCTGCCTCTGGCAGCGGCGAT
GATGCTGACCCTGCTGGCGCTGTGCTGGTTCTGTTTTCCGGCGAAGCGGCTCAGTTACCA
GAGCAGCGACAGGGCGCCGTCATGGCAACCCAAGCTCGTCTGGAGCTGTCTGGGACTGTA
TGTGGTGTTTCTGACGGCGCTGGAGATGAATCAGGCCCTGTGGGGGCTGGCGCTGGTGCT
GCTGGGCTTCCTGGTGCTGGCCCGGGCGGTGATCGTCCATGTCGACTGGTCGCTGTTGCT
GGTGTTTATGGTGATGTTTATTGACGTCCATCTGCTGACCCAGCTTCCGGCGCTGCACCA
GGTGCTGAGCGGGGTGGGGACCCTCTCCGGCGGTGGTCTGTGGCTGACCGCTATTGGCCT
GTCGCAGGTGATCAGTAATGTGCCCTCGACTATTCTGTTGCTCAACTATGTCCCGCCGTC
AATACTGCTCGCCTGGGCGGTTAACGTGGGCGGCTTTGGCCTGCTGCCGGGCTCGCTGGC
CAATATTATCGCCCTGCGTATGGCCAGCGATCGGCGCATCTGGTGGCGCTTCCATCTCTA
CTCCATTCCAATGCTGCTATGGGCGGCACTCAGCGGCTACTGGCTCTTCAAACTCAGCGC
CTGATCTCAACAGAATCGCGCCATCATTCACTTCGATCGCCAGGATCGCCTTTCGGGGCG
ATCTTTTTTTGTCCGGCTCACAGAAACCGATCCCGGCCTTTGCTTACCTTTTCACTTTCC
GGTATATGACTAGTCATTACGTTTAAATGACTAGTCATATACCGAGGCGCAGCATGAAGA
ACAGACTACCGGCAGATTTTTTATGGGGAAATTCCGTCTCCAGCATGCAGACGGAGGGGG
CGTGGAACGAGGGTGGCAAGGGGATGTCGGTGTATGATATCCGTCAACCGGCGGAGTTCG
CCTCCGACTGGAAGGTGGCGACCGACTCTTATCATCGTTATCGGGAAGATTTCGATTTGA
TGCAGGATCTGGGCATGAACTGCTACCGTTTTCAGATCGCCTGGAGCCGGGTGTGCCCTG
ACGGAGATGGCGAATTCAATGAACAGGGGATTGCCTTCTACCATCAATTTATAGATGAAC
TGATCGCCCGCGGCATTGAGCCGATGATCTGCCTGTACCACTTCGATATGCCGCTGTCGC
TGGCGGAGCGCTACAACGGTTTTACCGACCGCCGGGTGATGGACGCTTTTATCCGCTACG
GCCAGAAGATGATCGCCTGCTATGGCGACAAGGTGAAATACTGGCTCACCTTTAATGAGC
AGAATCTGTACCATTCGCCGGAAGCGTTTCTGATTTCCGGCTATCTGCAGGGAGAGAAGA
CCCTGCGCGAACTGTATCTGATCCAGCATCATGTCATGATGGCGCACGTCCATCTGACTT
ACTATCTGCACCAGACGAAGCCGCAGTGTCAGATGGGCGGAATGCTGGCTCACGCTCTGG
TCTATCCGGCTACCTGCAAACCACGCGATATCCTCTGCGCCCAGCAGCTGGATGAGTTCT
TAAACCAGAACCTGCTGCGCGCCTACGCGGGTGAGGGTTATAGCCCGGAGGTGATGCATT
TTGTCGCCGCGGAAGGGTTCGATGATATCTATCGTCCGGAGGATCTCGCCCTGATGGCGA
CGGTGAAGGTCGATTATCTGGCGTTCAGCTATTACGCCAGCCGCACATTGAACAGCGACG
CGATCCCGCCGGGAACGGCGGTCAACAACTATATGCTGTTTGGCAACCAGGATAACCCGT
TCCTGAAAGCGACGGAATGGAACTGGCAGATTGATCCGCTGGGCTTCCGGACGATCATCA
CTCGTTACTATAACGACTGGCGCCTGCCGGTGTTCCCGATTGAAAACGGCATCGGGGTGA
TTGAGTCCTGGGACGGCGAACATCCCATTGCCGACGATTACCGCATCGCTTACCATCGCG
ACCATATCAACGCCATGAAAGCGGCCATCTTTGAGGATGGGGCGCAGGTGATCGGCTATC
TCGGCTGGGGATTAATCGATATCCTGAGCTCACAGGGCGATATGCGTAAGCGCTACGGCG
TGGTGTACGTCAATCGCGAAAACCATGACCTCAAGGACCTGCGGCGGGTGCCGAAGAAGA
GCTATGCATGGCTGAAGCAGGTGTTCCGCAGCAACGGCGAAGCGATGTAACGCTGCCCTG
GCGGTCAGATGGTGTATCCAGCCCGCCAGCCACTCACTGAATGGATAAGGACCGGGAAAT
GACGGCGAAGTATCTGCAAATCGCGCGGGAAATAAAAAAACGCATCATCAGCCAGCAGTA
TCCTGCCAGCGCGCCGCTACCCGACCAGTTTGCGCTGGCGGCGGAGTTCAGCACCAGCCG
GATGACCATCCAGCAGGCGATGCGCCAGTTAATCGTCGAAGGGCTGATCTATACCCGTAA
AGGGCAGGGCACCTTTGTGCGGAAAAATTTCCTTCAGCTGTCGCAGTGGGAGCTGCCCGG
CAGCGACTATTTCGGCGCCACCAAAACCTGGGAGCATCTTGGCGAGGTGCAAAGCGAAGT
GGTGCGCTTTGCGGTGCGCTTTCCCAGCGATAAGGAGCAAAGTTCGCTGCTTATCGACGC
CGATGCCCCGGTGTATGACTTTGTTCGCCTGCGGCTGCTCAACGGCGAGCCGGTATCGCT
GGATCTGACGGTCATGCCGGTGGGGCTGGTGCCGGGGTTAACCAAAAGCCATCTGGAAGG
TTCCGTGTTTCGCTATGTGCAGGAGACGCTGGGGCTGAAGCTGATGGGATCTTACCGCGT
GGTGCGGGCGATGAAGCCCGGGGAACTGGATAAACAGCATCTTCACTGCGAACCGACCGA
TCCGGTGCTGGAGGTGGAGCAGGTTATCTATCTGGAGGATGGCACGCCGCTGGAGTACGC
CCACTGCCATTATCGCTACGATCACGGCGGGATTATTCTGGTGAATAACGGCTAGGCCGG
GGCTCCTGCTGGCGGCTGCGCATAGCGGGGTTACGGCGTGGTAGGGTTTGGTAGCCCGGG
CGAGCGTTAGCCGCCTCGAGGGAAAATGCCGATAAAAAAACGGCGGGCATCAGGCCCGCC
GTTTTTCTTGTCAGCACAACTTAGTTCAGACGCACCGGCATACCGGAGCGGTTCTGGATA
GCCTGCTCAACCACGTTCTGATCGACATCAGACTGGCTGGTAACTGCCTGTACCGGCTGA
GTCAGGGTGATCGGCACGATCTCGCCGCCCTGGAACTGCGCTTCGGTGGTCGACAGCGGG
TTGTGCACCTCGATGTAACGGCTGCCGTCCGGCTCGGTGGTCGCTTTTACCGGCTCATCG
ATAAACTGTACGCGGGTGCCGACCGGCACGTTCTCAAACAGGAATTTGATGTCATCGTTA
CGCAGACGCACGCAGCCGTGGCTCACGCGCAGGCCGATACCGAAGTTAGCGTTGGTGCCG
TGGATGGCGTACAGACGGCCGATATACAGCGCGTACAGCCCCATCGGGTTATCCGGACCG
GCCGGTACGACGGCTGGCAGCGGGTTGCCGGCGGCGGCGTATTCAGCATGCATTTTGGCG
GTCGGTGTCCAGGTCGGGCCGGCCTTCTTGCGTTCGACTTTGGTGGTCCAGTTGATCGGC
GTATCTTTACCTAACTGGCCGATGCCGATCGGCAGAACGATCACGGTATTGGTGCCTTTC
GGGTAGTAGTACAGACGCATTTCCGCGCTGTTGATAATGATCCCTTCATGCACGGTATCC
GGCAGAATCAGCTGCTGAGGGATGTTCAGGACGCTACCGCCCTTCGGCAGGTAAGTATCC
ACCCCCGGGTTGGCTTCCAGCATGTTGGAAAGCCCCATCTGATATTTCGCCGCGAAGTAT
TCCAGCGGCTGTTTGTTATCATCCGGAATGGTAATGACCTGATTCTGACCAACCAAACGG
CTGCCATCGGTTGGCAAAGGATAGGTGACAGCAGACGCTGTATTGCAAAAGCCTACGATG
GCGAAGGCTGCCGCTAAGAGTGTAGATAATTTCATAGTCTTTAATGTCGTGTGCGAAATC
AACGCCACACAGGCCTTTGTTAATGATTGAGACAGTAGATGGGAGCGCATTATATGTGCA
TTCCGCTGAACAGGTAAATCAGATGTGTACGAAATCACATTTTTTTCCCTGTTGCCTCGG
CTGCCGCGGTCCGGCAGGCGGCCGAAGCATCGCTCGCCGCGCGGGTAACGGGTGGTTACT
CTTCCAGCAGCCGGGCCTGCAGCGCGGCGCGAACCGGCGCGGTAAGCTGGTACTCTGCCG
CCAGCCAGGCGTCGACGGTGCCATAGCGCTGGTGAATAGCCGACAGCGCGGCGGCGAGAT
AGGACTCTTTTACCGTCAGAATATCCGCCAGGCTTTGGCGCCCCTGGGCAGTGAGGTCGT
TGCCGAGCAGCTCCAACATCCAGGCCTCCACCTGCGTCAGCATGCCGTGGGTAAGGAGAT
ACTCCTCCATCACCGTTTCGCTATCGCAGCCGACGGCGAACAGCGTTAACGCGCAGCCGA
CGCCGGTACGATCTTTGCCGACCGCGCAGTGTTGCAGTAAAGCGCCTTCAAAAGGCGTGG
TCAGCCACGCGGCGAGCTGGCGATAGGCCGGGTTGTTAAACGGCAGCTGGCGGTAGAGTT
GCAGCATAAACTGCTCGCCGTTCAGCGCGTTAAGGGTGGCGGCATTCAGCTCGGTGACCT
TCGCATTAACCTCGCTCACCGGCGGATTGGCCGGCGCGTTAAGATAATGGGTAAGCGGGC
TAAGCTTGTCCGGAGTACGAGCTACCTCTCCGGGGTCGCGATAGTCGAGCACCCGGCTGA
GCGGCAAAGTATCGAGGTGGTTGAGATCCTCCGCCGTTAACCGGTTTAGCGCGCCGGATC
GCAATAGCTTGCCGCTGCGGACGCGGCGTCCATCGGCGGCAAGCTGGCCGCCCAGGTCGC
GAAAATTGATGCCGCCCTGCAGGGATAAAAAAGCCGGGTGTCGCGATAGGCTGCTGGTCA
TGGGACTCCTTATAAATACGTACAGAATAACCGTTTGAGCGCGGGTTTCCGGCTCATCTG
ACAAAGACCTTAGCACAAGCGCCGCGGTGGAATTTACCGCAGGCCGTGAAAAGTGTGTCA
TTTGCTGGCATAATGTCTGCTGTATCACACCCCTCATACTCTTTTTTCAGGATATCCCCG
TGCTAGTATCCAGCAACGTTACCATGCAGTTTGGCAGTAAGCCGCTGTTCGAAAATATCT
CCGTTAAATTTGGCGGCGGCAACCGTTATGGTCTGATCGGCGCCAACGGCAGCGGTAAAT
CGACCTTTATGAAGATCCTCGGCGGCGATCTCGAACCGACGCTGGGCAACGTTTCTCTCG
ACCCGAACGAGCGCATCGGTAAGCTGCGTCAGGATCAGTTCGCCTTTGAAGCGTTCACCG
TGCTGGATACGGTCATCATGGGCCACGGCGAGCTGTGGGAAGTGAAGCAGGAGCGCGATC
GCATCTACGCCCTCGCTGAGATGAGCGAAGAAGATGGCTACAAAGTGGCCGACCTGGAAG
TCAAATATGGCGAAATGGACGGCTACTCGGCGGAAGCGCGCGCCGGCGAACTGCTGCTCG
GCGTCGGCATTCCGGTTGAACAGCATTATGGCCCGATGAGCGAAGTCGCGCCGGGCTGGA
AGCTGCGCGTCCTGCTGGCGCAGGCGCTGTTTTCCAATCCGGATATCCTGCTGCTCGATG
AACCGACCAACAACCTGGACATCGACACCATTCGCTGGCTGGAGCAGACGCTGAACGATC
GCGACAGCACCATGATTATCATTTCGCACGACCGTCACTTCCTGAACATGGTCTGCACCC
ACATGGCGGATCTCGACTACGGCGAGCTGCGCGTGTATCCGGGCAACTACGACGAATACA
TGACCGCGGCCACCCAGGCGCGTGAGCGTCTGCTGGCGGACAACGCCAAGAAAAAAGCGC
AGATTGCGGACCTGCAGTCCTTCGTTAGCCGCTTCAGCGCCAACGCCTCTAAATCGCGTC
AGGCCACCTCGCGCGCGCGCCAGATTGACAAAATCAAGCTGGAAGAGGTTAAAGCCTCCA
GCCGTCAGAACCCATTTATCCGCTTCGAGCAGGATAAGAAACTGTTCCGTAACGCGCTGG
AAGTGGAAGCCCTTACCAAAGGCTTTGATGAAGGTCCGCTGTTCAAAAACGTCAACCTGC
TGCTGGAAGTGGGCGAAAAGATCGCCATTCTGGGCGCCAACGGCGTGGGTAAATCCACCA
TGCTGAAAACCCTGGTAGGCGAACTGCAGCCGGACAACGGCAGCGTGAAATGGTCTGAAA
ACGCGCAAATCGGCTACTACGCGCAGGACCATGAGTACGAGTTCGAAAACGACCTGACGG
TCTTCGAATGGATGAGCCAGTGGAAGCAGGAAGGCGACGACGAGCAGGCAGTACGCAGCA
TCCTCGGCCGTCTGCTGTTTAGCCAGGACGATATCAAAAAGCCGGCGAAGGTGCTTTCCG
GTGGCGAGAAAGGGCGCATGCTGTTCGGTAAGCTGATGATGCAGAAGCCAAACATCCTGG
TGATGGACGAACCGACCAACCACCTGGATATGGAGTCGATTGAATCGCTGAACATGGCGC
TGGAGATGTATCAGGGCACCCTGATCTTTGTCTCCCACGACCGTGAGTTTGTCAGCTCGC
TGGCGACCCGCGTCCTGGAGATCACTCCGGACCGCGTGATCGACTTCAGCGGCAACTACG
AAGACTACCTGCGCAGCAAAGGTATCGAGTAATCCCTGTCCGTTACCCGGGTAGCGGCTA
CGCCTTACCCGGGCGACACGCGGTGCCGTTTTTTTGTCTGGTGGCGGCTAACGCCTTACC
CGACCTACGGTTCTTGCGACCTGCCTTTAATGTCTTCACCGCGCTGGCTGAAACTGCCGG
CCTATGGTCAGAACCTCCACTCCGTTCCTTCAACGCCATTCACCAGCAGCTTACGCTTTT
CTCCTACCGGTAATGACAGCTTCAGCGCTTTCCACGCCGGGCGATAGTTGCCGCGGGCGT
TGATATCCAGGTTTATGCTGCTGGCGCTGCAGGTCATTTCCCACTCCAGCCATAGCGCAT
CCCCCTGTTTATAGCCCCAGCTTTCGCCGTCGTCTTCAAACAGCATACCGCGGGTTGAGC
CGGTACCTTTCAGCGGGAACAGCTGCAGTTCGCGACGATCGTCTTTTTGCGCATCGACAT
GGCTGATACGTTCACTAAGCGGCAGACCAGCGCCGGCGCGGACCAACAGCGGCAGTTTTT
CCAGCGGCGCGTCCAGCGTCACCCACTGGCCGCCGGCGAACCACTGATGGCTGTAGAAAT
CGTACCAACCGGCCTGATTATCGGGCAGCCATACTTCACGCTGGCGGGCGCCCGGCTCGA
CCACGCTGGCCACCAGCAGGTCGCGGCCCAGCAGGAAGTCATCGCATTCGGCGAAGGTCT
GCGCATCGTGCTGGTGATCGAGGAAGGTCGGGCGGAGCATCGGCTCATCATCAGCATGCG
CCTGCCATAGCAGAGTGTACAGATAGGGCAGCAGGCGGTAGCGCAGCTCAATGGCTGAGC
GGATCGCCGGAGTGATGGCCGGATACATCCATGCTTCGTTTACCGTCTGGTCGTCATTCC
ACGAGTGAATAGTAAAGCGCGGATGCATGACGCCATTTTGTACCCAGCGCACAAACAGTT
CCGGCTCGGGTTTATCGCCGGAGAAACCGCCGACGTCGTGGCCGACGTTAAACAGCCCGG
AAAGGCTCATCCCCAGGCCCATGCGGATGTTATAGCGCAGCGTATCCCAGTTGGTTCGGT
TGTCGCCGCTCCAGGTCTGGACGTAGCGCTGCATCCCGGCGCAGCCGGAGCGGGAGATCA
GATATGGGCGCTTTTGCGGCGCAAAGCGCTGCTGGGCTTCCAGCGAGGCGCGCATCATCA
ACAGCGGCATCACCGGGCGAATATGTTTGATGGCGATTTCACGGCCAAAGCCGTAGCAGC
GGGCTTCGCCGTCCCATACTTCGTATTCGTTATTATCGTTCCAGGTCGAATCGATGCCCA
TCTCCAGTAGCTGGGTGGTCACGCCTTCCTGCCACCAGGCCAAGGTTTGCGGATTGGTGA
AATCGAGATGCGACCCTTCATCATCCCAGAAGCTGGAACGCTCCGGAGCGTCAGTTTGCG
AATCGCGAATGAAGAGACCACGCTCCGCCACCTCGCCGTAGCGCGGGTGATCCTGCAGCA
GGCACGGTTTGATATTGGCGGCCAGCTTCAGCCCGGCATCGTGAAACGACTGGCTCATCA
CTTTGGGCTGCGGCACCTTGTCGTAGTTCCAGTTAAAGACGTAGCGCTTGCCGTTGATTG
AGGTATAGCCGGAAGAGAGCTGGAACGAATCGCAGGGGATCGCGTGCTGCTCGCACAGGC
GGATAAAGTTCATCAGCTGATTTTGCGCATCCGGCGCGTCGGTATAGTGCATGGTGGAGC
CGCTGTAGCCGAGGCTCCATTTGGGTCCAAACAGCGTTTTACCGGTCAGGCGAACGAAGG
CTTTGGTCACATCCAGCACCTGCTTACCGGTAAACAGGTAATAATCGATGTCGCCGGCTT
CCGCCTGCCAGCGGCGATAGGCGGTGTGGTAGTTGTCGATCTCGTTCCCCAGATCCAGCC
AGCAGCTGCTCAGGTTGTCATAGAACAGGCCGTAGCTGATATCGCTGCGCTGGGTGATGG
TGAACGGAATATGTTTATACAGCGGGTCAGTGCTGACGGCGTTGTAGCCCATGGCATCGA
GGTTACGCATCTCATAGCGTTTACCGGTGCGCTGCAGGTCGCCGGCCTTTTCGCCCAGGC
CGTAAAAACGCTCGTCTTTGCGGCGGCTCAGATAATGGGCGACGCCGTCGCCGTGGGCAT
TCGCCAGATAGGCGCTGGTCGGACGGTCATTAGCAAGCGGCTGCCATTCGCCGGCCTCGT
CGCGATAGCTCCACTCCAGCCACAGCGGCTGGTGAACGATGACGCGCAGCTGGCGGGTGG
CGATAGTCAGCGTATCGCCCTCCCGGGTCAGCTGCCAGGCCGGGAGACTAAAACCGCTGA
GGTCATCCCGGGCGCGGCCTTCCCACGGCACATCCTGCTGCGGAGCGATGCTCCAGGTGC
GATCCAGCGCCAGCTGGCCCTGGCGTTTTAGCAGGACGCGGAACAAATTCTCTTCCAGTA
CATACAGGCACAGGGTGTGCTGGCCATCGACCGTCAGTTCAACGTGATGCTTCAGCTGTT
GATGCAAACTCCAGTGTTTCAGCGTCTTCATATCTTACATCCACTCTCAGGCGCGCTTGG
CGCGACGTTCAGCAATAAATGCCACCAGGAAAACGGCGCCAATCAGGTCAAAGAAACCCA
TGGCGATGAATAGCGGGTTGAAGCCGATTTTGTCGGCGGTCACCCCGATTAATAACGAGA
ACAAGAAGCTGGCGATCCACGCTGCGGAGCCGCGCATACCGTTGACCGTCGCCATTTGTC
CCTTGTCGAAAGACTCCACCACCAGCGCGCTGAGCATGCAGGAGATGATCTGATGGCCGA
AGCCGCCAATGGAGATCAGGATGATGGTGATATAGGGATCGCGGGTGATGGCGACGAGGG
CCAGGGAGAGCATCAGGAACGCGCCGGTTACCGAGCTGGCGATCACCGAGTTCACTCGCG
TACAGCCGAACCAGCGAACATACAGGCGGGTGAGGTAGCCGCTGACCACGCTGCCGAGAT
CGGCGGCGAGAAACGGCAGCCAGGCGAACATGGCGATCTGCTTCAAATCCATGCCGTGCT
CTTTCGCCAGGTACAGCGGCACCCAGAAACTCAGCACCGCCCAGGCGGGCTCGGCCATAA
AGGCGGGAATGGCGATCCCGTAGAAACGTTTATTTTTCGAGACGGTTTTGAGCGCGGTAA
AGAAGGGCTGTTTTACCGGCGGGGCTTCGTTATCCTGTTTGATGTACTCCAGCTCGCTTT
TGCTGAGATTGGGGTGCTTTTCCGGGGTCTGATAGAAGGCCCACCATAGTACTACCCACA
GTAGCGCCAGCGCGCCGGTAAACATAAACGCCCCTTGCCAGCCGAAGGAGGCGTGGGCGA
AGTAGATGATCGGCGGGGCCAGCATCGCGCCGATGGAGAACCCAACGCCAGCCCAGCCGG
CGGCAATCGGGCGTTCAGATTTCGGAAACCATTCGCCGATGGTTTTGGCGTTGGCCGGAG
TAGCGGCCGCCTCGGCCCCACCCATAAAGAAGCGCAACATAGCCAGGTGCAGCCAGCTAC
CGGCCCCGGCGTGGGCGATACAGGCCAGCGCCCACAGGGTGGCGCAGATCATAAAGCCAA
GCTTCAGGCCGATGACGTCGATAAGCCAGCCGCACAGCGGCTGGAAAATCGTGTAAGCCA
GCTGAAACGCGCCGACGATCCACGAGTATTGTTCGGTAGTAATGCCGAGGGTCGCTTTCA
GTTCCGGCGCGATAATTCCCAGCGAGTTGCGTGTGATGTAGTTGACGGTAACGCCAAGTA
AAAACAGGACCAGCACCCACCAGCGCAGGTTTTTCACTACCCGGCGCGTTTTGCTGACGG
CGATATCATTGTTGAGGCCTTGACTCATAGCACACTCCACAAGACGTTTGTAGGGGGAAA
GTGACGGTCTCACTCCCTGAGTGGTCACGTAGATTTATTAACTATTTGAATAGTCTATTT
TTAATCTCAACATCATTGGTATAACTAGTATGGGAGATGTTGGACCAATTCAGGCTAGGG
CAGAAAAATCGTCTGGCAAAGCGCTATTTATGCAAGTTTTTTCATGAAATGAGCGAGATC
GCATATTTGACAGCGGAATTTGCTTGTAACGTGTGCTTTGGCGATTATGAAAATTCTTTC
ATTTTTCAATCGGAGCTGGATCACAAAATGGATAAAAAGCTGCGCGTCGCCGAAATTGCC
GCCCGCACCGGGCTATCGCCCAGCACCGTTTCACGCGTCCTGGCCGGGAAAGCGAATACC
AGCGACAAGGCGCGCCGGGCGGTGCTGGACTGCGCCCGCGAGCTGGGTGTCATGCAGGGG
TTGGCCGCCGGGCGTCTGCTGCTCAATCATCTGCTGGTGTTTGCCCCGCAGCGCGCATTC
GATGAGCGATCGGATATCTTCTACTACCGGGTGATCCAGAGTATCAATAACGCGCTGGCG
GCACATGAAGTGCGCCTGCGCTACTGCGCGCTGGATGAGAACGACAGCGACGCCAACCTG
TTTCTTGCCCGCATGAATGAACCTGAGACCCAGGCCGCGGTACTGCTGGGGATCGACGAT
CCGCATATTCATGGCCTGGCGGCGGATCTGGGCAAACCCTGCGTATTGATCAACTGTCGG
GATGAAGGGATGCGGCTGCCGTCCATCGCTCCCGATCATCGGCTGATCGGCCAGTGCGCG
GCCCGCTATCTGTTTGATATGGGGCATCGGGCGGTGATGAACGTGATGTGCCTGCGCCGC
TATACCATGGAGCTGCGGCTGGGGGGGATTCAGGAGGCGTGGCGCGCGCGTAATCTGCGC
TTTACCGCCAGCCGGGATCTTATCAGCGTCGCCAACTTTAGCGCCAGAGAGACGGAAGAG
CAGGTGGGCGCCTGGCTTGACGGCTTACAGGGCAGGCCGTTGCCCACCGCCTTCCTGGTG
GGCGGCGATTTTATGGCCGCCGGCACCGTCAGCGCATTGCAAAAGCGTGGCCTGCGGGTG
CCGCAGGATGTCTCGGTGATGAGCATTGACGGATTTAATCTGGCGGCGATTCAGGAGGTG
CCGCTGACCGCGGTGCATGTGCCGCGGGATGAGCTGGGCAGCGAGGCGGTGCATCTCCTG
CAGCAGCGCCTGCTGCGCCCGGAGGCGCCGCACGGCTCGCTACTGCTGCATGGCACGCTG
GTGGTACGCGATTCGGTACGGCGGATCCGGCCGGGCAAAGGCCATACCGCCGTCGAGCCG
AAGGGGCTGTATGACGATTAGACCAGCATACCCAGCGCCCGTTTGCCGTGGATATTCAGA
TCCTCCAGGGTGAAGCGCCCCTGCCAGCTGGCTTCATAATCCTCGCGCGGGAAATCCCCC
GGCGAGGCGCCTTTTTCCAGGGCGATTTTTACTTTCTGCGCGTAGGCGAGGTTCTTCTCG
CACATCGGCGCGGCCGGAATGTACATCACATTTCCCCAGCCCTGCTGATTTTCCACCGGC
GCCACCGAGTGAATGATGTCGCAGTGCCACCAGACGGAGTCCCCGGCATTCAGCGCTGGA
ATCGAGCTTAACGCTTTAATTAAGAGCGGGTGCCACTGCTCAGAGATCGGCAGCACTCTG
CCCGGCGCGACGCCGCACAGCTCATCTTCCGGCACATCGTCGAGCAGGGGGCGCAGTAGC
ACATAAGCCATCGCCTCCGGGATCGGCACCACGTGCAGCAGCCCCTGACCCGGGATCATG
TCCGACAGCGCGGTCCAGCCCTGGAAGGTGCGGAACACCGAGCATTTGGTGGTGTTGTCG
ACGGTATACTCTTCCACTTCGGTACGGTGCGCGGCGTCCCACGGGTCGTAGGCGTCGATA
TTGCCATTAAAAACGTTGGCGAAAACCTGCTGATAGGCGGGAAGCAGCCAGCGCTCCAGC
GCGCCGGAATCGGTATGCGCCCCCAGCCCCTTCGAAGTGGTTCCCGGCGGGCGGCGGCGG
ATGCGGTCGGGATAGATCACGCTGACGTCCGGATCGAACCAGCGTTTGCCATTCTGTTCA
AAACGCCACAGGCGGTTGAGGAAAGATTGCACTGCCGCCATTTCATCGCTCTGCCGCGCC
TGCATTTGCGAGGGCGACCAGTAGATCGGGTAGATCTCCGGGCGCGAAGCCTCCAGCGAA
CCGAAGAAGCTGTCGCCAGGCCCTTTGTAAACATCGTCGAAATGGTTGCGATCCAGATAT
TCCAGCATCGCGGTATCCCACGCCAGCGCCTGTTCGCGTGGGAAGTGGCCTTTAATCACC
GCGCAGCCCCGGCGCTTAATGGCCGCGCGCTGCTCATCGCTCACTGTTCCTTCGGCGATA
TCGCGGAACGGAATGGTTGGCCAGACCTCCTGGCCTGCGGCTTTCAGTGTCTCAATCTCC
TGCAGCCGCTCGCTGATGCGCGCTGAGAGCTTATCGAACACCGCCTGGACGTCGCCAATT
TGCGCCCGCAGGGCCTGTTTCATCTGGCGAATCGCCGCTTTGTGATCGGCGGGAAGTATT
TCGTGGGTCGGGAGAGCAGCCATAATAACCTCGCTGTATCTTTCATTCGAAAGTATGAAA
TATTACAAACGTTAATTTAAGTTAAAATGGAGTTAATGCAAGTTTAAAATCTTGCTGCGG
CGCACAAAATGGAAAACCGGGGCGCGATGCCCCGGCGAAGGGTCAGGCGTTGAAGGGCGG
GGTGTTATCGAGGACGGCCTGGATAACGTTCAGCGCGCCGTCATGGTTATTATCGTCGGT
AGCGTAGCCGGCGATGGCCTTGATGCTGTCGGCAGCGTTACCCATGGCGAAAGCGTATTT
CACCAGCTTCAGCATTTCGGCGTCATTGCCGCTGTCGCCGATGGCGACGCATTGCTGCGG
CGAAAGATCCCAGCGCTTGAGCAAACGGCTGATGCCGTTGGCTTTATGCAGGCCAGGGAT
AATCAAATCGACAAAGCCAAAGCCGCTGGTGACCGGCTTCATGATGCCGTCGAGCGACAC
GTGCAGTTTATCAATCAGCTGTGGGATCTCGCTGTCCGGCAGGTTGAGAGAGAATTTAAA
CAGCGTATCGTCGATGGCGTGATAGTCGCTCACCCGCTGTAGGCGATGGTAGTGCTTCGA
CATCAGCTCAACAAAGGCGTCCGGAGCTTTATCGCTGACGTAGGCGCTCTGCAGGCCGCA
GGCGACAAAGTTGAGCTGCGGATCTTTGAGCAATTCGCCAATCACCACTTGTGATTCGTG
GCGGGTCAGTTCGCCGTGGAACAGCTGCTTGCCATGTTCATAAACCAGAGCGCCGTTTTC
TGCGACGAATGAAATCTGCTCGCGAATTTCCGGGAAAAATGAGATCAGCTGATAGTACTG
ATTGCCGCTGGCGACAACGAATTCAATACCTTGCTGCCTGAGCTGCGCAAACTGGGCGAG
GAAACGCGGGCGGTCGTACTGCTTGGCGTCATTGAGAAAAGTTCCGTCCATATCGGTGAC
GATAACTTTAACGGTCATAAGAGAGTGCTCCTGGCTTAACTTCGACCAGTAACATTCTAA
TTACAATGTGATGAGGAGCACAAATTTATTTCGAATGAAAGTTCAGGCATTCAGAAAATG
CCGGAAGGGCATGTCTTTTCCGGCCTGCAGAACAGGGTTGGCCCGCTAAGCATAGCGCCA
GCGGGCACGAAGGATTACAGCGTATGTTCGGTACGGGCGATGATATCGTCCTGGGTATCC
GGCGACAGGGCGGTGAAGAACGCCGAGTATCCAGCGACGCGGACCACTAAATCGCGGTAC
TGGTCAGGATGTTTCTTGGCTTCCAGCAGCGTGTCGCGCGACACGATGTTGTACTGGATA
TGCCAGCCTTTGTGCACCTCGAAGAAAGTGCGCAGCAGCACCATCAGCTTCTGCTTATCG
GACTCGTTCTCCAGCGTTGATGGATTCAGCTTCTGATTAAGCAGCACGCCGCCGAGGATC
GCCCCGGTCGGCAGCTTGCCCACCGAACTGATAACCGCCGTCGGCCCCAGATGGTCGGTA
CCGGAGGCCGGGCTGGCCCCCTCCGCCAGCGGGGTATGCGCTTTACGGCCATCCGGCGTT
GCCATGGTCTGCGCGCCGAACGGGACGTTAGCGGAAATAGAGGAGGTGCCAGCGTAATAA
TTGCCGCCAATCGGGCCGCGGCCATAGCGCGGGTTGTGATACTGCTTCAGCTCGTCGATA
TAGGTCTGGTAGGCCCGCGCCAGCAGTTGGTCGACGCTGTCATCATCGTTACCATACTTC
GGCGCGCCGTTGATCAACCGCTGGCGCAGCTGCTCGTGGGTCAGACCGTCGAAATCTTCC
GCCAGCGCCTTCGCCAGCTCCTGCTGGCCGATGGCGCCCTGATCGAAGACCAGTTTTTTC
ACCGCCGCGAGGCTGTTGCCGAGGTTGGCGATACCCACCTGCAGGCCGGAAACCCAGTCA
TACTTCGCGCCGCCCTGCTTAATGCTTTTCGCCCGTTCGATGCAGTCATCGACCAGCGCC
GAGCAGAGAATATCGTGGACGTTCTCTTCCAGCATGGTATCGACCACGTACTCAATCTCG
ATGGATTTACGGGTGTAGTAACGAATCTGGCGGTCCCAGTCGGCTAGCACCTGATCGAAG
TTAGCGAAGTTGCCTTTCGACAGGGCGTGCTCCTGCGGCAGGAACACCTGACCGCTGGTG
GCATCGCGGCCGCCTTCCAGCGTCGCCAGCATCACCCGCGCGAAGTTAATAAAGCTCATG
CCGGTGCAGCGGTAGCCCCACTTACCGCCGACCGCGGTTTCGATACAGCCGATAGCCGCG
TAATCGTAGGCGTCCTGCGGCTCAATGCCCAGCTTAATGAATTCCGGGATGACGATTTCA
TCGTTGTTAAACGCCGGCATGCCGAAACCGCAGCGGATCACCTGGACGCAGGCGTCGAGG
AAGTCGTTGCTCATCCCGGCGTGGTAGCGCACGCTGAGGTTCGGCTGGGTAGAACGCAGG
CGACCGCAGGATTCCAGGATCGCATACGACAGCGGGTTGACCGCGTCCTGCGGCTTACCA
TCCACCAGATTCTGGCCGCCGATGGTGACGTTCTGGTATAGCGGGCTGCCGGCAGAGGCT
TTGGAGTGTGAGCCGGAACGGATCTTATTGACCTCCAGCAGCTTCAGCCAGCAGCTGTGC
AGCAGCTCAATGGCCTGTTCGCGATCCAGCGACTGTTGCAACTCAACGTCGCGGCGGTAG
TACGGGTAGAGGTACTGGTCCATACGGCCGAAGGATACCGAATGGCCATTGGATTCAATC
TGCAGGATAAGCTGAATGAAGTAGCACAGCTGCAGCGCCTGCCAGAAGGTTTTCGGCGGC
TCATGGGCGATGACGTCGCAGTTTTCGGCAATCGTCAGCAGTTCGTGGCGGCGTGATTCG
CGGGATTCTGCTGTCGCCATCTCGCGCGCCAGCGCGGCGAAGCGTTTGCTGTGATCGCTG
ACCGCTTCCAGCACGATATCAATCGCTTTCAGGAACTGCTCGCCGTGCAGGTCTTCCAGT
ACCGTCAAATTGATACGCGAGCGGCGTTCGGCGACTTTCGCACGCATCCCGTCGAGCCCT
TTCTCCAGCAGCAGGGGGTAGTTGACCGCGAGGTGAGCATCCCCGGAGGTCATATTGCCT
TCCGCCTTAATAATGCCGGTGGCGAGCAGCGCCTTTTGCTCATCGGTGAACATACCGTAA
CAGCGGTCTTGTACGGTCTGGCCGCGCCACCATGGGCACACTTCATGCAATACGCGTTTA
TTCTCCTCGCTGACCGAGAAGCCGGCGCCGGGGCGGTCGGCGAGATCGTCGATCTCTTTC
TCAATCCAGCTGACGGTGTATTCCGGGAAAATAGGCGCGGCGCGCACTTCGCTGGCCTGG
TTACCGACGATCAGCTCATCGTGCTTGATCCAGATGGTGCGCTCCGCCAGGTGGTGAGCC
AGCGCCAGCGCGCGGCGCACCGGGATCGGTTTATCGAGATGCCGCTGATACATCTCCGTA
TAGTGGCGGGCGCGCTCGGTACAGACCGGCGGCTTGACGATATGCACCAGCGCCATTTTA
TGGGCCTGGATACGGGCGCTGAGGGTGTTGAGCTTCAGGGTAGTCATAGGGTTATCCTCG
TAATATCGCCGTTAGCCCCTTGCTTTGCGCATAATCCTGCGCGAAGGCGAGCAGCTCAGG
AGCGTCCAGCGGTTTGTCCGGTGCGGTGTAGGGCTGACTGAGTAACTGGTATTTGTTCAT
TCCCAGCGTGTGGTACGGCAGGTAATGGATCTCGCTGACCTGCAGGCGATCGGCGGCAAA
ATCGGTGATCGCGGCAATGTCGGCTTCGCTGGCGTTGAATCCCTGGATCAGCGGCACGCG
AATAATCATTTTTTTCCCCGCCTGCGCCAGTCGCTGCAGGTTATCCAGCACCCGGCGGGC
GCTGCCGTCGGTCCACTGCTGGAAAACGGCCTCGTCAACATGCTTCAGATCGGCGAGAAA
CAGGTCGACAAAGGGTAAAGACGGTTCAATGTATTTCCACGGCACGTGCAGGCAGGTTTC
CACGGCGGTGTGAATGCCTGCCTGATGACTGGCTTCGAACAGCGCTTGCGCCAGCGTTGG
GTTCATAAAGGGTTCGCCGCCGGAAAGAGTGATGCCGCCGCCGCTGCGATCGTAGAATGG
TTTATCACGCAGCACCGTCGCCATGATCTCCTCGACGCTCTTCTCCTCGCCGCACACCGT
GAGCGCGGTGGTGGGGCAGCAGTCGCGCAGCGCGGCGATATGGCTGTCGTTAACGTTTTG
CCGGTGAATGATCAGGCCATCGAGGGTGCGGGTGATAACCGCCGGCGCCGCCTGCTGGCA
CAGCTCGCAGCCGGCCAGGCACAGCCGCGAGTCATACAGCAGATCTTCGCTACGGGCGCG
GCTCTCCGGGTTCTGGCACCAGCGGCAGCCCAGCGAGCAGCCTTTCAGGAAGACGACGGT
GCGGATCCCTGGGCCGTCATGGGTGGAATAGCGCTGGATGTTGAAGATCATGGCTTATCC
TCTTGTTTGCGTATGAATATAAAAACACTTTCGAATGAAAGTTATGTTGACGTAAATCAA
CAAGCGGGATGGGGATAAGTCAGAGAGGAGAAAATAACGAGAGCGGTCACAAAACCACCG
GCGACTCTCGTCGCCGGTGTGAGGGTCAGTGCGAGCCGCATACCTCGCACTGCGGGTGAC
GCATCAGCCTCATTTCGCGAAACTGGCAGGTCATGGCATCGTAGATGACGATTTTTCCGC
TGGCAGGGGTGCCGTAGCCGCTCAGCAGCTTAATCGCCTCCATCGCCTGCAGCGAACCGA
TGGTGCCCACCAGCGGGGCCATTACCCCGGCTTCGACGCAGGTGAGGGCATTTTCGCCGA
ACAGACGGCTCAGGCAGCGGTAGCAGGGTTCGCCATCCTGATAGGTAAAGACGCTGATTT
GCCCCTCCATACGGATCGCCGCTCCGGAGACCAGTGGGGTTTTGTGCTGAAAGCAGCCGA
CGTTAAGCTGGTTGCGAATGGCGACGTTGTCGGTGCAGTCGAGCACCAGATCGTGATCGG
CAATCTGCGCCGCCAGCGCGGTCTCATCCAGCAAGGCATTGAGCGGGACCAGACGGACGT
GCGGGTTAATGCGCGCCAGCGCCTCGCGGGCGGAATCCACCTTCGGCTGGCCGAGGGTGG
CGTCGCTGTGCAGCGTCTGGCGCTGCAGGTTGGAGAGCGAGACAGTGTCGAAATCGAGCA
GGGTGAGCTGCCCGACCCCGGCGGCGGCCAGATACTGCGCGGCGGCGCAGCCGAGCCCGC
CGAGGCCGACCACCAGCACGCGAGCGGCTTTTAACCGCTCCTGGCCGTCAAAATCAAAAC
CGCGCAAGACGATCTGCCGGTTATAGCGCAGCATCTCTTCATCGCTCAGCTCAACGGTCA
TTACAGCCCCCCAAACAGATGACTGAAGGGTTCGACCTCGACCCATTCGCCTGCTTCAAC
ATGGCCGCGCTCACGCTCCAGCACGATAAAGCAGTTGCCGAGGCTGAAGGAGCTGAAAAT
GTGCGAGCCCTGATGGCCGGTGGTGTTCACCACCAGTTCGCCGTCCGGGTTACGCTGCAG
AATACCGCGCTGAAAATCGAGGCGGCCAGGCGACTTTTTCAGGCGCGTGGCGGCGCGGAC
CCGCAGGCGGGGCGCCTGAAGCGGGCCGTGCTTGCCCGAGAGTTTCGCCAGCAGGGGTTG
CACCAGCTGACAGAAGGTGACGGTGGCAGACACCGGGTTACCCGGCAGGCCGCAGAACCA
GCTGCTGCTGAGCTTGCCGAAGGCGAAGGGTTTCCCCGGCTTAATCGCCAGCTTCCAGAA
GCCGATCTCCCCCAGCTCTTCGAGGATAGTTTTGGTGTAATCGGCTTCACCCACCGAGAC
GCCGCCTGAGCTAATGACCACATCGGCCTGCTGGTCGGCGGCGATAAAGGCGTCGCGCAG
CTTCGCCGGGTCGTCAGGAATAATGCCCAGGTTAATGACCTCGTAGCCCAACTGCTGCAG
CATCAGGTGCACTGCCAGGCGGTTGGTATCGTAAATCTGGCCGTCGCCGAGCGGTTGACC
CGGCAGCTGCAGCTCATCGCCGGTTGAGAAGACCGCGACGCGTACCTTGCGCACCACCTC
GACCTCGGCAATGCCCAGCGAGGCCAGCACCGGCAGCTCGGCCACCGTCAGGGGTGTCCC
CGCCGGGAAGACCACCGCGCCTTGGGCAATATCTTCTCCGCGGCGGCGAATATGCTGCCC
GGCTTTTACCGGCGCGATAAAGCGCACGCCGGCGTCGGTCTGTTCGGTCTCTTCCTGCAT
CACCACCGCATCGCAGCCTTCCGGCACCGGCGCGCCGGTCATGATGCGGATACAGGTGCC
CGACGGCCAGGCGTCGTTGAACGGCTGGCCGGCGAAGGCCTTACCGGCGACCGGCAGCGC
GGCGCCGTCGCGAAGGTCGTTCAGCCGGACGGCATAGCCATCCATCGCCGCGTTATCAAA
GCCGGGCACGTCCAGCGGGGAGACGATGTCATGGGCGGTCACACGCGAGAAGGCCTGCAA
CAGCGGTACAGTTTCCGTCGCGTTCAGCGGCGTAATACGATCGAGCATCTGGGCGAGGGC
TGTGTCGAGCGGCATCAGTCCGGCGGTAAAATCCATGGGTCACTCCTGCGGGCAAAACAG
CGAAAACGCCTATTATGGCAGAAAAGCGGCGCGGGCTGTATGCCACCTGGGTACGAGGCT
TTACATCGCCCGCCGCTCTTTCTATATTCAAAAATTGTATAAGACATTCAGCAATATAAT
GATATCAATACCCTTATTCATGACGTGACCGGCGCCGCGCCGCGGTACGACAGGGCAGGG
GCGATCCACTTCATCGTTAAGGACTGGCGAAATGGGCAAGGCGGTTATAGCAATTCACGG
CGGCGCAGGGGCGATTTCTCGCGCGCAAATGACGCCGGAGCGGGAGCGAGAGTATGTGGC
GGCGCTGTCGACTATCGTCGAAAGCGGGCAGAAAATGTTGGCCGCGGGCGCCAGCGCGCT
GGATGCCGTGACCGAGGCCGTTCGGCTGCTGGAGGAGTGTCCGTTGTTCAACGCCGGAAT
GGGCGCGGTATTTACCCGCGATCAAACCCACGAGCTGGACGCCTGCGTAATGGACGGCTA
CAGCCTGCAGGCGGGCGCGGTAGCCGGGGTCAAACATTTGCGTAATCCGGTGCTGGCGGC
GCGTCTGGTGCTGGAGAAGAGTCCGCACGTATTACTGATCGGCGAGGGGGCGGAAAATTT
TGCCATCTCCCACGGGATGGCGCGCGTGGATAACGATCTCTTTTCCACTCCTGAAAGGCT
GCTGCAGCTGCAGGAGGCGAAAGCGGGCGGGGAGATTATCCTCGACCACCACGCCGCTCC
CCTCGACGAACGCCAGAAAATGGGCACCGTCGGCGCGGTGGCGCTCGATCTGGCCGGCAA
TCTGGCGGCGGCGACCTCCACCGGCGGCATGACCAACAAACTGCCCGGACGCGTCGGCGA
CAGCCCGCTGCCGGGCGCGGGGTGTTATGCCAATAATGCCAGCGTGGCGGTCTCCTGTAC
CGGCACCGGCGAAGTCTTTATGCGCACCCTGGCGGCCTACGATATCGCCGCCCTGATGGA
GTATGGGCAGCTCAGTCTCTATTCCGCCTGCGAGCGGGTGGTGATGGAGAAACTGCCGGC
TCTCGGCGGCAGCGGCGGGCTGATAGCCGTCGATCGCGAAGGCAACGTCGTTTTACCGTT
TAACAGTGAAGGCATGTACCGCGCCTGGTGCTATGCCGGCGATACGCCGACCATTGGCAT
TTATCGCGAATAGAACAAGGGAGAGGGCGAGTGTCGCAAACTCACGAAACCGATACCTGC
GAAGTGCTGGTGGTGCGCAACCTGAACGTGGCGTTCCGCCAGCAGGATGCGCCGGAGGTG
CAGGCCGTGCGTCAGCTTTCCTTCAGCCTGCGCCGCGGCGAGACGCTGGCGATAGTGGGT
GAGTCCGGTTCGGGAAAATCGGTGACCGCGCTGGCGCTGATGCGTCTGCTAGACGCGGCC
AGCAGCGAGGTGAACAGCGAGGGGCTGTGGTTGCGGCGGCGTAACCGGCAGGTGATCGCG
CTCAATGAGCAAACGGACGCTGAGATGCGCCGGGTGCGCGGCGCGGATCTGGCCATGATT
TTTCAGGAGCCGATGACCTCGCTGAATCCGGTTTTTACCATCGGCGAGCAGATTGCCGAA
TCCCTGCGCCTGCACCAGGGGTTGGGGCGCGAAGAGGCGCTGCGCGCGGCGAAAAAGATG
CTCGATCAGGTGCGTATTCCCCAGGCGGAAGAGATGCTCTCGCGCTATCCGCACCAGCTC
TCCGGCGGCATGCGCCAGAGGGTGATGATCGCCATGGCGCTCTCCTGTCGGCCGGCGGTG
TTGATAGCCGATGAGCCAACCACGGCGCTGGATGTCACCATCCAGGCGCAAATTCTGCAA
CTCATTGCCGTTCTGCAAAAGGAGATGGCGATGGGGGTGATCTTTATCACCCACGATATG
GGCGTCGTGGCCGATATCGCCGATCGGGTGCTGGTGATGTATCGCGGTGAGGCGGTAGAG
ACCGGCAGCGTTGAGGAGATCTTTCGTTCGCCGCAGCACCCGTATACGCAGTCGCTGCTG
GCGGCGGTCCCGCGGCTGGGGGAGATGCGTGGCCAGGATCTGCCGCGCCGTTTTCCGCTG
CCGGGCCAGCCGCTGGCGGAGAGCGAAACGCCCGATACGGTAGTCGCCGGCGAGCCGATC
CTGCAGGTGCGTGACCTGGTGGCCCGTTTTCCGGTGCGCGGCGGGCTGCTCAATCGCGTG
ACGCGCGAAGTGCATGCGGTGGAGAAGGTCAGTTTTGATCTCTGGCCGGGAGAGACCCTG
TCGCTGGTGGGCGAGTCCGGCTGCGGCAAGTCGACCACCGGCCGGGCGCTGCTGAGGCTG
GTAGAGACCCAGGGAGGCACCATTACCTTCGACGGTCAGCGGATCGATACCCTCGCCGGC
GGCAAGCTGCAGGCTCTGCGGCGCAATATTCAGTTTATTTTTCAGGATCCTTACGCCTCG
CTTGATCCGCGTCAGACGGTCGGCGATTCGATTATGGAGCCGCTGCGGGTGCATGGCCTG
CTGCGTGGGGAAGCAGCGCTTGAGCGGGTCGCCTGGCTGCTGAAGCGCGTGGGGTTGCAG
CCGGAGCATGCCTGGCGCTATCCCCATGCCTTTTCCGGCGGCCAGCGGCAGCGGATCTGC
ATTGCCCGCGCGCTGGCGCTGAATCCGAAGGTGGTGATAGCCGACGAGTCGGTGTCGGCC
CTGGATGTCTCCATTCGGGCGCAGATTATCAATCTGATGCTCGACCTGCAGCGCGAGATG
GGCATCGCGTTTCTGTTTATTTCCCATGATATGGCGGTGGTGGAGCGCATCAGCCACCGC
GTGGCGGTGATGTATCGCGGTCGCATTGTCGAAATAGGCCCGCGCCGCGCGGTGTTTGAA
AACCCGCAGCACCCCTATACCCGTAAGCTCATGGCCGCCGTACCGGTGGCCGACCCGGGC
CACCGTCGTCCGCAGCGGGTCCTGCTGTCTGATGACGTCCCGGGCAATATTTATAAGCGG
GGCGAGGAGATCGCCAGCGTGCCGTTGCAGCAGGTCGGGCCGGGCCACTTCGTCGCCCGC
GAATCCGCCGATGTGCTGGGCAGAACATAACAACACATAACGCATCTTTTCAGGAGAACA
CGATGACACAACCTGTTTCACGCAAATGGTGGCTGGCGCTGAGTATCGCGGCAGCCCTGG
CGAGCGCTCCCGCCTTTGCCGCCAAAGATGTGGTGGTGGCGGTCGGGTCTAACTTCACGA
CCCTCGACCCCTATGATGCCAACGATACCCTGTCGCAGGCGGTGGCGAAGTCCTTTTATC
AAGGCCTGTTCGGCCTTGATAAAGAGATGAAGCTGCAAAACGTTCTTGCTGAGAGCTATA
CCGTGTCACCGGACGGCCTGGTGTACACCATTAAGCTGCACAGCGGGGTGAAATTCCAGG
ATGGCACTGACTTTAACGCCGAGGCGGTAAAGGCTAACCTCGATCGCGCGAGTAACCCGG
ATAACCATCTCAAGCGCTATAACCTGTATAAAAATATCGCCAGTACCGAGGCGGTCGATC
CGACTACGGTCAAAATTACCCTGAAGCAGCCCTTCTCGGCGTTTATTAACATTCTCGCCC
ATCCGGCGACAGCGATGATTTCGCCGGCGGCGCTGAAAAAATATGGTAAGGATATCGGCT
TCCACCCGGTGGGCACCGGGCCGTATAAGCTCGACACCTGGAACCAGACGGATTTTGTGA
AGGTCAGCAAGTTCGATGGGTACTGGCAGCCGGGGCTGCCAAAGCTGGATTCTATCACCT
GGCGTCCGGTGGTGGATAACAATACCCGGGCGGCGATGCTGCAGACCGGCGAGGCGCAGT
TCGCCTTCCCGATCCCTTACGAACAGGCGCCGCTGCTGGCGAAAAACAGCAAACTGGAGC
TGGTGGCCAGCCCGTCGATCATGCAGCGCTACATCAGCATGAACGTGACGCAGAAGCCGT
TCGATAATCCGAAGGTACGGGAAGCCATCAACTATGCGATTAACCGTCAGGCGCTGGTGA
AGGTAGCGTTCGCCGGATACGCCACCCCGGCGACCGGAGTGGTGCCGCCGTCGATCGCCT
ATGCCCAGACCTACACCGCCTGGCCATACGATCCGGCGAAAGCGCGCGAGCTGCTGAAAG
AGGCGGGCTACCCTAACGGTTTCAGCACCACGCTGTGGTCATCACATAATCACAGCACCG
CGCAGAAAGTACTGCAGTTCACCCAGCAGCAGCTGGCGCAGGTGGGGATTAAGGCGCAGG
TGACGGCGATGGACGCTGGTCAGCGGGCGGCGGAAGTGGAAGGTAAAGGGCAGAAAGAGA
GCGGGGTACGGATGTTCTATACCGGCTGGTCCGCCTCCACCGGTGAAGCCGACTGGGCGC
TGTCGCCGCTGTTCGCCTCGCAAAACTGGCCGCCGACGCTGTTTAATACCGCGTTTTACA
GCAACCCGCAGGTGGATAACGCGCTGAGCGAGGCGCTGAAAACCACCGATCCGCAACAGA
AAACCAAACTCTATAAAGAGGCGCAGGATATTATCTGGAAAGAGTCGCCGTGGGTGCCGC
TGGTGGTCGAGAAACTGGTCTCCGCCCACAGCAAGAACCTCACCGGTTTCTATATCCAGC
CGGATACCGGCTTTAGCTTCGAACAGGCGGACCTGACGCCGTGATCATGTTCATCTTCAT
GCGTCCTCTCTCCCGGAATGGGAGGGAGCGATGCTGAATTATGTGATTAAGCGCCTGCTG
GGCCTGATCCCCACTCTGCTTATCGTCGCGGTGCTGGTGTTTCTATTCGTCCATATGCTG
CCCGGTGACCCGGCGCGGCTGATTGCCGGACCTGAGGCCGATGCCCAGGTGGTGGCGATG
GTGCGCCAGCAGCTGGGGCTTGACCAGCCGCTGCATGTCCAGTTCTGGCACTACATCACC
AACGTGCTGCGCGGCGATTTTGGCATTTCCATGGCCTCGCGGCGTCCCGTTGCCAGTGAG
ATAGCCAGTCGCTTTATGCCCACGCTGTGGCTGACGCTGGCCAGCATGAGCTGGGCGGTA
CTGTTCGGGATGGCGGCGGGGATTGCGGCCGCGGTGTGGCGCAATCGCTGGCCCGACCGT
CTGGGAATGGCGCTGGCGGTGAGCGGTATTTCGTTTCCGGCTTTTGCCCTTGGTATGCTG
CTGATGCAGGTGTTTTCGGTTGAGCTGGGCTGGCTGCCGACGGTGGGGGCCGACAGCTGG
CGGCACTATATTTTGCCGTCGTTGACCCTTGGCGCGGCGGTGGCGGCGGTCATGGCGCGC
TTTACCCGCGCGTCATTCGTCGATGTGCTGCATGAAGACTATATGCGCACCGCCCGGGCG
AAGGGGGTGAGCGAAACGCGGGTGGTGCTCAAGCATGGTCTGCGCAATGCGATGATCCCG
GTGGTGACCATGATGGGGCTGCAGTTCGGCTTTCTGCTCGGCGGGTCGATCGTTGTGGAG
AAGGTGTTTAACTGGCCGGGGCTTGGGCGCTTGCTGGTCGATTCGGTGGAGATGCGCGAT
TACCCGGTGATTCAGGCGGAAGTGCTGCTCTTTTCGCTGGAGTTTATTCTTATCAATTTA
GTGGTGGATGTGCTGTACGCGGCCATAAACCCGGCTATCAGGTATAAGTAAGGTGCGATT
GCTTAACTGGAGAAGGCAGGCGGCGCTGAACGCCATGCCGGGCATCAGACCCGGCGAGAT
CCATACCCCCTGGCATGAGTTCTGGCGGCGCTTTCGTCGCCAGCCGGTGGCGATGGGCGC
TGGTATTTTCGTGCTGTTGCTGATTGCGGTAGCCATCGTTGCCCCATGGATAGCGCCGTA
TGATGCGGAAAATTATTTCGACTACGACCGTCTGAACGAGGGGCCTTCGCTGGTGCACTG
GTTCGGAGTCGACTCCCTGGGACGGGATATTTTCAGCCGGGTGCTGGTCGGGGCGCAGAT
CTCGCTGGCCGCCGGGGTACTGGCGGTGCTGATTGGCGCGGCCATCGGCACGGTGCTTGG
GCTGCTGGCTGGCTACTATGAGGGCTGGTGGGACCGGCTCATTATGCGACTTTGCGACGT
GTTGTTCGCCTTTCCGGGGATCCTGCTGGCGATCGCGGTGGTCGCCGTCATGGGCAGCGG
GATGGCCAACGTGATCATCGCCGTGGCGATCTTCTCGATTCCGGCGTTTGCTCGTCTGGT
GCGCGGCAATACGCTGGTTCTGAAGCAGCAGACCTTTATTGAATCGGCGCGCAGCATCGG
CGCCAGCGATGCCACCATTCTGTTCAACCATATTCTGCCGGGGACGGTGTCATCGATCGT
GGTTTATTTCACCATGCGCATTGGGGTATCGATTATTTCGGCGGCCAGTCTGTCGTTTCT
CGGCCTCGGCGCGCAGCCGCCCACCCCGGAGTGGGGCGCGATGCTCAACGAAGCGCGGGC
GGATATGGTGATGTCTCCGCACGTGGCGCTCTTTCCGGCGGTGGCGATTTTCGTGACCGT
GCTGGCGTTTAATCTGCTGGGAGATGGCCTGCGCGATGCGCTGGATCCGAAGTTAAAGGG
GTAGGGTGAGGGAAAGCTCCGCCGGGAGTCCTTTATGTTATCTGCGGCTTCAGCGCACAT
TGCGCTTCCGGTTAATTTTCTGCGTTAGGTCTCTCATGGCGCAGGGAGCGGTGTGAGGCG
GAAACGACCGCCGGACGGTTCCCTCTCCTCCCGGGAGAGGGCCAGGGTGAAGCGAAGCAT
CGCTGGAAAGTCCTTTATGTTATCTGTGGCTTCAGCGTAGTTTGCGCTCCCGGTTAATCG
TCTGCGTTATGTCTCTTATGGCGCAGGGAGCGCACAGGGGGCGGCCAGTCGCCGCCGCCC
CCTGTACCCCCGGGCTCCGGCCAGCAACATCGCCACTGCGTGGTGCCTTCGACTTATCCC
TGCAGGCTTCGGATCGGGCCGAAGCAGCGTCCCTGCAAAACACGGCCCTCAGCCCGCATC
CATGCGGGCTGCCCCGGCCTTTCGGGAACGTCTCAGCGATGTTGAGGCCGCCAGCACCGG
CTGTTTCAGCAACAATGGTGAATAAATTAACGGCAGGCCGCACGAACTGTAGGCCGGGTA
AGGCGTTAGCCGCCACCCGGCAATATGAAGGCATGATGACTGATAAATTACCCGGCGGCG
CTGCGCTTGCGCGGACCTGGGGGGAGCCTACGGGAGGACCCCGTAGGCTGGGGAATGCGC
TAAGCCGCTATCCGGGAAGCTGGACTAGACCCGGGTACCCCAGAGGTCGTATTCGTCGGC
GTGCTCGACTTTCACCCGCACCACGTCGCCCGGCTTAACGCGGGTTTCGCCGTTCAGGTA
CACCGCGCCGTCGATTTCCGGAGCGTCGGCCATGCTGCGGCCAATGGCGCCTTCTTCATC
AACTTCATCTACCAGCACCAGGATTTCGCGCCCCACTTTTTCCTGCAGACGCTCGGCAGA
GATCTGCTGCTGCAGCTGCATAAAGCGGTTCCAGCGCTCTTCTTTCACCTCTTCCGGCAC
CTGGTCCGCCAGCTCGTTGGCGGTAGCGCCTTCAACCGGGCTGTACTTGAAGCAGCCGAC
GCGGTCGAGACGCGCCTCTTTCAGGAAGTCGAGCAGCATCTGGAAATCTTCTTCCGTTTC
GCCCGGGAAGCCCACAATAAAAGTGGAGCGCAGGGTCAGATCCGGGCAAATTTCACGCCA
CTGCTTAATGCGCGCCAGCTGACGGTCCGCAGAACCAGGACGCTTCATCAGCTTCAGAAT
ACGCGGGCTGGCGTGCTGCAGCGGAATATCGAGGTACGGCAGAATCTTGCCTTCCGCCAT
CAGCGGGATCACATCGTCAACGTGCGGGTACGGATAGACATAGTGCAGGCGCACCCAGAT
GCCGAGCTTCGCCAGCTCTTCGCACAGACTGACCATGCTGGTCTTCACCGGCATACCGTT
GTGGAAACCGGTGCGGTGCTTGACGTCGACGCCGTAGGCAGAGGTGTCCTGCGAAATCAC
CAGCAGCTCTTTCACGCCGGCGTCAGCGAGGCGTTTGGCTTCGGCCAGCACTTCGCCAAT
CGGACGGCTCACCAGATCGCCACGCATGGACGGGATGATGCAGAAGGTGCAGCGATGGTT
GCAGCCTTCAGAAATTTTTAAGTAGGCGTAGTGGCGCGGCGTCAGCTTAACCCCCTGTTC
CGGCACCAGGCTCAGGAACGGGTTGTGCTTCGGCTTCGGCGTATAATGGTGGACATGCTC
CAGCACCTGCTCATAGCTGTGCGGACCGGTGATCTCCAGCACCTTCGGATGCACTTCGCG
GATCTGATCCTCTTTCGCCCCGAGACAGCCGGTGACGATTACCTTGCCGTTCTCTTTCAA
CGCTTCGCCGATCGCTTCCAGCGATTCCTGCACAGCGCTATCAATAAAGCCGCAGGTGTT
AACGATCACCATATCGGCGTTGTCGTAGGTCGGTACGACGTCATAACCTTCGGTGCGCAG
TTCGGTCAGGATACGCTCTGAGTCCACGAGGTTTTTCGGGCAGCCCAGGGAGACGAAGCC
GATTTTCGGCTGATGCGTGACATTGCTCATAGCTTAAAAAGTGTTCAATTATTGGAATGG
TCAGGGCAGGAATTCTACAGATCTTTGCGAAAAAGAGTATAGCTCCGTCGCGGTTAATGG
TGAAAAAGCGCCCCCGACCTGTCTTTTACGCCCCCCACCGCCAGAGCGGATCCCACACGC
CCCGGAGCAGAGGGGCGGGACACGCTTCTGACAAGCCGCGCGCGCAGGCGGCTCAAGCCC
GGCGTGGCTGCCGGGCAGAGACTTATTGCGCCGGGTTAATGGCTGCGGAGGGCGTGGCGC
CGGTTTTTTTCGGCTCGCGCTTATCCTGCAGCGTGAAAATAGAGATCAGGGTAAAGAGCC
CGGCGACGCTGCCGAGAATCAGATAGGTGTTGGCGAAGCCAATGGTATCGTACAGATAGC
CTGCCAGCGGAGAGTAAATGGCGGTGGCGATCGAGGCGACGAACAGCACCAGCAAATAGA
CCGTCGAAGAGAGCTTGTGGTCGAAGTTGGCGGCGATGAATTTAAAGACCGATACCAGAA
TCAACGGCTTCTCCAGAGCATGCATCATTTTCACCGCACCAATCCACACCGGGCCGAGGG
GCACGGCTGAGCCGACAATACGTACCGACATGATCAGCCCGGCGATGATCAGCGCCCATT
TGGCGCCGGTCCGGTTAACAAACCATGGCATCAGGCAGAGGAACAGGGTTTCACCGCAGA
CCTGAATAGACGCGAGGATCCCGTACCAGCGGTTGCCTTCCTCCGGCGTCGGGAACTGTA
GCGAGAAGTACTGGGCAAACTGCTGATCGTAGGTGTCGTAAATCTGCGTGACGAACAGGG
TAAAGAGCAGCAGCATCCAGAACTGACCATTCTTCGCCAGCTCAAGGGCATGAGAGACCT
TCAGCGATTCGCTTCGCGCCACATCGGCGTCGGTTAATTCAATTTTGGTTAGCATAAAGC
AGATGGCGGCGATGACAATGGCGAGGCTGGCGAGCCAGAAGGCCAGATTAGGATTGCTGT
CGATATACTTACCCACAATCCAGGCCGCCGCTGCCCAGCCTAACGAGCCCCACATCCGCA
CACGACCATATTCGAACTGATAGCGCCGGGAAATCTTATCGATATAAGAGTCGATTACTC
CGCAGCCGGAGTTAAAGATGATCCCCAGATAGATCCCTCCCAGCAAGGCGCCAAACCAAA
AGTTGTGCACCAGAAGCGGCGCGTAAACGTAGATAAAGAAGGGGCCCACCGGCAGGAGCA
GGGCGACCAGCAGCCAGATAAGCCGTTTTTTCAGGCCGAACTTGTCAGAGATAAAGCCGA
AGAAAGGCTGCATCAGCAGGGCGATAAAGGCGTTGACCGAGTAAAGCAGCCCGGTCTTCG
TGGCGCTGATGCCAAGATGCTGGGTGGTCCAGATAACGAAGAAAGCCATGGTCGACGACC
AGGCGAACAGGTAGAGGAAATCGAAAAGACTCAACAGAAGGTAGTTTCTTTTACCGGACG
TCATGTTTCAGTTCCTTGCAAATGGGCAGAGAGAATGTCAGCGATCCGCGGGCCGCGTTC
GCTGTTTTCCTGACATGTTATACGTATTACATTAATTATTTGTTATGACATCCGAATTGA
CGATGGTGCAACAGATCATATGAGGTATTGTGATCATCGCTGCACTAATTTTGTCTCTTA
TTGCCATTTTCTGTTTATTAATTTCATCTTGAAATTAATTGTGATCGTATAACATTTTTT
TTGTTATACACCCTACAATGCGTTAAAGTTGCCACATTGTAAATGATGTTAGAGAACTGG
GGATTATTGACCTGGCGCATCATTTTGCACAAAAAATAACCGTATTATGGAAAGGGTAAA
GGACGACAGAGGAGGAACCGTGATGACCGTTGACAGACTATACCGCCACCTTCTGCAGAA
GCTTATTAACGCCAATATCGATATTGACGCCTATCTGCAACTGCGAAAGGCCAAAGGCTA
CATGTCAGTCAGCGAAAATGACCATCTGCGTGATAACTTGTTTGAGCTTTGCCGTGAAAT
GCGTGCGCAGGCGCCGCGCCTGCAGAATGCCATTTCACCGGAGGAGAGGGATGTCCTTCG
CCTGGCCGGCGAATCGGTCGCCGCCGCTGCACTATGCCTGATGAGCGGGCATCATGATTG
TCCGCTATACATCGCTGTTAACGTAGAGAAGCTAGAACGCTGTCTGACAGGATTGACCTC
AAATATTCATAAATTGAATAAATTGGCGCCAATCACTCATGCCTGATCGGCTGAAACCCA
GGGGAAGTGAACGCTTCCCCTGTTAAAGGTTATGTAAAAATCCCCGCGCAAATTTCCCCG
CTGGCTACCCTTTAGCCCAGAGCTGACGAAAGGAGAATGCCATGCGTCCGATCCCACTGC
TGTTGATATTGAGCGCCTTAGCGCTACCAGCCCTGAGCCAGGCCGCGGTGCGGGTGGAGG
TATTGCAAAACCGGCTGGCCCAGCCGTGGGGCATGGCCTTTCTGCCTGACGATCAGGGCA
TACTGATCACCCTGCGCGGCGGCGAGCTCAAGCGCTGGCAGCCGGGTAAAGGTCTGTCGG
CGCCGATAGCCGGCGTGCCGCAGGTATGGGCCAACGGCCAGGGTGGCCTACTGGACGTGG
CGCTGGCCCCGGATTTCGCCCAGTCGCGGCGGGTGTGGCTGAGCTATGCGGAAAGCGACG
CCAGCGGTAAGGCGGGCACCGCGGTGGGCTATGGGCGGTTGAGCGAGGATGCCACGCAGC
TGACGAACTTTACCGTGGTCTTTCGCCAGCAGCCGAAGCTCTCCGTCGGCAATCATTTTG
GCGGCAGGCTGGTGTTCGACGGCAAAGGATATTTGTTTATCGGGCTGGGCGAAAATAATC
AGCGCGCCACCGCCCAGGATCTCAGCAAGCTGCAGGGGAAAGTGGTCCGCCTGACGGAGA
CCGGAGGTGTACCGCCGGATAACCCTTTTGTCGGCCGGGCTGACGCCAGGCCGGAGATCT
GGGCTTACGGCATCCGTAATCCGCAGGGCATGGCGATGAATCCCTGGAGCGAGGCGCTGT
GGCTGAACGAGCATGGCCCGCGCGGCGGAGATGAAATTAATATTCCGCAGGCGGGGAAAA
ATTACGGCTGGCCGCTGGCGACGCACGGTATTAACTACAGCGGCCTGCCCATTCCGGAAG
CAAAAGGCAAAACGGTTCCGGGGACCGAACCTCCCCTGTATGTCTGGCCGGTCTCTCCCG
GGGTGAGCGGGATGGCCTTTTATTCGGCGCCGACCTTTCCCCAGTGGCAGCATAAGCTAT
TTATCGGCGCGCTGAAGGAGACATCGCTGATTGTCCTGGCGGTGGACGGTAATCAGGTCC
GCGAGGAGGGGAGATTACTGGAGGCGCGCGGAAAACGCATCCGCGATGTTCGCGTGGGAC
CCGACGGCTATCTGTACGTTTTAACCGACGAGTCTAACGGCGAGCTATTGCGGTTGAGTC
CCGAGGCTTAGCCTCAGGTCACCGGGATCTGCACTACTTCGCGCCAGGCAGGACGTTGGC
TAATCTGCTGATACCAGCGCTGCAGATGGGGCCGCGGTTGCCAGCTGTCGAGGATCGACA
ACAGATTGTAGACGAAGGGAGCGACGGCAATATCGCCAAGGCCGAACTGCTCGCCGGAGA
GCCACGGCGTTTTGGCCAGTTCGTCGTCCAGCATGGCGAACAGCGCTTCGCAGGCGCTGA
TCCCCGCGGCGATGGCCGCCGGGTCGCGCTGCTCCGGCGGCGTTCTCACCAGGCCCATTA
ATACCGGGCGATGGGCGGGAGAGAGGGTGCCGTTGGACCAATCCATCCACTTTTCCCCTT
GCGCGCGCTGCGCCGGCGCGGCCAGCCACAGACGGTCAACGCCATACTGGGCCGCCAGGT
AGCGAATAATCGTATTTGATTCCCACAATACCACCCCGGTGGCATCGTCCTTTAACAACG
GCACCAGCCCGTTCGGGTTCATCGCCAGATATTCCGGGTCATGATTGAGACCAAACTCCA
GCCCGGCGAGGATCTGCTGATAAGGCAGATCCAGCTCCTCCAGCACCCAGCGTACTTTCT
TCACGTTGGTCGAGTTATTACGTCCCCACAGTGTAATCATTTTCGCTCCTGAGTTTGTTT
CACTGCCGTTGCAGCGCGATCGGCGATCATGTTGGGATAAAGTTAAAAATCCGGCAAGCT
TTTTTATTTGGCTGTTATTAAAGGTTTTTATGCTTACTCCCTTCAGCCAGGGGCACTCCT
GGGTCACAGGGCCCGGAAAGTGTTTTTACTATTTTACAGGAGTAATATCTATAGGGTGTT
ACGCTACGAAGGAAAGGGCGTGATCATGGTGTATCTTATTGATAATTAAATCTTTAAATC
ATGCACGCATCTATAAAAACGCTCCCTCTCCGTCTCGGTTAAAATCTCAATGTCGCCTGA
GGGTATAATTTGATGCTGATTATTGCATCGCAATCATCTGAGGAACACAGGTTAATATTA
ATAAATAGAAAGTCAGTGAAAGAATTATTTTTTTACAGGGATGAACTGTTGTTTTTATCG
ATCGGATATACATCTTTTTCATCCCACCCAGAAAAAATAGACCATGAGAGGCGCCGACTG
GCTGGAAGATATTCTGAAAAATAGCAAAAAAAACCCAGTGACTGGCACTGGGGAGTAAAT
TTACTCAGGGTTGCATGCTGTTCTCAAGATAATATTCGAGTCTCGAAGTATGGGTTAACC
AAAGGTAACCATCAACTTCCATACAGACTACATGGGAAATATACTGTATTAAATAACCAG
GAATCCACCCTTACTTTTGTGCTATTTATCTTACCTGGGTAATCACTGCGGGGGTAAGTG
GTATATAATGCAATAATCAGTATTTGAATCTATAGCGTTAAACGAGCAGAGCCTGGTAGA
GGACTTTACTTTCCCCGGAAGGATTTGAAAAAGGCGGTTAAAATGAATGACTGATAAGGA
TGGCCAGCATACTATCGCGGTGCTATCAAAACATCCCTGCAAAACGAAATAGGGATAAAA
GAAGCACTGGCGAACTGCAGTCTGGAAGAGCGAGTCGTAGAGCTCGATATGGCATCGGAC
GAGAAGGGTAGGAGATTACCCGGGAAGAGATGTTAACCTTTTCATCAAACCGGCGTGATT
AATAACGGGCAACAGAATCAGAGCGGCCCGGGGTTTTGAGAGCAATACTTCTGTAAAGGC
CACGGCTGTGGATGCGCTGTTATGAATGTATTTGTAAAATTTATCACCATCCAGAGTCGC
CTTGAAAAAAAAAAGCCCAGCGACAGGCTGGGGTGTAATTACACGCATAAAGGGATATGC
CATTTTCAACACAATATGCGAATCTTAATTTATGGAATAACTGCGGGTGAGCTACCCGCT
TCCATAAAGATTGCAGGGGAAACTATACTGTATTTAATGACCAGGAATCCATCCTTATCG
ATGTGCTATTTTTCTTACTTGTGTAATACGGAAAGGGAAAATAGCCCGATAAACTATCTT
TTACCGATATGCCGACTAAAACAGGAAAGCCGTCTGCCTGCTTATCCAGTGGGCGAATAA
TTCATATCATTAGCGGGAGGCTCTCCCTTCCTGACCTCAATCCCTAATGGTGGCGTATAG
GGGGGATAGCTGATTGATATGCTTTATCAAGGATATTGCGCCTCCATCGGCGGAATGCTA
TGGCAATCGAAGCCCTGCTGAACATGGCGATCGGGCAGGCCCGATGGAGAGAAAAGTGCG
GGCGTTGTTGCTAATTTCCTGAGACGGGCGTAATGACCGTCTCAAGCATAGCCCGGGAGT
TCTCAACTGCATTTCAGGCGTAAATAGGGCCTACAGAACCTTCAGGTTTATATTTAAGCG
TCTGAGACTTCTACAGCAGCAAGTCAGATGTGGTTATTGTGAGTTCGGAAGTTGAACTGG
GCCTCATGGAATGCAACCGGGCCGACATTTTGAGTTTTGTGAAGGGTATCAGCAGTAACA
ACCATCCCCGGTTCTCAGGTGAAGGGGGGCGAGGCGACTGGATATCACTGGCCAGGCTTT
CGCTTACCCCACACGCTCCCGCCATAATGTGAATCTATAACCAGGCAAACCACAATGAAA
GACACGCTTGCGACCTCTCTTTAGTAGCATTTTTCCCGAAGGCAAGTGAGCTATGTCATT
GAAATTTCGGTGACTAATTGGTTTTGAAAGGCGATTTTTTTCTTGCCATAATAAAGTTAA
CATTAAGGCGATTACGATCAAAAAAATTGTTCTGATTAAAGCACAGCGGCATGTTATTGC
GTAAACTTTAAAAACTTTACCAACTCGCTGTTTCTTTAAGGTCATTTGTACGCTTTACTC
ACCGGTTGCTGCGGCGCGGTCAGAGTGGCGCGGCATATTTTGTTTGGAAAGGATACTTGG
GTGGCTCTTATGATGCATGACGCTTTTTCCCTTCGCGGCCTCGCGGCAGGTTGCGCGCTG
TTATTTCTTGTCGCACCTGCGGTGCAGGCTGCGGAACAACTCCCCGACGCCCCTTCAATT
GACGCTCGCGCCTGGATCCTGATGGACTATGCCAGCGGGAAGGTGCTCAGCGAAGGCAAT
GCCGATGAAAAACTCGACCCGGCCAGTCTGACGAAGATCATGACCAGCTACGTGGTAGGG
CAGGCAATAAAAGCGGGAAAAATCAAACTGACCGATATGGTGACCGTTGGGCGCGATGCC
TGGGCGACCGGCAACCCGGCGCTGCGCGGATCATCGGTGATGTTCCTCAAGCCTGGCATG
CAGGTTTCCGTAGAAGATCTGAACAAAGGGGTCATCATTCAGTCCGGTAACGACGCCAGC
ATTGCGATTGCTGACTACGTAGCGGGCAGCCAGGACGCTTTCGTTAGCCTGATGAACGGC
TACGCCAAAAAAATGGGGCTGACCAACACCACCTTTATGACCGTCCACGGCCTTGACGCG
CCGGGGCAGTTCAGCACCGCCCGCGATATGGCGCTGCTGACCAAAGCGATGATCCACGAC
GTACCGGAAGAGTATGCGGTACATAAAGAGAAAGAGTTCACTTTCAATAAAATTCGCCAG
CCGAACCGCAACCGCCTGCTGTGGAGCAGCAACCTCAACGCCGATGGCGTGAAAACCGGG
ACCACCGCCGGGGCCGGCTATAACCTCGTCTCCTCGGCCACTCAGGGTGATATGCGTTTG
ATCGCCGTGGTGCTGGGGACCAAAACCGACCGCATTCGCTTTAACGAGTCAGAAAAACTG
CTGACCTGGGGCTTCCGCTTCTTTGAAACCGTGACGCCGATTAAACCAGATGCCACCTTC
GTTACCCAGCGCGTGTGGTTTGGCGATAGCAATGAAGCGAAACTGGGGGCTGGCGAGGCG
GGCTCTATCACTTTGCCGAAGGGCCAGCTGAAAAACCTGAAAGCCAGCTATACCTTAAAT
CAGCCGCAGCTTACCGCGCCGCTGGAGAAGGGACAGGTGGTCGGGACTATCGACTTTAAG
CTAAATGATAAAACCATTGAACAGCGTCCGCTGATTGTCATGGAGTCGGTAAAAGAGGGC
GGCTTCTTCAGCCGGATGATCGACTTCGTGCTGATGAAACTGCACGGCTGGTTCGGCAGC
TGGTTCTCCTGATGCCTGCCCGCGCCCTGCGGGGCGCGGGCAGCGACGCTTCAATACAGT
AGGGAAATCTGCTGCGCCTTCGCCAGCGCGACCAGCTCATCATCCGGGCAGATATCGCTG
GCGATCACGTCAAATTTCGCTAACGCCCCCATGCGCGCCGGACGCACTTTGCCAAACTTG
CTGTGGTCGACCACCAGCACGTGGTAGCGCGCGTGACGCATCGCCCAGTGCTTAACCGGC
AGCTCTTCCAGGTTATAGCAGGTCGCCCCCTGCTCGCAGTCGATCCCCGCCGCCGAGTAA
AAGGCGATATCAGGGCTCAGATGGCTGAGGGTATCCTCAAGGCTCAGCGGCATAAAAATC
GCGTTGCTGGCATGAAACTCCCCACCGCACAGGACCGCGCGGCACTGGGGTTTTTCCTGC
AGGGCCAGAAAGGTGTTCAGGGAGTAGCAGACGCCGGTGAAGGGAAGGGCATCGTCAATG
GCGTCAATAATCCACGGCGTGGTGGTCCCGCAGTCGAAGAAGGCCATCTGATGGGCCTCC
AGCAGCGCGGCCGCATGGCGAGCGGCACGGCGTTTTTCCTCGACCAGCCGGGTTTTTTGA
TCGCTGAGCAGATAATGGGTGGCGCTGCGCGGCTCCAGCACAATGTATCCGCCGAGCAGC
ACAACCGGGCCGCTGTGGCCATTGAGGTCGCGACGAATGGTCATTTCCGACACCCCAAGC
AGGGAAGCGGCTTCTTTCAGATGCAGCTTATCGCTGCGTTTAAGTGCCTGAATGAGCTGA
CTGATACGTTCGTCACGGCGAGTTTCCATATTCCCTCTGCGCTAAAATCGCCCTGCGGGG
GCAGGGCGTTAGCGGGATTTTACCTGTCGCTTGCGGGTTAGTCACGCGGTGGCCGCAGCG
ACGGCGGCGTTTAGCCGCGCACCCAGCCTTTGCGGATTGGCAAGGAGAAGCAGAGACGAT
ACAGCCGCTGCAGCTGATGGTATAGCGCCGGGCCGAACGTGTGCCAGATCAGCGCCGCGC
CAAGGCAGCCGCACATCCCGGCCAGCAGCCCGCCGACCATATCCAGCGGCCAGTGCACGC
CGAGATAGACACGGGACCAGGCGATGGCGGCGGCAATGGCCATCAGCAGGGCGCCGGACC
ACAGGCGATGCCAGAACAGGAAGGCCAGGGCAAAGGTAAAGCTGACGGTGCCATGGTCGC
TGGGGAAGGAGTCGTCCGCCGCGTGGTGCAGGAAGTTATAGCCTACGCCGGCGACAAACG
GCCGATCGTGCGGATAGAGGTGGCCGATCGCCCACGACACGGTCAGGCTGATCGTCAGCG
CCAGCATCAGCTTAAACACCATCTGCCGCTGGGCAGGCCCCCACAGCCACAATGTCACCA
CCAGCAGAGGTACGATCAGAATCAGATCTTTAGCGATGAAGATCGCCATCTCAATGGCCC
ACTGCGGCGAGGCAGGCGTCGCGTTGAGCAGGGCGAACAGCGCATAGTTAATTTTTTCCA
GCATAGACTTCCAGGCTCGTTGGTCCGATAGCAATTAAGCCGCCTACCCTAAATAAAAGC
GGTGCGGAGTTAAAGGCGGCATTGTCTTAAAGATCAGGTTGTTATGAAATCCACTACCAT
AAAGTCTACGGCTAACAGCCTGAAAAACGTCAGTATATCGTTTGTCACATTGCTGAAACA
TAAACGGAATATATACACAGGCTGAATAACAGGGGAGAGGCAGGACGATGGCGCACGGCT
CGTAATATTGTGCGGTGTCACCCACAATTCACTATCTCCGCGCCGGGAGTTTCATTACAC
TTTGCGCGATTTTTGATAGATAAGAGATTTCATGCAAAATTATTCGCTTTCAGGCCGCCG
CCTCGGAAGGCAGGCGCTGTTGTTCCCGTTATGTCTGGTGCTGTACGAATTTTCCACTTA
TATCGGCAACGATATGATTCAGCCTGGCATGTTAGCCGTGGTGCAGGAATTTCAGGTGGG
CAACGAATGGGTACCTACCTCAATGACTGCCTATCTGGCAGGCGGCATGTTTTTACAGTG
GCTGCTGGGGCCGCTGTCGGATCGTATTGGCCGCCGTCCGGTGATGTTGACTGGCGTAGT
ATGGTTCATCGTCACCTGCCTGGCGACGCTGCTGGCGCAGACCATTGAGCAGTTTACCCT
GCTGCGCTTCCTGCAGGGGATCAGCCTGTGCTTTATTGGCGCGGTGGGCTATGCGGCGAT
ACAGGAGTCCTTTGAGGAGGCGGTGTGTATCAAAATCACCGCCCTGATGGCTAACGTGGC
GCTGATAGCCCCGCTGCTGGGGCCGCTGGTGGGCGCCGCCTGGGTGCATATCCTGCCGTG
GGAGATGATGTTTGTCCTGTTCGCCGTGCTGGCGGCCATCTCGTTCTTCGGCCTGCAGCG
GGCGATGCCGGAGACCGCGACGCGGCTGGGCGAAAAGCTGTCGGTGAAAGAGCTGGGCCG
CGACTATCGGCTGGTGCTGAAGAACCTGCGCTTCGTCGCCGGCGCGCTGGCCACTGGCTT
TGTCAGCCTGCCGCTGCTGGCGTGGATTGCCCAGTCGCCGGTGATTATTATCAGCGGCGA
ACAGGCCACCAGCTATGAGTACGGCATGCTGCAGGTGCCGATTTTCGGGGCGCTGATTGC
CGGCAACCTGGTGCTGGCGCGCCTGACTGCGCGCCGGACCGTGCGCTCGCTGATTATCAT
GGGCGGTTGGCCGATCATGTTTGGCCTGATCCTCTCTGCGGCGGCGACCGTGGTCTCTTC
CCACGCTTATCTGTGGATGACGGCCGGTCTGAGCTTCTACGCCTTCGGGATTGGCCTCGC
GAACGCCGGCCTGGTGCGTTTAACCCTGTTCGCCAGCGAGATGAGTAAAGGCACGGTCTC
GGCGGCGATGGGAATGCTGCAGATGCTGATCTTCACCGTCGGCATCGAGCTCAGCAAACA
TGCTTACGAGCTGGGCGGCAACGGGCTGTTCAGCCTGTTTAACCTGCTGGGTGGGGTACT
ATGGCTGGGGCTGATGATTTACTTTCTGAAAGATAAAAGCGTCGGCAATTCGCAGCAGGG
GTAGTTGTTTTCAACCCGGATGCGCTCGCATCCGGGTCTTATCAGGCGAACGGCGCTTCG
CGATCCAACACCTTATCAATAATCTGCAGGACACCTTCTTCGTTGTTATGCGGCGCCTGA
TAGCGGGCGACGGCTTTGACGTCTTCCCGGGCGTTTGCCATGGCAAAGCCAAACCCGGCG
TGCTGCAGCATTTCGATATCGTTGCCGCTGTCGCCGAACGCCACCACCTCGTGATCCTCA
ATGCCCCAGCGCTGCTGCAAAATGCGCAGCCCGTTGGCTTTGTGCACACCCGGGATAATT
AAGTCGATGCTGCCGTAGCCGGTGGCCACCGCGGTGACCATGTCCCCCAGCGCCGCGTGC
AGCTTCGGCTGAATTTCCGGGATCAGGCTGTCTGGCACGTTGAGACCAAATTTGAGGATG
GTGTCATCGAGATGGTTAAAATCATCCACCAGTTCCAGGCGGTGATAATACTTCGCCGCC
ACCGTCTTCAGCGCGTCGTTGTAGCGATTGAGGGTGTAGGCGCTGCGCTTCCCGCAGGCG
ATGATTTCGATATTCGGCAACGTCTGCAGATGGTCGACCACGGCGTTGAAGTGGTGAACC
GGCAGTTGGCAGTTGAAGACGTCTTCATTGCCGCTCACCACCCAGCCGCCGTTTTCCGCC
ACGAAGGCGATCTGATGGGCGATCTCCGGGAAAAAGGAGATCAGCTGATAATATTGGTTG
CCGCTGGCGACCACGAAGCGAATATTCTGTTCGCGCATTCGCTGGTACTGGGCGAGGAAG
CGCGGCCGGTTGTAAGTTTTGGCATCGCTTAAAAAGGTGCCGTCCATATCCACCGCAATC
AGTTTGATGCTCATTAGCTGTTCTCCATAACGGGTTCAGATTGTGGCTTAGCCACCGCGC
GGGCGACCAGCGCCGCCACCATCACCAGACCCAGCACCACCATCATGGCGCTGCGCAGGC
CGAAGTGTTCGCCGAGGAAACCCAGCAGCGGCGGCCCGACGAGGAAAGCGAGATAGCCGG
TGATCGCCACCACGCTGACGCGCTTGGGCGCGTCCGGCCCGGTATCGCTGGCGGCGGAGA
TGGTCAGCGGGAAGCCGAGCGAGGCGCCAATGCCCCACAGCAGCACCGAGATGCCCGCCA
CCCAGGGGTTATCGACGAAGATGATCAGGCCTATGCCGAGGGCGCCCATAACTGCGCTGC
CGCGGACCACCGCCACCCGGCTGTAGCGATCGATAAACCAGCCGCCGGTAAAGCGGCCCA
GCGTCATGCCGAGGGTGAAACCGGCATAAATCAGGGAGCCGGAGGTGGGGCTAAAGCCGT
GGCCATCCACCATCAGCAGCGGCAGCCAGTCGTTGGCCGAGCCTTCGGCAAAGGCCATCG
CCAGGACAATGACGCCGATCAGCAGCAGCTGCGCGTCGCGCCACACCGGCAGACCTTTCG
CCTCACCGTGGGCGACTTCGGCGGCATTTTTACCGGTGCCGTCGGGAATGGCGCGGATAG
CAATGGCGATGGGCAGGATAGCCACCAGCGCAGCCGCCAGGATGTGCGGGGCGGCCGGCA
GACCGAATCCGGTCACTGCCATGCCCACCCCGGCGCCGAACAGGGTGCCAAAGCTGTAGA
AGCCATGCATCATCGGCAGCACCGTTTTATTCATCTCCCGCTCGATGGCCGCGCCTTCGA
CGTTAATAGCGACCTCTGCAGAGCCAAAGCTGGCGCCGAAGATAGCCAGACCGAAGGCGA
ACAGCGGGGCGGAAGTGACCCATAGCGCCAGGCTGAGCACCAGCATGCCAAGCACGGCGA
AGGACATGGTGGTGCGGATGACCTTGCGGGTACCAAAGCGCTTCACCAGCCACGCCGAGC
AGAGAATACCGCTCATCGACCCCACCGACAGACCAAACAGCACCACGCCCATCTCTGCGG
TGGATAGCGCCAACAGATCGCGGATCGCCGGCGTGCGGGTGGCCCAGGAGGCCATTAACA
AGCCGGGGATGAAAAAGAACATAAACAGCGCCCATAGCCGAAGCTGCAGCGCTCTGCGCG
AGGATTGCGTCGTCATCCGTAAACGCCTTAAAGGAGAAGAGTGAAGACAACAGTAGCAAG
TATGTGTACATTTGTACATAAACCGGAAGAGGAAAATCATGGCCCGTAGACCAAACGATC
CGCAGCGCCGCGAGCGCATCCTGCAGGCGACGCTGGATACCATCGCGGCGCACGGCATCC
ATGCGGTGACGCACCGTAAAATCGCCACCTGCGCGAATGTGCCGCTGGGATCGCTGACCT
ACTATTTCAGCGGCATTGAGGCGTTAATTGAGGAGGCGTTCAGCCTGTTTACCGCCGAGA
TGTCGGCGCAGTATCAGCAAGGCTTCGTCGGGGTAACGAACCGGGAACAAGCCTGCGATG
CCATCGCGGATCTGATCTTCAGCGCCCAGGTGACCACGGCGCGCAATATGGAGCTGATGT
ACCAGCTGTACGCGTTCTGCAGCAGTCAGCCGGCGCTGAAGGCGGTGATGCAGAACTGGA
TGCGGCGCAGCCAGCAGACGCTGGAGCAGTGGTTCGCCCCCGATACCGCCCGCGGTCTCG
ACGCCTTTATTGAAGGGATGACCTTGCACTTTGTCACCGACCGCGCGCCGCTGTCGAAGG
CGGCAATCCGCATGATGGTCGGGCAGCTGGCGGGGGAGAGGGCGCAGGAAGAGGGGCGCT
GAAGCGGCGTTTCACCCGGAATGGCTAAACGCAGGCAACAAAAAACCCATCAACCTTGAA
CCGAAGTGGCGGGGTTGATGGGCTCCACAAAATGGGGACATCAAAGAAAAGCAGTGGCAT
TACTTATGACTGATGCCCTGAGAAAAAGTTCTGCCTGTGACGGCTTTTTTCTCAAAAAAT
TATTGTAGCCCTGGCCAGATGATCACGATGAGCGTCCCGGCAAGGGTAAGCAGCACGTTG
GCGATGGCGTAGGTGCCTGCGTAGCCGAGCGCTGGAATATTGCTGCGCGCGGTATCGCTG
ATGATCTCCATCGCCGGGGCGCAGGTGCGGGCCCCCATCATGGCGCCGAACAGCATCGCC
CGGTTCATGCGCAGCACGTAGGCGCCGAACAGGAAGCAGATCACCACCGGCACCAGGCTG
ACGATAAGCCCTGCCGCCAGCATCTGGCCGCCGACGGCGCCCAGCCCGTTATTGATCCCG
GCCCCGGCGCTGAGACCGACCCCGGCCATAAACACCATCAGACCAAACTCTTTCACCATG
TTCAGCGCCCCCTGCGGGATATAGCCGAAGGTTGGGTGGTTGGCGCGCAGGAAGCCAAGC
ATGATGCCGGCGAACAGCAGGCCGGCGGCGTTGCCGATGCCGAAGCTGAAGGAGCTGAAC
TGGAAGGTGATCATGCCGATCATCAGGCCAACGATAAAGAAGGCGCAGAAGGCCAGCAGA
TCGGTCACCTGGCTGTGAATGGAGATAAAGCCGATGCGGTCGGCCACGGTTTTTACGCGG
CGGGCGTCGCCGCTGACCTGCAGCACGTCGCCTTTGTTCAGTACGACGTTATCGTCGATA
GGCATCTCGATCTGGCTGCGAATAACCCGGTTTAAGAAGCAGCCGTGGTCGGTAAGCTTG
AGTTGCGCCAGGCGGCGGCCGACGGCGTTGTGGTTTTTGACCACAATCTCTTCAGTGACG
ATGCGCATGTCGAGCAGATCGCGGTCGAACACCTCTTTACCGTTGCGGAAGCTCGGGTCG
AGGCGGGCGTGGGCGTCCGGGTAACCCACCAGCGCAATATCGTCACCCATCTGCAGCACC
GCGTCGCCGTCCGGGTTGGCCAGAATGCCGTTGCGACGAATGCGTTCAATATAGCAGCCG
GTCTGGCGGTAAATACCCAGTTCGCGCAGATTTTTGCCATCCGCCCAGGCCACCAGCTCC
GGGCCGACGCGGTAGGCGCGGATCACCGGCAGGTAGACTTTACGTTTGGAATCGGTATCG
AGGCCGCGCTCGCGGGCGATTTGCTGGGCGCTGGTCTGCAGATCCTGATGCTGCAGCTTG
GGCATATAGCGGGCGCCGACGATCAGGCTCACCAGACCAACCAGATAGGTCAGGGCATAG
CCGAGGCTCAGATGGTCAAGCGACTGCGCCAGCTGATCGCTGGGCAGGCCGAAATGGCGC
AGGGTGTCGCCCGCGCCCACCAGCACCGGGGTGGAGGTCATGGCGCCTGCCAGCATACCG
GCGGTGAGCCCGATATCCCAGCCGAACACTTTACCCAGCACCATGGCGATCAGCATCGCG
CTGCCGACCATCACCAGCGCCAGCATCAGGTAGTTTTTCCCGTCGCGGAAAAAAATAGAA
AAAAAGTTGGGCCCGGCTTCTACGCCAACGCAAAAAATAAACAGCATAAAGCCGAGATTA
AGGGCATCGGTGTTAATCGCGAAATGCTGCTGGCCTAATAATAGAGAAACGACTAAAACG
CCAATGGAATTACCAAGTTGTACTGAGCCGAGACGCAGTTTTCCCAGGCATAGTCCTAAT
GCAAGTACAACGAATAATAACAGGATGTAATTCCCGTTTAACAAATCTGCGACGTTTATA
TTCACGAAAGCCAACTTCTCATTTACTAGTAAGTTGTTGAAGGAAATGGTTATTTGGTCT
AAGGTTGCTCAGGCGTTCGCGTTGTCGCGAACCTATTCTGGCACCCTGTTATAACCAGCA
AAAATATACCGCTAGTTTAATCCTTCCTGGATGCGGCGGCTAGTGACAATCGTTTTTAGG
CTGGAAGGGGAGTTATTGGCATGGATTGCCGAAATGCTTTATCTGACTGGGCGACGTGGA
CGTGAGTTAGAGGCAACATCAGGAGGATACGGTGAAATCTGAGCGTAGTTGGGCCGGCAT
TATCTGTGGCTTCGTTCTGTTCATTGTGGTGTGCTTATCGTTGTTGTTACATATGAAAGG
GGCATTTCGCGCCAGCGGCAACCCGGAGCTGGGCCTGCTCTTCTTTTTGCTGCCAGGGGC
GGCGGCGAGCTGTCTCTCTCCCGGACGGCGGGTGCTGCGTCCTTTGCTCGGCGCGATACT
GGCGGCGCCGGTCTGCATGGTGACGATGCGGCTGTTCTTCGTGACCCACCGGACGTTCTG
GCAGGAGATGGCGTGGGTGTTGAGCGCCGTGTTCTGGTGCGCGCTTGGGGCATTGTGCTT
TTTGTTTATCTGCGCCTGGCTTGATACCTGGCGCAGTCATTCATCGAGCAAATAAATTGA
CTCAGGCAAACAGGCCGAGATTCTCTTTTGCCCAGGCTTCAAAATCAGTGCAGCCGCCGA
TGTGTTTCTGGTCGACGAAAATCTGCGGCACGGTTTCAACCGGTTTGCCAACGGTTTTTT
CCAGGTCAGCTTTGCTGATGCCTTCGGCATGAATATCCACGTAGCGGTAGTTGAAATCAT
CACGCTCGTTGGTCAGTTTTTCTGCCAGTTCTTTAGCGCGAACGCAGTAAGGGCAGCCTG
GACGACCAAAAATAACGGTAAACATTGCTTCTCTCCTTAAACCTCAGCCGGATGGCGAAT
GGCGCTTATGATGCCTGCAACGGGCGGGGAGGGAAAGAAGGTTCTGCCTTTTACTTCGAT
GGTTTACGGCTATGTTTGATAAATGTCGGACTGTCAAAACCCGTATACTGGCCCGACGGC
GCGGTGGAATTGGCTGGCGCGCCGCGTTTATCAACCGGAGAGGCGTGATGCGAAAATTTG
CCCCATTGCCGAAAAGCATTCTGCTGGTTGAGATCCTCGGGATGGGGCTGTTAACCCTCG
CCTGGCTCTCCCTTAACCAGTATGTCCAGCTGCCTGCGCCCATTGCCAGCCCGACCGCGG
CGCTGGTGATGCTCTTTGCCGGGATCGTGCTGATGATCCCCGCCGCCCTCGTCGTGATGT
GGCGGGTGGCGCAGATCGTGGCCCCGCAGTTAACGCACTCTCCTAAGCCTGAATCCTTGT
CTGACAGAGAAAAACGAAATGACGCCGACCATTGAGCTGCTGCGCAGCCACCGTTCTATC
CGCCACTTCACCGATGCGCCCGTGAGCGACGAACAGCGCGCGGCGATTATCGCCAGCGCG
CAAGCGGCATCTACCTCGAGTTTTTTACAGTGCACCTCCATCATCCGTATTACTGACCCG
GCCCTGCGTGAACGTCTGGTCCCGCTGACCGGCGGCCAGCAGCACGTCGCCCAGGCGGCG
GAGTTTTGGGTCTTCTGCGCCGACTTTAATCGCCACCTGCAGATCTGTCCGCAGGCGCAG
CTGGGGCTGGCGGAACAGCTGCTGATCGGCGTTGTCGATACGGCGCTGCTGGCGCAAAAC
GCGCTGACCGCCGCCGAGTCCCTCGGACTAGGGGGCGTCTATATCGGCGGGTTGCGCAAC
AGCATTGAGGCCGTCACAGAGCTGCTGGAGCTGCCGCAGCACGTCCTGCCGCTGTTCGGT
CTTTGCCTTGGCTGGCCGGCGGATAACCCGGATATCAAGCCGCGGATGCCGGCGGCCATG
CTGGTGCATGAGAACCGCTATCAGCCGCTGGATAACGCGCTGCTGGCGGAGTATGACGAA
CAGCTGGCGCACTATTATCTGTCGCGCAGCAGCAACGCCCGCCGCGATACCTGGAGCGAC
CATATCCGGCGCACTATCGTGAAAGAGAGTCGTCCGTTTATTCTTGACTATCTGCATAAG
CAGGGGTGGGCAACGCGCTGATTACGTGTACACTGCTGCTCCGGCCAGGTGATATCCGCC
GCCGGCCGCAGGAAAGGTGAAAGTGTGTTCGATAGCTGAGGCCCGCCAGAGCGGGTCTTT
TCGCAGAGGTGCAGGATGAAAATTGCCATATTATCCCGGGATGGAACGCTTTATTCATGT
CGGCGCCTGCGCGAAGCAGCGCAACAGCGCGGTCATCAGATCGAGATCCTCGATCCGCTT
TCCTGTTATATGAACGTCAGCCCGGTGGCCTCGTCGATCCACTACAAAGGGCGTCAGCTG
CCGCACTTTGATGCGGTGATCCCGCGCATTGGCTCGGCGATCACCTACTATGGCACCGCG
GCCCTGCGCCAGTTTGAGCTCCTGGGAAGCTATCCGCTGAATGAGTCGGTCGCCATCACC
CGCGCTCGCGATAAGCTGCGCTCGCTGCAGCTGCTGGCGCGCCAGGGCATCGATCTGCCA
TTGACCGGCATCGCTCACTCTCCGGATGACACCAGCGATCTGATCGCCATGGTGGGCGGC
GCGCCGCTGGTGGTGAAGCTGGTGGAGGGCACCCAGGGGATCGGCGTGGTGCTGGCGGAG
ACCCGCCAGGCGGCGGAGAGCGTGATCGACGCCTTTCGCGGACTGAACGCTCATATTCTG
GTGCAGGAATACATTGCCGAAGCGAAAGGGTGCGATATCCGCTGCCTGGTGGTCGGCAAT
GAGGTGGTGGCGGCGATCGAGCGGCGGGCGAAAGAGGGGGATTTCCGCTCTAACCTGCAC
CGCGGCGGCATGGCCACGGTGGCGCAGATTAGCGACGAGGAGCGGGCCATTGCCATCAAG
GCAACGCAAACTCTCGGGCTGGACGCCGCCGGTGTCGATATTTTACGCGCCGCCCGCGGG
CCGCTGGTGATGGAGGTGAATGCCTCGCCGGGGCTGGAAGGGGTGGAAACCACCACCGGC
GTGGATGTCGCCGGCAAGATGATCGCCTGGATCGAGCGCCAGGCGACGCCGGAATTCTGT
TTGAAAATAGGCGGCTAACCGCCGGATGCAAGACGGCCATGGTATGCGGCGCTTTTTTTG
CGTAAGCTATGGCGTCGTTTTTCCACTGTAAGAGGTCACAGGCACTATGGATTCACTGGT
CGTTCCAGGTCTGGATACGCTACGTCGCTGGCTGGACGAAATCGGCATCAGCTTTTTTGA
GTGCGATTCCTGTCAGGCATTGCACCTGCCGCATATGCAGAATTTCGACGGTATTTTTGA
TGCCAAAATTGACCTGGTGGACAACGTGGTGCTCTTTTCCGCCCTGGCGGAGGTGAAGCC
GTCTGCCCTGCTGGCGCTGTCGGCGGATCTCTCGGCCATCAACGCCAGCTCGTTAACCGT
GAAGGCGTTTATCGACATTCAGGACGATAATTTGCCCAAGCTGGTGGTTTGCCAGTCGCT
GTCTATCGGCCCAGGGGTGACCATGGAGCAGTTCGCCTGGTTCTTCCGCCAAAGCGAAGA
GCAGATCTCGATGGTAATCCTCGAAGCCGGCGCAAATCAGCTGCTGTACAAAGGCGAAGA
AGAAGAGCCTGCGGCGGAAAACGTGCAATACCATTTTCTTCACTAAACCTGCCTAAAATT
AGCGCAGCCACTACCGCAGCGGCTGCGTATTACCCGCTTTTATTCTGCATTTAACCTTTC
TTTAAAGCATTATTCACCGCCATTCAGGCCGTTTTGGCTTATCACGTAGACCGTTATTGC
ATAAAAATTTGATAAAAGGCGTTTTTTTACCTGGGCTATAGCCTCTTATTCTGGCTACAG
TTATTCTGGCGATGCTTCCAGTTGCGAGCAACCACTCCGGGAGAGATCCGCTCTCCTTTT
CTCAGGCAATGAAAAAATATGCATGATTTTTGCATGCGTAGAAATGCGTATATTTGAGCC
CGTAAGTTAACGGGCGTTGAGAAGGAAAAGAGATATGACCGCCTTTGGTAAAAAATGGTT
AACAGGTCTGGTTACGGGTGCGCTGATGGCCGTCTCTGCCGGTTCGCTCGCCGCCGAACA
AAAAACCCTGCATGTTTATAACTGGTCTGATTATATCGCGCCGGACACGGTAGCGAATTT
CGAAAAAGAGACCGGGATTAAAGTGGTGTATGACGTTTTTGATTCCAACGAAGTACTGGA
AGGCAAATTAATGGCGGGTAGCACCGGTTTCGACCTGGTGGTGCCGTCGGCAAGCTTCCT
CGAACGCCAGCTGGCGGCGGGCGTGTTCCAGCCGCTGGATAAAAGTAAGCTGCCCAACTG
GAAGAACCTTGACCCCGAAGTGCTGAAGCTGGTCGCCAAGCATGACCCGGAGAATAAATA
CGCCATGCCTTACCTGTGGGCGACGACGGGCATTGGCTACAACGTGGATAAGGTGAAAGC
CGTTCTCGGCAAAGATGCGCCGGTGGACAGCTGGGATCTGGTGCTGAAGCCGGAGAACCT
CGAAAAACTGAAAAGCTGCGGCGTCTCCTTCCTCGACGCGCCGGAAGAGATTTTCGCTAC
CGTGCTGAACTACCTCGGCAAAGATCCGAACAGCAGCAAAGCGGATGATTACACCGGCCC
GGCGACCGATCTGCTGCTGAAGCTGCGGCCGAACATTCGCTACTTCCACTCTTCGCAATA
TATTAACGACCTTGCCAATGGCGACATCTGCGTGGCGATCGGCTGGGCAGGGGACGTCTG
GCAGGCGGCCAACCGCGCGAAAGAGGCGAAGAACGGCGTCAATGTCTCCTACTTTATTCC
GAAGGAAGGCGCGCTGGCGTTCTTTGACGTCTTTGCCATGCCGGCCGACGCGAAGAATAA
AGATGAAGCCTATCAGTTCCTTAACTATCTGATGCGTCCGGACGTCATCGCCAAAATCAG
CGACCAGGTGTTCTACGCCAACGGCAACAAGGCTTCCACGCCGCTGGTCAGCGAGACTAT
CCGTAACAACCCGGCGATTTATCCGCCAGCGGATGTGTTCGCCAAACTGTTCACGCTGAA
GGTGCAGGATCCGAAGATTGACCGCGTGCGCACCCGCGCGTGGACCAAAGTGAAGAGCGG
CAAATAATTCCTGATGGCCCGTCGAACACGGGCCAAATCAGATCTGCACTCGCCGGGAAA
TAGCAGCGCGCCCGGCGAGCAGAAGCACCAGGATGGTGCAAATGCACTGTTAAGCACGAA
GTATGGCACCGGACCATATGGTGATCGTTTTTTTGCCGGAGAGCACCCGATTGAACGACG
TAATGCCCCGCCCACAGGCGAAAGCCCCCAAAGCGCTGACCCCGCTACTGGAAATCCGTA
ACTTAACCAAGTCGTTTGATGGCCAGCATGCGGTCGACGACGTCAGTCTCACTATCTACA
AAGGCGAAATTTTTGCTCTGCTGGGCGCGTCAGGCTGCGGGAAATCGACGCTGCTGCGCA
TGCTGGCGGGCTTTGAACAACCGACCGCCGGGCAGATTATGCTCGACGGCGTGGATCTGG
CGCGCGTGCCGCCCTATCAGCGGCCTATTAATATGATGTTCCAGTCCTATGCCCTGTTTC
CCCATATGACCGTTGAGCAGAATATTGCCTTCGGCCTGAAGCAGGACCGCCTGCCTAAGG
CGGAAATCACCGCCCGGGTGCAGGAGATGCTGGCCCTGGTACATATGCAGGAGTTTGCCA
AACGTAAGCCGCACCAACTCTCAGGCGGCCAGCGGCAGCGCGTCGCGTTGGCGCGCAGCC
TGGCGAAACGGCCCAAGCTGCTGCTGCTTGATGAACCGATGGGGGCGCTGGATAAAAAGC
TGCGCGATCGCATGCAGCTCGAGGTGGTGGATATTCTTGAGCGCGTTGGCGTGACCTGCG
TGATGGTGACCCACGATCAGGAAGAGGCGATGACCATGGCGGGCCGTATCGCCATCATGA
ATCGCGGCAAGTTTGTGCAGATTGGCGAACCGGAAGAGATTTACGAGCACCCGACCACCC
GCTACAGCGCCGAGTTTATCGGCTCGGTGAACGTCTTTGAAGGGCTGGTGAAGGAGCGTC
TGGAAGACGGTCTGGTGCTAAGCTCCCCGGGACTGATGCATCCGCTGAAGGTCGACCCCG
ACGCCTCGGTGGTGGACAACGTGCCGGTCTGGGTGGCGCTGCGTCCGGAGAAGATCATGC
TGTGCGATGAACCGCCGGCGGACGGCTACAATTTTGCCGTCGGCGAGGTGATTCATATCG
CCTATCTGGGGGATCTCTCTATCTATCATGTGCGCCTGCAAAGCGGGCAGATGATCAGCG
CCCAGCTGCAGAATGAACACCGCCATCGGAAAGGGACGCCCACCTGGGGCGATGAGGTGC
GTTTATGCTGGGATGCTGACAGCTGCGTTGTGCTGACGGTGTGAGGAGAGGGCGATGAAT
ACCGTTGAATCCCCGTCAGGGGCGAAAAAACCGGGCGGCTTCGCGCTGTGGGCGGCGCGC
CTGCAGATGGCGCATGGCCGCAAGCTGGTGATTGCGCTGCCCTATCTGTGGCTGATCCTG
TTGTTTATGCTACCGTTCCTGATCGTGTTCAAGATAAGTCTTGCCGAGATGGCGCGGGCG
ATCCCTCCCTACACCGAGCTGATGGAGTGGGCGGACGGCCAGCTGACGCTGACGCTTAAC
TTTGCCAACTTCCTACAGTTGACTGACGATCCGCTCTATTTTGAAGCTTATCTCCAGTCG
CTGCAGGTGGCGGGTATCTCGACGATCTGCTGCCTGCTGCTGGGCTATCCGCTGGCCTGG
GCGGTGGCGCACAGCAAGCCGTCGACGCGTAATATTCTGCTGCTGTTGGTGATCCTCCCG
TCGTGGACCTCGTTTTTGATCCGCGTCTATGCCTGGATGGGGCTGCTGAAGAGCAACGGG
GTGTTGAATAACTTCCTGCTGTGGTTAGGGGTTATCGATCAGCCGCTGGAGATCCTGCAC
ACCAACCTGGCGGTGTACATCGGTATCGTGTATGCCTATCTGCCGTTTATGGTGCTGCCT
ATCTACACCGCGCTGACCCGCATCGACTATTCGCTGGTGGAGGCCTCGCTGGATCTCGGC
GCCCGGCCGCTGAAGACCTTCTTCCAGGTGATCGTCCCGCTCACCAAAGGCGGCATTATC
GCCGGCTCCATGCTGGTGTTTATCCCGGCGGTCGGCGAGTTCGTGATCCCGGAACTGCTG
GGCGGGCCGGACAGCATCATGATTGGCCGCGTGCTGTGGCAGGAGTTCTTTAACAACCGC
GACTGGCCGGTCGCCTCGGCGGTGGCGATTGTCATGCTGCTGTTGCTGATCGTGCCGATC
ATGTGGTTCCACAAGCACCAGCAAAAACAGATGGGAGAGCAGGGATGAACGACTTGCCGG
TAGTACGCTCGCCGTGGCGCATTCTGATCCTCGTGCTCGGGTTCACCTTCCTCTACGCCC
CGATGCTGATGCTGGTGATCTACTCGTTCAACAGCTCGAAGCTGGTAACGGTCTGGGCCG
GATGGTCGACGCGCTGGTATAGCGAACTGTTCCACGATGATGCGATGATGAGCGCGGTAG
GATTGAGCCTGACCATCGCCGCCTGCGCGGCGACGGCGGCGGCGATCCTCGGTACCATCG
CCGCGGTGGTGATGGTGCGCTTTGGGCGTTTTCGCGGCTCCAACGGCTTCGCGTTTATGA
TCACCGCGCCGCTGGTCATGCCGGACGTGATCACCGGTCTCTCGCTGCTGCTGCTGTTCG
TGGCGCTGGGACATGCCATCGGCTGGCCGTCGGACCGCGGCATGTTGACCATCTGGCTTG
CGCATGTCACCTTCTGTACCGCCTACGTGGCGGTGGTGATCTCCTCGCGCCTGCGCGAGC
TGGACCACTCTATTGAAGAGGCGGCGATGGATCTTGGCGCCGCGCCGCTGAAGGTCTTCT
TCGTCATCACGCTGCCGATGATTATGCCGGCGGTGATCTCCGGCTGGCTGCTGGCCTTCA
CGCTGTCGCTGGATGACCTGGTGATCGCCAGCTTTGTCTCCGGTCCCGGGGCCACGACCT
TGCCGATGCTGGTCTTCTCCAGCGTGCGCATGGGGGTAAACCCGGAGATCAACGCCCTGG
CGACTCTCATCCTCGGCGTGGTCGGTATTGTTGGTTTTATCGCCTGGTATTTGATGGCCC
GCGCAGAAAAGCAGCGAGTGCGCGATATCCAGCGTGCAAGACAAGGCTGAACCACCTAAA
ATCGGTACAGCAGCCTCCGGTCGGCGCCACCCTGTGGCGCCGTTTTCATGGAAGACATTA
CGTTGGGATTGTTTACGAAAACTCGCTCATCGCATGCCCGCCTTAACGTCCCTGCGCTGG
TGCAGGTGGCGGCCTTTGCTATTATTTTGATTCGTGGCCTGGATCTGCTGATGATCCTTA
ATCTGTTGGGCCTGCAGGGGCTGAACGAATTCATACACCGCAGCGTTCAGACCTGGAACC
TGACGCTGGTCTTCCTCGGCAGCCTGGCGCTGGTGTTTATCGAGATCTGGTGCGCCTTCT
CGCTGGTGAAAGGGCGCAACTGGGCGCGCTGGATCTATCTGCTGACGCAGATTATCGCTG
CCGGCTACCTGTGGGCGGCGTCGCTGGGCTACGGGTATCCGGAGCTGTTCAGCATTCCCG
GGGAATCAAAACGAGAAATTTTCCACTCGCTGGTGATGCAAAAACTGCCGGATCTGCTGG
TTCTGACGCTGCTGTTCGTGCCGGCGAATTGCCGTCGCTTTTTCCGCCTGCAATAACGGT
GATACAATCCCCGCCCCTGGATTTTTGAAGGTCAATTATGCATTGCGCACTCTACGACGC
CGGCCGCTGCCGCTCCTGTCAATGGCTGGAGCGGCCGGTCCCGCAACAGCTCGCCGATAA
AATGGCCGATCTGCGCACGCTGCTGGCGGCGATCCCGGTCGCAGCCTGGGGCGAGCCGGT
CAGCGGGCCGGAGGCGGCTTTCCGTAACAAGGCTAAAATGGTGGTCAGCGGCAGCGTTGA
GCGTCCGCTGCTGGGGATGCTGCACCGCGATGGCACTCCGGTGGACCTCACCGACTGCCC
GCTCTATCCCGCCGAGTTTGCCCCGGTTTTTGCTGCCCTGAAGCCCTTTATCGCCCGCGC
CGGGTTAACACCTTACAACGTCGCGCGCAAACGCGGGGAGCTGAAATACCTGCTGCTGAC
CGCCAGCCAGCAGGGGGAGATGATGCTGCGCTTCGTGCTGCGCTCAGAGGCCAAGGTGGC
TCAGCTGCGCGCTGCGCTGCCGTGGCTACAGGCACAGCTGCCGCAGCTCAGCGTGATTAC
GGCGAATATCCAGCCGGTGCATATGGCAATCATGGAAGGCGAGCAGGAGATCTTCTTCAC
CGAACAGCAGGCGCTGGGGGAGGTCTTTAATGAGGTGCCGCTGTGGATCCGCCCGCAAAG
CTTCTTTCAGACCAATCCGGCGGTAGCCAGCCGGCTGTACGCCACGGCCCGCGACTGGGT
GCGCGCGCTGCCGGTCCAGCATATGTGGGATCTGTTTTGCGGCGTTGGGGGATTTGGCCT
GCATTGCGCGACGCCGACGATGCGCCTGACCGGTATCGAGATCGCCCCGGAAGCCATCGC
CTGCGCCAGACAGTCAGCCGCGCAGCTGGGGCTCAGCAATCTGCATTTTCAGGCGCTGGA
CTCCACGCAGTTCGCCACTCACGAAGCGGATGCCCCGCAGCTGGTGCTGGTTAACCCGCC
GCGCCGCGGTATTGGCGCTGAACTATGCGACTATTTAAGCCGCATGGCGCCGCCCTATAT
TATCTATTCCAGCTGTAACGCCCGTACCATGGCGACCGATATCGCTCGTCTTAGCGGCTA
TCGCGTTGAGCGGGTCCAGCTGTTTGATATGTTCCCCCACACCGCCCACTACGAAGTGCT
GACCCTGCTGGTCCGCGAAGTTTAAACAAAATGTGAAGGCTTTGCGCCGCTGAAATCGGG
TAAGCTTGATGCAGCATGTTTTGTTATTGGTGGGGGGAATCTAATGGCCAAAACCATTCT
GCTGGTGGAAGATGACGAGGATATAGCCACGCTGCTGCGGCTCAATCTTCAGGATGAGGG
CTATCAGATCGTCCATGAAGCCGACGGCGGCCAGGCCCTCGCCCGGCTGGAGACGCAGGT
CTGGGATGCGGTGATCCTCGATTTGATGCTGCCCGGCGTCGATGGTCTGGAGATCTGCCG
GCGTATCCGCCAGATGACCCGCTACCTGCCGGTGATTATCATCAGCGCTCGCACCAGCGA
AATGCACCGCGTGCTGGGCCTGGAGATGGGCGCCGACGACTATCTGGCGAAGCCCTTTTC
ATTGCTGGAGCTTATCGCCCGCGTCAAAGCGCTGTTTCGTCGCCAGGAGGCGATGGGGCA
GAATCTGCTGATGGACGCCGGGCGCCTGTCCTGCCATGGCCTGAGCATCGACCCGCTGTC
GCGCGAAGTGAAGCTGCGCGGCGAGACGGTGGACCTCACGCCGCGTGAATTCGACCTGCT
GTATTACTTCGCCCGCCACCCCGGGGAAGTGTTTTCCCGCCTGGCGCTGCTGGAGCAGGT
CTGGGGATATCAGCACGAGGGCTATGAGCATACCGTCAATACCCATATCAACCGCCTGCG
CAGTAAAATCGAACGTGACCCGGCCGAGCCGGACATCATTCTTACCGTCTGGGGAAAAGG
CTATAAGTTCGCCCCGGTGACGCAAGAGGCCGCCCCGTGATCCGCCGCCTGAGCCTCAGC
CAGCGGCTGGCGCTGGTGGTGGTTTCCCTGCTGATGCTATGCGCGGTGGCGGTATGCGCC
GTCCAGTTACACAGCAGCGCGCAGTATGGCAACGCCATGGTGCAGCGTCTGTCGTCCGGG
CTGGCTCAACAGATTGTCGCCCGCGAGCCGTTGCTGGACGCCCACGGCGAGGTCAACCGG
CAAACCCTGAAATCGCTGTTTGACCGACTGATGACCTTTAATCCCAGCGTGGAGCTCTAT
CTGCTGTCGCCGGATGGCGACCTGCTGGCCGATGCGGCGCCGCCGGGCCATATCCAGCGC
CAGCGTATCGACATGGCGCCGGTGCAGGCTTTTCTCACCGGCAGTGCGTCGCCGGTGTAT
GGCGACGATCCGCGCAGTCCCGACGGACGAAAAGTCTTCAGCGCCGCCCCGCTGCGCGTC
GACGGCCAACTGCGCGGCTACCTGTATATCATTTTGCAGGGGGAGACGTTTAATCAGCTG
GCGGCCGACGCCTGGCAAAAAACGCTGTGGAGCATTGTTCTGTGGACGCTGCTGCTGGTG
GCCCTGTTTGGCCTGCTGGCAGGGGGGCTGGCATGGTTCTGGGTCACCCGGCCGGTCCGC
CTGCTCACCGCCCAGGTGGCGGCGAGCGGCCAGGACAGCATCAGCGCCATCAAAACCCTG
GCGGCCCGCAGGCCGGAGCCCCGGCCTGGTAACGAGGTGGCGGTGCTCGAGAACCGCTTT
ATTGACCTTGCCCGGCAGATTGCCGATCAGTGGGATCGGCTGGCCGACAGCGATCGCCAG
CGCCGTGAATTTGTGGCCAATATCTCTCACGATTTGCGCACGCCGCTGACTTCGCTGCTG
GGGTATCTGGAAACGCTGACCCTGAAGGATGAATGGCTGACCGCCGAGGAGCGCAGGCAG
TATCTCACCATCGCCCTGCGCCAGGGCAACAAAGTGCGCCATCTTTCGCAGCAGCTGTTT
GAGCTGGCGCGACTGGAGCATGGCGGCATTAAGCCGCAGCGCGAGCGTTTCGCGATGGGG
GAGCTGATTTCCGACGTGGCGCAGAAGTTTGAATTAACTGCCCGCACACGCGAGGTGAAC
CTGCATATTGATGTACCGGGACCGCTGCCGCTGATTAACGCCGATGTGTCGATGATTGAG
AGGGTGGTGACCAATCTGCTCGATAACGCGATGCGGCATACTCCCGTCGGCGGGGAGATC
CGTCTGGCGGTCTGGCAGGAGAATCAACAGCTTCAGGTCGAAGTGGCAGACAACGGAGCG
GGCGTCGATGCCGCGCTGCGCGACGATCTGTTCCAGCGGCCGTCGGCGTTGTCTACCCAG
GCATCGCGGGAGGATCGCGGCGGGTTAGGACTGCTGATTGTGAAACGAATGCTGGAACTG
CACGGGGGCGATATCAGACTGGTGGAGTCGGTAAGCGGGGCGCGGTTCAGGTTCTTCGTG
CCACTTTGAGAAATCGCCGGGTGGCGGCTACGCCTTACCCGGCCAACGTGGAAGAGCGGT
GGCCGGGTAAGCGCAGCGCCACCCGGCGAAAAAAGTTACTCCGGGAACCACTGGTTGCTA
ATTTTCTGGTAGGTACCGTCGGCCTTAATCGCTTTCAGCGCGGCGTTCAGTTTCTCCAGC
AGCGCCTTGTTATCCGGGCGCACGGCAATGCCGAGTCCGGTGCCGAAGTATTGCGGGTCG
GTCACTTTCGGCGTGGCTGCCCCCAGCTGCGGGTTAGTTTTCAGCCATTCGTTGACCACC
GCGGTGTCGCCGAACACGCCGTCGATACGGCCATTTTTCAAATCGATAATCGCATTCTGG
TAGCTGTCATAGGCGACGGTCTTCACCTCAGGATGCTTATCCTGCAGATATTTCTGGTGG
GTGGTGCCGTTTTCCATGCCGATCCGTTTGCCTTTCAGGTCATCGAAAGAATGGAACGCA
TCTTTTTTGGCGATCACCAGCGCCGAGTTGGCGTAGTACGGGTCGGTGAAGGCCACCTGC
TTGCTCCGCTCCGGCGTAATATCCATTCCGGAAATCACCGCATCATATTTCTTGAACTTC
AGCGCCGGGATCAGGCTGTCAAACGCGTGGTTGGTAAAGGTACATTCTGCCTGCATTTGT
TTGCACAGCGCGTGGGCCAGATCGATATCAAAGCCGACAATCTGGTTATTAGCGTCCATC
GATTCAAACGGCGGATAGGTTGCGGAGACGCCAAAGCTGATTTTTTCCGCGGCAGCGGCG
CCGAACGCGAAAGAGGTGAGCAGTGCAGCCAGAACTAACTTTTTCATCGTGGAACTCCCG
TCTGTCTATCTTATGATTATTCACCGTGTCTGCGGTATAGAGTGACAATGCCATTAAATG
AATTTATATGCAATAAAAATGATTAAGTATTTTTATCGTCATAAAAAAAGACGGACAGGT
GTTAGACTTGTCCGCCTTGCTGTTTGCTTTTTATGCAATATGCTCAGGTGCTAACTACGT
CGCTCGAAGGCCAGCGCTTTGCGTTCCACCAGGCGCATCAGCAGCGTCAGCAGTCCATTA
ACGATGAGATAGATAATCCCGGCGGCGCCGAACACCATCACGTCGTAGGTGCGTCCATAC
AGCAGCTGGCCGTGGCCCATCACTTCCATCAGCGTGATGGTGTAGGCCAGAGAGGTACTC
TTGAAAACCAGCACCACTTCGTTGGAATAGGACGATAGCGCACGCTTAAAGGCGTACGGC
AGCAGGATCGCCAGGGTATCCTTTTTACTCATTCCCAGCGCGCTACAGGACTGCCATTGC
CCGTCGGGGATCGCCCGGATGGCGCCATAAAACAGCTGAGTGGTGTAGGCGGCGCTGTTG
AGCGACAGAGCGATCAGGGCGCACAGCCACGGCTCGGAGATAAGATGCCACAGCCACGGA
TACTCCTGCAGCGAAGGAAACTGTCCCGGGCCGTAGTAGATCAGGAAGATCTGCACCAGC
AGCGGCGTACCGGTAAACAAGGTGATATAGCCGCGAACTATCCATACCAGCCCCGGCGTC
TTCAGGGTCAGGATAATGGTGAGGATCAGCGACAGGATCAGCGCCACGATAATCGACGCC
ACGGTCAGCGTCAGGCTGGTATGCAGTCCTTTCAGCAGTTCGGGTAAATAGTCGAGCATC
AGCCTGGTCTCCGTTCGAAGCGCGTCGCACGCTGGTCAATCCGCTTAAGGATGTATTGAC
TCAACAGGGTGATGACGAGATAGATTGCCGCCGCAATGATATACCAGTTAAAGGGTTCCT
GAGTGCGGGTGGCGATGCTTTTGGTCTGCAGCATCAGATCGTTGACGCTGATCAGGCTCA
CCAGCGCGGTGTCCTTCAGCAGCACCAGCCACTGGTTACCGAGGCCGGGCAGGGCATGGC
GCCACATCTGCGGCATCACCAGACGGAAGAATATGGCCGCTTTCGACAGCCCCAGCGCCT
GGCCGGACTCCCACTGGCCCTGCGGAACCGCTTTCAGCGCGCCGCGCAGCGTTTGCGAGG
CGTAAGCGGCGTACAGCAGCGACAGGGCGATCGCCCCGCAGAGGAACGGGCTGACGTCAA
AGTTCTCAATCTGCATCTGCACCGGGATCTGCGTGAACCCGAGCGGGATGGTGAAACCGT
CAGAGAGCGTCAGCAGCAGCTGGGAAGAGCCGAAATAGATAAACAGCACCACCAGAATTT
CCGGTAGCCCGCGCAGGATGGTCACTATGCCGGTTGCAAGCCAGGCTACCGGGCGCCATT
TCACTGACTCCAGTACCGCAAAGAGCATCGCCAGGACCAGGCCGATGACGAGCGCGCAAA
CGGCAAGGCCGACGGTCATCCCGGCGGCGCTTGCTAATGGAAAAATTTCGTTCATTCAGT
CTTACTTCTGGAACCATTTGTTATAGATGGTCTGGTAAGTGCCGTCTTTCTTCACTTTTT
CCAGCGCAGCGTTAAATTTCTGCTGCAGGTCGGTGTTGCCCTGACGTACGGCAATGCCCA
GCCCGGTGCCGAAATAGGCTTTGTCGGTCACTTTATCGCCCACGGCCGCCAGCTTCGGAT
TGCTCTTCAGCCATTCGGTCACCACGGCGGTGTCACCAAAGACCGCGTCGATACGACCGT
TCTGCAGGTCCAGCTTCGCATTCTGGTAGCTGTCGTAAGGCACGGTAGTGATTTCCGGAT
GTTTATCGGTGATGAATTTCTGGTGGGTGGTGCCGTTCTGCACGCCCACTTTTTTGCCCT
TCAGCTGGTCAATGCTGGTGAACTTACCCTGCTGGCCGACGAACAGTGCCGAGTTGTCAT
AATACGGGGTAGAGAACAGCACCTGCTTTTCACGCTCCGGCGTGATGTCCATCCCGGCCA
TGACCGCGTCGAAACGGCGGAATTTCAGTCCCGGGATCAGGCTGTCAAAGGCCTGGTTGG
TGAAGGTACAGGTGGCGTCGATCTCTTTACACAACGCGTTCGCCAGATCGACATCGAAAC
CGACGATCTGGTTGTTGGCGTCCACCAGCTCAAACGGAGGGTAAGAGGCCTCGGTGGCGA
AACGAATGGTCTGCGCGGCGGAAGCGGAGAGGCTCATGCCTGCGAGCAGGGCGGCAATCA
GTACTTTTTTCATCGTCATTTCCCCGAAAAACATCAATGTGAAAGATAGTTTTTAAACGC
GTCAGTTTGCGGATGCGTGAAGCAGGAGGCATCCCCTTGCTCGACGATATGGCCATTTTC
CATATACACCACCCGGCTGGCCGTCTTGCGCGCCACTTCAACTTCGTGGGTGACGATAAC
CTGGGTAATGCCGGTTTCAGCCAGCTCGCGGATGATGCTGACGATCTGGGCAGTGATTTC
CGGGTCGAGCGCCGCGGTAGGCTCATCGAACAGCAGAACCTGCGGCTCCATCATCAGCGC
GCGGGCGATGGCCACCCGCTGTTGTTGGCCGCCGGATAAATGCAGCGGGTAACGATCGCT
GTACGGCTTCAGACGCAGGCGCTCCAGCAGCTTCTCTGCGCGAGCCAGCGCCTGATCCTT
GCTTAACCCCAGTACGCGGCAGGGGGCCTCGATCAGGTTCTGCTGTACCGTCAGGTGCGG
CCACAGGTTGTATTGCTGAAAGACCATGCCGACGTTCTGACGCAGCTCGCGAATCGCTTT
ATCGGACGGCGCTCTGGTGAAGTCGAATTGGTTACCGGCGATGGATAACGAACCGGACCG
CGGCATCTCCAGCAGGTTGAGTACGCGCAGCAGCGAGCTCTTCCCGGCACCGCTGGGGCC
GAGCAGCACCAGCGTTTCCCCCTGCGGGCAATCCAGCGTGATGTCGAACAGCGCCTGGTG
TGCGCCGTAGAAGCAATTAATGCCGTTTAGTTTAATACTCATCTGGGCAGTCTGATACGA
ATAGCTATTGAGGCCGCAAATACTACCTTTGGCAGAATAGTTATGCAATATTTATGCGTT
AAAAGTTAAATCTAAACCACGTTTAGCTTTAAAGTTAGCACAAAATATGGCCTGGTGGGT
GAGGGGGGCGCAAATGTCGGCATTCCTGGGGCGAATACCGACATTTTACCGGGGTTATCG
TTTCAGCGGCGTCGCTTCAACTCCGGAATCAGCGTTTCTCCAGACTCTGTCGCAGCGTCC
CGGCTGGCGCATGGCTGTTGTTGCCGAGATAGCGAACGTCATCGACGGCCCAGCACTGGC
CTTCCTGGATCATCAGCACTTCATCTTTCCAGCTCTGGGTACCCTGTTTCAGATCGACGC
GCAGCGGAATATTGCGCGCATCGCGGTTCGGGATGGTGGAGGCGCTGGCGACCACGGCGC
TGTCTGCCGGGGTGCTGCTGCTGGAGAACGGATTAGCCTGCAGTAATTTGCTGTTGGCGG
GATCCTGGCGGGCGTCATTGAGTAACTGCGCCAGGCCGTCGCTCAGATAGGGGCGCAGCG
CCGCCGGATCCTGAGTACGATTCTGGATCTGGGTGTCGTAGAATTTTTGCGCTACGTCGT
CAGGGCCGCCTTCGACGCAGGGGCCGCTGCGGGTGCCATTATCTTTATAGGCCGGGGTGA
CGGTCGTACAGGCGCTGAGCGCCAGCGCGCAAGGGAGAAGTACAGCAAAAAGTTTGTAGC
GCATGATGATTTCCTTATAAGCGAACTACGTTTTCAGTTTCCGTTAAAGCATAGCGTATA
GCGTGCGGATTGTACTTGACGCAAAGAGCTAAGACCTTGATGTGGCTACAGCCTTAGGGC
GGGAAATCGGCACGGGGATGACAGAATTCCGTCAGGCGCTAAAAGGCAGGGCAGTATAAA
AATAAACTTAATTTTCCCGTGAACAAGAAATATTACCCCGTAAAATAGGGAAATGGCTCT
TGAAAGATAAGGGTAATTATTTCTTCTTATAGATGCGAGTGGCGACGTGCATTTTTTTAT
CCGTATTACCGGAGGAGGGGACAATGACGCCCCCCTTGTTCATTTGTTTTTTTAATCAGC
TCTTCACGGGCATCGTTGGATGCGGTTTGACCAGTAGAGGAAATGGCGCCGATTTTGGTA
TATTGCGTATGGACTTTATCAAAAGCTGTTTTGTTAAAATTTCTGCGGAGACGGCATTGG
CCGCTTAAAACAATGCTGTACCTGCCACTAAAGCTGCATATTTAATATTCTTAGCCCCTA
CTGTTTATCTTGCTATCATCATGCTCTTCTTTGCATTCACCAATGAATGATTTCAGATTG
AACTCACACTGCTTTTTGTAAGCAAAATGCTGCAATTTAATGACGGTTAGTTAACGCTTT
TTAGCGAAAAGATGACGTAATTCGCAGTGCTGATGCTTGTTTTTTGAGCCGGTTACCCAT
CGGGAGCGGACCAGGCTATTTTCTTCGGTCGTTAGCTGAAAATCACCCTGAGAGGCCGGA
GCTGAGGGGATAGTGCGCTGACAGACATTCCCGGTAACATGGTTTATCATATAGAAAAGC
AGGGGCTGCGCCCATGGTCATGCAGGTCACCAGGGAGTTAAGATGTTAACAAATAAGCGA
GAGCGCGCCCGGCAGCAGCGAGCCGCGTTGTGGGCCACCAGAGATAATGTCCAGCGCCAT
GCGCTGTCCATGAGTATGCCCTGGCTGGCCTTTGTCAATATCGCTTTTGCGTTAATGATT
TTCTTCCGCAATTTTATCTTTACCTATTTTGATAAGAGGCTACTGACGCACCGGGCGGTT
ATTCCTTATATCGAAGCGGCGTTGATTGCGGTTATTATCATTTCGGCCATTTTAGTGATT
ATTGCCCTCACGCCGCGACTGGCGCAGGGACGATATACGTTGAATATCATCACCGGGCTG
CTGCTGGCGCTCAGTCTGTGCTGGTCCCTGAGTAATTATTGTTTTATTTTTTTCTGGACC
TTGCCCTTTGCCTGGCCGCTGCTGGTGATATTAATGACTACCGGCCTCACCGCGCTGTAT
CACCATTGGCCCGGCATAACCGCTTTTATGCTGCCGCTATGGGTGACCGCCTTGCTGGCG
GGAATACAGCTCCACTATCACACCGAGATCCGCTTTTTGATCCTCTGGGCCATTTTTACC
GCGATTTTGCTGTATGGCCGACGTATTTTGCAGCGCTGGTATGACGAAGCCTGGGATACC
CACCAGGAGAATATGCAGCTTATTCAGCGGCTGGAAAGTATCGCCAACCAGGATGCCTTA
ACCGGAACCGCTAACCGTCGGGCGCTCAATGCTTACCTGGCGGCGATCTGGCAGCAAAAA
ACGCCGCTGGCGCTGATGATGATCGATGTCGATTATTTTAAGCGCTATAACGATCGCTAT
GGCCATCAGGCTGGTGATGAGTGCTTATCTTCTGTCGCGCAGGTGCTTAAAATGGCGGTC
CGGGCGGAGGGCGATCTGGTGGCTCGCTACGGCGGCGAAGAGTTTGTCGTCGTGTTGCCC
GGGGTGTCCTTAGCGCATGCCACCGCTATTGTCGAGCGCATTCAGCAGAAGATCCGCGAG
GCAGGCCTACCGCACGCCGCTTCGGCGGTGGCGTCGGAGGTCACCGTGAGTATCGGGATC
GTCGCCTCCGATGGCACGGTCCCGATAGAGACGCTGATCGCCCGGGCGGACAGTGCGCTG
TATCAGGCGAAAAATAAAGGACGTAATCAATGGTCTTATTAACCCGGAGACGCTGCCGGG
CAAGGGAGAAGGGATGAAACGGATGATGCGGATCGTGCTGCTGGCGCTGCTGCTGACCGG
CTGCGCTGGGGAAAAGGGCATTATCGATCGCGACGGATACCAGCTGGACACCCGTCATCC
GGCGCAGGCTGCCTATCCGCGAATAAAGGTGTTAGTGATCCACTATACGGCTGACAATTT
TGATGTCTCGCTGGCTACGTTGACCGATAAAGAGGTCAGCTCCCACTATTTAATTCCTGA
ACAGCCCCCGCGTTATCAGCATAAACCGCGGATCTGGCAGCTGGTGCCGGAAGAGGATTT
AGCCTGGCACGCCGGGGTAAGCTACTGGCGCGGCAGTACGCGCATTAACGATACCTCCAT
TGGCATTGAGCTGGAGAACCGCGGCTGGCAGAAGACGGCGGGCGTCAAAAGTTTTACCCC
CTTTCATCCGGAACAGATTGCGGCTCTGATCCCGCTGGCGCGCGATATCATCGCCCGCTA
CCACATCGCGCCGCAGAATGTGGTCGCCCATGCGGATATCGCCCCGCAGCGCAAAGACGA
TCCGGGGCCGTTATTCCCCTGGCAACAGCTGGCGCAGCAGGGGATCGGCGCCTGGCCTGA
CGAGCAGCGGGTGGCCTTTTATCTGAACGGGCGGCCGGCCAGCGAGCCAGTGGACCCCGA
AATCGTACTGGATTTGCTCTCGCGCTATGGCTATCAGGTGACGCCGGAGATGACCCCCGC
GCAGAAGAAGCGGGTGATTATCGCCTTCCAGATGCACTTCCGTCCGCAGCGCTGGGATGG
GGTAGCGGATGCGCAAACCGAAGCGATAGCCGAGGCGCTGTTAGAAAAATATGGCCAGGG
TTAGCGGTGTAGTTTACCGTGGTCGCGAAGCCAGGCGGCGGTGCGCACGATGCCGTCGTC
AAGCGTCACCACCGGCTGATAGCCCAGCTCGTCCTGCGCGCGGGTGATATCGAGCGTAAA
ATCAAAGTTAAGCTTGGAGACGCCGTAGTGGGTAAACGCGGGTTCTTTGGCGGTTTTATC
GCCAAAGCGCTCCATGCTGCGGGCGATAATATCCAGCATCGGATAGGGAACTGAGCGGAT
CCGGCATTTGATACCGAGCTCGTCGATCAATTTCTGCACGATGCTCCGCAAGGTGCGCGG
TTCGCCGTTGCTGATATTCCACGCGCGGGCGGAGGGAAGATGATCGCAGGCCGGCTGGCT
CGCCAGCCACATCGCATGTACGGCGTTTTCATAATAGGTCATGTCGACCAGCGCGCTGCC
GCCGCGCGGGAGCAGGACGCTGCCATAATGCTGCATCATTTGCGCCAGCCGGGGGATAAA
GACTTTGTCGTGCGGCCCAAACAGGCTCTGCGGCCGCAGAATGGTAAAACGGGTATGCGG
GTTAGCCTGCGCCAGCAGGTTGATCACCTCCTCGCTGGCCGCCTTGCTGCGGGCAAACTC
GTTGGCGAAGCGGTGTGGACGGAAATCTTCCTGGATATCACGATGATGGTGATAATCAAA
ATAGAGCGATGGCGAAGAGATATGGACGAAATTGCGCACTCCCCATGCCACTGACCATTC
GCCCAGACGACGGGTGGCGCGGACGTTAGCGAGATCGAAAGCCTGCTGAGTGCCCCATGG
CGAGGTAAAGCTGGAGCAGTGCCATAGGGTATCGATACCGGCGAGCATCACTTTAGCCTG
CGAAGAGACCAGCTCGGTTAAATCTGCCGGGATGAATTCCGCCCCCATTTTGCTCAGAAG
CTTGCCCATCGCTTCGTTGCGCCCGGTCGCTCGCACGCTGATGCCCTTGTTGCGCAGATA
TTCCACTGCGTTGCGGCCTAATCCGCTGGTCGCACCGGTAACCAGTACCTTCATATCACT
CTACTGTCCCAGAAAAGAATTTCGTGCGCATTTTTCCGTGATTCTCCCGACTATGCAATG
AGAATCATGAAAGAATAACGCTTATCCTTCGACTCTGCCTGAGATTTGTTCGGCCAGCCG
GGCGATGCGTTGCGCCATACCGCGGAAAATAAACAGGTGCGCCGGGATCATCAGCAGCCA
GTAGATCAGGCCTGGCATACCGTGCGGGTGCCACCAGGCGCGCACGTCCAGTTCACGACG
ATCGCCTTTATCGTTAATGGTAAAGCTTAATCGGCCCAGCCCGGGCGCTTTCATACCGAA
TAGCAGGGTGAGCTGTTTTTCTTCCTCCACGATAATTACCTTCCAGCTGTCGACCGTATC
GCCGGTTTGCAGATAAGCGCGCTGCGGCCGCCCTTTGGCCAGCCGGTGGCCGACCAGCAG
ATCCATCGCGCCGCGGGTTTTCCACAGCAGATTGCCGAAAAAATACCCCTCTTCACCGCC
GATTTGGTTAACGACCTGCCACAGGGCCTGGCGGCTTGCCTGAGTGGCGACGGTGCAACC
TGCCTGCTTCGGATAGTAGCCGTACTCCGGTCGCCAGCGGGCGAAAGCCTGAGCGTCGTA
GCCCCAGTCGCTGGAGTTTACTAACTGCTCTTCTTCTTTCAGCGTGCGGCGAACCGCCTG
ATCGAAGGGGATCAGCGTTTGCGGGATCAGCGCCCGCAGCGCCCGATCGTCAGCGATTAG
ATCGTGCTTCAGCCCCTGAATCAGCGCCTTGGCGATGGTCGGCGGCACCGAGGTGATGAC
ATTGAGGAACCACACCGAGATCCAGCGCGTCGGCAGGGGAATGGGAATGAGCGGGCGATG
TTTACCGCTGACGGCCATAAAGCGAATGAACTGCTGCTGATAGCTTAACACCTCCGGACC
GGCGGCTTCGAAGACGCGGTGCGCATCGGAGGGATGATTCAGCAGCTCAACCAGGTCAAC
GAGCAGGTTTTCCAGCGCGACAGGGGTAGTACGCGAACGTACCCAGCGCGGAGGGGTTAG
CACCGGCAGGTTATAAACCATGTCGCGCATCACCTCGAAGGCGGCGGAGCCGGCGCCGAC
GATAATCCCGGCCCGCAGCTCGGTCACCGGCACGCCCGACTCACGCAGGAGATCGCCGGT
AATCTGACGAGCGCGCAGATGGTCGGATTGCTCCTGCGCCGGGGCCTGCAGCGAACTGAG
AAATATCACCTGGCGCACTGATGACTGACGCAGGGCATCGCGCACATACGTCGCCACCCG
CCGCTCATGGGCGATAAAATCACCGCCTTCGCCCATGCCGTGGACCAGATAATAAAGGGT
ATCGATACCGGTGAGTAGCGCAGGCAGGTCCTGCGGCTGATTGAGATCGACTGACCGGCA
GGTAACGCCGGGCAAAGCGAGTTTTTGCAATCGGTCGATATGGCGTGCCGCCGCCAGCAC
CGGATAGCCCCGCGCGCTTAATGCGCGCACTAAATGCTGGCCAATATAGCCGCTGGCGCC
GAGCACCAGAACTGATTGCGACACGCCTGACTCCTTAGCGTTGTAAAAAAGCCTGCCAGT
GGGCGACCACCTCGCTCAGCTGCTGACGGTTGACATCCAGGTGAGTGACCAGACGGACAA
CAGGCGAGGCGTTAATCAATACCCCCTGCGCCTGCATAAACTTGCCGAGCGCCGGGGCCT
GCTCTTCGCCGACGCGAACGAACAGCATGTTGGTATCGTTACGGGTGACGTCGGCGCCGA
TAGCGCGCAGCTGCTCCGCCATCCACGCGGCGTTGTCATGATCCTCCTGCAGGCGCTGCA
CGTTATTTTTCAGCGCGTACAGCCCGGCGGCGGCCAGGATGCCCGCCTGGCGCATCCCGC
CACCGACCATTTTCCGCCAGCGGACGGCGCGGCGAATGTACGCCTCGCTGCCGAGCAGCA
GCGAGCCTACCGGAGCGCCAAGCCCCTTTGACAGGCAGATGGTGAAGGAGTCGCAGTATT
GGGCGATATCGCGTAACTCGCAGCCGTAGGCCACCACGGCGTTAAAGATGCGCGCGCCGT
CGACGTGCAGCGCCAGATTGCGCTGGCGGGTAAACGCCCAGGCTTCCTGCAGATAGTCGC
GCGGCAGCACCTTACCGTTATGGGTGTTTTCCAGGCTCAGCAGGCGGGTGGGGGCAAAAT
GGATATCGTCGGGTTTGATTTTCGCCGCCACTTTATCCAGCGGCAGCGAACCATCCGCCG
CGGCGTCGATCGGCTGCGGCTGAATACTGCCGAGGACCGCCGCGCCGCCGGCTTCGTACA
GATAGTTATGCGCCCCCTGGCCGACGATATACTCTTCGCCGCGCTGGCAATGGCTGAGCA
GGCCAACGAGGTTGGCCTGGGTGCCGGTGGGTAGAAATAGCGCCGCTTCTTTGCCGGCCA
GGTCGGCGGCATAGCGCTGCAGTTCATTGACGGTAGGGTCGTCGCCATACACATCGTCCC
CGACCGGGGCGGCCATCATGGCCTCCAGCATGGCGCGCCCGGGACGGGTAACGGTATCAC
TGCGTAAATCGATCACGGCTTTTCCTTGGTCTGGTTCAACGTATTGCTTCTGTTTTACCT
GAGCCAGTTGGTTTTCGCCAGTTCGATGACCTCATCGCCGCGCCCGCTGATGATCGCCCG
CAGCATATACAGGCTAAAGCCTTTGGCCTGCTCCAGCTTGATCTGCGGCGGGATCGCCAG
TTCCTCTTTGGCGACGACGACGTCGACCAGCACCGGACCGTCGGTGCGGAAGGCGGTCTG
CAGCGCTTCATCCACCTCGGAGGCTTTTTCAACGCGTATACCTTTGATACCGCAGGCCTC
AGCGATGCGGGCGAAGTTGGTATCGTGGAGCTCCGTACCGTCGGTGAGATAGCCCCCGGC
CTTCATTTCCATCGCCACGAAGCCCAGCACGCTGTTGTTAAAGATGACAATCTTCACCGG
CAGCTTCATCTGCGCCAGCGACAGAAAATCGCCCATCAGCATGCTGAACCCGCCGTCGCC
GCACATGGCCACTACCTGCCGCTCCGGCGCAGTGGCCTTGGCGCCGATGGCCTGCGGCAT
GGCGTTGGCCATTGAGCCGTGGTTGAACGAGCCCAGCAGGCGGCGTTTACCATTCATTTT
GAGATAGCGTGCCGCCCAGACGGTCGGGGTGCCGACATCACAGGTGAAAATGGCATCTTC
ATCGGCAAAATGACTGATCTGCTGCGCCAGATATTGCGGGTGAATGGCTTTATCGCTGGG
TTTAGCCAGATCGTCGAGCCCTTTTCGCGCGTCGCGATAGTGCTCCAGCGCCTTATCGAG
GAAGTGGCGATCGGTTTTCTCTTCCAGCAGCGGCAGCAGCGCCTTCAGCGTCGATTTAAT
ATCGCCCACCAGCGCCATGTCGACCTTACTGTGTGCGCCGATGCTGCCGGGGTTGATGTC
GATCTGGATAATTTTCGCGTCGGTTGGGTAGAAGGCGCGATAGGGGAACTGGGTGCCCAG
CAGGATCAGGGTATCGGCGTTCATCATGGTGTGGAAGCCAGAGGAGAAGCCAATCAGCCC
GGTCATGCCCACATCGTACGGGTTGTCGTACTCCACGTGCTCTTTGCCGCGCAGGGCGTG
GACGATGGGGGCTTTAATTTTGGCTGCGAACTCCACCAGTTCCTGGTGGGCGCCGGCGCA
ACCGCTGCCGCACATGAGCGCGATATTGCTGGAGTAGCGAATAAGCTGCGCCAGCTTGCG
CAGCTCTTCTTCCGCCGGGGTGACCGTCGGCAGCGGCGCATGATACCAGTGGCTGCTGGC
GCTTTCCGGGGCGGCCTTCAGCGCCACATCGCCGGGCAACACCACCACCGAGACGCCGCG
GTTAATCACTGCCTTACGCATCGCCACTGCCAGCACCTGCGGGATCTGCTCCGGCGTGGA
GACCAGTTCGCAGTAATGGCTGCACTCGCGGAACAGCTCCTGAGGATGGGTTTCCTGAAA
ATAGCCGCTGCCGATTTCGCTGGATGGGATGTGGGCGGCGATGGCCAGCACCGGGACATG
GTTGCGATGACAGTCAAACAAACCGTTAATCAGGTGCAAGTTGCCCGGTCCGCAGGAGCC
GGCGCAGACCGCCAGCTCGCCGGTCAGCTGCGCTTCCGCGCCAGCGGCGAAAGCGGCGAC
CTCTTCGTGCCGGGTGGGCATCCAGTCGATGGTGCCCATGCGGTTAAGGCTATCGCTCAA
TCCATTGAGGGAATCTCCGGTGACGCCCCAGATACGTTTCACGCCGGCCTGTTCCAGCGT
TTTGGCAATGTATGCCGCCACGGTCTGTTTCATGATCTCCATCTCCTTTTTTTGATAACG
CCTTCAAGCTTAGATGAAACTGACCGCAATGTAACCGATTACCCCTGATTTTTTGCTGGT
TTTATTCCTCTCCGGCTGCGCATACTCTGGAAGTACACAGGATGCAAAACAGGATGCACA
TCAAATGGTTAAAGGATTGTTAAACACAGTAAATCGCAGGCTGTCGCATGATGACGCCGG
TAAACTCTTGTTACGACTTGCCGTCGGCGGCTTAATGCTTTTCCATGGAATCCATAAGCT
GATAGATGGTGTGGATGGCATTAGCGGGATGCTGGCGGCGCAGGGATTGCCCGGGTTTAT
CGCCTACGGTGTGCTGGTGGGGGAAGTGGTCGCTCCCTGCTTGTTAATTCTCGGCGTCCT
GACCCGCCCGGCGGCGTTGGTGCTGGCGTTCACCATGGTGGTGGCGTGGCTGATGGTCGG
CTTAGATAAGACGTTTGCGCTTGATACGGTGGGAGCGTGGGCCATTGAGAATCTGGTCTA
TTTCTTTGTTGGCGCACTGGCGATTGCGCTACTCGGCGCGGGGCGTTATTCGCTGGCCGG
TCAGTCGGCCTGGCGGTAAAAATGCCTCATTCGTCCTGGGGCGTAAAGTCGATACTGTTG
GCGATTTGCAATTTTTTCAGTCCGGGAAAGCGTTTATCTCATGTCGCCTGAGCGTTTATT
GTCGCCAGGGATTTTCCCGGAGGCGGCGCATTGCGCCTTCTCCGGGCTACCAAATCGCAC
AGCGCTGTAGCCCCGGTAAGCGGTAGCGCCACCGGGGATTTTGACCTCAGGCGAGAACCA
GATCGCTCTGCGGATGACAGGAGCAGGCCAGCACATAGCCGTCGGCGATTTCGGCGTCGG
TCAGCGTCATGGTGCTGGTGACGCTGTACTTCCCGGAAACCACTTTGGTTTTGCAGCAGC
CGCAGACGCCGGCACGGCAGGCGACGGTCACCGGCACTTTATTGCTCTCCAGCGCGTCGA
GCAGCGTGGTGCCCACCGGCGCGTAAAACTCGCGCGCCGGCTGCAGTTTAGTAAATTTCA
GCCCGCTGGTGGCGGCCTCAGCCACCGGGGTGAAGAATTTTTCCTTAAAGAAGCGGGTGA
CGCCCAGGGCGGCAACATCCTGCTCGACCTTCTCCATATAAGGCGCCGGGCCGCAGGTCA
TCACGGTGCGGCTGGCTAAATCCGGCACGCTCTGCAGCAGCTCCCGGGTCAGACGGCCGG
CGACAAAACCGTGCGTCGCATTGTGCTCCGCTACCAGGGTGACCGGGTAGTTGCGCCACT
CTTCGGCAAAGATTACATCTTCCGGCGAACGCACGTTATAAATCACCTGTACGTCGGCCT
GCGGTCGATGCTTAGCCAGCCAGCGGCGCATCGCCATGATCGGTGTCACGCCGCAACCGG
CGGCCAGCAGCAGGAATTTATCTTCCGCTTTATCGTCGCAGGTAAACTCGCCCATCGCAT
CGGACAGCCAAAGGTAATCGCCGCGTTTGACCTCGCGGGTCAACCACTGCGAACCCGTAC
CCTCGTCAATACGGCGAACGGTCAGCGTAATGTATTCGCTGACCCCCGGCGTCGAGGAGA
GGGTATAGGCGCGCAGCGTTTCCGCCGAGTTACGCACGCTAACCAGAGCGTACTGGCCAG
CGCGGTACGGATAGTAATCGTGGCACAGCAGCGAAAGGGTCCACACGTCCGGGGTTTCCT
GGTGAATGTGGTGAACCTGCATCCGCCACGGGCACTGGGAGGTTGGCATAGTCATCAGGG
ACTCCTTAAGCGCTCAGCAGCTGCTGCATATCTTGTTCCACGGTGGTCACGGAACGCAGA
CCAAACTTCTCATTGAGGACCGCCAGCAGATCCGGGGTGAAGAAACCAGGCGCCGTCGGA
CCGGTGACGATGTTTTTCACACCCAGCGACAGCAGCGTCAGCAGGATGACGATCGCTTTC
TGTTCGAACCAGGAGAGCACCAGCGACAGTGGCAGATCGTTGACGCCACAGCCCAGTTTC
TCCGCCAGCGTGACCGCCAGAATAATCGCCGAGTAAGCGTCATTACACTGCCCGGCGTCG
ACCAGGCGCGGCAGCCCTTCGATATCGCCAAAGTCCAGTTTGTTGAAGCGGTATTTACCA
CAGGCCAGGGTCAGGATCAGGCAGTCATCCGGCACGCTGGTGGCGAAATCGGTGAAGTAG
TTACGCTCCCCGCGGGCGCCGTCGCAGCCGCCGACGAGGAAGATATGGCGCAGTTTTTCA
CGACTGACCAGATCGATCAGCGTATCCGCCGCGCCAAGCAGGGTCTGACGGCCAAAGCCG
ACGGTGATCAGATGCGGGATTTCGCTGTACGGGAAGCCCGCCATCTGCTGCGCCTGGGCA
ATGACCGGGGAGAAGTCTTCACCTTCCAGATGGTTCACACCCGGCCAGCCGACGATGCTG
CGAGTCCAGATGCGATCGTCGTAGGCGCCGACGGTCGGGTCGATGATGCAGTTAGAGGTC
ATCACGATGGGGCCCGGGAAGCGGGCGAACTCCACCTGCTGGTTTTGCCAGCCGCTGCCG
TAGTTGCCAATCAGATGTTTGAATTTACGCAGCTCCGGATAGCCGTGAGCCGGCAGCATT
TCGCCATGAGTATAGACGTTGACGCCGGTGCCTTCCGTCTGCTCCAGCAGGTTATACAGA
TCCTTCAGATCGTGGCCGGAGATCAGGATGCACTTCCCTTCGGTGGCTTTAACGTTGACC
TGAGTCGGCGTCGGATGGCCGTATTTGGTCGTTTCACCGGCGTCGAGGATGCTCATCACT
TTGAAGTTCATCTGGCCGATTTCCATCGAACATTCGAGCAGCGCATTCATATCCGCAGGC
CAGGTGCCAAGCCATGCCATGATTTTATGGTACTGGGCATAGATAGCGTTGTCGTACTGG
CCGAGCACGTGGGCGTGCTCCATATAGGCCGCCGCACCCTTCAGACCGTACAGGCACAGC
AGGCGCAGACCGAGAATATTTTCGCCGATGGCGGCTTTATCTTTATTCGGGGTATAGTCC
GCCGCCTGACGCTGCAGGTCGCCCAGATCGTCGCTGACCAGCTGCAGGTCGGCGACCGGG
CTGTCGACCGCGGCGCTGGCATCGATCGCCAGGCATTGCGCTTTCAGCGCCTCACGCAAG
GCAATTGCCTGGCGGGCGTAGCCGACGATGCGCGGGGAATCGAAGTTAACGTTAGTCAGG
GTGGAGAAGAAGGCGCGGGGGGCAAAGCTGTCGACCTGATGATCGATAATGCCATATTCG
CGCGCTTTAAGCGCCCAGGCGGACAGGCCTTGCAGTGACGCAATCAGCAGATCCTGCAGG
TCCGAGGTTTCCGCTGTTTTACCGCACATCCCCTGCGCGTAAGAGCAGCCGTTGCCGGCT
GGGGTACGAATGGTTTGTTCACATTGCACACAAAACATGGTCACACCTTTAAAGTTATAT
TTGATATACATGTTTAAGGTTATGCCGCGCGGCAACGGGTGAAAAGGTATTTCTCAGACA
ACTTAAAGGGAGATTGATTTAGCGCAAATTTGGCGGCAGGAGGGCTGCCGCCAGCGGGTG
CTCAGGCGGTAAAAAAGGCGATCAGGATCGGGACCAGCAAACTAAGCAGAAAACCGTGCA
CGATGGCGGCAGGGACGATTTCGACGCCGCCGGAACGCTGCAGTACCGGTAAGGTGAAGT
CCATCGAGGTGGCGCCGCACAGCCCCAGCGCCGTGGAGCGGCTGCGGCGAACAAGGCCCG
GAATTAACATGATGGCCAGCAGCTCGCGACAGAGATCGTTAAAGAACGCCGCGCTACCGA
TGACCGGGCCAAAGGATTCGGTGAGTAAAATACCGGAGAGCGAATACCAGCCGAAACCGC
TGGCCATTGCCAGACCGGTCTTTAACGGCAGACCGAGAATAAAGGCGTTAAGTATCCCGC
CGAGTAATGAACTGGCCGTAACCACCACGGCGACGATCATTCCCCGGCGGTTAAGGACTA
TTTGTCGCAGACTCATTCCATTATTGCGTAATTGGATACCGACGAGGAACAGGAGAAAAA
TCAACGTATATTCGCTGGCTTCTGTCGCGTGCTGTAAAAAAGGCAGTCTGGTCAGACCGA
GCAGAAAACCGAGCACGACCACACCGCACAGCTGCAGCGATTCCAGGGCCATGGCCAGGC
GCGAGGGTAATTTCTCCTGACGATGCTGACTGCGCCATGGCATTTTACTTTCCAGCCACA
GCAGGGCGGCGATATTACACAGTAAAATGATAACCACGCTCACCGCGGCGTAATGCAATA
TTGCCAGCAGGTTGCTGGCCAGATTGTCGAGGAACGCCAGGCTGATACCCATAAAAAAAA
GGATTACATAGACAATCCAGCTGAGCATGCGGTTTATCAGCTTTAGCGCGGAGGAGTGAC
GAAGAGGCAGTAAATAGCCGACGACCAGCGGCAACAGAATAATAAAGAGTCCCGAAAACA
TGAACGATGCAGCCCTTGCATGATGAGAATAGCGCCCATGACACTACCCAAATCACCGGG
CCGAGTAAAGCTGTCGCCAGAAAGAAAAAGCCCGGAGACCCGGGCTTTGAAAAGCGTTAA
TCGCGTTTTTCCAGCAGGGTGCGATACAGCACGCCGCCGAGGATCCCACCGACGATTGGC
ATGACCCAGAACAGCCACAGCTGCTGCAGCGCCCAGCCGCCCTGGAAAATTGCCACCGCG
GTGCTGCGCGCCGGGTTGACCGAGGTATTGGTGACTGGAATGCTGATCAAATGGATGAGG
GTCAGCGCCAGGCCGATGGCGATGGGGGCAAAGCCCGCCGGCGCATGTTTATCGGTCGCG
CCATGAATAACCAGCAGGAAGCCGCAGGTCAGGACAATTTCAATGACGATAGCCGACAGC
ATGGAGAAGCCGCCCGGGGAGTGTTCGCCATAGCCGTTGGAGGCGAAGCCGCTGGCGGCG
GCATCAAAGCCGGCTTTACCGCTGGCAACCACGTACAGCACCGCCGCGGCAATAATTCCG
CCGACCACCTGAGCGATAATATAGCCAATGACCTCTTTTGCCGGAAAACGGCCGCCGGCC
CACAGGCCTAAGGTGACCGCCGGGTTGAAATGCCCCCCGGAAATATGGCCGACCGCAAAC
GCCATGGTTAATACCGTTAAGCCAAATGCCAGCGCGACGCCGGCAAAACCAATACCCAGC
TCGGGGAAAGCCGCGGCGAGCACGGCGCTACCGCAGCCGCCAAATACAAGCCAGAAGGTG
CCGAAGCATTCGGCTGCTAATTTTCTGAACATAACCACCTCAATTAAATTGTTTACGCGC
ACGAGCGGACCGTGCCGGTCTTTATTTATCGTGATAAGGGATGACGATAAAAATAAAGCG
GCGTTATTCTAGAGATAATCGCCATCCCGGAGCCAGTTAAATATATTGATATTATTTGAT
TTAGGGCAAGGTGAGTGGATTCCTTTTGCCAGTTTAGCCTTTCCTTTATCCATGGAAGAT
TATCAATAGTGTAGATCATAACGCCTGAAATAAAACTATTTTGTTTGATGAATAATCAAC
GGCCGGTAATAGGCGATAAGTGAGTAATTTTATGAATATATTTAATCCGCTGAATATGAG
CCACGGATGCGATTAAGCAGAGTGTCATCTTGCCTCCGCCCTCGCTATACTGTTGATTAC
TGAAGGAGAGTGGTGGTGTAGCGGAGGGGATATGCTTCTTGAGCGCGTAGAAATCGTCGG
TTTTCGCGGTATCAATCGTTTGTCGTTGATGCTGGAGCAAAATAACGTCCTGATCGGGGA
GAACGCGTGGGGGAAGTCCAGTCTGCTTGATGCGCTGACCCTGCTTTTGTCGCCGGAGTT
CGATCTTTATCACTTTGTTCGCGATGATTTCTGGTTTCCCCCGGGCGACATCCAGGGGCG
CGAACACCATTTGCATATTATCCTGACCTTCCGCGAAACGGAGCCAGGCCGCCATCGGGT
CCGGCGTTTCCGTCCGCTTCAGCGCTGCTGGGTGCCATGCGATGACGGGTATCACCGGGT
GTTCTATCGCCTGGAGGGCGAGCTCGCCGAAGATGACAGCGTGATGACCCTGCGGAGCTT
TATCGATGGTGAAGGCGAAGCGTTGGTGCTGGAGGAGATTGATGAGCTGGCCCGACACCT
GGTGCGTTTGATGCCGGTGCTGCGCCTGCGCGATGCGCGCTTTATGCGCCGCATCCATAA
CGGGACGGTACCGCACTCGCCGCAGATAGAGATCACCGCCCGTCAGCTGGATTTTCTCTC
CCGCGAACTGGTCAGCCATCCGCAAAATTTATCGGACGGTCAGATCCGTCAGGGGCTATC
GGCCATGGTGCAACTGCTTGAGCATTACTTTGCCGAGCAAAGCAGCGCTCAGACGCGGCA
TCGCCTGATGCGGCGGCGCTCCCATGATGAACAGCGCAGTTGGCGTTATCTGGATATTAT
CAACCGGATGATCGACAAGCCCGGCGGGCGCAGCCATCGGGTGATCCTGCTGGGGCTGTT
TGCCACCCTCCTGCAGGCGAAAGGGACGGTGCGCCTCGATCGCGACGCGCGACCGCTGCT
GTTGATTGAAGATCCCGAGACCCGTCTGCATCCAATCATGCTTTCCGTCGCCTGGCACCT
GCTGAATTTGTTGCCGCTGCAGCGTGTGACCACCACCAACTCCGGAGAGCTGCTGTCCCT
GACGCCGGTAGAGCAGGTCTGCCGACTGGTGCGTGAGTCGACGCGGGTATCGGCGTGGCG
GTTGGGGCCGGGTGGAATGAATGCCGAAGAGAGCCGGCGCATTGCTTTTCACATTCGCTT
CAATCGCGCCTCATCGCTCTTCGCCCGCTGCTGGCTGCTGGTGGAGGGAGAGACGGAAAC
CTGGGTTATCAACGAACTGGCCCGGCAGTGCGGTCATCATTTTGATGCTGAAGGGGTTAA
GGTGATCGAATTCGCCCAGTCCGGCCTGAAGCCATTGATCAAGTTTGCCCGCCGGATGGG
GATCCAGTGGCACGTGCTGGTGGACGGCGATGAGGCGGGGAAAAAATATGCCGCGACGGT
ACGAGGTCTGCTCAATAACGATCGCGAGCTGGAGCGCGACCATCTGACCAGTCTGCCGGC
GCTGGATATGGAACACTTTATGTATCGTCAGGGATTTGATGACGTTTATCATCGGGTGGC
GCAGATCCCGGATAATGTCCCGATGAATATGCGGCGGGTGATCACCAAAGCCATCCATCG
CTCATCCAAGCCGGACCTGGCGATTGAGGTGGCGATGGAGGCCGGCCGCCGTGGCGTGGA
CGCTGTGCCGACGCTGCTGAAGAAAATGTTCTCACGGGTGCTGTGGCTAGCCCGCGGTCG
TGCCGATTAATCTCACCGCCGTCGTCATTTACGGCGGCACAAAGCTCTCCGGCAGCTAAA
CAAAACCTCATTGACGCGAAAAATGGGTGTCCTGTTGCCAACGGGTTTCGATAGAATCAC
CGCCTGGAGCGGCAGGGAAACAGCAGGAATCGGAATATGAAAGTGAAGGGAAAACGCAGG
ACCGTCTGGTGGCTGTTGGCGATCGTTGTGCTGGGGCTGGCTATCTGGGGATGGCGGATC
CTCAATGCGCCGCTGCCGAGCTACCAGACGCTGGTAGTTCGCAAAGGGGATCTCCAGCAG
AGCGTGCTGGCCACCGGCAAACTGGATGCCCTGCGAAAAGTTGACGTCGGCGCCCAGGTC
AGCGGACAGCTGAAAACGCTGCACGTCAATATTGGCGATAAGGTTAAAAAGGATCAGTTG
CTGGGGGTTATCGATCCGGAGCAGGCGCAAAACCAGATTAAAGAGGTGGAAGCGACGCTC
ATGGAGCTGCGCGCCCAGCTCAATCAGGCGCGCGCGGAGAGCAAACTGGCGCAAGTGACT
CTGGCCCGTCAGCAGCAGCTGGCGCAGCGCCAGCTGGTCTCGCGGCAGGACCTTGATACC
GCGGCCACCGATTTGGCGGTGAAACAGGCGCAGATCGGCACTATTGAAGCGCAAATAAAG
CGTAACCAGGCGACGCTCGATACGGCGAAGACCAACCTCGATTACACGCGGATCCTGGCG
CCGATGGCCGGCGAAGTGACGCAAATTACCACCCTGCAGGGACAGACAGTGATCGCCGCC
CAGCAGGCGCCTAACATTCTGACGCTGGCGGATCTCAGCACCATGCTGGTTAAAGCGCAG
GTCTCTGAAGCGGATGTCATCCACCTCAGACCGGGGCAAAAAGCGTGGTTTACCGTGCTG
GGCGACCCGCTTACCCGTTATGAAGGTAAACTGAAAGACATTCTGCCGACGCCGGAAAAA
GTGAATGACGCCATCTTCTATTATGCCCGCTTCGAGGTACCGAACCCGCAGGGGATCCTG
CGCCTCGACATGACCGCGCAGGTGCACATTCAGCTGGCTGAGGTGAAGAACGTGATTACT
ATCCCGCTGAGCGCCCTGGGCGACGCGGTAGGCGATAACCGCTACCACGTTCGACTGTTG
CGCACCGGTGAGGTCAAAGAGCGTGAGGTTATCATTGGCGCCCGCAATGATACCGACGTC
GCAGTGGTGCAAGGTCTGGAAGAGGGCGACGAAGTGATCGTCGGCGAGAGCGCGAGCGGG
GCGGCAAAATGACGGCGCTGCTTGAGCTGCGAGATATACGTCGCAGCTATCCTTCCGGCG
ACGGCAGCGTTGAGGTCCTGAAGGGGATCACCCTCAGCATCCATGCGGGTGAGATGGTGG
CGATCGTCGGGGCCTCCGGCTCGGGAAAATCGACGCTGATGAATATCCTTGGCTGCCTCG
ACAAACCCACCAGCGGCACCTATCGGGTGGCGGGAACCGATATCGCGCAGCTGGATGGCG
ATGCGCTGGCCCGTCTGCGGCGGGAACACTTTGGCTTTATCTTTCAACGCTACCATCTGC
TGTCCCATCTGACCGCCGCGCAGAATGTCGAAGTGCCGGCGGTGTATGCCGGCAGTGAAC
GGCGCGCGCGCCTGGCGCGCGCTCATGAGCTGCTGTTGCGGCTGGGGCTGGGCGAGCGCG
CCGACTATCAACCCTCACAGTTGTCCGGCGGTCAGCAGCAGCGGGTCAGTATCGCCCGCG
CCCTGATGAATGGCGGGGAGGTGATCCTCGCTGATGAACCGACCGGCGCGCTGGACAGCC
ATTCCGGCGAAGAGGTAATGGCGATCCTGCACCAGCTAAAAGCGCAGGGGCACACGGTCA
TCATTGTGACCCACGATCCGCAGGTCGCCGCTCAGGCGGAGCGGATCGTCGAGATCCGCG
ATGGCGAGATCGTCCGCAACCCGCCCGCCAGTCGCCAGGGCGGCGGACTGCGCGCCCGTC
CGCAGGCGGAGCCTTCGGCGTGGCGTCAGTTTACCAGCGGCTTTCGCGAAGCGCTGGTGA
TGGCCTGGAGAGCGATGGCGGCGAATAAAATGCGTACCCTGCTGACCATGCTCGGCATTA
TTATCGGTATTGCCTCGGTGGTGTCGATCGTGGTGGTGGGGGATGCCGCCAAGCAGATGG
TGCTGGCAGATATTCGCGCCATCGGCACCAATACCATTGATGTGTATCCTGGTAAGGATT
TTGGCGACGACGACCCGCGCTATCAGCAGGCGCTGAAGTATGACGATTTGCTGGCGATCC
AGAAGCAGCCGTGGGTGCGCTCCGCCACGCCGGCGGTTTCAAAAAGCCTGCGCCTGCGCG
CCAACAATATTGACGTTGCCGCCAGTGCGGAGGGGGTCGGTCCACAGTATTTTAATGTCT
ACGGCATGACCTTTAGCGAAGGCAATACCTTCAATGAACTGCAGCTCAACAGTCGGGCAC
AGGTGGTAGTGCTCGACAGCAATACCCGTCGGCAGCTGTTTCCCAATAAAGCGAAAGTGG
TGGGAGAGGTGATTCTGGTGGGCAATATGCCGGCCACGGTGATTGGCGTTGCGGATGAAA
AGCAGTCGATGTTCGGCAGCAGCAAAATTCTCCGCGTCTGGTTGCCCTACACCACCATGG
CGGGAAGAGTAATGGGTCAGTCGTGGCTGAACTCCATCACTGTGCGCGTTCATGAAGGCT
ACGACAGTGAAACCGCAGAGAAACAGCTGCTGCGTCTGCTGGAGCTGCGGCATGGTAAAA
AAGATGTATTCACCTGGAATATGGACAGCGTCTTGAAAACCGCCGAAAGGACCACACATA
CCTTACAGCTGTTCCTGACATTGGTGGCGGTGATTGCCCTGGTGGTCGGCGGGATTGGCG
TAATGAATATTATGCTGGTGTCGGTGACCGAACGAACCCGGGAGATCGGCATCCGCATGG
CGGTTGGCGCCCGGGCCAGCGATGTGCTGCAGCAGTTTCTCATTGAAGCGGTGCTGGTTT
GCCTGGTCGGTGGCGCGCTGGGCGTAGCATTGTCGCTGATGATCGCCTTTATTTTACAGC
TGTTTCTCCCCGGCTGGGAGATTGGTTTTTCTCCGCTGGCGCTGCTGACGGCGTTTCTCT
GTTCGACGCTGACCGGGGTGCTGTTTGGTTGGCTGCCTGCGCGCAACGCGGCGCGGCTCG
ATCCGGTGGATGCCCTGGCGCGAGAATAGGCGGGGCGAGAAATAAAAATGCCAGTCAGAA
GGACTGGCATTTTATTAGCAGGATGTACACAATGAAGCAAAAGAGTTATGCAGCCGTTTC
CGCTTCCACAGGGACGATCACGCTGGCGTGATTGCCTTTTGGCCCCTGGTGAACATCAAA
CCGAACGGCTTGTCCGGCTTTTAGCGTTCTGTAACCATCCATCTGGATGGTGGAGTAATG
GGCGAAAATGTCTTCGCCGCCGCCCTCAGGGCAGATAAAACCGAACCCTTTGGCATTGTT
GAACCACTTAACAGTACCCATTTCCATACTTCGACATCCTTCGTAAATCTTTATTAGTAA
GATGGAATGAACCGGTGGTGGAGTGACGAGTTGTTCAATTGCTCGCCAACTCTCGCCACT
ACAATTTAGAGAAATACGAAAACGCGTCAAGCGATTGAGGAGGGGGAACGGCGAAAAATG
CGTCAAAATTTGAAGCAGTTAACGCTATTGCCGGGGAATGTGACAGCCGTCGCGGATAGA
AGCGATAGATGATAGTTATCTATGATCTATTGTAGATTTGTGATGAGCATAACCTCTGGT
CATCGACAGGCCTCCGCCTGTTGGCAACAGCAACCGATGATGAACACTGACGATGAGTAA
GAGAGATTGGCTGGACTTCGAGCACCTGGTTGACGACGAAGTTCGTGATGCGATTAAACC
GCCATCTATGTATAAAGTGATATTGGTCAATGATGACTACACTCCGATGGAGTTTGTTAT
TGACGTGTTACAAAAATTCTTTTCTTATGATGTTGAACGTGCAACGCAACTGATGCTCAC
GGTTCACTATGAAGGTAAGGCGATTTGTGGCGTGTTTACCGCGGAAGTGGCGGAGACCAA
AGTCGCTATGGTGAATCAGTACGCGAGGGAGAACGAGCATCCATTGCTGTGTACGCTGGA
AAAAGCCTGAATACAGGCATGAAAATTGGGGGAGGTGCCTATGCTCAATCAAGAACTGGA
ACTCAGTTTAAATATGGCTTTCGCCAGAGCGCGCGAGCACCGTCATGAGTTTATGACCGT
CGAGCACTTGCTGCTGGCTCTGCTAAGCAACCCCTCGGCCCGTGAGGCCCTGGAAGCGTG
TTCAGTGGACCTGGTGGCATTGCGTCAGGAACTTGAAGCCTTCATCGAACAAACCACACC
CGTTCTGCCAGCCACGGAAGAAGAGCGCGACACCCAGCCGACGCTAAGCTTCCAGCGTGT
GCTGCAGCGCGCCGTCTTCCACGTACAATCTTCTGGCCGCAGCGAAGTGACCGGCGCCAA
CGTGCTGGTGGCGATTTTCAGCGAGCAGGAGTCGCAGGCCGCCTACCTGCTGCGTAAACA
TGAAGTGAGCCGTCTTGATGTGGTGAACTTCATTTCTCATGGTACACGCAAAGACGAGCC
GAGCCAGTCTTCCGATAACAGCGGAAGCCAGCCTGGCAATGAAGAGCAAGCCGGCGGGGA
GGAACGTATGGAAAACTTCACCACCAACCTCAATCAGCTTGCTCGCGTCGGCGGCATTGA
TCCCCTGATCGGCCGTGAAAAAGAGCTGGAGCGCGCGATTCAGGTCCTGTGCCGTCGGCG
GAAAAATAACCCGCTGCTGGTGGGGGAATCCGGCGTCGGTAAAACCGCGATCGCCGAAGG
CCTTGCCTGGCGTATTGTGCAGGGCGATGTGCCGGAAGTGATGGCCGACTGCACTATCTA
CTCGCTCGACATTGGCTCTTTGCTGGCAGGGACCAAATATCGTGGCGATTTTGAAAAACG
CTTCAAAGCGTTGCTCAAACAGCTGGAGCAGGATACCAACAGCATCCTGTTTATTGATGA
AATCCACACCATTATCGGTGCGGGGGCGGCGTCTGGCGGCCAGGTCGATGCGGCTAACCT
GATCAAACCGCTGCTTTCCAGCGGCAAGATCCGGGTGATCGGCTCCACTACTTACCAGGA
GTTCAGCAACATCTTTGAAAAAGATCGTGCGCTGGCCCGCCGTTTCCAGAAGATCGATAT
TACCGAACCGTCGGTGGAAGAGACGGTCCAGATTATCAACGGCCTGAAGCCGAAGTACGA
AGCGCACCATGATGTGCGTTATACCGCCAAAGCGGTGCGTGCGGCGGTTGAACTGGCGGT
GAAATACATTAACGATCGTCATCTGCCGGATAAGGCGATTGACGTCATTGACGAAGCGGG
CGCGCGGGCGCGCTTAATGCCGGTCAGCAAGCGTAAGAAAACGGTTAACGTGGCGGATAT
CGAATCAGTGGTGGCGCGCATTGCGCGGATCCCTGAGAAGAGCGTCTCCCGCAGCGATCG
CGACACGCTGAAAAACCTGGGCGACCGTCTGAAAATGCTGGTCTTTGGACAGGATAAAGC
CATCGAGGCGCTGACCGAGGCTATTAAAATGGCGCGCGCCGGGCTGGGCCATGAGCACAA
GCCGGTGGGATCGTTCCTGTTCGCCGGGCCGACCGGGGTCGGGAAAACCGAAGTGACCGT
CCAGCTGGCGAAGGCGTTAGGGATTGAGCTGCTGCGCTTTGACATGTCCGAATATATGGA
ACGTCATACCGTCAGCCGTTTGATCGGGGCGCCTCCGGGCTACGTCGGCTTCGATCAGGG
CGGGCTGCTGACCGATGCGGTGATTAAACATCCGCACGCGGTATTGCTGCTTGATGAGAT
CGAAAAAGCGCATCCGGACGTGTTCAACCTGCTGCTGCAGGTGATGGATAACGGGACGCT
GACCGATAATAACGGCCGTAAAGCGGACTTCCGCAACGTGGTGCTGGTGATGACCACCAA
CGCCGGGGTGCGCGAAACCGAGCGTAAATCCATTGGCCTTATTCAGCAGGACAACAGTCC
GGATGCGATGGATGAGATCAAAAAGATCTTTACGCCGGAGTTCCGTAACCGCCTCGACAA
CATCATCTGGTTCGATCATTTGTCTACCACGGTGATCCATCAGGTTGTCGACAAGTTTAT
CGTCGAGCTGCAGGTCCAGCTGGACCAGAAAGGCGTCTCCCTGGAAGTGAGTCAGGAAGC
GCGCGACTGGCTGGCGACGAAAGGCTACGATCGGGCGATGGGGGCACGTCCAATGGGACG
CGTCATTCAGGACAACCTGAAAAAACCGTTGGCGAACGAGCTGCTGTTTGGCTCGCTGGT
CGACGGTGGTCAGGTCACTGTCTCTCTGGACAGCGACAAAAATACGCTGACTTACGACTT
CCAGAGCGCGCCGAAGCACAAACCGGAAGCGGCCCACTAAGGCGATATCTTCAATGTAAA
AAACCGGCCAGGGGCCGGTTTTTTTTTGCTGACGGCAGAAATGAAAAGACCGGGAATTAT
CCCGGCCTTCAGCATCTGACGCCTTAGGGGCGAAAACAATCAGCGACTACGGAAGACAAT
GCGGCCTTTGCTCAGGTCGTACGGGGTCAGCTCAACAGTCACTTTGTCGCCCGTCAGAAT
GCGGATGTAGTTTTTACGCATTTTACCGGAGATATGCGCGGTTACCACGTGACCGTTTTC
CAGTTCTACGCGGAACATAGTGTTAGGCAACGTTTCAAGTACGGTGCCCTGCATTTCAAT
ATTGTCTTCTTTGGCCATCTAGTCCTCTGGGGTATCACTACCGTAGTTTTGAACCGGCAA
GATAATGCCGAAGTTCATCATGTAAGTAAAGTTTTACGTATCTACCCTGAATCATTCACC
TTGCCGCAAGGCGCATAGTCAGCGCAGCGGCTACGGAAATATGACGGGTATGAATCGCCG
AAGTAGTTTTGGCGCATTGCCCGGGACACACACGGCCATGCCGCGTGACAGGCGCAAACG
TAAAGGGGAGTGACAGAACGATGGGCGTTATCTGACTCTTATTATTCCCAAACGGCGGCG
GGGCAACAGGCAGAAGCTACTCTACCGCGCAATTATACCATCCTGACGCAAAATGTGCTG
AAAACATTTTATTATCCGCCAGGAAATAGCACCCGCGGCACCCAAAATCGCTCGGGCAGT
CGGTAGCCGCGTAATACCGACAGATAGTCCAGATAATCGCGGCGGGGAATATCCACTGCG
CCTAATGACGCGGTATGGTTGTTCAGTACCTGGCAGTCAATTAATTTACCGCCGCTGTGC
GCAAAGTCCTGGCAAAATACCAGCAGCGCGGTTTTGGAGGCATTTTCTGCCCGGCTAAAC
ATCGATTCGCCGCAAAACAGCGCTCCCTGCGCTACGCCGTACATTCCTCCCACCAGGGTA
TTCTCCTGCCAGACTTCAATGGAGTGGGCATGACCCAGCTCATGCAGCTGGTGATAGGCG
CGAACGATACTGCTGGTTATCCAGGTGCCTTCGTCACGATCGCTGGCGCAGCCCTCAATC
ACTTCGCCAAAGGCGTGGTTGAGCGTGACCCGGTAGGGCGAACGCTGATGAAAGCGCTTC
ATGCTGCGGCTGAGATGGAATTGCTCTGGCCAAAGTACCGCCCGGGGGTCGGGCGACCAC
CAGAGGATCGGGTCGCCAGGGGAAAACCAGGGAAAAATACCACGCTGATAGGCCATCAGC
AGCCGTGCGGGGCTCAGATCGCCGCCGAGCGCCAGCAGGCCATTAGGTTCTCGCAAGGCG
CCTTCCGGAGAGGGGAAGGCAATAGAGTGCCGGGAGAGCTGAACCAGACGCATTTTAACC
TCAATACGCATCAGCAAAAATTAGATAATAGAATAGCCTACAGACGCTGTTTAAACTGGA
AGTACCGGCCCTGTTTAGCGAGCAGCTCCGCGTGACTACCTTGCTCAATTATCTGGCCGT
TGTCCATGACTATTATCTGATTAAAACCCGCCAGGCCCCGCAGGCGATGGGTCACCATCA
GCACGGTTTTGTCGCGCATGACATCTGCCAGCAGATGCAGGATCTGGCTTTCGGTGGCCG
CATCCAGACCTTCTGTCGGTTCATCGAGCAGCATCAGCGGCGCATCGTGGAGCAGCGCGC
GGGCAATGGCCAGTCGGCGCAGTTCGCCGCCGGAGAGCTGACGCCCGCCTTCGCCCAGCC
AGCCGTTAAGACCACCATCTTGCAGCAGTTTTTCGAGGCCCACCTTCTCAAGGGTAGCGC
TGAGATGAGCATCATCCGCTTCAGGCGCCGCCAGCAGCAGGTTGTCGCGCAGGGTGGCGC
TGAACAGGTGCACGCGCTGCGGCACTACGCTCATTGCCTGCCGCAGAGTGGCTTCGCTGA
GGCCGGAGAGCGGCTGATTGTTGAGCAGAATCTCTCCCTGTGACGGGTCCCAGGCGCGGG
TAAGCAACTGCAACAGCGTCGATTTTCCGCAGCCGGTCCGGCCAAGAATGGCGATGTGCT
CTCCGGCGGCAATCTGCAGGGAAATATTCTCCAGGGCAGGGGAGGGCTGCTGAGGATAGC
GGAAGGTGACCTCCCGAAGCGTTAGGGCCACCTGCGCTGGCAAACTGGCTTCATCTTCGA
CAAAGGTGACCTCCGGCTGCTGGTCGGTAATCTGCGAGATCCGCCGCGCGGAGGCGATCA
CCTGGCCTAAATGCTGGAAAGCGCCAGTAACCGGCGCCAGGGCTTCAAAAGCCGCCAGCG
CGCAGAATACGAATAGCGCGATCAGCGCCCCGGGCTGACTATTGCCGCCGACGCCGTCTG
AGGCCAGCCAGAGCATGGCCACCACGGCGATGCCACCGATTAACAGCATTACCGCCTGCG
AAAGCGCGGTCAGCTCGGCCTGGCGCCGCTGTGCATCCTGCCAGCTCAGCTCGGTCTTTT
CCATTTGTGCGCGGTAGCGGTCGCTGGCGTTAAATACCATCAGCTCCGCCTGACCCTGCA
GCCAGGCGGTGAGCTGTTGGCGATACTGGCCGCGCAGCTGCGTCATACTTTCGCCGGCTG
GCTTACCTGCGCGATAGAACAGCGGCGGCATAACCAGCAGGGTCGCCAGCATGATACCGC
CGAGCGTCAGCGCGAGGGTGACGTCGAGCAGACTTAATCCGCAGGTGACGACCACAATCA
CCACCAGCGCGCCGACCAGCGGCGAAATGACCCGCAGGTAGAGATGATCCAGGGTGTCAA
CGTCGGCCACCACCCGGTTGAGCAGCTCACCCTGGCGAAAGCGCGCCAGCCCCGCCGGAG
AGAGGGGGAGCAGTTTGCTGAAGGTGAAAACGCGCAGGTGCTGCAGCACGCGAAAGGTAG
CGTCGTGGCTGACCAGGCGCTCAAAGTAGCGCCCGGCGGTACGGATAATTGCCGCGCCGC
GAACGCCCGCGGCAGGCAGCATATAGTTAAAACTGTAGATCCCGGCGACGCCCACCACCG
CTGAAGCGGAGAGGAACCAGCCGGAGAGCGTCAGCAGGCCGATGCTGGCCAGCAGGGTCA
CAATGGCCAGCACGACGCCAAGCAGCAGCATCCATTTATGGCGTTTATAGAGCGCCAGAT
AGGGTAAAAGTGCGCGCATTTAAATCTCCTCCTGACGATGGGCCAGCAGCGCCGAGAAGA
CCCCACCAGCACGGGCCAGCGTGGCATAGTCGCCTTGTTCGATAATCTGTCCGTCCTGCA
TCACCCAGACGTCGTCCCAGTCGGCCAGCCCCTCGAGCTGGTGGGTGACCAGCAGCGTGG
TTTGCTCACTGGAGGCGTGGGTCAGGGCCTGCATGACTCGCTGTTCGCTATGGGCGTCAA
GGCTGGCGGCAGGTTCATCCAGCAGCAGCAGGCGGCACGGCACCAACAGCGCGCGGGCGA
CCGCGATACGCTGCGCCTGGCCTACCGACAGACGCCCCGCCTGATCGCCTACGGCGGTAT
GGATCCCCTGCGGCAGCAGGGCGATAAACTCGCTGACCCAGGCCTTGTCCAGCGCCAGCC
TAAGCTGTGCTTCGCTAGCTTCGGGCCACGCCAGCAGCACGTTTTCCCGCAGCGTGGCGG
CAGGCAACTGCGGATTCTGTCCTACCCAGCTCAGCAGGCGGCGCCAGCGCTCAGCGTCCA
GCTCGCGCAGCTCTACGCCGTTGACCATCAGCGACCCCTCATAGGGCAGAAAGCCGAGCA
GTGTATTCAGCAAAGAGCTTTTCCCGGATCCGCTCTGGCCGACCAGCACCACGCGAGCGC
CGGCGGGCAGCGCAAAATTAAGCGGCCCCGCCAGAACTTTACCTTCCGGAGATTTGATCA
CCAGGTCGCGCGCTTCCACGCTAATCAGATCGTTGTCATTTAACGTTTTCTCGCCACGCT
CTACCTGGGTCAGCGGCGTTTCCATAAACGTTTTCAGGCTGTCTGCGGCGCCCACGGCCT
GAGCTTTGGCATGGTAGAAGGTACCCAGGTCACGTAACGGCTGGAAAAATTCCGGGGCGA
GGATCAGCGTCAGGAATCCCGCCATCAGCGTGACGCCCGCGCCATAGTGGCCGAAGTTCA
GCTCGCCAAGGTAAGAAAAGCCAAAATACACCGCTACCAGCGCAATGGAGAGGGAGGTGA
AAAACTCCAGAACCCCGGAGGAGAGGAAGGCCAGACGCAGGACTTCCATGGTGCGTTGGC
GAAAATCCTGCGAGGCGTCGCGAATATTATCGGTTTCTGCCTGACCGCGATGAAAAATAC
GCAGGGTTTCCATGCCGCGCAGGCGGTCGAGGAAGTGGCCGCTGAGGCGGGCCAGCGCCT
GGAAGTTACGCCGGTTGGCGTCGGCGGCGCCCATCCCGACCAGCGCCATGAAAAGCGGGA
TCAGCGGGGCGGTGCCGAGAAGGATTAGCGCGGCGGCCCAGTTAATCGGAAAAATAGTAA
TAACGATCAGCAGCGGTACGCAGGCCGCCAGCGTCATCTGGGGCAGGTAGCGGGCATAAT
AGTCGTGCATGTCGTCGATTTGCTCAAGAATAAGCGTTGCCCAGCTGCCGGCCGGTTTGC
CCTGGATCCACGCCGGGCCTGCCTGCTGGAGGCGGTCAAGAACCTGGCGGCGAATTTCAT
AGCGAATATGCTGCCCGGCCTGAAAGCCGACCCGCTCACGCAGCCAGACCACCCAGGCGC
GTAGTACAAAGATCAGCACCAGCAGCGTGAGCGGCAGCAGCAGGGCGGTCGCTGGAATAT
TCTCCATCACCATCCGGTGCAGGATCCGCGCCAGGAACCATGCCTGCGCCACGATCAGCA
GACCGCTCGCCACGCCAAGCAGGCGGGAAATCATCAACCAGCGACGGGAGATAATGCTTT
GCTGTTTTAACCAGCGGGTTAACTCTTGTTGACGGGTTTTATTCATTGCGCGCTTTGCAG
GTGTCGTTATCGGAGTATTGGGCACGGCAATGTTACATCGCAGCAAAAATAAAGGCGACT
TTTCGTCGCCTTCTTTACCTTTGTTACTGACTTGTAAAGATTATTTGCAAGCGTCAGCCA
AACCGTCGAGGTAACGCTCCGCATCCAGCGCCGCCATGCAGCCGGTGCCCGCAGAAGTGA
TGGCCTGACGATAGATATGGTCCATGACATCGCCGGCGGCGAACACGCCCGGGATGCTGG
TCTGGGTCGCGTTGCCGTGGATACCGGACTGCACTTTGATGTAGCCGTTCTCCAGCTCCA
GCTGGCCTTCAAAGATGGCGGTGTTCGGGCTGTGGCCGATGGCGACAAATAAACCAGCCA
CTTCCAGGGACTCGACATTGTCGCTGTTTTTGGTATCGCGCAGACGCAGGCCGCTGACGC
CCATCTGGTCGCCGGTCACCTCTTCGAGGGTACGATCGGTATGCAGCACGATGTTGCCGC
TTGCCACTTTATCCATCAGGCGTTTGATGAGGATTTTTTCCGCACGGAAGGAATCGCGAC
GGTGGATCAGGTGTACCTCAGAGGCGATATTCGACAGATACAGAGCCTCTTCCACTGCGG
TGTTGCCGCCGCCGATCACCGCCACTTTCTGGTTGCGATAGAAGAATCCGTCGCAGGTAG
CGCACGCGGAAACGCCGCGGCCTTTGAAGGCTTCTTCGGAAGGCAGGCCCAGGTAACGGG
CGGAAGCGCCGGTGGCGATGATCAGCGCGTCACAGGTGTACTCGCCGCTGTCGCCTGTCA
GACGGAACGGGCGGTTTTGCAAATCGACGCGGCTGATATGGTCGAAAATGATCTCGGTTT
CAAATTTTGCGGCATGCTCGTGCATGCGCTCCATCAGCAGCGGACCGGTGAGATCGTTCG
GATCGCCTGGCCAGTTTTCCACTTCCGTCGTGGTGGTCAGCTGACCGCCTTTTTCCATCC
CGGTGATCAGCACCGGCTGCAGGTTGGCGCGTGCGGCATAGACCGCCGCGGTGTATCCCG
CAGGTCCAGAACCAAGGATAAGCAGTTTACTGTGTTTGGCTGTGCCCATGAGATCCCCAT
AATAATTGGCATACATTGGGCTGGGATTGTAGGGAATTTGTTGTCGTAAAAAAAGAGCAC
AGCGATTTTGTTAACGATGTGTGCAATAGAAGCTGCCAATGAATTGGTGATTTTCCCGGC
AAGGAATATAACTATTTCTACTGTCGGTGGGACAATTATAAGACGAAAAAATGAGAATCA
ACCAGGGCGGATGATGAATATCTGGCATCTTGTACTAAAAATCGATGTTTTGCTTTGACA
ATCACCTGTGCTTTTGCGAAAACATTCAAGGAAGAAGAAAAGCAGTATTTAGCGTGCGGC
GAATTTTCATGCACGCAAATGCCATTTTTATCCGGGTTAACGAAATCTACGCATGGTGTG
GACAGACGCCATGCGTGATGTCGGTGACTGCCGTCAGGCAACGGGCTTCTCACGTACCCC
TGGGTTACCCAATGTCGTACGGGTGATAACAGGATGGGCTCTGGCAGTGAAGGCTCAGAG
CCGGAACAGGAGTAGGGAAGGAATACAGAGAGACAATAATAATGGTAGATAGCAAGAAGC
GCCCTGGCAAAGATCTCGACCGCATTGATCGTAACATCCTGAATGAATTGCAAAAAGATG
GGCGAATTTCTAACGTCGAGCTTTCTAAACGGGTGGGACTTTCTCCGACGCCTTGCCTTG
AGCGTGTGCGTCGTCTTGAAAGACAGGGTTTTATTCAGGGCTATACGGCGCTGCTCAACC
CGCATTATCTGGATGCATCACTTCTGGTATTTGTTGAGATTACTCTGAATCGTGGCGCAC
CGGATGTGTTTGAGCAATTTAACGCCGCAGTGCAAAAACTTGAAGAAATTCAAGAGTGTC
ATCTGGTTTCCGGTGATTTCGACTATCTGTTGAAAACCCGTGTACCGGATATGTCAGCGT
ATCGTAAATTACTGGGCGAGACCTTGCTGCGCCTGCCGGGCGTTAACGACACCCGTACCT
ACGTGGTAATGGAAGAAGTCAAGCAAAGTAATCGTCTGGTTATTAAGACGCGCTAACACG
GAACAGGTGCAAACTCGACGTAGTTTGATTACACTCCTGTTAATCCATACAGCAACAGTG
CCGGGGAGACCCGGCGCTGTTGTCCGTTTTAGCAGCAGGCAGGAAACAGCCTGATACCTG
GAGAGCCTTTCTTGAGCCAGGAATACACCGAAGACAAAGAAGTCAAACTAACCAAACTCA
GCAGCGGGCGCCGACTCCTTGAGGCGATGCTCATCCTTTGCTCCCTCTTCGCCATCTGGC
TGATGGCGGCACTACTGAGCTTTAACCCCTCGGACCCCAGCTGGTCGCAAACGGCATGGC
ATGAGCCTATTCATAATTTAGGCGGCGCCCCCGGCGCGTGGCTTGCCGATACCCTCTTTT
TCATTTTTGGCGTCATGGCCTACACCATCCCGGTGATCATCATCGGCGGATGCTGGTTTG
CCTGGCGGCATCAGGAAAACGACGAATACATTGATTATTTTGCCGTTTCCCTTCGCCTCA
TCGGTGCGTTAGCCCTGATCCTGACCTCCTGTGGTCTGGCGGCGATTAACGCCGATGATA
TCTGGTACTTCGCCTCCGGCGGGGTGATCGGCAGCCTGCTGAGCACCACGCTGCAACCCC
TGCTGCACAGCAGCGGCGGCACCATCGCCCTGTTGTGTATCTGGGCGGCCGGGCTGACGC
TGTTCACCGGCTGGTCGTGGGTCAGCATTGCGGAAAAGCTGGGCGGCGGCATCCTGTCCG
TTCTCACCTTTGCCAGCAACCGTACCCGTCGGGATGATACCTGGGTCGATGAAGGCGAAT
ACGAAGACGACGAGGAAGAGTACGACGACGAAGAGGCGGCCAGGCCGCAGGAATCGCGTC
GCGCCCGTATCTTACGCAGCGCGCTGGCGCGGCGTAAGCGTCTGGCCGAGAAGTTTACCA
ACCCTATGGGGCGTAAAACCGACGCTGCGCTTTTCTCCGGCAAACGGATGGATGACGGCG
AAGAGGTGGTGCAATACAGCGCCAGCGGGGCGCCTGTTGCCGCCGACGATGTACTGTTTT
CCGGCGCCAGCGCCGCGCGTCCCGCAGAGGATGATGTGCTGTTCTCCGGCGCCAGCGCCG
TGCGCCCGGGCGATTTCGACCCTTACGATCCGTTGTTGAATGGCCACAGTATCGCTGAGC
CGGTAAGCGCAGCGGCGGCGGCTACTGCCGCGCCGCAGGCGTGGGCAGAATCACCGGTGG
GCCATCACGGCGCTGCGCCAGCTTATCAGCCGGAAGCCAGCTATCCGCCGCAGCAGGCCT
ATCAGCCTGAACCCGCTCCGTTCCAGCAGGCTGCTTATCAGCCGCCAGCGGGGCAAACCG
CACCGCAGGCGTATCAGCCTGAGCCAGCGCCGTATCAACAGCCGGTTTACGATCCGCATG
CCGGTCAACCTGCGCCGCAGGCCTATCAGCCTGAGCCAGCGCCGTATCAGCAGCCGGCTT
ACGATCCGTATGCCGGTCAACCTGCGCCGCAGGCCTATCAGCCTGAGCCAGCGCCGTATC
AGCAGCCAACTTACGATCCCTATGCCGGTCAGCCTGCGCCTCAGACCTATCAGCAGCCGG
CTTACGATCCGAATGCCGGTCAGCCCGCGCCGCAGACCTACCAGCAGCCGGCTTACGACC
CGCATGCCGGCCAGCCCGCGCCGCAGCCGTATCAGCCGGAGCCAGCGGCGTATCAGCCGC
AAAGCGCGCCAGTTCCCCCACCGGAGCCAGAGCCCGAGGTCGTGCAGGAGGAAGTGAAAC
GTCCGCCGCTCTATTATTTCGAGGAAGTGGAAGAGAAGCGGGCGCGCGAACGCGAGCTGT
TGGCCTCCTGGTATCAGCCAATTCCTGAGCCGGAAAGTCCGATTGCCACTAAACCGCTGA
CGCCGCCGACCACTGCGTCCAAACCGCCAGTGGAGACAACCGTAGTCTCTGCGGTAGCGG
CTGGGGTGCATCAGGCTACCGCCGCCAGCGGCGGCGCGGCGGCAGCAACTTCGTCCACTG
CCGCATCCGCTGCGGCTACGCCATTGTTCAGCCCGGCGTCCAGCGGCCCACGGGTTCAGG
TGAAAGAGGGCATCGGTCCAAAACTACCGCGGCCCAATCGCGTGCGTGTTCCTACGCGTC
GGGAACTGGCCTCCTACGGCATCAAGCTACCGTCGCAGCGGGAGGCGGAACAGCGCGCGC
GGCAGGCGGAGCGCGATCCGCATTATGATGATGAGCTGCTCTCGGATGAGGAAGCGGATG
CTATGGAGCAGGATGAACTGGCTCGCCAGTTCGCCGCCACCCAGCAGCAGCGCTACGGTC
ATCGCTGGGAAGACGATAACGCGACTGATGACGATGAGGCCGACGCCGCGGCAGAAGCGG
AGCTGGCGCGTCAGTTTGCCGCTACTCAGCAGCAGCGGTACGCTACCGAGCAGCCGCCGG
GCGCCAACCCGTTCTCGCCGGCAGATTATGAATTCTCGCCGATGAAAACGTTGGTCAATG
ACGGCCCGAGCGAACCGCTGTTTACGCCCACGCCGGAAGTCCAGCCGCAGCAGCCGGCCC
AGCGCTATCAACAACCGGCGGCCGCTCCGCAGCAGGGTTATCAACCTGCGCAGCATCAGC
CGATACACCATCAGCCTGTGCCGCCGCAGCCGCAATCCTATCCGACTGCGTCGCAGCCCG
TACAGCCGCAACAACCGGTTGCCCCGCAGGGGCATCAGCCTGCCGCCCCTGCGCCGCAGG
AGAGCCTGATCCACCCGCTGCTGATGCGCAATGGCGATAGTCGACCACTGCAAAAGCCGA
CCACGCCACTGCCGTCGCTGGATCTGCTTACCCCGCCGCCGAGTGAAGTCGAGCCGGTGG
ATACCTTTGCTCTCGAGCAGATGGCACGCCTGGTGGAAGCGCGACTCGCCGATTTCCGCA
TTAAAGCGGATGTGGTGAACTACTCACCGGGGCCGGTGATCACCCGCTTCGAACTGAATC
TGGCGCCTGGCGTTAAGGCCGCACGGATCTCTAACCTGTCACGGGACCTGGCGCGATCGC
TGTCAACGGTCGCCGTGCGCGTGGTGGAGGTGATCCCGGGCAAACCGTATGTCGGGCTTG
AGCTGCCGAATAAAAAACGCCAGACCGTCTACCTGCGTGAAGTGCTCGACAACGCCAAGT
TCCGTGATAACCCATCTCCGCTCACCGTGGTGCTGGGTAAAGACATCGCTGGCGATCCGG
TAGTAGCCGATCTGGCGAAAATGCCGCATCTGCTGGTGGCCGGTACCACCGGTTCCGGTA
AGTCTGTTGGCGTCAACGCCATGATCCTCAGCATGCTCTACAAGGCGCAGCCGGAAGATG
TGCGTTTCATTATGATCGACCCGAAAATGCTCGAGCTGTCGGTCTACGAAGGAATTCCGC
ACCTGCTGACGGAAGTAGTCACCGACATGAAAGACGCCGCCAATGCGCTGCGCTGGAGCG
TCAATGAGATGGAGCGCCGCTACAAGCTGATGTCGGCGCTGGGCGTGCGTAACCTCGCGG
GCTACAACGAGAAGATCGCCGAAGCCGCGCGCATGGGACGTCCGATCCCGGATCCGTACT
GGAAGCCTGGCGACAGCATGGACGCCGTACATCCGGTGCTGGAAAAACTGCCGTACATCG
TGGTGCTGGTGGATGAATTCGCCGATCTGATGATGACCGTCGGCAAAAAGGTGGAAGAGC
TGATCGCTCGCCTGGCGCAGAAAGCGCGCGCGGCGGGGATCCACCTGGTGCTGGCGACAC
AGCGTCCGTCGGTAGATGTTATTACCGGCCTGATTAAGGCCAACATCCCGACGCGCATCG
CCTTTACCGTGTCGAGTAAAATTGACTCACGTACCATTCTCGATCAGGGCGGCGCGGAAT
CGCTGCTGGGTATGGGGGATATGCTTTACTCCGGGCCGAACTCTACCACGCCGGTGCGTG
TCCACGGGGCGTTTGTGCGCGACCAGGAAGTCCACGCCGTGGTTCAGGACTGGAAAGCCC
GCGGTCGCCCGCAATATGTGGATGGCATTACCTCCGACAGCGAAAGCGAAGGCGGCGGTG
GCGGCTTCGACGGCGGGGAAGAGCTGGATCCGTTGTTCGATCAGGCAGTCAACTTTGTGA
CCGAGAAGCGCAAAGCGTCGATTTCCGGGGTTCAGCGTCAGTTCCGCATCGGCTATAACC
GTGCCGCGCGTATTATCGAACAGATGGAAGCGCAGGGTATCGTCAGCGAGCAGGGCCATA
ACGGTAACCGCGAAGTGCTGGCGCCGCCGCCCTTTGAATGAGTGCAAAGTTGGGTAAATA
AGCGCAAAATCAGCCAATTCTTCTGTCCCGCCGCCGCCGGCGGTCCTACAGTAGGGGCAG
AAGAGGCTCCCGCGTCGGGAGTGACGCACATTAAGGAAGAACAATGAAAAAACTCGCAAT
CACCTGTGCATTACTGTCTGGTATGGTCGTCAGCCAGGTCTGGGCAGATGCGGCCAGCGA
CTTAAAAAGCCGTCTTGATAAAGTGAGCAGCTTCCATGCCAGCTTCACGCAAAAAGTCAC
CGACGGTAGCGGTAACGCCGTGCAGGACGGGCAGGGAGACCTGTGGGTGAAACGCCCGAA
CCTGTTTAACTGGCATATGACCCAGCCGGATGAGAGCGTCCTCGTTTCGGATGGTAAAAC
GCTGTGGTTCTATAACCCGTTCGTCGAGCAGGCCACGGCGACCTGGCTGAAAGACGCCAC
CAGCAACACGCCGTTTATGCTGATTGCCCGCAACCAGTCCAGCGACTGGCAGCAATATAA
TATCAAGCAAAATGGCGATGATTTTGTGCTGACGCCAAAAAGCGGCAGCGGCAACCTCAA
GCAGTTCACGATCAACGTCGGTCGGGACGGCACTATCCATCAGTTCAGCGCCGTCGAGCA
GGATGATCAGCGCAGCAGCTATCAGCTGAAATCGCAGCAGAACGGCGCCGTCGACGCAGC
TAAGTTCACCTTTACGCCGCCGAAAGGGGTGACGGTGGACGATCAACGTAAGTAGAGGCG
AAAGTGAGCAATCTGTCGCTCGATTTTTCCGACAACGCGTTTCAACCTCTGGCCGCTCGC
ATGCGGCCAGAAAATTTAGCGCAGTATATTGGCCAGCAGCACCTGCTGGCGCCGGGTAAA
CCCCTGCCGCGGGCCATTGAGGCCGGGCACCTGCATTCGATGATCCTCTGGGGGCCGCCG
GGTACCGGCAAGACCACTCTGGCGGAAGTGATTGCCCGCTACGCCAGCGCCGATGTCGAA
CGGATCTCAGCGGTAACCTCCGGGGTGAAAGAGATTCGCGAGGCTATTGAGCGCGCGCGG
CAGAATCGCAACGCCGGCCGGCGGACCATCCTGTTTGTTGACGAAGTGCATCGCTTTAAT
AAAAGCCAGCAGGATGCCTTTCTGCCGCATATTGAAGACGGTACCATTACTTTTATTGGC
GCGACCACCGAAAACCCCTCCTTTGAGCTTAACTCGGCGCTGCTCTCCCGCGCTCGCGTC
TACTTACTGAAATCGCTCACCACCGACGATATCGAGCGGGTGCTTGACCAGGCGATGAAC
GATAAAACCCGCGGCTACGGCGGCCAGGATATCGTTTTGCCGGATGAGACCCGCAGGGCC
ATTGCCGAGCTAGTGAATGGCGACGCGCGGCGAGCGCTGAATACCCTGGAAATGATGGCC
GATATGGCCGAAAGCGATGACTCGGGCAAGCGGGTGCTGATGGCGGAACTGCTGACCGAG
ATCGCCGGCGAGCGAAGCGCGCGCTTTGATAATAAAGGCGACCGGTTCTACGATTTGATT
TCCGCCCTGCATAAGTCGGTGCGCGGTAGCGCGCCGGATGCGGCACTTTACTGGTACGCG
CGGATCATCACCGCCGGCGGCGATCCGCTGTACGTTGCCCGCCGCTGTCTGGCGATTGCC
TCGGAAGATGTCGGCAACGCCGACCCGCGGGCGATGCAGGTCGCCATTTCGGCGTGGGAC
TGCTTTACCCGCGTCGGGCCGGCGGAAGGCGAACGGGCGATTGCCCAGGCCATTGTCTAT
CTGGCCTGCGCGCCGAAGAGCAACGCGGTGTACACCGCCTTCAAAGCGGCGCTGGCCGAC
GCGCGGGATCGTCCTGACTACGACGTTCCGGTGCATCTGCGCAATGCGCCGACGAAGCTG
ATGAAAGAGATGGGCTACGGCCAGGAGTATCGTTACGCTCATGACGAACCCAACGCCTAC
GCCGCCGGCGAGCAGTACTTCCCGCAGGAAATGGCGCAAACGCGCTATTATCACCCGACA
AACCGGGGGCTTGAGGGTAAAATTGGCGAAAAGCTCGCCTGGCTCGCTGAACAGGATCAA
AATAGCCCGATAAAACGCTACCGCTAATTGAGGCGTTGCGGTAAGGTTATTACACTATTT
CCGTGGTCGTAGTCTGCGGCCACTTTTCTTTTTTAATTCGATAAGCACAGGATAAGCATG
CTCGATCCCAATCTGCTGCGTACCGAGCCAGACGCAGTCGCAGAAAAACTGGCACGCCGG
GGCTTTAAGCTGGATGTAGATAAACTTCGCGCGCTTGAAGAGCGTCGTAAAGTTCTGCAG
GTGCAAACGGAAAACCTGCAGGCGGAGCGTAACTCCCGATCGAAATCCATTGGCCAGGCG
AAAGCGCGCGGGGAAGACATCGAGCCATTACGCCTGGAAGTTAACAAGCTTGGCGAACAA
CTGGATGCTGCAAAATCCGAGCTGGAAACGCTGCTGGCGGAAATTCGCGATATCGCGCTG
GCGATCCCGAATATTCCTCATGATGATGTGCCGGTTGGTCGCGACGAAAACGACAACGTT
GAAGTTAGCCGCTGGGGTACGCCGCGTCAGTTCGATTTCGAGGTGCGCGATCATGTGACG
CTGGGTGAAATGCACGGGGGGCTGGATTTTGCCGCCGCCGTTAAGCTCACCGGCTCGCGC
TTCGTGGTGATGAAAGGGCAGCTGGCCCGTCTGCACCGCGCCCTGGCGCAGTTCATGCTG
GATCTGCACACCGAACAGCATGGCTACAGCGAAAACTATGTCCCGTACCTGGTAAACCAG
GACACCCTGTATGGCACTGGCCAGCTGCCGAAATTCGCCGGCGACCTGTTCCATACCCGT
CCGCTGGAAGAAGAGGCTGACAGCAGCAACTACGCGCTGATCCCGACGGCGGAAGTGCCG
CTGACCAACCTGGTGCGCGATGAAATCATCGACGAAGACGATCTGCCGATCAAAATGACC
GCCCATACGCCGTGCTTCCGCTCTGAAGCCGGTTCCTATGGCCGCGACACCCGCGGTCTG
ATCCGTATGCACCAGTTCGATAAAGTTGAAATGGTGCAGATCGTCCGCCCGGAAGACTCT
ATGGCCGCGCTGGAAGAGATGACCGGTCACGCCGAGAAAGTGCTGCAGCTGCTGGGCCTG
CCGTACCGTAAGGTCGCGCTGTGCACCGGCGATATGGGCTTCAGCGCCTGCAAAACCTAT
GACCTCGAAGTATGGGTTCCGGCGCAAAACACTTATCGTGAGATCTCCTCCTGCTCCAAC
GTCTGGGATTTCCAGGCGCGTCGTATGCAGGCTCGCTGCCGCAGCAAGTCCGATAAGAAG
ACCCGTCTCGTTCATACCCTGAATGGTTCTGGCCTGGCAGTAGGTCGTACGCTGGTGGCG
CTGATGGAAAATTATCAGCAGGCTGATGGCCGTATCGAGATCCCGGAAGTGCTGCGCCCG
TATATGCGCGGCCTCGAATATATCGGCTAAACTTCTCACTCCTTCTTTTAAAAGCGCCTG
CGGGCGCTTTTTTTACGCCCTTATTGATACCGGGCAATAATCCTTGCCGCGAATGCAGTG
ATACTCCCTTTGGATTAAACCAGCATAAAAAACCAATAATATCGCAAAGCATTATATATA
TGTCTATATAACGCTTGTCAGTTTATTGTGAGCAACCAAAGCGAGTATCCATGAAAATTA
AAGCCCCTGATGCTTTACTGGCTGCTGAGGTAAGCCGCCGCGGTCTGATGAAAACCACGG
CAATAGGCGGCCTGGCGCTGGCCAGCAACGCACTAACGTTACCCTTTACCCGACTGTCGC
ATGCTGCCGATACGCCGGGGCCCGCCAGTGAGAAGGTGGTCTGGAGCGCCTGCACCGTCA
ACTGCGGTAGCCGTTGCCCGCTGCGCATGCACGTGGTGGATGGCGCGATTAAATACGTCG
AAACCGATAATACCGGTGACGATAACTATGACGGTTTGCATCAGGTCCGCGCCTGCCTGC
GTGGGCGTTCAATGCGCCGCCGAGTCTATAATCCGGACCGTCTGAAGTACCCGATGAAGC
GCGTTGGTAAACGCGGTGAGGGCAAGTTCGAGCAAATCAGCTGGGAAGAGGCGTTGGATA
CCATCGCCAGCAATATGCAGCGGCTGATTAAAGAGTACGGCAATGAATCCATCTATCTGA
ACTACGGCACCGGCACGCTCGGCGGGACGCTGACCCGCTCCTGGCCGCCGGGGAAAACGC
TGATTGCCCGTCTAATGAACTGCTGCGGTGGCTATCTCAACCATTATGGCGACTATTCAT
CAGCGCAAATTGCTGCCGGTCTGAATTACACCTACGGCGGCTGGGCGGACGGCAACAGCC
CATCGGATATTGAAAACAGTCAGCTGGTGGTGCTGTTCGGCAATAACCCCGGCGAAACGC
GGATGAGCGGCGGCGGGGTGACGTACTACCTTGAACAGGCGCGGCAGAAATCCAATGCCC
GGATGATAATCATCGATCCGCGCTATACCGACACCGGCGCCGGGCGTGAAGATGAATGGA
TCCCGATTCGTCCTGGGACCGATGCGGCACTGGTTTCGGGCCTCGCGTGGGTGATGATCA
CCGAGAATCTGGTCGATCAGCCGTTCCTCGATAAATACTGCGTGGGATACGACGAGAAAA
CGCTGCCCGCCGGTGCGCCAGCCAATGGTCATTACAAAGCTTACATTCTTGGCCAGGGCA
CTGACGGTATCGCCAAAACGCCGGAGTGGGCCTCGACGATTACCGGTATTCCGCGCGAAC
GCATTGTTAAACTGGCGCGCGAAATTGCCACCGCCAAACCGGCCTATATTAGCCAGGGCT
GGGGTCCGCAGCGTCACGCCAACGGTGAGATCGCCACCCGCGCCATCTCAATGCTCGCCA
TTCTGACGGGTAACGTCGGGATCAACGGTGGCAATAGCGGGGCACGCGAGGGCTCGTATA
GTCTGCCTTTTGAGCGTATGCCGACGCTGGAGAATCCGGTTGAGACCAGTATCTCGATGT
TTATGTGGACCGATGCGATTGAGCGCGGCCCGGAAATGACCGCTCTGCGCGACGGCGTAC
GCGGTAAAGATAAGCTCGACGTGCCGATCAAAATGATCTGGAACTATGCGGGCAACTGTC
TGATTAACCAGCATTCTGAGATCAACCGGACCCACGAAATCCTGCAGGACGACAAGAAAT
GCGAGATGATTGTGGTCATTGACTGCCATATGACCTCCTCGGCGAAATACGCTGATATTC
TGCTGCCGGACTGTACCGCCTCCGAGCAGATGGATTTCGCGCTGGATGCCTCCTGCGGCA
ACATGTCCTACGTTATCTTTGCCGATCAGGCCATCAAGCCGCGCTTTGAATGCAAAACCA
TCTATGAGATGACCAGCGAACTGGCAAAGCGTCTGGGCGTCGAAGAGCAGTTTACCGAGG
GCCGTACCCAGGAAGGCTGGATGCGCTATCTTTATGAGCAGTCGCGCAAAGCGATTCCCG
ACCTGCCGGATTTCGACACCTTCCGTCAGCAGGGCATCTATAAGCAGCGCGATCCGCAAG
GTCATCATGTGGCCTACAAAGCCTTCCGTGAGGATCCGCAGGCTAATCCGCTGACCACGC
CTTCGGGCAAGATCGAAATTTACTCGCAGGATCTGGCGAAAATCGCGGCTACCTGGGAGC
TGCCGGAAGGGGATGTTATCGATCCGCTGCCGATCTACACCCCGGGTTTCGAAAACTACA
ACGATCCGCTGACAGAGAAATACCCGCTACAGCTCACCGGCTTCCACTATAAATCTCGCG
TCCACTCGACCTACGGCAACGTCGATGTGCTGAAGGCCGCCTGTCGGCAGGAGATGTGGA
TTAACCCGATCGATGCCCGCAAGCGCGGCATTGCCAACGGCGATCGTATTCGCATCTTCA
ACGATCGGGGTGAAGTGCATATCGAAGCGAAGGTGACGCCGCGCATGATGCCGGGCGTCG
TCGCGCTGGGGGAAGGGGCCTGGTACAACCCGGACGCCTCGCGTGTGGATCAGGCGGGCA
GTATCAACGTGCTGACCACCCAGCGTCCGTCGCCGCTGGCGAAGGGAAACCCGTCGCATA
CCAACCTCGTTCAGGTTGAGAAGCTGTAAGGAGTAACCGATGACAACTCAGTATGGATTT
TTTATTGATTCCGCCCGTTGCACCGGTTGCAAAACCTGCGAACTGGCCTGTAAGGACTAC
AAGAACCTGACCCCGGAGGTCAGCTTCCGCCGCATCTATGAATATGCCGGCGGCGACTGG
CAGGAGAACAACGGCGTCTGGCAGCAGAACGTGTTTGCCTATTACCTCTCCATCGCCTGT
AACCACTGTGAAGATCCGGCCTGCACCAAGGTCTGTCCGAGCGGCGCGATGCATAAGCGC
GAAGACGGTTTTGTGGTGGTCAACGAAGAGGTATGCATTGGCTGCCGCTACTGCCATATG
GCCTGCCCGTACGGCGCCCCACAGTACAACGCCGACAAAGGCCATATGACCAAGTGCGAT
GGCTGTCACGAGCGCGTCGCCGAGGGGAAAAAGCCGATCTGCGTCGAGTCCTGCCCGCTG
CGGGCGTTGGATTTCGGGCCGATTGCCGAACTGCGCGCTAAGCACGGCCAGCTGGCCGCG
GTAGCGCCGCTGCCGTCGGCGCACTTTACCCGGCCGAGTATCGTTATCAAACCTAACGCC
AATGCCCGGCCGTGTGGCGATACCACCGGTTACCTGGCGAACCCGAAGGAGGTGTGAGAT
GGGAAACGGATGGCATGAATGGCCGCTGATGGTCTTTACGGTCTTCGGCCAGTGCGTCGT
AGGCGGCTTTATTGTTCTGGCGCTGGCGCTGATGACAGGCAAGCTTTCCCGTGAGCAGGA
GCAGCGCGTGGTGGGCAGTATGTTCGGCCTGTGGGTATTGATGGGGATCGGGTTTATTGC
CTCGACGATGCACCTTGGCTCGCCGCTGCGGGCCTTTAATTCGCTGAATCGCGTGGGAGC
CTCGTCGCTGAGTAATGAAATCGCCAGCGGGGCGATCTTCTTCGCCGTCGGCGGAATTGG
CTGGCTGCTGGCCGTGTGCAAAAAGCTGCCTGCCGGCCTGCGGAGCCTGTGGCTGGTGGT
GACCATGGTGCTGGGCGTGATTTTCGTGTGGATGATGGTGCGGGTATACAACACCATCGA
CACGGTGCCGACCTGGTACACCGTTTGGACGCCGCTGAGCTTCTTCCTGACGCTGTTTAT
CGGCGGTCCACTGCTGGGCTACCTGCTGCTGCGCGTCGCAGGCGTCGATGGTTGGGCGCT
GCGCCTGCTGCCGGTGGTTAGTTTGCTGGCGCTGCTGGTCAGTATTATGGTGGTCGTGAT
GCAGGGAAGTGAACTTGCCACCATCCGCAGCTCAGTTCAGCAGGCCTCCGCCCTGGTGCC
GGATTACGGGTTGCTTATGGCCTGGCGCGTAGTGCTGCTGGCGCTGGCCCTGGCCTGCTG
GTGCGTGCCGCAGATTCGCGGCCGCAAACCGGCGGTCTCGCTGCTCGGCCTGGCCTTTGT
TCTGATACTGGCGGGAGAGATGATCGGCCGCGGCGTATTCTATGGCCTGCATATGACCGT
TGGGATGGCTGTCGCCAGTTAACCACCTCCATCATGCCGGTGCCTAACCACCGGCATGAT
GAAAACGTGCTGTCGATAGATGAAATTTTTCAACTGAAATTAACTTCGGCATTTATTAAT
AAACCAGCAAAAACAATAGCGTATTATCTGTTGTCTCACCTTTTTCCATCCTCTGGATAA
AAAACTTCTATCGTAGCCGACAAAACCGCGTCACGCCTGATTTCAGGTGGATTGACAATG
TTTTTAGCAGTGGCATGATGCGCTCGCGATCTGAACATTCCTCACGGTTTTTACCCATGA
CCATCTACACCCGGCCAGTGCAAATGCTGCTCTGTGGCCTGCTTTTATTGACCCTGGCGA
TAGCGGTGCTGAATACGCTCGTCCCGCTCTGGCTCGCCCATGAAAACATGCCAACCTGGC
AGGTCGGCATGGTGGGGTCATCCTATTTTACCGGCAACCTGGCCGGTACGTTGCTGGCCG
GCTGGGTGATCAAGCGCCTGGGGTTTAACCGTAGCTATTATCTCGCATCGTTAATTTTCG
CCGTCGGCTGCGTAGGGCTGGGGATCACCGTTGGCTTCTGGACATGGCTGAGCTGGCGTT
TTATCGCCGGCGTAGGTTGCGCGATGATCTGGGTGGTGGTGGAAAGCGCGCTGGTTTGCA
GCGGCACTTCCCGCAGTCGTGGTCGTCTGCTGGCGGCGTACATGATGGTCTATTACGTCG
GTACCGTACTGGGCCAGCTGATGGTCAGTAAATTACCCACCGATTTAATGAGCGTCCTGC
CGTGGGTGACCGGCCTGGCGCTGGCGGCAATCCTGCCGTTGCTGTTTACCCGCATTATGG
GGCAGGCAGAAGAACCGCATGAAACGGTACGTATCTGGCCGATGCTGAAGCTGCGCCAGG
CGCGCCACGGGGTCAATGGCTGTATTATTTCGGGGATTGTCCTCGGCTCGCTGTATGGCC
TGATGCCGCTGTGGCTGAACCATCAGGGCGTCAGCGACTCCGGCATCGGCTTCTGGATGG
CGGTGATGGTGAGTGCGGGGATCCTCGGCCAGTGGCCGGTAGGGCGCCTGGCAGACCGCT
ACGGTCGCCTGCTGGTGCTGCGGGTACAGGTCTTTGTGGTCATTCTGGGATGTCTGGCGA
TGCTTAGTCAGGCGGCAATGGCTCCGGCGCTGTTTGTGCTTGGGGCATCTGGTTTCACGC
TGTATCCGGTGGCGATGGCCTGGGCCTGTGAAAAAGTGGAGCACCATCAGCTGGTGGCGA
TGAATCAGGCGCTGCTGATGAGCTATACCATCGGCAGCCTGCTGGGCCCGACCCTGACGG
CGATGCTGATGCAGAACTTCTCAGACAACCTGCTGTTTATCATGATCGCCAGCGTGTCGT
TTATCTATCTGCTGACCCTGCTGCGCAAAGCCGGGCATCATCCGACGCCGGTGGCGCACG
CCTGACCCTGCAACGCGCAGCGCATGCTGCGCGTCATCTGCTGCAATCGCATAGGCTTAC
TGCCGCAGAGAGGACAAGTCGTTTTTCATGAGAATGAAACGGCGGGGCGGACACAGCTTC
CCACGCCGTTGCAGGCCGGCATAAGCGCATCACCGGCCCGGGCGGGATTAGTACATTACT
TTGTGACCATACTGCTCAAGGATGCCTTTTACCCGCTCCATGGTCTCTTTCTTCGGCGGA
TGGACGCCGTCCAGCTTGTACTCTTCGCCCATCGCTACCCATTTGTGTTTACCCAGCTCA
TGGTAGGGCAGCAGCTCGATTTTTTCGACATTGCCCATATCGCGGGTAAATTCGCCCAGG
CGGTGCGCGGAATCATCATCGTCTGACCAGCCGGGAACCACCACGTAGCGGATCCAGACA
TTGATATTCTTCTTCGCCAGATACTGGGCGAATTCCAGCGTACGATGGTTAGAGACGCCC
ACCAGGTTCTGGTGAATCTCATCGTTCATCTGCTTGAGATCCAGCATCACCAGGTCTGTT
ACCTCCAGCAGCTCGTCGATAACCGGATCGTAGCGACGTACGAAGCCGTTGGTATCCAGG
CAGGTGTGGATGCCTTCTTTCTTACACGCGCGGAACCAGTCGCGAACAAACTCCGCCTGC
AGGATCGCCTCACCGCCCGAGGCGGTGACGCCGCCGCCGGAAGCATTCATAAAGTGACGA
TAGGTCACCACCTCTTTCATTAATTCTTCAACGGTGATTTCTTTGCCGCCGTGGGTATCC
CAGGTGTCACGGTTATGGCAGTACAGGCAGCGCATCAGGCAGCCCTGGAAAAAGGTAATA
AAGCGGATGCCCGGGCCATCAACGGTGCCACAGGATTCAAAGGAGTGAATGCGACCAATA
ACTGACATTGCGGTGTTTTCTCCAGATGTGGCCCATCCGGGGCCGTGTTGGTGCGCAGCT
CAGCGGCTGCGTCGAGTCTGTTTTGACAGGTACCCAAAGTATAGATAACTGGCAAAGCAG
GCTGGGGCGGGGAATGCTTGTTAAAAAGGCCCCACTGATGTGGGGCCTTTATTGTACGCC
TTTTCAGTCAGACAGGGAATTACATGGTCTGAGTGAAGGTACGGGTAATAACATCCTGCT
GCTGTTCTTTGGTCAGGGAGTTAAAACGTACGGCGTAGCCAGATACGCGGATGGTCAGCT
GCGGATATTTTTCCGGGTTTTCCATCGCGTCGAGCAGCATTTCGCGGTTCATGACGTTCA
CGTTCAGGTGCTGACCACCTTCGATGGACGCTTCGTGATGGAAGTAACCATCCATCAGAC
CTGCCAGGTTGGTCTTACGAACTTCGTCGTCTTTACCCAGCGCGTTCGGCACGATAGAGA
AGGTATAAGAGATACCATCTTTCGCGTAAGCAAACGGCAGTTTAGCGACGGAGGTCAGAG
AGGCTACTGCACCTTTCTGGTCACGGCCGTGCATCGGGTTAGCACCTGGACCGAACGGCG
CGCCAGCGCGACGACCGTCTGGGGTGTTACCGGTTTTCTTACCGTACACCACGTTAGAGG
TGATGGTCAGAACAGACTGAGTCGGGATAGCGTTGCGGTAGGTGTGCAGTTTCTGAATTT
TCTTCATGAAACGTTCAACCAGGTCAACGGCCATGTCATCGACGCGAGGGTCGTTGTTAC
CAAACTGCGGGTATTCGCCTTCGATTTCGAAGTCAACAGCCAGACCGTCTTCGTCACGAA
TCGGTTTAACTTTCGCATATTTGATAGCAGACAGGGAGTCAGCAGCAACGGACAGACCAG
CGATACCACACGCCATGGTGCGGATAACGTCACGGTCGTGCAGCGCCATCAGAGAGGCTT
CGTAGCTGTACTTGTCGTGCATGTAGTGGATGATGTTCAGCGCGGTGACGTACTGTTTAG
CCAGCCAGTCCATGAAGTGATCCATGCGATCCATTACTTCGTCGAAGTTCAGGACGTCGC
CTTTGATCGGTTCAGATTTCGGACCAACCTGCATTTTCAGTTTTTCATCCACGCCGCCGT
TGATAGCGTACAGCATGGTTTTCGCGAGGTTAGCGCGAGCGCCGAAGAACTGCATTTGCT
TACCAACAACCATCGGGCTTACGCAGCATGCGATAGCGTAGTCGTCGTTGTTGAAGTCCG
GACGCATCAGGTCATCGTTCTCATACTGCAGAGAAGAGGTATCGATGGACACTTTAGCGG
CGAATTTCTTGAAGCTCAGCGGCAGTTTTTCAGACCACAGGATAGTAATGTTCGGCTCCG
GAGACGGCCCCATGGTGTACAGGGTGTTCAGGAAGCGGAAGCTGTTTTTGGTCACCAGAG
TACGGCCGTCAACGCCCATACCGCCGATGGATTCCGTTGCCCAAATCGGGTCGCCGGAGA
ACAGTTCATCATATTCCGGGGTACGCAGGAAGCGAACCATACGCAGTTTCATGACCAGGT
GGTCAACCATTTCCTGCGCGTCTTGCTCGGTGATTTTACCCGCCTGCAGGTCACGCTCGA
TGTAGATATCCAGGAAGCTGGAGGTACGACCGAAGGACATTGCCGCGCCGTTCTGAGATT
TCACGGCAGCCAGGTAACCGAAGTAGGTCCACTGAATCGCTTCCTGAGCGGTGGTCGCCG
GACCAGAGATGTCATAGCCATATTTAGCGGCCATCTCTTTGATCTGGCCCAGTGCGCGGT
GTTGTTCAGCGATTTCTTCACGCAGACGGATGGTCGCTTCCAGGTCTTCGCCGCTTTCCA
GTTTCGCTTGCAGAGAGTTGAACTGGGCGAATTTGTCTTTCATCAGGAAGTCGATACCGT
ACAGCGCAACGCGACGGTAGTCACCGATGATACGACCACGACCGTAAGCGTCCGGCAGAC
CCGTCAGCACGCCGGATTTACGGCAGCGCAGGATGTCCGGGGTATAGACGTCGAAAACGC
CCTGGTTGTGAGTTTTACGGTACTCTGTGAAGATTTTTTTCAGCATCGGGTCCAGCTCGC
GATTATACGCTTTGCAGGAACCTTCAACCATTTTGATACCACCGAACGGGATGATCGCAC
GTTTCAGCGGCGCTTCGGTCTGCAGACCAACGATTTTTTCCAGACCTTTCTCGATATAGC
CCGCGTCGTGAGAGGTGATGGTGGAAGCCAGGGCAGTGTCAAAATCAACAGGCGCGTGAG
TGCGGTTTTCCTGTTTTACACCTTCCATTACGGTGTCCCACAGCTTGGTGGTCGCTTCAG
TCGCGCCAGCCAGGAAGGATTCGTCGCCTTCATATGGGGTGTAGTTTTTCTGAATAAAGT
CACGGACGTTGACTTCATTCTGCCAGTCACCTTTCGCAAAACCTTCCCAGGCTGTGGCTA
ACTTTTCATTAAGCTCGGACATGTAACACCTACCTTCTTAAGTGGATTTTTTATTTACTG
CCTGAAACAACCCTTAGTGATGGTCGTTGCCACGCAGGTAAATGACCCAGTATGTCAACC
CGACCAGCAGACCCCCGCCGATAATGTTCCCGATAGTTACCGGAATCAGGTTATCAGTGA
TGAAGTTCATAACGGTCAAGTGAGAGAAACTTTCCGGAGTCGAACCGATGGCGGTCCAGA
ATTCCGGGCTTGCAAAGTTGCGGATTACGATACCCATCGGGATCATAAACATGTTGGCGA
TGCTGTGCTCAAAGCCGCTGGCAACGAACATCGCTACCGGCAGGACCATGATCATCGCTT
TATCCATCAGGCTACGACCGGAATAGCTCATCCATACGGCGAGACAAACCATCAGGTTAG
CGAGGATACCCAGGCTCACGGCCTCCACAAAAGTATGGTGCATTTTGTGGTCGGCGGTCT
GCAGAACGTTTAGCCCCCAGCCGCCGTTGGCAGTCATATATTCGCCTGATAACCACATCA
GCAGCACAAACAGCAGCGCGCCCACCAGGTTACCAAAATAGACGTTGAGCCAGTTTTTTG
CCAGTTGCCCCCAGGTAATTCGACCGCTGGCTTTGGCCACCACGATCAGTACCGTAGAGG
TAAAGAGGTCAGCGCCGCAGATAACGCACAGAATCAGACCCAGAGAAAAACAGATCCCAC
CGATAAGTTTGGCAATCCCATAAGGCATCGCGGCAGTGCCGGTGGTCGCGGTGATATAGA
ATACGAAAGCGATGGAGATGAAAACGCCAGCGGTGATCGCCAGATAAAACGTCTTCATCG
GATGCTTCGTTGCTTTATAGACACCTGCTTCTTCGGCGACTTTCGCCATCGCGGCAGGGA
GCAAAAGATCAAAAGGGTTGTCAGCTTTCACACTAACTCTCTCTTTATATAAGTTGGCGG
TGAGATACTAACAAAGCATTATAGAAGGGAAATTGATATAGATCATATCTCACCGGAACT
ATATGCCTTTTTAGTGTGTGGTTTTTATTGAAATTATCCGTAAGATCATGAAATATATAG
AGAAAATAATTTTTAAATTTTATAAATAATGTTGAATTTTTTCTTTTTTACCCCCATTTT
TGAGTTAATTAAAATGGAGTATTTTTATTAAATTTAACAATTGATAAATGATGAAATGGC
GTTATTTAACATTAATTAACTTTACAACTACAAATTATAGGAGGCGCTTTCTCAGGGTTA
AATAACGGAGCCGCTGAGGGCTCCGTTGTAAGCATTAACGATGGCGCAAGCTGGGCTTAT
TTTGCCCAAAACGCCGCTTTCGCCCGCTGCAGTTTTTCATAGGCTTTCAGCAGCGACTGA
TGGGCCGGGAAGGCCTGCAGATCGCTATCGACCGCCTGGAGACCATAGAACGGCGCTTCC
CCGCTCAGCGCCGCGCTGGCGGCTTCGACCGCGTCGGCGCCGTACATACGGATGAAGGCG
TTCAGGTACTGCAGCGGCTGACGCTCTTCTTCCTGGCTCAGCAGCAGCAGGGTTTGCAGA
CAGCGATAGTAGTTCGCGCGCTCCGCGCTGAAGACCGAAGCATTAAATTCCATGGTCCAC
TCGGTCCAGATCAGCGCCTGTTCCAGATCGCCGCCGGCCAGGGCCAGCATCGCTTTCAGC
TCGCCGACGCGCAGGGTATACCAGCCGTTGTCTTTTCCGGTGGCGAGCCCCAGCAGTTCG
CGAACGCGGGTGAAATCATCCAGACCCTCATCGTCCATCTGCTCGATCAGCGCCAGGTAA
TCTTCTTTATCCCACTCGCTGCCCGGCAGGGACAGAATGGTGTCCCGCAGATGAGCGCCC
ATGCTGTTGTTCGCCAGCCACAGATCTTCCGCCGGGTATATGTCCGACATCCCCGGGACG
ATGATACGGCAGGCGTAAACGCCCAGGTGCTCGTAGTCGGCGATGTACACTTCTTTATCT
TCGGCCTTGAAGATGGCCATCAGGGTGGCGAACTCTTCTTCGGTAGTACCAGAGAAGCTC
CAGTCAACGAATGGATAGTCGGCGTCCTGCTTGAACATATCCCAGGAGATCAGGCCGCTG
GAGTCGATAAAGTGGGTTTCGAGGTTCGCGTGCTCGGCGACCTCTTCGTCATCGAAGGTT
GGCGGCGTGAAGACGTCGAGGTCTTTCAGGCTGCGGCCCTGCAGCAGTTCGGTGACGGTT
CGCTCCAGCGCCACGCCAAAGTCCGGGTGGGCGCCGAAGGAGGCGAAGCAGGTGCCGTTA
GCCGGGTTAAACAGCACGACGCAGATAACCGGATATTTGCCGCCCAGCGAGCCATCATAG
GCAAAGATCGGGAAACCTTCAGCTTCCAGTTTGGCGATCGACTCCACGACGCCCGGATAG
CGCGCCATGACTTCCGCCGGGATCTCCGGCAGGCTGATGCTTTCAGCGATGATGCGGTTT
TTAATGTGACGTTCAAAGACCTCTGACAGACCCTGTACCCGCGCTTCGTTGCGGGTGTTA
CCGGCGGACATGCCGTTGGAGACGTACAGGTTGCCGACAATATTCATCGGAATATAGACG
GTTTCGCCGTCGGACTGGCGGGTAAAAGGCAGACCGCACACGCCGCGCTCATCGTTACCC
GACTGCAGATCCACCAGCATACTGGCCGTTAACTGATCGTCAGGATCGTAGAACGCGCGC
AGGCGGGCATCCAGCAGACCTTCCGGGACTTCATCATCCTCAGTCAGCGGGAACCACTTT
TCGTTCGGGTAGTGAACAAACGGGCCGTTAGCGATAGTGTCGCCTAACCAGAAGTCGGCG
AAGAAATAGTTAGTGGACAGACGTTCGAAATATTCGCCCAGCGCGGAGGCCAGGGCTGCC
TTTTTGGTGGCGCCTTTACCATTGGTAAAGCACAGCGCGCACGCTTTATCGCGAATGTGA
ACGGACCACACGTGCGGCACCGGGTTCAGCCACGAGGCCTCTTCGATATCAAATCCGAGG
TCGAGCAATTTCTGCTGGAAGCGAGCGATGGAATCTTCCAGGGCGGCATCTTTGCCGGGA
ATAAACGTTTGGGTCATGGCGATCACTTTTGTCGTACGGAAAGCGCGCAATGATACGGCT
TTTATCTGACAGGTGCTATCTCCATCATCTGGCTATGCTTAGAGGCATCTTTAATACACA
GGGAGATGGAAAATGAAAGCCTTTGACTGGCAGCGGATGGCGCTCGATAAAGTACCGGTG
GAATTCCTGGCGGAGGTGGCGTTGCGCAGCCTCTATACCTTCGTTCTGGTCTTTATTTTC
CTCAAGATTACCGGACGGCGCGGCGTGCGGCAGATGTCGCTGTTCGAGGTGCTGATTATT
TTGACCCTCGGCTCGGCGGCGGGTGACGTGGCGTTTTATGACGATGTGCCGCTGCTGCCG
GTGCTGGTGGTCTTCGTTACGCTGGCGCTACTGTATCGCGGCATTATGTGGCTGATGGGG
CATAGCGAAAAGCTGGAGGATCTACTGGAGGGGAAACCTATCGTAGTGGTGGAAGAGGGA
CAGTTGGCCTGGGAGAAGCTGCATGCGGAAAACATGACCGAATTCGAATTTTTTATGGAG
CTGCGGGTCAACAGCGTCGAGCAGCTTGGCCAGGTCCGGCTGGCAATCCTCGAAACCAAC
GGGCAGATCAGCGTGTTTTATTATCCCGATGAAGAGGTGAGGGCCGGATTATCGATCCTT
CCAGCGCATTGTACCACACGCTATACCACCATTCCGCAAGAGGGGATCTATGCCTGCGTG
CGCTGCAGCATTGTAATGGCGATGCAGGCGGGAGAAAAACGAATATGTCCGCGCTGCGCA
AATGCAGAATGGTCGAAGGCCAGCCGGGCGAAACGGCTTACCTGACAGCAAATATGTCGG
TTTTATTACGTCAAGCCGATAGATTCTGTTGTGTGACGGCGGCCGCGTTTTACCGTCGGC
GAGTTTTAGCCATTGCGGACCGTGTCACTGAATGATAAAACCGATAGCCACAGGAATAAC
TTATGCTCGCGGCGGTTCGCGGGCAAAACAACATAGCAACGTGGTGAGGGGAAATGGCTC
AGGTCTATAACTTCAGTTCGGGCCCGGCAATGCTGCCGGCGGAAGTACTCAAACTGGCGC
AGCAGGAACTGTGCGACTGGCACGGTCTGGGGACGTCGGTCATGGAGATCAGTCACCGTG
GTAAGGAGTTTATCCAGGTGGCAGAAGAGGCAGAACAGGACTTCCGCGCTCTGCTGAACA
TCCCTTCCAACTATAAAGTTTTATTCTGCCACGGCGGCGGCCGCGGCCAGTTCGCCGGGA
TCCCGCTGAACATCCTCGGCGATAAAAAGGTCGCTGACTATGTGGACGCCGGTTACTGGG
CGGCCAGCGCGGTCAAAGAGGCGAAGAAATACTGCACGCCGAACGTTATCGACGCGAAAA
TCACCGTCGACGGCAAGCGCGCTGTGAAGCCGATGAGCGAGTGGCAGCTGACCCCGGGAG
CGGCCTATCTGCACTACTGCCCGAACGAAACCATTGATGGTATCGCGATTGATGAGACGC
CGAACTTCGGCGACGACGTCATCGTGACCGCCGATTTCTCCTCCACCATTCTTTCCCGCG
AAATTGACGTCAACCGCTTCGGCGTAATCTACGCCGGCGCGCAGAAGAATATCGGTCCGG
CTGGGCTGACGCTGGTCATCGTGCGTGAAGATCTGCTGGGCAAAGCCAGCGTGGCCTGCC
CGTCAATTCTTGACTACACCGTGTTAAGCGAGAATGACTCGATGTTTAACACACCGCCGA
CGTTCGCATGGTATCTGGCTGGACTGGTGTTTAAGTGGCTGAAGCAGCAGGGCGGGGTTG
CCGCGATGGATAAAATCAACCAGCAGAAAGCCGAACTGCTCTATGGCGTGATCGATAACA
GCGGCTTCTATCGTAACGATGTGGCGCAGGCCAACCGTTCGCGTATGAACGTACCGTTCC
AGCTGGCGGACAGCGCCCTGGACAAACTGTTCCTCGAAGAGTCGTTTGCTGCCGGGCTGC
ACGCGCTGAAGGGCCACCGGGTGGTGGGCGGCATGCGTGCTTCCATCTACAACGCCATGC
CGCTGGACGGCGTGAAGGCGTTAACCGACTTTATGCTGGACTTCGAACGCCGCCACGGTT
AATCGCCTGTTTCTTTCTTCCTCCCCGCGGCCTGTCTGCGGGGTTTTTATTCTGTTTGTT
TGAGAGTGAAGTTTGATGGAATCCCTGACGTTACAACCCATCGCACGCGTAGAGGGCACC
GTGAACCTGCCAGGTTCGAAAAGCGTCTCCAACCGCGCGCTGTTGCTGGCTGCCCTGGCC
CGCGGCACGACGGTGCTGACCAACCTGCTGGACAGCGACGATGTGCGCCATATGCTGAAT
GCCCTGAGTGCGCTGGGGGTTCAATATACCCTGTCTGCCGACCGCACCCGCTGCGAAGTG
ACCGGCAACGGCGGCCCGTTGCGCTCTGCCGCGGCGCTGGAGCTGTTCCTTGGCAACGCC
GGTACCGCGATGCGTCCGCTGGCGGCGGCCCTGTGCCTTGGCAGCAACGATATCGTGCTG
ACCGGCGAACCGCGGATGAAAGAGCGTCCGATCGGCCATCTGGTGGATGCCCTGCGTCAG
GGCGGCGCTCAGATCGACTATCTGGAGCAGGAAAATTATCCACCGCTGCGCCTGCGCGGC
GGTTTTCAGGGCGGCAACGTCGAGGTTGACGGCAGCGTCTCCAGCCAGTTCCTGACCGCG
CTGCTGATGACCGCGCCGCTGGCGCCGCAGGATACCGTCATCGTCATTAAGGGCGATCTG
GTGTCGAAACCCTATATCGACATTACGCTGCACCTGATGAAAACCTTCGGCGTTGAGGTG
GACAATCAGTCTTATCAGCGATTTGTGGTGCGCGGCAAGCAGCAGTATCAGTCGCCGGGA
GATTACCTGGTGGAAGGCGATGCTTCCTCGGCCTCGTATTTCCTCGCCGCTGGCGCCATT
AAGGGCGGCACGGTAAAAGTCACCGGTATCGGCCGCAACAGCGTACAGGGCGACATTCGT
TTCGCCGACGTACTGGAGAAAATGGGCGCCACCGTCACCTGGGGCGACGATTTCATCGCC
TGCACCCACGGCGAGCTCAAGGCGGTCGATATGGATATGAACCATATCCCGGACGCCGCG
ATGACCATCGCCACCGCCGCGCTGTTCGCGCAAGGGACCACTACCCTGCGCAATATCTAC
AACTGGCGGGTCAAGGAGACGGACCGTCTGTTCGCCATGGCGACCGAGCTGCGTAAAGTG
GGCGCCGAGGTGGAAGAGGGGGAAGATTATATCCGCATCACCCCGCCGGCAAAGTTGAAG
TACGCAGAAATCGGCACCTATAACGACCACCGGATGGCGATGTGCTTCTCGCTGGTAGCG
CTGTCTGATACGCCGGTGACCATCCTTGATCCCAAATGTACGGCCAAAACGTTCCCTGAC
TACTTTGAGCAGCTGGCGCGGATCAGTACCCTCGCCTGAGTAAAACTTTGTCATCCCGCG
GGCTGATGTCCTGTCAGCCCGCTATAATTGCGCAAAACTTCTGCTTTTCATTTCCTGTAG
TCCGTAATTTACAAGCAATGCTCACTTTCCGGCGTATTGATGCGTATAATGCGCGGCGTT
TATATTCCATGCGCCTTGCTGAAGGAGAAAAAGATGACGGCGAATATTCCGGTAATCACC
ATTGATGGGCCTGGCGGTGCGGGTAAAGGTACGTTGTGCAAGGCAATGGCGGAAGCGCTG
GGCTGGCATCTGTTAGATTCAGGCGCGATCTACCGCGTTCTGGCGCTGGCGGCGCTGCAT
CATCATGTCGACGTGGAGTCCGAAGAGGCGCTGGTGCCCCTGGCTGCCCATCTTGACGTG
CGTTTTATTTCTACTGACGGCAACCTGGAAGTGGTGCTGGAAGGGGAAGATGTCAGTAGC
GAAATTCGCACTCAGGAGGTCGCGAACGCGGCCTCGAAAGTGGCGGCTTTTCCGCGCGTT
CGCGAAGCGCTGCTGCGCCGCCAGCGCGCCTTCCGCGAACTGCCGGGGCTTATCGCCGAC
GGTCGCGATATGGGAACGGTAGTTTTCCCGGACGCGCCGGTGAAAATTTTCCTCGATGCC
TCGGCCGATGAGCGGGCGCATCGCCGCATGCGGCAGTTGCAGGAAAAGGGCTTTGATGTT
AACTTTGAACGTCTTTTGTCCGAGATAAAAGAGCGTGACGATCGCGACCGAAATCGCGCG
GTGGCGCCGCTTGTCCCGGCTGCCGATGCATTAGTTCTCGATTCAACCGAACTAAACATT
GAGCAAGTGATTGAAAAAGCGCTACAATATGCGCGCGAAAAATTGGCCGTTGCGTAGGCC
TTAACCGGTAACGCGCCGAAGCCTCCGAATTATAGCAGTACCCCGCGGCAATGGATGGTC
AGCGGGTATGTGAAACAACCCCATCCGGCACGGAGCCAGGTGGACGTTAATATTAACCTG
AAGATTAAACATGACTGAATCTTTTGCTCAACTGTTTGAAGAATCCTTAAAAGAAATCGA
AACCCGCCCGGGTTCCATCGTTCGTGGTGTTGTTGTTGCTATCGACAAAGACGTAGTACT
GGTTGACGCCGGTCTGAAATCTGAGTCCGCCATCCCGGCTGAGCAGTTCAAAAACGCCCA
GGGCGAGCTGGAAATCCAGGTTGGTGACGAAGTTGACGTTGCTCTGGATGCAGTAGAAGA
CGGCTTCGGTGAAACTCTGCTGTCCCGTGAGAAAGCTAAACGTCACGAAGCTTGGATCAC
GCTGGAAAAAGCTTACGAAGACGCTGAAACTGTTACCGGTGTTATCAACGGCAAAGTTAA
AGGTGGCTTCACTGTTGAGCTGAACGGTATTCGTGCGTTCCTGCCGGGTTCCCTGGTAGA
CGTTCGTCCGGTGCGCGACACGCTGCACCTGGAAGGCAAAGAGCTTGAGTTCAAAGTCAT
CAAGCTGGACCAGAAGCGTAACAACGTTGTTGTTTCTCGTCGTGCCGTTATCGAATCCGA
AAACAGCGCAGAGCGCGATCAGCTGCTGGAAAACCTGCAGGAAGGCATGGAAGTCAAAGG
TATCGTTAAGAACCTCACTGACTACGGTGCATTCGTTGATCTGGGCGGCGTTGACGGCCT
GCTGCACATCACCGATATGGCCTGGAAACGCGTTAAGCATCCGAGCGAAATCGTAAACGT
TGGCGACGAAATCACTGTTAAAGTGCTGAAGTTCGACCGCGAGCGTACCCGTGTATCCCT
GGGCCTGAAACAGCTGGGCGAAGATCCGTGGGTAGCTATCGCTAAACGTTATCCGGAAGG
TACCAAACTGACCGGTCGCGTGACCAACCTGACCGACTACGGCTGCTTCGTTGAAATCGA
AGAGGGCGTTGAAGGCCTGGTTCACGTTTCCGAAATGGATTGGACCAACAAAAACATCCA
CCCGTCCAAAGTTGTTAACGTTGGCGACGTTGTGGAAGTAATGGTTCTGGATATCGACGA
AGAGCGTCGTCGTATCTCCCTGGGTCTGAAGCAGTGCAAATCTAACCCATGGCAGCAGTT
CGCGGAAACCCACAACAAGGGCGACCGTGTTGAAGGTAAAATCAAGTCTATCACTGACTT
CGGTATCTTCATCGGCCTGGACGGCGGCATCGACGGCCTGGTTCACCTGTCTGACATCTC
CTGGAACGTTGCAGGCGAAGAAGCAGTTCGTGAATACAAAAAAGGCGACGAAATCGCAGC
AGTTGTTCTGCAGGTTGACGCAGAGCGTGAGCGTATCTCCCTGGGCGTTAAACAGCTCGC
GGAAGATCCGTTCAACAACTACGTTGCTCTGAACAAGAAAGGCGCTATCGTTGTTGGTAA
AGTGACTGCAGTTGACGCTAAAGGCGCAACCGTAGAACTGGCTGACGGCGTAGAAGGTTA
CCTGCGTGCTTCTGAAGCATCCCGTGACCGCGTTGAAGACGCAACTCTGGTTCTGAGCGT
TGGCGACGAAGTTGAAGCGAAATTCACTGGCGTGGATCGTAAGAACCGCGTAGTGAGCCT
GTCTGTACGTGCGAAAGACGAAGCGGAAGAAAAAGACGCTATCGCTACCGTGAACAAGCA
GGAAGACGCGAACTTCTCCAACAACGCTATGGCTGAAGCGTTCAAAGCAGCGAAAGGCGA
GTAATCTTTGTCATTCAGGTAATAACAACCTGAATAGCGACGAGTTTACTTGACAGATTG
CAGGATTCGTCCTGTAATCAAGCACAAAGGGCGGCTACGGCCGCCCTTGTTTAAGCTGTT
AGCTAATTTTTGCCTTGAAGGAAACCGGAGGAATAATGACCAAGTCAGAATTGATTGAAA
GACTTGCCAGCCAGCAATCTCACATTCCGGCGAAAGCGGTGGAAGATGCTGTTAAAGAAA
TGCTGGAACATATGGCCTCAACGCTTGCTCAAGGTGAGCGCATTGAAATCCGCGGTTTCG
GCAGCTTTTCTCTGCACTATCGAGCACCTCGCACCGGACGTAACCCGAAAACTGGTGATA
AAGTCGAACTGGAAGGTAAGTACGTTCCGCACTTTAAGCCCGGGAAAGAATTACGTGACC
GCGCCAATATTTATGAAGGGTGAGTTGCACGACGTGCAGCCTGCCTGACGATAAAGAAAG
CACCTTCGGGTGCTTTTTTTGTGCCCGCCATTTACGGCCATCCTCACAAAAAAAGCGTGC
CCGGCTGCAAGCGAGGCGATTGTCTGGAATGCGCCGCGCAAGCCTGAATTCGCCGCCAGG
ACGCCAGCACCGCTTTGCGTAACACTGTCCACTCACAGGGAGGTGTTTATGCGTCTACCA
TGGCTTGCCGGATGCGCCATCATTGCAATGCTGCCGCTTCTCTGGCTACCCGTCTTGCCG
GGCCCGTACAGTCTGGCGGGCGCGAGCGCACTGGCGCTGGCGCTGATTCGTCTGCATGGA
AGGGCCGTCGCCGGAGTGGCGATGACGCTTCTGCTGGTGGTCTGGGGAGTATTGAGCGCG
CATCAGGCGCTGTGGCCGACCCGGCACCTTACCGGCGCCATCCGGCAAGCGGAAGTGATC
CTTAGCGAGACGGATGGCCAGACCTTGCACCGTGGACAAATGGTGCGCCTGCGGGGCCGC
TATCTGTTTCCCCCGGTAGGCGTAACGCTGTACGGGGAACTTGCACCTGCGCCAGCCTGT
GCGGGTCAACACTGGCTGATGACGCTGCGCCTGCGCCCGGTGCACGGGCAGCTCAATGAC
GGGGGCTTCGACAGCCAGCGCTATGCGCTGGCGCAGCACCGACCGCTGAGCGGAGGGATC
GTCGCCGCTTCCGCGATGGATGCCCGCTGCAGTCTGCGCGCCCGCTATCTGACGTCGCTG
ACCCGGCGACTGCAGACTTATCCCTGGCGCGCGGTGATGTTGGGATTAGGAATGGGGGAG
CGGCTGTCTCTGCCGACGGAGATAAAGGTCCTGATGCAGAACACGGGCACTTCCCATCTG
ATGGCTATCTCGGGTCTGCATATCGCTCTCGCGGCTTCTCTTATCATGCTGTTGCTGCGC
GGCGTGCAGTATATTCTCCCGGGCCGCTGGATTGGCTGGCGGTTGCCCCTTGTCGCCGGG
CTGGCGGGCGCCGTCGGCTATGCCTGGCTGACCGGTATGCAGCCGCCGGCCCTGCGCACT
TGCTTAGGGCTTGCGGTCTGTTGTGCTTTACGTTTGTCGGGTCAACGCTGGACGGCGTGG
CAGGTGTGGCTCTGCTGTCTGGGAGCGATACTGGTTGCCGACCCGCTGGCGGTGCTGTCG
CAAAGCCTGTGGCTATCTGCCTTCGCCGTGGCGGGGCTGATCTTCTGGTTCCAGTGGCTC
CCGTTGCCTGCCGGCCGCTGGCGCTGGCCGTGGAAGACCATAATTGCTCTTGTTCATTTG
CAGGCTGGCGTGACGCTGCTGCTGCTGCCGCTGCAGTTGTTGCTATTCCATGGAGTCAGC
CTGACGTCGATGGCGGCTAATTTGCTGGCGGTACCGTTAGTCACCCTGTTGGCGGTGCCG
CTTATTCTGACCGCGATGCTGGTGCATCTCTCGGGGCCGGATATAGTGGAGTCGCTACTC
TGGCTGGCGGCCGATCGCGTGCTGGCGCTACTGTTTTGGGGATTACGACGTTTACCGGAC
GGCTGGTTGACGCTGGATGCTCGCTGGCTGTGGATCAGTATCCTGCCGTGGCTGTTGGTG
ATGGGCTGGCGTTTTCAGAGCTGGCGGCATTCACCGGCGCTGTGTCTCAGCGTGCTGTTT
TTACTGACGCGGCCATTCAGCCGACAACCGCCTGCGGACGAATGGCGGGTGACGATGCTG
GATGTCGGACAGGGGCTGGCGATGGTGATCGAGCGTCACGGTAAGGCATTGCTTTACGAT
ACCGGGCCGGCTTGGCCGCAGGGTGATAGCGGTCAACAGGTGATTATCCCGTGGCTGCGC
TGGCACCATCTGCAGCTGCAAGGGATTATGCTGAGCCATGAACATCTGGATCATCGCGGC
GGCCTTGATTCAGTGCTGCAGGCATGGCCGCAGGCGTGGGTGCGCAGCCCGTTAGGCTGG
GCGCATCATCTGCCGTGTCATCGCGGTGAGCGCTGGCAATGGCAGGGACTCAACTTCCAG
GCCCTGTGGCCGCTACCGGGCAGCACGGCAAAGGGTAACAATCATTCCTGTGTGGTGCGG
ATCGATGATGGTCGCTCCAGCATCCTGCTCACCGGCGATATAGAACGTCAGGCGGAGCAG
GCGATGATCAGCCGTTACTGGCGGCATCTGACGTCTACACTTATTCAGGTTCCCCACCAC
GGCAGCAATACCTCCTCCAGCGCGCTGCTGGTCCGCCGGGTGGATGGCGCGGCCGCGCTG
GCCTCCGCTTCGCGCTACAATGCGTGGCGGATGCCCTCGTACAAGGTGGTTCAGCGCTAC
CGCCAGCGGGGTTATCGCTGGTTCGCCACGCCGCAGCAGGGGCAGATAACGGTGGTTTTT
TCCGCAGAAGGGTGGCAAATCCATAGCTTACGGGATCAAGTTTTACCGCGTTGGTATCAT
CAGTGGTTTGGCGCGCCCGCCGATAACGGGTAGAATATGCGGCTATTTCAACACAAGCTG
GTTTATTGAATGCAGAACGATAAAGATCTCTCCACGTGGCAGACCTTCCGCCGACTTTGG
CCGATTATCGCGCCGTTTAAAGCCGGGCTAATCGTAGCGGCGGTGGCGTTGGTGCTTAAC
GCGGGCAGTGACACCTTCATGTTATCGCTTCTTAAACCGTTATTGGATGATGGTTTTGGT
AAAACGGATCGCTCAGTGCTGCTATGGATGCCGCTGGTGGTTATCGGCCTGATGGTGCTG
CGTGGGATCACCAGCTACATCTCGAGCTATTGTATTTCCTGGGTTTCCGGCAAAGTGGTG
ATGACCATGCGTCGTCGCCTGTTCGGCCACATGATGGGTATGCCGGTGGCCTTCTTTGAC
AAGCAGTCTACCGGAACGCTGCTGTCACGCATCACCTATGATTCTGAGCAGGTCGCCTCC
TCCTCTTCCAGCGCGCTGATCACCGTGGTCCGCGAAGGGGCATCGATTATCGGTCTGTTC
GTGATGATGTTCTATTACAGCTGGCAGCTGTCGCTGATCCTGATCGTACTGGCGCCGATT
GTGTCGGTGGCGATCCGCGTGGTCTCCAAGCGTTTTCGCAATATCAGTAAGAATATGCAG
AACACGATGGGGCAGGTCACCACCAGCGCCGAGCAGATGCTGAAAGGGCACAAAGAGGTG
CTGATGTTTGGCGGCCAGGAAGTGGAAACCAAACGTTTTGATAAAGTCAGCAATAAAATG
CGTCTGCAGGGGATGAAGATGGTTTCCGCCTCGTCTATCTCCGACCCGATCATTCAGCTT
ATCGCCTCCCTGGCGCTGGCCTTTGTCCTGTATGCCGCCAGCTTCCCGAGCGTGATGGAC
ACCCTGACCGCCGGGACCATTACCGTGGTCTTCTCCTCGATGATTGCGCTGATGCGTCCG
CTGAAGTCGCTGACCAACGTCAATGCCCAGTTCCAGCGCGGGATGGCGGCGTGCCAGACG
CTGTTTGCGATCCTCGATTCCGAGCAGGAAAAAGACGAAGGTACGCGGGTCATTGAGCGG
GCGAAAGGCAATCTCAAGTTCGAGAACGTCACCTTTACCTACCCGGGTCGCGAAGTGGCC
GCGCTGCGCAATATCAATCTCGATATCCCGGAAGGGAAAACAGTGGCGCTGGTGGGGCGC
TCAGGGTCGGGTAAATCGACCATTGCCAGCCTGATCACCCGCTTCTACGATGTCGACGAG
GGGCAGATCCTGCTGGATGGCCACGACCTGCGCGAGTACAAGCTGAGCTCGCTGCGCGAC
CAGGTGGCGCTGGTTTCGCAAAACGTGCATCTGTTCAACGATACCGTCGCCAACAATATC
GCCTATGCCCGTACCGAAGAGTACAGCCGCGAGCAGATTGAAGAGGCCGCGCGCATGGCC
TACGCCATGGATTTCATCAACAAGATGGATAATGGTCTGGATACCATCATCGGCGAGAAT
GGCGTGATGCTGTCCGGCGGCCAGCGCCAGCGTATTGCTATTGCCCGCGCGCTGCTGCGT
AACAGCCCGATCCTGATCCTCGATGAAGCTACCTCGGCGCTGGATACCGAGTCCGAGCGT
GCCATTCAGGCGGCGCTGGATGAGCTGCAGAAAAACCGTACCTCGCTGGTTATCGCTCAC
CGTCTGTCGACCATTGAGCAGGCTGATGAAATCGTGGTGGTTGAAGACGGGCGGATCGTG
GAGCGCGGAACGCACCATGACCTGCTGGAGCATAAGGGCGTGTACGCCCAGCTGCATAAG
ATGCAATTCGGCGAATGATCGCGCGCATCTGGTCCGGGGAATCGCCGCTGTGGCGCCTGC
TGCTGCCGCTCTCCTGGCTGTATGGCCTGGTGAGCGGGGTGATTCGCCTCAGCTATCAGC
TGGGGTGGCAAAAAGCCTGGCGCGCGCCGGTGCCGGTGGTGGTGGTTGGTAACCTGACCG
CCGGCGGCAATGGCAAAACGCCGGTGGTGATCTGGCTGGTGGAGCAGCTGCAGCAGCGCG
GTATTCGCGTTGGCGTCGTGTCTCGCGGCTACGGCGGTAAAGCTGAACGCTATCCGCTGG
TGTTGGACGACAGAACCAGTACGGCGCTGGCGGGTGATGAACCGGTGTTGATCCATCAGC
GTACCGGTGCCCCGGTCGCTGTCGCTCCGCTACGCAGCGACGCGGTAAAAGCATTGCTCA
GCGCGCACGATCTGCAGATGATTGTGACCGACGACGGGTTGCAGCACTATAAGCTCGCGC
GGGACAGAGAAATTGTCGTTATTGACGGCGTGCGCCGCTTTGGCAACGGCTGGTGGCTGC
CTGCCGGGCCGATGCGCGAGCGGGCGTCGCGCTTGCAAAGCGTTGATGCGGTTATCGTTA
ACGGCGGCGTGGCGCGTCCGGGTGAGATCCCGATGCGGCTGCGCCCAGGGATGGCGGTTA
ACCTGCTTACCGGCGAACGTCGCGATGTCTCCACCTTCACGAACGTAGTGGCGATGGCCG
GCATCGGCCATCCGCCGCGCTTCTTCGTCACCCTCGAAAGCTGCGGCGTCCAGCCGGTCA
AAACCGTGGCGCTGGCGGACCATCAGGCGCTGAGCCAGGATGATGTCGCCGCCCTGGTGA
CTGCCGATCAGACGCTGCTGATGACCGAGAAAGATGCCGTGAAATGCCGCGATTTCGCCG
CTGCAAACTGGTGGTATTTACCGGTCGACGCCATAATGGCCGATGAACGCGCACAGCGGT
TGCTTGCGGACTTAGCGACGTTGGCGCAACGTTAACTGACGCGCCGGCTTTGCTCGCCGC
TGTGCTGGAATTCCTGACGGAGAACCTGCATGTCGGTATTGCAACTATCGCTTAACGAGG
CGCGCCACCTCCATCTCGCGGCGCAGGGGTTGTTAAAGAAGCCCCGACGTCGCGCTCGCC
CGAAAGACATTCTTTCCACCATCCAGCAGATGTCGCTGCTGCAAATCGATACCATCAACG
TGGTGGCCCGCAGCCCCTACCTGGTGCTGTTCAGCCGTCTTGGCAGCTATCCGCAGCACT
GGCTGGATGAGTCGCTGCGCAACGGCGAGCTAATGGAATACTGGGCGCATGAAGCCTGCT
TTCTGCCGCGCAGCGATTTCGCCCTGGTGCGCCATCGCATGTTGAATCCCGACAATATGG
GCTGGAAATACCATCGCGCGTGGATGGAGGAGCATGCCGGGAGTATTGCCGAGCTGGTGG
CGCATATCGGGCAAAACGGCCCGGTTCGCTCGGCGGATTTTACCCACCCGCGCAAAGGCG
CCAGCGGCTGGTGGGAGTGGAAACCGCATAAGCGCCACCTGGAAGGGCTGTTTACCGCCG
GCGAAGTGATGGTGGTGGAGCGGCGCAATTTTCACCGCGTGTATGATCTAACCCGGCGGG
TGATGCCGGACTGGGACGACGAGCGCGACGCGCTCTCCCGCGAAGACGCAGAGGCCATTA
TGTTGCGCAATAGCGCCCGTAGCCTCGGCATCTTCCGCGCCCAGTGGCTGGCCGATTACT
ATCGCTTGCGCCAGCCGGCGCTACCGGGTCTGCTGGCGGCCTGGCAGGAAGAGGGGCTGG
TGGTGCCGGTTAACGTGGAAGCACTCGGCGAGATGTGGCTGCATCACGAGGCGCTGGCGC
AGCTGGAGACCGCGCCCGGCGGTAAGCTGACCGCCAGCCATAGCGCCGTGCTCTCGCCCT
TCGACCCGGTGGTCTGGGATCGGAAACGCGCTGAGCAGCTGTTCAACTTCAGCTATCGCC
TGGAGTGTTATACCCCGGCGCCGAAGCGTCAGTATGGCTACTTCGTACTGCCTCTGCTGC
ACCAGGGAAAACTGGTCGGGCGGATGGACAGTAAAATACATCGCAAAAGCCGGGAGCTGG
AGATCTTCGCCCTGTGGCTGGAGGAGGGGGTGAAGATCACCCGTGGTCTGGAGCAGGGGC
TGCGCCGGGCGATTAACGACTTCGCACACTGGCAATCGGCAGAGCGGATCCTTTGCCGAC
GCCTGCCGGAAGGGCTGTTTGTCGGCCAGGAGCAGGGGTGGGAAATCGACGCCGATTGAT
CCCGGCGCCTGCCTTCCTGTGATATGCTGCTGAGAAATCTATCCGGTCCATCAGGAGGAA
ACATGGATCACCGTTTACTTGAAATCATCGCCTGCCCGGTCTGTAACGGCAAGCTGTATT
ACAGTCAGGATAAGCAAGAACTTATTTGCAAACTTGATAGCCTGGCGTTTCCGCTGCGCG
ACGGTATCCCGGTGCTGCTGGAGACAGAGGCGCGTCCGCTGGCGCTAGAAGAGAGTCACT
CATGAGTTTCGTGGTCATTATTCCTGCGCGTTTCGCCTCCACGCGCCTGCCGGGAAAACC
ACTGCAGGACATTAATGGTAAGCCGATGATTGTCCATGTGCTGGAGCGCGCTCGCGAATC
CGGCGCGGATCGCATTATTGTCGCCACCGATCACGAAGATGTCGCCCGGGCGGTTGAAGC
CGCCGGCGGCGAGGTCTGTATGACCCGCGCCGACCATCAGTCCGGCACCGAACGGCTGGC
GGAAGTGGTGGAAAAGTGCGCGTTCAGCGATGACACCATTATCGTCAATATTCAGGGCGA
TGAGCCGATGATCCCCCCGGCGATTGTCCGCCAGGTGGCGGAGAATCTGGCTGCCAGCAG
CAGCGGAATGGCGACCCTGGCGGTACCGATCCATGATGCGGAAGAGGCGTTTAACCCGAA
TGCGGTCAAAGTGGTGATGGATGCCAAGGGTTACGCGCTCTATTTCTCCCGCGCGACTAT
TCCCTGGGATCGCGATCGCTTTGCCCAAACCCGCGAGACCATCGGTGACTCCCTGCTGCG
GCACATCGGCATCTATGGCTATCGCGCCGGCTTTATCCGCCGCTATGTCAGCTGGGCGCC
GAGCCCGCTGGAGCAGATTGAAATGCTCGAGCAGCTGCGAGTGCTGTGGTATGGCGAGAA
AATCCATGTTGCCGTGGCGGCCGAAGTGCCCGGCACCGGCGTGGATACCCCGGAAGATCT
GGAGCGCGTCCGCGCTGAGCTGCGTTAGTCCTCTGTCCCCTCCTTGCTGGAGGGGATATC
CCCGTCGGTTTTTCGCTTTTTTTACCCCTTTTTGATCTTATCCGATGACAAGCCAGGTGC
GGGCGCTCATTATGAAACCAGTAGTGTTCATAGGGGTAATCGACAATGGAACAGTTGCGA
ACCGAACTCAGTCATCTTCTTGGCGAAAAGCTAAGCCGGGTGGAGTGTGTCAGTGAACAA
GCCGCTACGGCGCTGTGGTTCCTGTACGATGCGCAGGGAAACCCGATGCCGCTGCTGGCG
CGAAGTTTCACCACGCCCGGCGTGGCGCGGCAGCTGGCATGGAAGATCTCGACCCTGGCG
CGTAATGGTACGGTGCGTATGCCGGTGGTTTATGGCGTCATGACGCACGAAGAACATCCC
GGACCAGATGTGCTGCTGCTTGAGCGCCTGCGCGGCGTACCGGTGGAGGCGCCGACGCGC
ACCCCGGCGCGCTGGGAGCAACTGCAGGAGCAAATCGTCGAGGGGCTGCTGGCGTGGCAT
CGGCAGGACAGTGGCGGCTGCGTGGGAATGGTCGACAATACCCAGGAAAACCTGTGGCCG
AACTGGTACCGCCAGCGGGTAGAGATATTGTGGAGCACCCTGAACCTGTATCAGGACACC
GGTCTCACCATGCAGGATAAGCGCCTTTTGTTCCGCTCCCGCGAGTGCCTTCCGGAGCTG
TTCCGCGATTTCAATGATAATGCTGTGCTGGTGCATGGCAACTTCACTCTGCGCAGCATG
CTAAAAGATCCGCGCAGCGATCAGCTGCTGGCGATGGTGGGGCCGGGGATGATGCTGTGG
GCGCCACGCGAGTATGAACTGTTCCGCCTTGCTGAAGGCGGCCAGGCGGAACAGCTGCTG
TGGCGCTACCTGCAGCAGGCGCCAGTTTCCGAGGCCTTTGTCTGGCGGCGCTGGCTTTAT
CTGCTGTGGGATGAGGTGGATAGTCTGGTCAACACCGGGCGCTTTGATCGCGCCCGTTTT
GACCTCGCTGCAAAATCACTCCTGCCCTGGCTCGCCTGAGCTGCCTTTCAGCCATTGCCA
GACGCGACCAAGGGTTTCATAGCCGACCCGGTCGCTGTGCATCAGCCACACTGGAGAAGG
AATGGCCCGCTCCCACGGATTGAGCGGCGAGGTCACCGCCAGCTGATTGGCCGGCGCGGG
AAGCGGATCCAGGCCGGCATGGCGAAAGAATATCATCGCCCGCGGAAGGTGTGACGCCGA
GGTGACCAGCAGGAAGGGCGCGTCGCCGATGGCGCGCTTCACCGCCAGCGCTTCCTCTTC
TGTATCTTTCGGCCGATCGAGCACAATGATATCGCTGCGAGGTACGCCAAGGCTCTCCGC
CACTCTCGCCCCGGCTTCCGCCGTGCTGATGGGGTTCGTTTTCGCCGCCGCGCCGGTAAA
GATCATTTTCGAACCGGGATTCGCTTGCCACAGGCGGATGCCCTCCGTCAGGCGCGGCAG
GCTGTTATTGATAAGATTAGAGCTTGGCGCCCACTCCGGATTCCAGGTATAGCCGCCGCC
CAGCACCACCACGTAGTTCACCGGCTGCTCGCCGCGCCAGGTGGGGTAGGTATCTTCAAT
CGGTTTTAGCAGGCTGTCGGCCACGGGCTGCAGGCTCAGCAGCGTCAGCAGCAGCCAGCC
GAGGCTCACGCATAGCTTCCCGGTACGCTGAAAGCGGCTGAACCATAACAGCGCGATCCC
GATACCGATCAGCAACAGTAAGGCGGGTAGCGGCAACAGCAGGCCGCCGACGATCTTTTT
TAGCGTGAAAAGCATGCCAGATGGTTCCTTTTTTAACCATATAACCAAAGTTATGTTCGG
ATCTTATAACAGATCGCTTCATTCTCGGCGCGGGTATGACAAAATAGCGGTTTTGTGTTG
GCTTGTGGAGTCACTCGTGCAGGATCGCAATTTCGATGACATTGCTGAAAAGTTTTCGCG
CAATATTTACGGCACCACAAAAGGCCAGTTGCGTCAGGCGATCCTCTGGCAGGATCTGGA
ACCGCTGTTGGCGCAGCTGGGGCCGGGACCGCTGAGGGTGCTGGATGCCGGCGGCGGCGA
AGGGCAAACGGCCATCAAAGTCGCGCAACTGGGCCATCACGTGACGCTCTGCGATCTCTC
CGCTGAGATGGTGGCTCGCGCCCGCCAGGCGGCCGCCGATAAAGGTGTGATCGACAACAT
GCATTTTGTACAATGCGCGGCTCAGGATATTGCGCAGCATTTGGAAAGCCCGGTCGATCT
GGTACTGTTTCATGCGGTGCTGGAGTGGGTGGCGGAGCCCCAGGAAATACTGCATACCCT
GTGGTCGACGCTGCGTGCTGGCGGTGGACTGTCATTGATGTTCTACAATGCTAACGGCCT
GTTGATGCACAATATGGTTGCCGGTAATTTTGATTACGTTCAACTGGGCATGCCAAAAAA
GAAAAAACGCACGCTGTCGCCGGATTATCCGCGTGAACCACAGCAGGTTTATCACTGGCT
GGAAGAGATTGGCTGGCAGATCGTCAGCAAAACCGGCGTGCGGGTGTTTCATGATTATCT
GCGTGAAAAACGCCAACAGCATGACAGCTATGCGGCGCTGCTGGCGCTGGAGACGCGCTA
CTGTCGTCAGGAGCCGTATCTCAGCCTGGGCCGTTATATTCATGTCACCGCGCTTAAGAG
CCAGGCTCATAGCCGCAGATGCAAGGATAAAGTATGAGTGAATTTTCCCAGACAGTCCCC
GAACTGGTTGCCTGGGCCAGAAAAAATGATTTTTCAATCTCGCTACCGGTCGACAGACTC
TCTTTCCTGCTGGCGATCGCCACTCTGAATGGTGAACGACTGGAAGGGGAAATGAGCGAG
GGTGAACTGGTGGATGCGTTCCGCCACGTCAGTGATGCGTTTGAGCAGACCAGCGAAACC
ATCAGCCAGCGCGCCAATAACGCGATCAACGATTTGGTGCGCCAGCGTCTGCTGAACCGC
TTTACCAGCGAAATTACCGAAGGCAATGCGATCTATCGCCTGACGCCGTTGGGGATTGGG
ATCACCGATTATTATATCCGTCAGCGCGAATTCTCGACGCTGCGTCTCTCGATGCAGCTG
TCGATCGTCGCCGGCGAGCTGAAGCGCGCGGCGGACGCCGCGGAAGAGGGCGGTGATGAA
TTCCACTGGCATCGCAACGTTTTTGCGCCGCTGAAGTATTCCGTAGCGGAAATTTTCGAC
AGCATCGACCTGACGCAGCGCATTATGGATGAGCAGCAGCAGCTGGTGAAAGACGATATC
GCGCAGTTGTTGAATAAAGACTGGCGCGCGGCGATTTCCAGCTGTGAACTGCTGCTGTCG
GAAACCTCCGGCACCCTGCGCGAATTGCAGGATACGCTGGATGCGGCAGGGGATAAGCTG
CAGGCGAACCTGCTGCGCATTCAGGACTCGACCATGGCGCGCGACGATCTCCATTTTGTC
GATCGGCTGGTGTTCGATCTGCAAAGCAAGCTCGACCGCATCGTCAGCTGGGGTCAGCAG
GCGATTGACCTGTGGATCGGCTACGACCGCCATGTGCACAAGTTTATCCGTACCGCTATC
GATATGGATAAGAACCGCGTCTTCGCCCAGCGTCTGCGCCAGTCGGTGCAGACCTATTTT
GATGAACCGTGGGCGCTAACTTACGCCAACGCCGACCGCCTGCTGGATATGCGCGATGAA
GAGATGGCCCTGCGCGATGAAGAGGTCACCGGCGAGCTGCCGGCGGACCTCGAATTTGAA
GAGTTTAACGAAATTCGCGAGCAGCTGGCGGCGCTGATCGAAGCGCAGCTGGCGGTCTAT
AAAGAGAAAGGAATACCGCTGGATCTCGGCCTGGTGGCGCGGGAGTTCCTGGCGCAGTAT
CCGCGCGGGCGTCACTTCGACGTGGCGCGGATCGTCGTGGATCAGGCGGTACAGCTGGGC
GTCGCCCAGGCAGATTTCACCGGACTGCCGGCAAAATGGCAGCCGATTAATGATTACGGA
GCCAAGGTACAGGCGCATGTCATTGACAAATATTGAACAAGTGATGCCGGTTAAGCTGGC
GCAGGCGTTGGCCAATCCGTTATTTCCGGCGCTGGACAGCGCCCTGCGCGCGGGCCGTCA
TATCGGTCTCGACGAGCTGGATAATCACGCATTTTTGATGGATTTTCAGGATTACCTGGA
AGAGTTTTACGCTCGCTATAACGTCGAGCTGATCCGCGCGCCGGAGGGATTCTTCTACCT
GCGCCCGCGGTCCACCACGCTGATTTCGCGCTCGGTACTGTCCGAGCTGGATATGATGGT
GGGCAAAATTCTTTGCTATCTCTATCTCAGCCCGGAGCGCCTGGCGAACGAAGGGATTTT
TACCCAGCAGGAGCTCTATGACGAGCTGCTGACCCTGGCCGATGAATCCAGGCTGCTGAA
GCTGGTGAACAACCGTTCCACCGGTTCGGATCTGGACCGCCAGAAGCTGCAGGAAAAAAT
GCGGGCCTCGCTTAACCGCTTACGCCGTCTGGGGATGGTGTGGTTTATGGGCCACGATAG
CAGCAAGTTTCGCATTACCGAATCGGTATTCCGCTTTGGCGCCGATGTGCGCGCCGGCGA
CGACCCGCGCGAAGCGCAGCGCCGTCTGATCCGCGACGGGGAAGCGATGGCCCTGGAAAA
TCACCTGCAGCTCAATGATGAGAATGAAGAAAACCAGCCGGATAGCGGGGAGGAAGAGTA
ATGATTGAACGCGGTAAGTTTCGCTCGCTAACGCTGGTTAACTGGAACGGCTTCTTTGCC
CGGACCTTTGATCTTGATGAACTGGTGACCACCCTCTCCGGGGGGAACGGCGCGGGTAAG
TCCACGACCATGGCGGCCTTCGTCACGGCGCTGATCCCGGATTTAACCCTGCTGCACTTC
CGTAACACCACCGAAGCGGGGGCCACCAGCGGCTCACGCGATAAAGGCCTGCACGGTAAG
CTGCGCGCCGGGGTGTGTTACTCGGTACTCGATGTGATCAATTCCCGCCACCAGCGCGTG
GTGGTCGGCGTGCGCCTGCAGCAGGTCGCCGGGCGCGATCGTAAAGTCGATATTAAACCT
TTCGCCATTCAGGGACTGCCGACCTCTATCCTGCCGACCCAGCTGTTGACCGAAACGCTG
AACGATCGCCAGGCGCGCGTCGTGAGCCTCAACGAGCTGAAAGATAAACTCGAGGCGATG
GAAGGGGTCCAGTTTAAACAGTTCAACTCGATCACCGAATATCACTCGCTAATGTTCGAT
CTGGGCGTGGTGGCGCGTCGCCTGCGTTCCGCCTCCGATCGTAGCAAGTACTACCGCCTG
ATTGAGGCCTCGCTGTACGGCGGGATCTCCAGCACCATTACCCGCTCGCTGCGCGACTAC
CTGCTGCCGGAAAACAGCGGCGTGCGTAAAGCGTTCCAGGATATGGAAGCGGCGCTGCGG
GAAAACCGCATGACGCTGGAAGCCATTCGCGTTACCCAGTCCGACCGCGATCTGTTTAAA
CACCTGATCAGCGAAGCCACCAACTACGTGGCGGCGGACTATATGCGTCACGCCAACGAG
AGGCGCATTCACCTGGATAAGGCGCTGGAGTATCGCCGCGATCTCTTCACCTCGCGTTCG
CAGCTGGCGGCTGAGCAGTATAAGCACGTCGACATGGCGCGCGAACTGCAGGAGCATAAC
GGCGCGGAGGGCGATCTGGAAGCCGATTACCAGGCCGCCAGCGATCACCTGAACCTGGTG
CAGACTGCGCTGCGTCAGCAGGAAAAAATCGAGCGCTACGAAGCGGATCTCGACGAGCTG
CAGATCCGTCTGGAAGAGCAGAATGAAGTGGTGGCGGAAGCCGTCGATCGTCAGGAAGAG
AACGAAGCCCGCGCTGAGGCCGCCGAGCTGGAAGTGGATGAGCTGAAAAGCCAGCTCGCC
GACTATCAGCAGGCGCTCGATGTGCAGCAGACCCGCGCCATTCAGTATAACCAGGCGCTG
CAGGCGCTGGAGCGCGCGAAGGCGCTGTGCCATCTGCCGGATCTGACCCCGGAGAGCGCC
GACGAGTGGCTGGAAACCTTCCAGGCGAAAGAGCAGGAAGCGACGGAGAAAATGCTGTCG
CTGGAACAGAAAATGAGCGTGGCGCAAACCGCGCACAGCCAGTTTGAACAGGCTTACCAG
TTGGTAGCGGCGATTAACGGCCCACTGGCGCGCAATGAAGCCTGGGACGTGGCGCGCGAA
TTGCTGCGCGACGGCGTGAACCAGCGCCACCAGGCCGAGCAGGCGCAGGGGCTGCGCAGC
CGCCTCAACGAGCTTGAACAGCGCCTGCGCGAGCAGCAGGACGCTGAGCGTCAGCTGGCC
GAGTTCTGCAAACGCCAGGGTAAACGTTACGATATCGACGATCTGGAAACGCTGCATCAG
GAGCTGGAAGCGCGCATCGCGTCGCTGGCCGACAGCGTCTCCAATGCTCAGGAGCAGCGC
ATGGCGCTGCGTCAGGAGCTGGAGCAACTGCAGTCGCGTACCCAGACGCTGATGCGTCGG
GCGCCGGTCTGGCTGGCGGCGCAGAACAGCCTTAACCAGCTGTGCGAGCAAAGCGGCGAG
CAGTTTGCGTCCGGCCAGGAGGTCACCGAATACCTGCAGCAGCTGCTGGAGCGTGAACGA
GAGGCTATCGTTGAACGTGACGAGGTCGGCGCCCGCAAGCGCGCCATTGACGAAGAAATT
GAGCGTCTCAGCCAGCCGGGCGGCTCTGAAGACCCGCGTCTGAACGCGCTGGCGGAGCGC
TTTGGCGGCGTGCTGTTGTCGGAAATCTATGACGACGTTAGCCTCGACGATGCGCCGTAC
TTCTCCGCGCTGTACGGTCCGTCGCGCCATGCGATCGTGGTGCCGGATCTGTCGCGGGTA
GCCGAGCAGCTTGAGGGGCTGGAAGATTGCCCGGAAGATCTCTATCTGATCGAAGGCGAT
CCGCAGTCCTTCGATGACAGCGTATTCAGCGTCGACGAGCTGGAAAAAGCGGTGGTGGTG
AAGATTGCCGATCGCCAGTGGCGTTATTCGCGCTTCCCGTCGCTGCCGCTGTTTGGCCGC
GCGGCACGTGAAAACCGCATTGAAACCCTGCATGCCGAGCGTGAATCGCTGTCAGAGCGT
TTTGCGACCCTGTCGTTCGATGTGCAGAAAACCCAGCGCCTGCACCAGGCCTTCAGCCGC
TTTATCGGCAGCCATCTGGCGGTGGCTTTCGAGGACGATCCGGAAGAAGAGATCCGCAAA
CTCAACAGCCGCCGCGGCGAGCTGGAGCGTGCGCTGAGCGCCCATGAAAGCGATAACCAA
CAGAACCGTGTGCAGTACGAGCAGGCGAAAGAGGGCGTGTCGGCGCTCAACCGCCTGCTG
CCGCGCCTGAACCTGCTGGCGGATGATACGCTGGCCGACCGCGTGGACGAGATCCAGGAA
CGTCTGGACGAAGCGCAGGAGGCTGCGCGCTTTATTCAGCAGCACGGTAACCAGCTGGCG
AAGCTGGAGCCTATTGTTTCGGTGCTGCAGAGCGATCCGGAGCAGTTTGAGCAGCTGAAA
GAAGATTACGCCTATGCGCAGCAAACCCAGCGCGATGCACGTCAGCAGGCTTTTGCCCTG
GCGGAAGTTGTGCAGCGCAGGGCCCACTTCAGCTACTCCGATTCGGCGGAAATGCTCAGC
GGCAACAGCGATCTCAACGAGAAGCTGCGCCAGCGTCTGGAGCAGGCGGAGTCCGAACGC
AGCCGCGCGCGCGACGCGATGCGTGCCCATGCGGCGCAGCTTAGTCAGTACAATCAGGTG
CTGGCCTCGCTGAAGAGCTCGTATGACACCAAGAAAGAGCTGCTCAACGATCTGTATAAA
GAATTGCAGGACATTGGCGTGCGCGCCGACGCCGGCGCGGAAGAGCGTGCTCGCGCGCGT
CGCGATGAACTGCACATGCAGCTGAGCAATAACCGCTCCCGACGCAATCAGCTGGAGAAA
GCGTTGACCTTCTGCGAAGCGGAAATGGACAACCTGACCCGTAAACTGCGCAAGCTGGAG
CGCGATTACTGCGAAATGCGCGAGCAGGTGGTGACCGCCAAGGCGGGCTGGTGCGCGGTG
ATGCGTCTGGTGAAAGACAACGGCGTCGAACGTCGTCTGCATCGCCGCGAGCTGGCCTAT
CTCTCCGCCGATGAGCTGCGTTCAATGTCGGATAAGGCGCTGGGGGCGCTGCGTCTGGCG
GTCGCCGATAACGAACATCTGCGTGACGTGCTGCGTATCTCGGAAGATCCGAAGCGTCCG
GAGCGCAAAATTCAGTTCTTCGTTGCCGTATACCAGCATCTGCGCGAGCGTATTCGTCAG
GATATTATTCGCACCGATGATCCGGTGGAAGCGATCGAGCAGATGGAGATCGAGCTCAGC
CGCCTGACCGAAGAGCTGACCAACCGTGAACAGAAGCTGGCGATCAGTTCCCGCAGCGTG
GCCAACATTATTCGCAAAACCATTCAGCGCGAGCAGAACCGTATCCGGATGCTCAACCAG
GGTCTGCAGAGCGTCTCCTTCGGCCAGGTCAACAGCGTGCGTTTGAACGTCAATGTGCGT
GAGACCCACTCGATGCTGCTCGACGTGCTCTCCGAGCAGCATGAGCAGCACCAGGATCTG
TTTAACAGCAATCGTCTGACCTTCTCTGAGGCGCTGGCCAAGCTCTATCAGCGTCTCAAC
CCACAGATCGACATGGGGCAGCGCACGCCGCAAACCATCGGTGAAGAGCTGCTCGACTAC
CGCAACTATCTGGAGATGGAAGTGGAAGTTAACCGCGGCTCCGACGGCTGGCTGCGCGCG
GAGTCCGGCGCGCTGTCTACCGGGGAAGCTATCGGTACCGGGATGTCGATTCTGGTGATG
GTGGTGCAGAGTTGGGAAGATGAATCCCGTCGCCTGCGCGGCAAGGATATCTCGCCTTGC
CGTCTGCTGTTCCTCGATGAAGCGGCGCGTCTCGACGCCCGCTCCATCGCCACCCTTTTC
GAGCTGTGCGAACGTCTGGAGATGCAGCTGATTATCGCAGCGCCGGAGAACATCAGTCCG
GAAAAAGGCACTACCTATAAACTGGTGCGTAAGGTGTTCAATAATCACGAACATGTGCAC
GTCGTGGGGCTGCGCGGGTTTGCCGCGCCGCTGCCGGAAGCGCTGCCGGGAACGGCCGAC
GCCTCCTGACGATGCAGCTCACTACTGGCGGGTAAGCGCTGAAAAGGGCAACGTTAAGTT
GCCCTTTTTGCTATCCAGCTTGCTATGCCAGGGTGGTATAATCTTTAAGCTTCTTTACAT
TAGGTAAGGCAAAAGCCTTTTCGTCTTTATATACTGTGTTAAAGCCCACGAATTTGTGGG
CGGCAATGTGTGACAACAGGGGGCAAGGGATGTTGCTTAAGAAACGGTATGGTCGTCCAT
TGTCAGCGCTCAGTCTGAGCCTGGCAATGGCATTTGCTCCGCTGTTCAATGTCCAGGCCG
CAGAGCCTGAAGTCGTACCAGGTGATAGCTCCGCTACGCCTGGAGAGCTTTCCGTCGCGC
TGTCGCAAAGCGACGGGCAATCGCCGGCGGTCGCGAAGCTGGCCGGTGAGCAGCCGCTGT
CGATGGAAGCCGCGGCGAACAGTCGCGCCCAGATCGAAGCGCTATTGCCGGCTGGCTACA
AACCCGTCTTTATGAATCCGCTGGTCTCGCTATACGCCGCCAGGGATATGAAACCGATGT
GGGAAAACCGCGAGGCGGTGCAGGCGTTCCAGCAGCAGCTGGCGGAGATCGCCATCGCCG
GTTTTCAGCCGCAGTTTACCACCTGGGTCAGTCTGCTGACCGATCCTGCCGTCAGCGGTA
TGGCGCGCGATGTGGTGTTGTCTGATGCCATGATGGGCTATCTGCACTTTATCAGCGGCA
TCCCCACCCAGGGGACCCGCTGGTTATATAGCTCGACACCGTACAAGATGGCGACCCCGC
CGCTGTCGGTGATTAACCAGTGGCAGCTGGCGCTGGATAATGGCTCCCTGCCGGCGTTTA
TCGCCGGCCTGGCGCCGCGTCATCCGCAGTATGAGGCCATGCACCAGTCGCTGCTGGCGC
TGGTGGCTGATTCACGTCCATGGCCGCAGATGACCGGCAGCGGCTCGCTGCGTCCGGGAG
AATGGAGCAATGATATCGGCGCGCTGCGCGAGATCCTCCAGCGTACCGGGATGCTGGAAA
ATTCCGCCAATATCGTTCTGCCCGGCGACGTGGTGAGTCCTTCGGCGAAGAAAAAAAGCA
AGCCCGCGGCGCGCGGTGTGTACGATCGCCAGCTGGTGGAGGGCGTTAAGCGCTTTCAGG
CCATGCAGGGGCTGGGGGCGGATGGGGTCATCGGCCAATCCACCCGTGACTGGCTCAATG
TCTCATCGGCGCAGCGCGCTGGCGTGCTGGCGCTGAACATTCAGCGTCTACGTCTGCTGC
CAGGCAAACTATCGACCGGTATCATGGTGAATATTCCCGCGTTTTCGCTGGTCTATTACC
AGGACGGCAGTCAGGTGCTGGCCTCGCGGGTGATCGTCGGACGTCCAGACCGCAAGACGC
CGATGATGAGCAGCGCGCTGAACAACGTAGTGGTCAATCCGCCGTGGAACGTACCGCCCA
CCCTGGCGCGCAAAGATATTCTGCCGAAGGTGCGTAATAATCCTGGCTATCTGGAGCAGC
ATGGCTACACCGTGATGCGCGGCTGGAACAGTAAAGAGACCATCGATCCTTACCGGGTTG
ACTGGTCAACCATCACCGAGAACAATTTACCGTTCCGTTTTCAGCAGGCGCCTGGGGCAC
GTAATTCACTGGGGCGTTACAAGTTTAATATGCCGAGTTCGGATGCTATCTATCTGCACG
ATACGCCGAATCATAATCTGTTTCAGAAGGATGTCCGTGCGCTCAGTTCCGGCTGCGTCA
GGGTCAATAAAGCCTCGGAGCTGGCCAATATGCTGCTGCAGGACGCGGGCTGGAATGACA
CGCGCATTTCCGACGCCCTGAAGCAGGGGGATACGCGCTATGTCAATATTCGGCAAAATA
TACCGGTGAATTTATATTACTTAACGGCGTTTGTGGACGCTGATGGACGTACACAATATC
GAACAGATATTTACAATTACGATATCACCGCGCGATCCAGCGCACAAATTCTGACGAAAG
CGGAACAATTAATCAGGTAAATGAAGTAGTTCAATGGATTTTGTTGTCCTAGCACTGGGT
AAAAAAGGGCGCTGCACCTCTGCAGCGCCCGATTTTCCTGGGGTGAGGCTGCCTTGACGT
TGGCAATAATGCCCGGTAAGGTGCCTTTCGTGCGCCAGAAGTGCATATACATATCATTCC
GCTCAATGCGTAGCGCGGTTAGCGCGAACGCTCTCCTTTGCCGGGCAACATCTCGGTCGT
GGCGAGCGATAGCGAGCTGATCCTGGCATCGCGCAAAGCGGAAAAAGTATATAACGATTC
ATTGACTGTAGACCTGATTATCATGGACAAATTTGACGCTAATCGCCGCAGATTGCTGGC
GTTGGGTGGCGCTGCGCTGGGTGCTGCCGCCATTCTCCCTGCGCCGGCATTTGCCACCCT
CTCGACCCCCCGTCCGCGTATTTTGACGCTGAATAACCTGCATACCGGTGAATCGCTCAG
GGCGGAGTTTTTCGATGGCAGAGGCTATATTCAGGATGAATTAGCAAGACTTAACCATTT
TTTCCGTGACTATCGCGCGAATAAAATTAAGTCCATCGATCCAAATCTGTTCGATCATCT
TTATCGGTTGCAGGGACTACTTGGCACCAACAAACCTGTCCAGCTTATCTCTGGCTATCG
TTCCCTTGATACCAACGATGAGCTTCGCGCACGCAGCCGTGGTGTAGCGAAACACAGCTA
TCACACCAAGGGGCAGGCGATGGATTTCCATATTGAAGGTATTTCGTTAAGCAATATTCG
CAAAGCGGCGTTATCTATGCGCGCAGGTGGTGTAGGATATTACCCACGTAGTAACTTTGT
GCATATTGATACCGGTCCCGTAAGGCACTGGTAACGAAAGGAGCGTCATGAACTATCGTA
TTATTCCGGTTACCGCGTTCGCGCAGAACTGTTCTCTTATCTGGTGCGGGCAAACCCGGC
TGGCGGCGCTGGTCGATCCTGGCGGCGATGCTGAACGTATCAAAGCGGTGGTGGCGGAGG
CTGGCGTCACGCTGATGCAGATCCTGCTGACGCATGGCCACCTCGATCACGTTGGCGCCG
CGGCTGAACTGGCGCAGCATTATGGCGTACCGGTTATTGGTCCGGAAAAAGAGGATGAGT
TCTGGCTGGAAGGATTACCGGCGCAAAGCCGGATGTTCGGCCTGGAGGATTGCCAACCGC
TGCGTCCGGATCGCTGGCTCAATGAAGGCGATGTGGTCAATGTGGGGAATGTGGCGCTGC
AGGTGCTGCACTGCCCGGGCCATACGCCGGGCCATGTGGTCTTTTTTGATGACGCCTCCC
GACTGCTGATCTCCGGAGACGTGATTTTCAAAGGCGGGGTGGGACGCAGCGATTTTCCGC
GCGGCGACCATGGGCAGCTGATTGCGGCTATCAAGGAAAAGCTGTTGCCGCTGGGCGATG
ATGTGACCTTTATTCCCGGCCATGGTCCGCTGTCGACGCTGGGTGAGGAACGCCGTAATA
ATCCGTTTCTGCAGGATGAGATGCCGGTCTGGTAACAGACATGACGCGAACACATAAAAA
AGGCCGCATTCGCGGCCTTTTTCTTTATACCGAATACTATCGCTTACAGTACGGCGACGA
TGGCTTCGCACAGCGGCGCCATATTGTCAGGCGTCATCCCGGCCACGTTGATACGTCCGG
AAGCTACCGCATAGATGGCGAACTCTTCACGCAGGCGCAGCACCTGCTCTTTAGTCAGGC
CGCTGAATGAGAACATGCCGTTCTGCTGGCTGATAAAGCTGAAGTCGCGGCTCGCGCCTT
TCTCCTGCAGGGTATTGACGAACAGCAGACGCATACGCTGGATGCGCTGGCGCATATCGG
TCAGTTCCTGCTCCCAGATTGCCCGCAGCGCATCGTTGCTCAGAATGGTGGCGACCACGG
AGGCGCCGTGCGCAGGCGGGTTCGAGTAGTTGGCGCGGATCACCGACTTCATCTGACTGA
AGGCGCGGTCTACAGTCTCCTGATCCGCGGCGACCAGAGTGCAGGCGCCGACGCGCTCGT
TGTACAGGCCAAAGTTTTTCGAGTAGGAGCTGGCGACCAGCAGCTCTTTATGTAGAGCAG
CAAAAGCGCGTAGCCCTTCAGCATCTTCTTCCAGACCGCGGGCGAAGCCCTGGTAGGCGA
AATCGAACAGCGGTAGCCAGCCTTTTTCCACCGACAGCTGCGCCAGCTGCTGCCACTGAT
CGAGCGTCGGATCGATACCGGTCGGGTTGTGGCAGCAGCCGTGGAACAGTACCACGTCGC
CCGCCTGGGCTTCGTTCAGGCTGGCCAGCAGACCATCAAAGTCCAGCGCGTGGTTAGCCG
CGTCGTAGTATGCGTATTCGCGCACTTCCAGCCCGGCAGAGGTGAATACGCTTTTATGGT
TCGGCCAGCTCGGATTACTTACCCACACACGTTTCACGTCGGTGTTTTTGGCGAGGAAGT
CTGCGGCGACACGCAGCGCACCGGTACCGCCGGGTGTCTGCGCGGTGCGGGCGCGTTTAT
CAGCGATAATCGCATTGCCTTTACCGAACAGCAGCTCCTGGGTGCAGCGACCAAATTCAG
GAATACCATCGATGCCCAGATAGTTTTTAGTCGTTTCATTTTCCAGCAGATACTGCTCTG
CTTTTTTGACGCTGGTCAGAACGGGCGTTTTACCGGTTTCATCCTTGTAAACACCAATTC
CGAGGTTAATTTTTTCAGGGCGGTCATCGGCACGAAACAGATCGGCCAGACCTAAAATCG
GGTCGGCTGGGGCGGCGGTAATGTTCTCAAACATGACGAGGTTCCATTGTGATTACTGAA
GGGAAATCCGCTATCAGGTTAACGGGAGAATAACGAATTGCCAACCGTTTGCGACAAAAA
GCGCGAAGGTTTTCGAAAGAGACGATCTTTGTCTCACGAATACAGAAAAGCAGGACCGAA
GTCCTGCTTTGAAGGCATATCACGAAGGGGTGTACTGCAGATTAGAACTGGTAAACGATA
CCCACGGCCGCCTGGTCGTCAGTGGCGACACCAGCCGCTTTGGTGTAATCGTTGTCGTCC
AGCTGGTTGAATTTATACGCAGCGTAGACGTTCATGTTCTTGTTAAAGTAGTACCAGGTA
CCCACTTCGATGTATTTAACCAGATCCGCATCGCCGCCGGAGAAGCCAGCACGCGACTGC
AGGTCCTTGCCTTTGGTCTGTACGTAGCCGATGGACGGACGCAGGCCGAAGTCAAACTGA
TACTGTACAACTGCTTCAAAGTTCTGAGTTTTACCAGCGAAGTGGTTATCTTCTTCCGGA
GTCATGTTGTAAGTCTGGGAGTACATGACGGCCGCATAGATGTTGTTAGCGTCATATTTT
GCAGAGGTCGCCCAGGCTTCGGCTTTGTCGCCATTGCCGTCAGCTTTCTGATCCACGCTA
CGGTTAGAGCTGGAGTAGCCTGCAGACAGTGCGATACCGTTGTCGAACGCGTAGGTGGCT
GCGGTGCTGAAGCCGTCGCCATTCTGCTTGCGAATCGCACGGTCGTGGTCGTTTTTACCC
TGGTACTGCAGCGCGAAGCTCAGACCGTCAACCAGACCGAAGAAGTCGGAGTTACGGTAG
GTTGCGACGCCGTTGGTACGACCGGTCATGTAGTTGTCGGTGTAGTTCCAGCCGTCACCG
CCCCATTCAACCAGCATATCGGTTGCCGCTTCGACGTCGTAGATCGCGCCGTAGTTACGG
CCATAGTCGAATGAACCGTATTCGCCCGCTTTCAGGCCTGCGAACGCCAGACGGGTTTTT
GTGGTCTGGGAACCTTCAACATTGGACGCGTCCATGTTGTATTCCCACTGGCCGTAGCCG
ATCAGCTGATCGTTGATCTGAGTTTCGCCTTTCAGGCCGATACGGGCATAGGTGGTATCG
TCGCTGCTGGTGTCGCCATTGGTGGTCCAGACGTGCTCGCCGACCATTTTTCCATAGAAG
TCCAGTTTGTTGCCGTTTTTGTTATAGATTTCTGCAGCGTTGGCTGCACCGGCTACCAGC
AGGGCAGGGATCACCACTGCCAGAATATTGCGCTTCATCATTATTTATTACCCTCATTAA
TATTTTTTATATGAACACGTGCCACTGCCGTCAATAAGTTCTGTCAATAAAAACTTACAG
AACCATTGATGAGAGTTTGGTGTCTGAAGGCATCTTTCCATCCGCGACAACGTTTCGCTA
GCCGGAAAATGCTACGAATATCTCACATGAGTAACAAAACGAAAAATCATGTAACTAAAT
GTGTATTTAGCGGAACTTTGTGAACTTAATCAAAATTCCGTTCCACCGGATAAGGGCAAA
CGCCATTACTTATCTATCTATATGAATTATTTATGATTAATTTGGCTAAGCGGCAATTCG
TTCATTTTGTGTATTGAATTCGTATTCTTTTTATTCAGTCTCTGTCTTTGCAAGATGTGC
GGGTAAAGGTCAAAAAATGAGCAAATTTATCAGCGGTTTTGCTCAGTTATGAACATAAAG
TGCGATCTACATCACCAGGATGCACCGAAACAGTGCGTAACATAATTGTGATTTCCGGGT
CTTGATGTTTAAGGTTGTTGAATTTTACTAACAGTAATTGACATAAAAAAAGGCCAGCTT
GCGCTGGCCTTTCAGATTGATGTCAGAAAAATTTAGAATGTCGCGTTGCGCGGCGTCCGC
GGGAACGGAATAACATCGCGGACGTTCTGCACGCCGGTGACGTAAGCGATGAGGCGTTCG
AAGCCCAGACCGAAGCCGGAATGCGGCACGGTGCCGTAGCGACGCAGGTCGCGATACCAC
CAGTAGTCTTCTTTGTTAAGCCCCATCTCTGCCATACGCGCGTCAAGCACGTCGAGACGC
TCTTCACGCTGGGAACCGCCGATAATCTCGCCGATGCCCGGCGCCAGAACGTCCATTGCC
GCGACGGTTTTACCGTCTTCGTTAAGGCGCATATAGAACGCTTTAATGTCTTTCGGGTAG
TTTTTCACCACCACCGGCGCTTTGAAGTGCTCTTCGGCCAGGTAACGTTCGTGCTCAGAG
GAGAGATCCACGCCCCAGTACACCGGGTTCTCGAACTGTTTGCCGCAGTTTTCCAGAATG
GTGACGGCGTCGGTGTAATCCACCTGGGCAAAATCAGCGGTGATAAAGCGATGCAGACGG
TCGATAGCGTCTTTATCCACGCGCTCGGCGAAGAACTGCATGTCGTCCGCACGCTCTTCC
AGTACCGCTTTGAAGACGTACTTGAGCATCGCTTCCGCCAGGCCGGCAACGTCGTTCAGG
TTGGCGAAGGCCACTTCCGGCTCCAGCATCCAGAATTCCGCCAGGTGGCGGCTGGTGTTG
GAGTTCTCAGCGCGGAAGGTCGGGCCGAAGGTATAAATCTTCGACAGCGCACAGGCGTAG
GTTTCGCCGTTCAGCTGGCCGGAAACGGTCAGGAACGACTCTTTACCGAAGAAGTCTTTG
TCGAAATCGACTTTGCCCTGATCGTTACGCGGCAGGTTTTCCAGATCCAGCGTTGACACG
CGGAACATTTCGCCGGCGCCTTCGGTATCGGAGGCGGTGATCAGCGGGGTGGAAACCCAG
AAGAAGCCCTGTTCGTTGAAGAAGCGGTGCAGCGCCTGCGCCAGGGTGTGACGCACGCGG
GCTACCGCGCCAATCAGGTTGGTGCGCGGACGCAGGTGCGCTACTTCACGCAGATACTCG
ATGCTGTGGCGCTTGGCCGCCATCGGGTAGGTGTCCGGGTCTTCCACCCAGCCGGTCACT
TCCACGCTGGTCGCCTGGATCTCAAAGCTTTGACCCTGACCCTGAGAAGCCACGACTTTA
CCGGTGACAATCACCGAGCAGCCGGTGGTCAGACGCAGCACTTCCTGATTGTAATTGGGC
AGAGAATTATTAATAACGGCCTGTACAGGATCAAAGCAGGAACCGTCATAGACGGCGAGG
AAAGAAAAGCCAGCTTTAGAATCTCGGCGGGTACGCACCCATCCGCGGACCGTGACTTCG
CTGTCAACGGCAACGCGGCCCTGGAGTACGTCGGCTACAGGCACAACGCTCATAATAATC
TCTCTATGTAGTCCAATAAAAAAGTCTCTTCCCCCAACAGCGGGGGGATATCTATGTTAC
CTGTCATCTTCCATCAGACAAGTAGATTTCGCACAGGGAAGGGTGGATTTCGGAAATAAA
TACACCTCCGGGGCGTTCTTTGGCTCCCCATGTCGACTTTTACACGACTTACTCGATAAT
GACCGTCATTTCCTGCTTCGCATTTTGCATCGACACGATGGTCCGGAAAGACTTGATATT
TCCCGAGGCAAAAAAGAGTTCACGGGTTAGCGCTTCGTATTCCGCCATATCACGGACGTT
GATCACGAGCAGGAAATCGAAGTCGCCAGTGACATAGTAGACCTGCTGCACTTGCGGGCA
GGTTACGAAACGCTGTTTATCCTCCTCAAGCAGATCGAGACGTTCATTCTCAATGGTCAC
CTGCACCATAATGGTGATTGGTCTTCCCACATTACTGGCGTCCACTAAGCTAACACTGCC
TTTAATCACTCCTGCATCCTCCAGTGCAGCGATACGCCGATTGACTGCCGAAGGAGACAG
GCTGATCCGATCGGCGATCTCCCGTTGCGACAAGCGATTATTACGCTGCAAGAGCGTAAG
AATTTTTTTATCCCATGCGTCAAGTTTCATCATATATCTCGTCCTGCAAGCCTGTGATCA
ACCTCACTAATGCAACGTTGTTGCGTGAGAATGATAAAACAGAGTGAAAATTGCGGCGCG
ATGGGCAACTTTGCGCCAATTAACCGCCGGGCGCAGTGTACCATCACAGGCAGTGGGAAA
GCGGTATATCGCGACAAAAAGCCTCTCACATTCTGACTTAACCAATTTAAAGCGACCGTC
CTGTCTCAGGCCGCACGGATCCGTGCACCCGTTGTTTAGGCGGAATGGTCGCAAATAACG
TTATCGTCGCAGGACGATATGAAAATAGAGGTGCCTGAATAGTGGACACAATTAAATATC
AACTTAACGCCCGGCGGCAGCCCTATGGCCAGGGAGCAGACTTGAGTCTGCTGAATGAAA
GCGTGGGGAACGAAGTGCTGGCATTCCATCAAAAATTTCCTGATTACCGGGTCACGCCGC
TGCGTAAGCTGGAATTTTTAAGCCAGCGGCTGGGGCTGGGATCGATCCATATAAAAGATG
AAGCGCAGCGATTCGGTTTGAATGCGTTTAAAGGATTAGGCGGATCTTATGCGATGGGGA
AATATCTCGCCGCTCTGCTTGAGCGAGATATTAATACGTTGAGCTTTGCCGAGCTTAATT
CACCAGTGATTAAGGCGCGTATCAAGGACATCGTATTTGTGACTGCTACCGACGGTAACC
ACGGACGTGGCGTGGCGTGGGCGGCTGAGCAGCTTGGGCTGCGTGCGGTGGTGTATATGC
CAAAGGGCTCGTCGCCGGTACGCGCGCAGAATATTCGCCGGCATGGCGCCGAATGCACGA
TTACTGAACTGAACTACGACGACACAGTTCGGCTGGCGGCCAAAACCGCGCGCGAGCAGG
GATGGGTTCTACTCCAGGATACCGCCTGGCAGGGCTACGAGCAGATCCCCACATGGATCA
TGCAAGGCTATATGACCCTCGCTGTTGAAATCTGGCAGCAGCTGGCAGAAAGCGGAGCGC
CGATGCCGACGCATCTGTTTTTACAAGCCGGGGTCGGGTCGTTTGCCGGTAGCATCATGG
GATATTTCATCGAAAAGATGCAGCAGCAGGCTCCCACCATCATCATCGTTGAGCCGCACA
AGGCGAACTGCCTGTATCGCTCGGCAACCATTAATGACGGACTGCCGCACAGCGTCGGCG
GGGATATGTCAACTCTGATGGCCGGGCTTGCCTGTGGTGAACCTAACATCACCAGCTGGC
CAATGCTCCGCGACCATGCCACCTGTTTTATTTCCGCCGACGATTGTCTGGCGGCCAATG
GCATGCGCCTGTTGGCCGCTCCGCGTCCAGGTACTGACGAACCTTTTGTCTCCGGGGAAT
CCGGCGCTATTGGCACAGGAGTGCTTTATGCGCTGATGACTCAACCGGCGTATCGCGAGC
TTGCCAAATCGCTGCGCCTGAATGCCGATGCACAGGTTCTGTTAATCAGCACGGAAGGAG
ATACATCACCCGATGTCTATGAAGACATCGTCTGGTTTGGCCGTAATGGTTGAGCGCTAT
CGACAATAACAAGGGGGCCATCTTACCTACCCTACAAGCCCTCGGTATGACAAGCGTTCT
GACTCATAACGAAAACATACGCGCTTTCGCGTCATGCATAGAGAGAACCTGACCGATGAA
TACTGAAAATATAATTATCAATAAAGGATATTCCGATCCCGCAAAGTGGCATAGCGAAGA
TACCGTTTGGGTCCTTGGCCTGTTCGGTACCGCCATTGGCGCCGGGGTGCTGTTTCTGCC
GATTAATGCCGGAATTGGCGGCTTCTGGCCGCTGCTGATTGTTTTTGTCCTCGCTTTTCC
TATTACTTATCTGGCTCACCGCGGTCTGGCGAGATTCATTTACTCTTCCAATACGCCGGA
AAGCAGTATTACCGATGTTATTGGCGAGCATTTTGGCGCGCTGGCGGGAAAAGTATTTAC
CGTCATCTATTTCTTCGCCGTCTATACCATTCTGATTATGTATGCGGTGGCTATCACCAA
CACCGCGCAGAGCTTTATCACCCACCAGTTGGCAATGGCCGAGCCTCCCCGGTCGCTGGT
GGCCATCGTTCTGATCCTCGGGCTGATGTTTATCGTCCGTTTCGGACAGCGTTTGATAAT
GCGGGTGATGAGCACCCTGGTTTATCCCTTCATCATCTCGCTTATTTTTATGGCACTTTT
TCTGATTCCGCACTGGAACGGCGCAATTTTGCAAACCGTAAGCTTCAGCGCCACGGGCGA
TGGGCAGGGGATCATGTTATCCCTGTGGATGACCTTCCCGGTACTGGTGATGTCGTTTAA
CCACTATCCCATCATTTCGCCGATGGTGGTGCGCCAGAAGCAGCGTTACGGTCTGGCGCT
CGCTGAGGGTAAATGTGCGCAGATCCAGCGCTACGGTATCCTGCTCATGACGGTGGTGGT
GCTGTTTTTTGTTCTCAGCTGCGTGTTAAGCCTGTCGCCGCAGCAACTGGCGGAAGCCAA
AGCCCAGAATCTGTCGATTTTGTCCTATCTGGCCAATCAGTACGATACACCGATTATTGC
CTGGCTATCGCCGATTATCGCCTTTGTCGCTATTACTAAATCATTTCTTGGCCACTACAT
CGGCGCCTATGAATCGCTGCGCGACCTGATTCTGGAGGCCGCCGCCGCACGCGGGAAAAA
ACCTGGTATTCGCCTCGTCGACGCGGTCATCCTGGTGTTTATGGTGCTTACCTGCTGGTT
CGCCGCGTACAAGAACCCCAGTATCCTCGGTATTATCGAATGCATCAGCGGTCCCACCGG
GGCGGCAATTCTGCTGCTGTTGCCTATGTACGCCATTCATAAATTACCGGTGCTTGCCCC
CTGGCGCGGTAAAGCGAGCAACGTTTTCGTCACCCTGATCGGTCTTATCACCGTATCTGC
CATTTTTTACGGCATGTTCCAATAACCACCATTATTAGCGAGATGTTATATGAGTCATTA
TCTGCAGATTAACGGCCAACGGCTTATCGATTCCCTGTATGCACTTGGCGAACATGGTGC
GCTGCCAGGCGGCGGCGTATGCCGCCTGGCAGCGACTGCCGAAGATAAAGCCGGCAGGGA
CTTTGTTGTAGCCCGCATGAAGGCGCTGGGCCTGAGCGTGTCAATTGATGCTATCGGCAA
TGTCACCGGCGTTTATCACGGCGAGGAGACGTTGCCGATGGTGATGATGGGGTCACATAT
CGATACCGTCGCCACCGGTGGGTTATACGATGGCAACTACGGCGTTATGGCCGGCCTTGA
GGTGATTGCCACCCTCCAGGATGCCGGGATCCGCACCCGACGACCGTTGGCGGTAACCTT
CTTTACTAACGAGGAGGGGGTGCGATTTCAGCCCGATATGATGGGCAGCGTGGTGTTTGC
CGGCGAGTATCCGTTGGCGCAGGCGCTCGCGGCAAAAGATCTCGACGGTATCACGCTCGA
TGAAGCGCTGCGTAACATTGGTTATAAAGGCGAACGTCAGCCGGGAGATATGGCGGTAGA
TAGCTACGTTGAGCTGCATATCGAACAGGGACCAATTCTTGATAAAGAGCAGATTGATAT
TGGCGTGGTTACCGGCGTACAGGGTATTTCGTGGCAGGAATTTACCCTGAGAGGCGTATC
GAATCATGCGGGTACTACCCCAATGTCCATGAGACGTGATGCCGGGCTGGCGGCTGCGAA
AATCGCTGTTTTTGCCCGTGAGCTGGCGCTAAGCCTTGGTGGCGATCAAGTAGCTACCGT
TGGACATTTCAGCGTGAAGCCTAATCTAATCAACGTCATTCCCAACCATGTCGTCATGTC
AGTGGATCTCCGCAATACCGATAATGCGATCTTATGTCTGGCGGAGCAGCAATTGGCCGA
ATTTGTCGCGAAAACGTCGCAGGAAGAGGGCGTGGAGATAACCAGCCGCTCACTGGTGCG
CTTTAATCCGGTCATTTTTGCCGATGAGATCGTCAATGCGGTGGAAGCCGAGGCGGAGCG
TCAGGCGCTCAGTTACCGACGTTTGCCAAGCGGCGCCGGACACGATGCACAATTTATGGC
GTCGGTATGTCCCGCCGGGATGATTTTTGTCCCCTGCGTCGATGGCATTAGCCATAACGT
CAAAGAACATAGCGCAGCCAAAGATCTGATTGCTGGCGCCAATGTGCTGCTGCAGGTGGT
TTTACAGCGCGCCCAGCGTATGGACTAATGTTTACAGGAGCAGAGAATGAATCAGCAACA
GCTAAAGCAGCAGCTTATCGCCTGGCGTCACTATTTGCATGCCCATCCGGAAAGCGCCTT
CGAGGAGCAGAATACTTCACGGTTTATTGCCGAAAAGCTCGAAGCTATGGGCATTGAGGT
GCACCGCGATATTGGCAAAACCGGGGTGGTGGGGAGATTGAAATGCGGCGACGGGAAGGG
CGTTATCGCTATTCGTGCCGATATCGATGCCATTCAATTGACCGAACAGGGAGACTGGTC
TTACCGCTCCATGACCGCCGAGCGGATGCACGGCTGCGGACATGATGGTCATACCTGCAT
TGCGCTGGGCGCGGCGCAGTTGCTATTGCAGCGGCAGAATTTTAACGGCACGGTCTGCTT
TGTTTTTCAGCCTGCTGAGGAACCTGGCTATGGCGCCAGAGCGATGATGGACGATGGCGT
TATTGAACGCTTTGGCATAGAGGAAATCTACGGTCTGCATAATATGCCGGGTATGAAAGC
CGGGACTATCGCCACGCGAGTCGGTGGCATTATGGCCAGTGAAGATAACTTTATTATTCG
TATTAAAGGGCAGGGAGCGCATGCGGCGCGGCCGCATATGGCGAAAGATCCGCTGGTCAT
TGCGGCGGAAATCATCCTGGCTTTGCAGACAATTGTTTCGCGAAATGTTGATCCGAACGT
GCCAGCGGTCATTTCCTGTACTGAACTGCACACCGATGGCATCCGCAATGCGATTCCGAC
GCACGTCGAAATCAAAGGGGATACGCGCAGCTTTGCACCGGAGGTACAGATGCTGCTCGA
AGAACGAATGCGTACCATTAGCGAAGCGATTTGCGCGATGCACGGTGCGACGTGCCAGTT
CAGCTATACCCATGAATTTGCGCCAACGGTGAACTGGCAGCAATGCGTTGATGTGGCGGT
CACCGCTGCGATTAACGTGGTAGGGGCTGAGAAGGTGGACGGCAACGTCGCACAGATGAT
GATTTCGGAGGATTTTGGCGCTTTTCTGCAAAAAATCCCCGGCTGTTTCATCTTTTTAGG
CAACGGCGATAGTTCAGATGCTCAGGGCAATACACCGTTGCATAATGCCTGCTACGACTT
TAATGATGAGATATTGCTAACTGGCGCGGAGTATTTTGCCGAGGTCGTCAGAGCCCGTTT
GCCGCAGGAGTGATATTGATTGGCCCGATAGCAGAATGCCGTCGGGCCATGTTTTTTAGC
TTGCCTTTTTAATCGGCGGCAGGTCGAAAGCCTCGCGCAGGGCGCGGACGAAGGCCTTAT
CGTGGCAGATGGTTTTCCCCGGGCTGTCGGAGAGTTTCGCCACCGGCTTGCCGTTACATT
CCACCAGCTTAATCACGATATTGAGCGGTTTAACCTGTGGCAGATCGCAGGTTAAACGGG
TGCCGATCCCAAAGCTGAGCTTCACCCGCGAGGCGAAGTGGCGATACAGATCGACGGCTT
TGGCCAGGTCGAGATTATCGGAGAAGACCAGCACTTTGCTCAGCGGATCGATACCCAGCT
TCTGATAATGGGCGATAGCTTTTTCTCCCCATTCCACCGGGTCGCCGGAATCGTGGCGCA
ACCCCTGATAGCGGGTGGCGAATTCCGGACCGAAATCGCGCAGGAACGCATCCATAGTGA
TGCAGTCGGTCAGCGCGATCCCCAGCTGGTCGGGATACTCTTCCAGCCAGGCGGCAAGGG
CCGCCCGCTGGCTGCTGGCAAGGCTGGGGCTGATCTGCTGGTGGGCCTGGAACCACTCAT
GGGCCTGGGTACCCATCGGGGTTAAATTCAGACGGCGCGCCAGATCGTAATTGCTGGTGC
CGACAAACCATGGTTCCTGCTGCAGACGCCGCACAATACCTTCCTGCACCTCGCGTGAGA
AACGACGGCGGGTGCCGAAGTCCATCAGACGGAAGGCGCTCATGTCGAGGTCAGCGGTCA
TGGTGGCGAAGTCGCCTAGCTTATGTTCCAGCGTGTTGAGCGCCTGATCGACGCCCATCT
CTGGTGAACGATAGCGATGGACCAACTCGCTTATCACCGCCAGCAGCGGGACTTCCCACA
TGATGGCTTCCCGCCATGGGCCGGTAAGGCGAATGTTCAGCTTACCATTGTCATTGCTGA
CCGTGACCTGGCTCGGGTCATAGCGAAAATCGCGCAGCCAGTTGAGGTAATCCTGGCGAA
AAAAGGGAAGGGTGGACAGCCAGCGATATTCATCATCCCGCAGCCTCAGGTCGCGCATGG
ACTCCACCTGCTCGCGGATCGCGTCGGCATAGATGCCGAGCAGGTCGTCTCCGCGGCAGC
GAAACTCCGCCGCCACATGCACATCGCCGTAGCGGTGGAAGACAGCCTGCTGCATGTGCA
GCTTATAGGCATCCGTATCAAGCAGCGAGTGCAGTACAGGAGAAGTGAATTGTGTCATGG
TGCGCAGTAGCATCCTCTCACTGGAGCGTTCCATCGAAACCAACGCGGAAAATGGAGGCG
GAGTATACCTTTATTACCCGACTCTGTCCCGCGATGGCGAGCAATGGTGACGCTGACGGT
CATTTGCGAGGCCTAGTTTAATATATTGAACATGGATCACACCACAAGCTTTGCGTCGGG
TCGAGGGCATTTCGTGCCGCGAGTGTTAACAAAATGTAGCGATTTCCGTGTTTCACGTTG
AAAAGATGAAGATTCTGCATAGCGCGATTGACACAACAGGAATAGACTGGGACGACACTT
TACCGAAGATGCTAAAGGTTTTTTATGACACAACAGCCCCAAGCCAAATACCGCCACGAC
TATCGTGCGCCGGAGTATCTGATTAGCGATATCGATTTGACCTTTGACCTGGATGCCGCA
AAAACCGTTGTTACGGCCGAGAGCAAGGTCTCCCGCCACGCGGCTGCGTCTGATGTGCCA
TTGCGCCTGGACGGCGAAGATCTGACCCTGATCGCTCTGCAGGTGAACGGCCAGCCGTGG
AGTGACTATAAAGAAGAAAACAATCAGCTGGTGATCGGCGGCCTGCCGGAGCATTTCACC
CTGACCATCGTCAATGAGATCAGCCCGGCGGCGAACACCGCGCTGGAAGGCCTGTATCAG
TCAGGCGAAGCGCTGTGCACCCAGTGCGAAGCGGAAGGTTTCCGCCATATCACCTGGTAT
CTGGACCGTCCGGATGTGCTGGCGCGCTTTACCACCAAAATTATCGCCGATAAAGCGAAA
TACCCGTTCCTGCTTTCCAACGGCAACCGTATGGCGGAAGGGGAGCTGGAGAACGGTCGT
CACTGGGTACAGTGGCAGGATCCGTTCCCGAAGCCGTGCTATCTGTTTGCGCTGGTGGCC
GGTGATTTTGACGTCCTGCGCGATTCATTCCGCACCCGCTCTGGCCGCGAAGTGGCGCTG
GAGCTGTACGTCGATCGCGGCAACCTCGATCGCGCGCCCTGGGCGATGACCTCGCTGAAA
AACTCTATGAAGTGGGATGAGGAGCGCTTTGGCCTCGAGTACGACCTCGATATCTATATG
ATTGTCGCCGTCGACTTCTTTAATATGGGTGCCATGGAGAACAAAGGACTCAACGTCTTT
AACTCCAAATATGTTCTGGCTCGTACCGATACCGCCACCGATAAAGACTACCTCGATATT
GAGCGCGTGATTGGTCATGAATATTTCCATAACTGGACCGGCAACCGCGTCACCTGTCGT
GACTGGTTCCAGCTCAGCCTGAAAGAGGGGCTGACCGTGTTCCGCGATCAGGAGTTCAGT
TCCGACCTCGGCTCACGGGCGGTGAACCGCATCAACAACGTGCGCACCATGCGCGGGCTG
CAGTTTGCCGAAGACGCCAGCCCGATGGCCCACCCGATCCGTCCGGATATGGTTATCGAG
ATGAACAACTTCTACACCCTGACGGTCTATGAAAAGGGTGCCGAAGTGATCCGCATGTTG
CACACCCTGCTGGGTGAAGAAAACTTCCAGAAAGGGATGCAGCTGTACTTTGAACGCCAT
GACGGCAGCGCCGCCACCTGCGACGATTTCGTGCAGGCGATGGAAGATGCCTCTAACGTC
GACCTGTCGCACTTCCGCCTCTGGTACAGCCAGTCCGGTACGCCAATCGTCACCGTGCAT
GACGACTATAATCCGGAGACCGAGCAGTATACGTTGACCATCAGCCAGCGTACGCCGCCG
ACCGCCGAGCAGGCCGAGAAGCAGCCGCTGCATATCCCGTTTGCCATTGAGCTGTATGAT
AACGAGGGCAAGGTGATCCCCCTGCAGAAGGGCGGCCACCCGGTACACCCGGTGCTTAAT
GTGACCCAGGCCGAGCAGACTTTCGTCTTCGATAACGTTTATTTCCAGCCGGTGCCGGCG
CTGCTGTGCGAATTTTCAGCGCCTGTGAAACTGGAATACAAGTGGAGCGATCAGCAGCTG
ACCTTCCTGATGCGTCACGCGCGGAATGATTTCTCGCGCTGGGATGCGGCGCAGAGCCTG
CTGGCGACTTACATCAAGCTGAACGTCAACCGCCATCAGCAGGGGCAGCCGCTGTCGCTG
CCGGTGCACGTAGCGGATGCCTTCCGCGCCATCCTGCTGGATGAGAAGATTGATCCGGCG
CTGGCCGCTGAGATCTTAACCCTGCCGTCAGCCAACGAAATCGCCGAGATGTTCGCGATT
ATCGATCCGATCGCCATCGCCGCCGTGCGCGAAGCGCTCACCCGCACCCTGGCGAACGAA
CTGGCGGACGAATTCCTCGCGGTTTATAACGCCAATAAGCTCGACAGCTATCGGGTGGAG
CACGCCGATATTGGTAAACGTGCTCTGCGCAATACCTGCCTGCGCTATCTGGCGTTTGCG
GAACCGACGCTGGGCGATAAGCTGGTGGCGACGCAGTATCACCAGGCAGATAACATGACC
GACGCGCTGGCCGCCCTGTCGGCGGCGGTTGCCGCTGAGTTGCCGTGCCGCGATGCGCTG
ATGCAGGAGTACGATGACAAATGGCATCAGGACGGTCTGGTGATGGATAAGTGGTTTATC
CTGCAGTCCACCAGCCCGGCAGCCAACGTGGTGGAAACCGTGCGCGGTCTGCTGAACCAC
CGTTCGTTCAGCATGAGCAACCCGAACCGTGTGCGCTCGTTAATCGGCGCTTTCGCCAGC
AGCAACCCGGCGGCGTTCCATGCTGAAGATGGCAGCGGCTATCAGTTCCTGGTGGAGATG
CTGACCGAGCTTAACCAGCGTAACCCGCAGGTGGCGTCGCGCCTGATTGAGCCGTTGATT
CGTCTGAAGCGTTATGATGAGAAGCGACAGGCGCTGATGCGCGCCGCGCTGGAGCAGCTG
AAGGGGCTGGAGAATCTCTCTGGCGACCTGTTCGAGAAAATCAGTAAGGCGCTGGCGTAA
CGGTGCCATAACCCCGGATTGCGGCGCGCCTTGCGCCCTGTCCGGGTTACCCGTTAGCGT
GGTGATGTTGTCGGGCGGCGCGATGCTTACCCGACCTGGAATACACGGCTGATTTGGCGT
TGGTAGCCCGGCTGTGCAACGCGCGAGCCGGGGACATGTCGGATGACGATATGCCCCCGT
TCAGACAGCAGACAGTTACTCCGGTCAGCCATGACTAAACAAACGCGGCGCACGCTCGCT
GTCGCCGCGTTTCATCACCCGATCCAGTACTTCAGCCTCCAGCTCGGCCAGCTTCGCCGA
ACCGGTGCGCCGCGGTCGTGGGATATCCACGCTTAAATCGAGGCCAATCTTCTTCTCTTC
AATTAACAGCACCCGATCGGCCATGGCCACCGCTTCACTGACGTCGTGCGTGACCAGCAG
GACCGTAAAGCCATGCTCCTGCCACAGGGAGACGATCAGCTCCTGCATCTCCAGACGGGT
GAGGGCATCCAGCGCCCCCAGCGGTTCGTCCAGCAGCAGCAGGCGCGGGCGATGGATCAG
CGCGCGGGCCAGCGCAACGCGCTGCTTCTGCCCACCCGACAGCGCGGCCGGCCACTCCTG
TGCGCGGCTTTCAAGTCCGACGCTGGCCAACGCCTGCAGGGCGGCGTCGCGCCAGGCGCC
TTTTAGCCCCAGCCCCACGTTATCAATCACTGTTTTCCACGGCAGCAGGCGCGCATCCTG
AAACATCATCCGGGTGTCGTCCTGGATCGCCGCCAGGGGCGTCGCGCCAGCCAGCAGTTC
GCCGGCGTTTGGTTTTTCCAGACCTGCCAGCAGGCGCAGCAGGGTACTTTTGCCGCCGCC
GCTGCGGCCTACCACCGCCACAAACTGGCCGCTGGGAATATGCAGATCCAGCTCGTTAAG
AATGGTGTTGTCGCCATAGCGTTTCGTCACCCCGTTCAGCAGCAGCGGGATACCTGGGTT
GAGACGGGCAGTGTTCATGCGTTAGCCTCCTGAAGATGATACGCCGGATTCCAGCGCAGC
CAGAGCCGTTCCAGCAGCTGGGCGCAGATGTCGGCCAGTTTGCCAAGGATGGCGTAAAGG
ATGATCGCCACTACCACCACGTCGGTTTGCAGAAATTCACGCGCGTTCATCGCCAGATAA
CCGATGCCGGCATTCGCCGAGATAGTTTCGGCGACAATAAGCGTCAGCCACATCAGACCA
AGGGCAAAACGCACGCCGACCATAACTGAGGGCAGGGCGCCGGGTAATATCACGTGACGG
AACAGGGCGAAGCCGGATAAGCCATAGCTGCGCGCCATCTCAACCAGCCCACGGTCAATA
TTGCGGATCCCGTGCCAGGTGTTGATATAGATCGGGAACAGGGTGCCCAGCGAGACAAGG
AAGATCTTGGCGGTCTCATCGATGCCGAACCACAAGATCACCAGCGGGATCAGCGCCAGA
TGCGGGACATTGCGCAGCATCTGGATCGAGGTATCCAGCAGACGCTCGCCCCAGCGAGAC
AGGCCGCTGATCAGGCCGAGTATTAGCCCGATCGAGCCGCCGATGGCGAAGCCGACCAGC
GCCCGCCATGAGCTGATGGCCAGATGCTGCCACAGCTCACCGCTGGCCGAGAGGGTCCAG
AACGCTTTCAATACCCCCTCCGGCGAGGGCAGCACCCGCGTCGACAGCCAGCCGACGGAC
GAGGCCAGCTGCCAGACAATGACCGTCCCTACCGGCAGCAGCCAGGGGGCGAGGCGTAAC
AATAGGGGATGGGTTGATTTTGCCATCACGGTCTCCTCAGCTTTGCGCTACTTTACGCGG
AATAAACTCGTTGGCGACCGCTTCCCCCTGCAGGCGCAGGCTTTGCGGCTGCGGGATGGA
CGGCACCGCGACGTCAAGCAGGGGGAACAGCAGCTCTCCGACCCGGTACGCCTCTTCCAG
ATGCGGATAGCCGGAAAAGATAAAGCTATCGATACCCAGCGCGGCGTATTCATTGATCCG
TTCGGCAACGGTGGCGGCATCGCCCACCAGCGCGGTCCCGGCGCCGCCGCGCGCTAAACC
CACGCCAGCCCACAGGTTGGGGCTGATTTCCAGCTTATCGCGTCGCCCGTTGTGCAGGGC
CGCCATCCTTTGCTGGCCGACGGAGTCGGTTCTGGCGAAAGCCGCCTGGGCGCGGGCGAT
CGTCTCGTCGTCAAGATGGGAGATAAGGCTGTCCGCCGCCTGCCACGCTTCCTCGTTGGT
TTCCCTGACGATCACGTGCAGACGGATGCCAAAACGCACCTGGCGACCATGCCGGGCGGC
TTTCTCTCGCACCTGAGCTATTTTCTCTGCCACCTGGGCCGGCGGTTCTCCCCAGGTAAG
ATAAAGATCGACCTGCTCAGCGGCCAGCTCCTGCGCCACCTCAGACGAGCCGCCGAAATA
GAGCGGTGGACGCGGCTGCTGCAGTGGCGGAAACAGCAGTTTGGCGTCGCGAACGCGCTG
ATGCTTGCCGTTAAAGGTGACGGTTTCTCCCTCCATCAGCTTACGCCAGATGTGGGTAAA
TTCAGCCGAGGCCTCATAGCGCTCGGTGTGGTCGAGGAAGACGCCGTCGCCTGCCAGTTC
GGCAGGATCGCTGCCGGTGACCAGATTGAACAGCGCCCGGCCGTTTGACAGCCGGTCCAG
GGTCGCCGCCTGACGCGCGGCTACCGTCGGCGATACCACGCTTGGCCTGAGGGCGACAAG
GAACTTCAGCCGCTGCGTCACCGGGATCATTGAGGCCGCGACCAGCCACGCATCCTCACA
AGAGCGTCCGGTCGGGATCAGTACGCCGGTGAAGCCCAGCCGATCCGCCGTCTGCGCGAT
TTGCTGCAGATAGCCATAATCGACCGGACGGGCACCCTCTTCGGTACCCAGATAACGACC
ATCACCATGGGTCGGTAAAAACCAGAACATATTCAGACTCATGATTTCGCTCCTTGTGTG
GCGGTGGGCTGCCAGATGCGGGCCCGGATATCAACTTTTTTTGGCACCAGCTTGTTCTCG
TAGAACAGGTCTGCCGTCTGCTGCTGGCGAGCGGCGGTTTCGGCGCTCACCGGGGTAACC
GCGGTGGGGGGACGATGGTCCAGATAGCTGGCGATCACCGCCTCCGGTAAGCCCATCGTT
TTCGCCAGCAGCGTAATGCTTTGCGCGCGTTGGCTGTGGGTCAGGGCATCGGCCTGAGTA
AAGGTGTCGAGTACGCCTTCAATGAAAGCGCCATTGCGTTCAGCGTAGGGCCGGGAAGCA
AGATAGAAGGATCCCGTCTGTTTCAGATCGGTTCCGTCAGTGAGTACCCGGGCGCCGCCC
TGCAGCAGCGCGGCGGAGTAGTACGGATCCCAGATGGCCCATGCGTCGACATTGCCCTGC
TGGAAGGCGGCGCGCGCATCGGCGGGAGCAAGGTAAACCGGCTGAATATCGCTAAATTTC
AGACCTGCGAGCTGCAGGGCGCGCAGCAGCAGATTGTGGGAGCTGGAGCCTTTCTGGAAA
GCGACCTTTTTCCCTTTTAACTCAGCAACGTTATGAATCGGGCTGCCCTGCGCCACCAGG
ATCACCTCCGCCTTGGGCTTGGGCGGCTCCGCGCCGATATAGACCAAATCGGCGCCTGCC
GCCTGGGCAAAGATAGGCGGAATATCGCCGGTACTGCCGATATCAATGCTGCCGACGTTC
AGCGCCTCCAGCATCTGCGGACCAGCCGGGAACTCAATCCACGAGATATGGGTTTGCGGA
TAGCGCTGCTCCAGCAGCTGATGGCTCTTCGCCAGCACCATGCTGACACTGCCTTTTTGG
TAGCCGATGCGCAGAGCGTCAGGCGCCGCCGGGGCGGCGTGACCCAGCGAAGAGAATAGC
AGCAGTCCGCCCAGAGTCAGGGCGCGGAGAGGATTAAGCATGCTCCACCCCACGCAGAGA
TGTTAACGACGGCGCACGGCTGCTGGGGCGATGCAGCGCCTGCCAGAAGGTCTCCAGGGC
GTCATCAAGGCGCCGCTGCAGATTCGCGGTAAACTGCGGCTTATGCTGGTAATCGGTCAC
CTGGCTGTCATCAGCGAAGACGCCATGGAGGATCTCCTGGGCCTTGAGGGCATTCAGCAC
TGGCTTCAGCGCGTAGTCCACCGCCAGCATGTGAGCGATGGTGCCGCCGGTGGCCAGCGG
CAGCACAATTTTGCCCTCCAGCGCTCGCTCAGGCAGCAGGTCGAGCAGCGTTTTCAGCGC
GCCGGAGAACGAGGCTTTATACACCGGCGTGGCGATGATCAGGCCATCAGCCCCGGCCAG
CTGTTCATTGAGCGTCTGCAGCGCCGGGTTGTCAAAACGAGCGTACAGGAGGTCTTCCGG
GGCAAAGTTCTGCAGATGCCAGTGGCAGACTTCGATATCGGCGGCGGTGAGCGTCTCTCT
GGCGTATTCCAGCAAGGCGCTGGAACGGGAAGGGTAACGCGGGCTGCCCGCAAGCGTAAT
GACGCGCATCTCTCTCTCCTTATAACTAAATGTTTGCATTTATCTATAATTGATAACATT
TATAGTGAGTGTGACAGAGGGCCATTATTTCCCTAAATGATTTATCCGCGGTTAGATAGC
CGAAAAGCGCATAATGGCGCGCGGGGTAGGTAATCGTTTGCGCTGATGGGGGATTTTTTG
TCGCAGGTCAATTCCCTTTCCGCAACAGATCGCACATAATACGCCCCCGGTTTGCACACC
GGGAATCCAGGAGAGTTCATGTACTACCCCTTCGTTCGTAAAGCCCTTTTTCAGCTCGAT
CCTGAGCGCGCTCATGAAGTTACCTTTCAACAATTACGCCGTGTCACCGGGACGCCGCTG
GAAATGCTGGTTCGCCAGAAGGTACCGGCCAGGCCTGTCACCTGCATGGGGCTAACCTTT
AAAAACCCGCTGGGTCTGGCGGCCGGGCTGGATAAAAATGGGGAATGCATTGACGCGCTG
GGCGCGATGGGGTTTGGTTCGATTGAGATCGGCACCGTGACGCCGCGTCCGCAGCCGGGC
AACGATAAGCCAAGGATCTTCCGTCTGGTTGATGCCGAGGGATTGATCAACCGCATGGGC
TTTAATAACCATGGCGTCGATAACCTGGTTGAGAATGTGAAAAAGGCGCATTTTGACGGC
GTGCTGGGTATCAATATCGGCAAAAATAAAGATACGCCGGTTGAGCACGGGAAAGATGAT
TACCTGATTTGTATGGAAAAAGTCTATCCGTACGCCGGGTATATCGCCATTAATATCTCC
TCGCCGAATACCCCAGGGCTGCGCACGCTGCAATACGGCGAAGCGCTGGATGATTTACTC
TCCGGTATTAAAAATAAGCAGCTCGAGCTGCAGCAGAAGCATCAAAAATATGTCCCGGTC
GCCGTAAAGATCGCGCCGGATCTTTTGCCTGAGGAATTGATCCAGGTTGCCGATAGCCTC
GTGCGTCATAATATTGATGGCGTGATTGCAACCAATACCACCCTCGATCGTTCCCTGGTT
CAGGGAATGAAACATTGCGATGAGACCGGCGGGCTTAGCGGTCGTCCATTACAATTAAAA
AGCACTGAAATTATCCGTATGCTCTCCGCTGAGCTGAATGGCCGTTTGCCTATCATCGGC
GTGGGCGGCATTGATTCGGTGATTGCCGCACGGGAAAAGATTGCCGCCGGGGCATCGCTG
GTGCAGATCTATTCTGGATTTATTTTTAAAGGTCCGCCGCTGATTAAAGAAATTGTTACC
CACATCTAATCTTTTCCTCCTCTGAATCCCACCCAGGGCTTTATTTCCGGCCCTGGTTGT
TTTATATTCCCTCACTGTTGCTTATTTAAACATTTTAGACTTTTCTTAATTTTAGAAAAT
ATTCTGCGGTAAGTCGCAACAGCTTTGCAGAGGCGTATGAAAGGGGACAGGGGGAAAAAT
GCGGATTAAACCTGACGATAACTGGCGTTGGTATTACGATGAAGAGCACGACCGCATGAT
GCTCGATCTGGCCAATGGCATGTTATTTCGCTCGCGCTTCGCCCGGCGCATGCTGACTCC
GGATGCCTTTGCCCCTTCTGGATTTTGCGTTGATGACGCCGCGCTCTATTTCTCTTTTGA
AGAAAAATGTCGCGATCTCGAGCTATCGAAAGAGCAGCGGGCGGAATTAGTCCTTAACGC
GCTCACCGCCATCCGTTTTCTCAAACCGCAGATGCCGAAAAGCTGGCACTTTATCGCCCA
TACCCATCACTGGCAGCCGAGCGGCGGCGACGCCGCCTGCGTTTGGCTGAGCGATACCGG
CGAGCAGGTGAATTTACTGGTGGTGGAGCCGGGCGATAACGCCGCGCTCTGTCTGTTGGC
TCAGCCGGGTCTCACCCTTGCCGGCCGCGTCATGCAGCTGGGCGATGTCATTAAAATCAT
GAATGACAGACTGCAGCCGGCGCAGAGCGCGGTCAGCTACAGTCTGGGGCAGGCGGTTTA
AGGCGCCAGGCGTAGCGCTGTTTTCGGTACACAGCTGCAGGCGAGAATTGTGCCATCTCC
GGCAACCGCGTTTTTCTTTAACGGACTCACTTCTCCCTCTTCCAGCCGGATGCGGCAGCT
GCCGCAGATCCCCGCCCGACACGAATAGGGTACGCGAATGCCCTGTTGTTCCAGTTGCTC
CAGCAGCACCTGCTGGTTATTGCCGGTAAACTGTTGACCCTGCCATTCGATGGCAACCGT
AGCCTGCTGCTGCGCCTCGGGAGCCGGGGTATCGTCGCTTTCACCTGCCCCGTAGGCTTT
CGCCGGGCCGCGGGTAAGGATTTCCACTTCATCTCCCACCCGGATCACCCCGCTGTTGCG
GGCAATCAGGTTCTGGCCAAAATCGACATCGCCATTGTCCAGCGCGGTACGAAAACGCTT
TAAGGTTTCCAGCGGCTCCCCGGCGGGATGCTTCTGACCGCGCTCCGGGCTGACGGTGGT
AAAAATGCAGCGGCTGCACGGCTTAGCGACATCAAACACCACCTCGCCGATGCGGATCAC
TTTCCAGCTATCTTCATCCCAGGCCGCCGCGCCGGTGACCACAAGGTTAGGGCGAAACTG
TTCTATGCTTACGCTGGCCGGGCAGCGCTGTTGCAGATCGCGCAGGGAGGCCTCGTTAGC
CAGCAGGTAAGGGTAGCCGTCGGCGAAGGAGAGCGGCACCGCATCATGGCGCTTTACCCG
GCGGGTTAGCTGCGGCCCCAGCCAGCGCAGCTGGACATCGCGCTTGAAAAAGCCGCTGAG
CCACTGGTTAACGGCGGCGGGCGCGATGAGGGCGGTAAAATGGTTGCCCCAGACTTCGGT
CGGCTCGGCCTGCGTGGCGAAATCGCTAAAACGCACCACGGCGCTGCTGCCGTCCGGTGC
GGTCAGGTGAAGGCCATCATGCAGCGGCGCCGGAATAAATTTCACCATTTGCGGAAACTG
GCGAGCGGTAATAAAGGTCCCGTCGGTTTCGGTGACCATAAACAGGCGATCGAAGGCCAG
GCCGCTGATATCAGCAAAGGCGTGGGTCAGGCCTATGCCGCGCATGGATTTAACAGGATG
AATAAAAAGTCGCGATAGCGTTACCATACGCTGCCTCCGGGTTCCAAAAATAAGCCTATA
ACTTTATGACATAGGGCACATATTGGCTATAATGCGCACCAATTTTCTTTAAGTAAAAGT
GACGATATGAATTCTCTGTTTGCCAGTACGGCTCGTGGGCTGGAAGAGCTGTTAAAAACT
GAACTGGAAGGGCTTGGCGCGACGGACTGCCAGGTAGTCCAGGGCGGGGTCCATTTTCAG
GGGGATACGCGCCTGCTGTATCAAAGCCTGATGTGGAGCCGGCTGGCTTCGCGCATCATG
CTGCCGCTGGGCGAATGTCGCGTATACAGCGATCTGGATCTGTACCTCGGCGTACAGGCC
ATTCCGTGGACGGAGATGTTCAACCCTGGCGCCACCTTCGCGGTGCATTTTAGCGGCCTC
AATGACGAGATCCGTAACAGCCAGTACGGCGCGCTGAAGGTTAAAGACGCCATTGTCGAC
AGCTTCACCCGTAAGAATCTGCCGCGCCCGAACGTCGATCGTGAGTCGCCCGATCTGCGG
ATCAACGTCTGGCTGAACAAAGAGACGGCGCACATCTCGCTGGATCTGAGCGGCGAAGGC
CTGCACCTGCGCGGCTATCGCGATGGTACCGGAATGGCGCCGATCAAAGAAAATCTCGCG
GCGGCGATCGTCATGCGCTCTGGCTGGGTACCGGGTACGCCGCTGCTCGATCCGATGTGC
GGCTCCGGTACCCTGCTGATTGAAGCGGCGATGCTGGCGACCGACCGCGCGCCGGGCCTG
CACCGCGGCCACTGGGGCTTTGGCGGCTGGGCGCAGCACGATGACGGCATCTGGAAAGAG
GTGAAGGCGGAAGCGCAAACCCGCGCTCGTCAGGGATTGGCAGCGTATGAGTCACGCTTC
TACGGCTCAGACGTCGACGCGCGCGTAATCGAGCGCGCGCGCCGCAACGCCCGCCGCGCC
GGCATTGGCGAGCTGATCGATTTTGACGTGAAAGACGTCGCCCAACTGAACAACCCGCTG
CCGAAAGGCCCGTACGGGACGGTGATCAGTAACCCGCCGTACGGCGAACGTCTGGAAAGC
GAGCCAGCGCTGATCGCTCTGCACAGCCTGCTTGGCCGGATAATGAAAAGTCAGTTCGGC
GGCTGGAACCTGTCGGTATTCAGCGCTTCGCCGGAGCTGCTGAGTTGCCTGCAGCTGCGT
GCCGACAAGCAGTTTAAAGCCAAGAACGGCCCGCTGGACTGCGTGCAGAAGAATTATCAC
CTGGCGGAGAGCGAAGGCGGCAAGCCGGCGATGCTGGCGGAGGATTTTGCTAACCGTCTG
CGTAAGAACTTGAAGAAGTTTGAAAAATGGGCCCGCCAGGAAGGAATCGAATGCTATCGC
CTGTACGATGCTGATCTACCGGAATACAACGTGGCCATTGACCGCTATGCCGACTGGGTG
GTGGTCCAGGAGTATGCCCCGCCGAAAACCGTCGACGCGCATAAGGCGCGCCAGCGTCTG
TTCGACATCATCGCTGCGACTATCGCCGTACTGGACATGGCGCCTAACAAGCTGGTGCTG
AAAACCCGTGAACGGCAGAAGGGGAAAAACCAGTATCAGAAGATGGCGGAGAAGGGCGAC
TTTATTGAGGTACAGGAGTATAACGCGCGCCTGTGGGTCAACCTCACCGACTACCTGGAT
ACCGGTCTGTTCCTCGACCACCGTATCGCCCGTCGCATGCTCGGCCAGATGAGTAAAGGT
AAGGACTTCCTGAACCTGTTCTCCTATACCGGCAGCGCCAGCGTCCACGCAGGCCTCGGC
GGTGCGCGATCCACCACCACGGTGGATATGTCACGCACCTACCTGGAGTGGGCGGAACGC
AACCTGCGTCTCAATGGCCTGACCGGCCGCGCGCATCGCCTGATGCAGGCGGACGTGCTG
GGTTGGCTGCGGGAGAGCACCGAGCAGTTCGATCTGATCTTTATCGATCCGCCGACCTTT
TCCAACTCCAAACGAATGGAAGATGCGTTTGACGTCCAGCGCGATCACATTCGCCTGATG
ACCGATCTAAAACGTCTGCTGCGTAAAGGCGGCACCATTATGTTCTCGAATAACAAACGC
GGTTTCCGTATGGATCATGACGGGCTGGCGGCGCTTGGCCTGAAGGCGCAAGAGATTTCG
CAAAAAACGCTGTCGCAGGATTTTGCCCGCAACCGTCAGATCCACAACTGCTGGCTGATT
ACCGCAGCCTGAAAGGAATAAATAATGTCACTGATTAGTATGCACGGCGCCTGGCTTTCC
TTCAGCGATGCGCCGCTGCTGGATAATGCCGAGCTGCATATTGAAGATAACGAACGCGTC
TGCCTCGTCGGACGCAACGGCGCCGGTAAATCTACCCTGATGAAGATCCTCAACCGCGAG
CAGGGGCTGGATGACGGACGCATCATTTATGAACAGGACCTGATCGTGGCGCGTCTGCAG
CAGGATCCGCCGCGGAACGTTGCTGGTACGGTGTACGATTTTGTCGCCGAAGGGATCGCC
GAGCAGGCGGCTTATCTGAAAGCCTACCATGACGTGTCGCATCAGGTGATGACCGATCCG
AGCGACAAAAATTTAAATGAACTGGCGCGCCTGCAGGAGCAGCTCGATAACCTGGGACTA
TGGCAGCTGGACAGCCGCATTAACGAAGTGATTGAGCAGCTGGGCCTTGACGCCAATGCG
CAGCTGGCGTCGCTGTCCGGTGGCTGGCTACGTAAAGCGGCGCTGGGCCGCGCCCTGGTC
AGTGGGCCGCGCGTGCTGCTGCTGGATGAGCCCACTAACCACCTCGATATCGAAACCATC
GACTGGCTGGAAGGTTTCCTGAAAACCTTTAAAGGCACGATTATCTTTATTTCGCATGAC
CGTTCCTTTATCCGCAATATGGCGACGCGCATTGTCGACCTCGATCGTGGCAAGCTGGTG
ACCTATCCGGGAAATTACGATCAGTATCTCCTCGATAAAGAAGAAGCCCTGCGGGTCGAA
GAACTGCAGAATGCGGAATTTGACCGCAAGCTGGCCCAGGAAGAGGTGTGGATCCGTCAG
GGTATCAAAGCGCGCCGGACCCGTAACGAAGGCCGAGTCCGCGCGCTGAAGGCGATGCGC
CGCGAGCGCGGTGAGCGTCGGGAAGTGATGGGCAGCGCGAAGATGCAGGTTGAGGAGGCT
TCCCGTTCCGGCAAAATCGTCTTTGAGATGGAAAACGTCAACTATCAGGTTGACGGCAAA
GTGCTGGTGAAGGATTTCTCCGCACAGATCCAGCGCGGCGACAAGATCGCCCTGATCGGC
CCCAACGGCTGCGGGAAAACCACGTTGCTGAAGCTGATGCTCGGCCAGCTGCAGGCCGAC
AGCGGGCGGATCCATGTTGGCACCAAGCTGGAGGTCGCCTACTTCGACCAGCACCGCGCG
GAGTTGGATCCGGATAAAACGGTGATGGACAACCTGGCGGAAGGCAAACAGGAGGTAATG
GTTAACGGTAAGCCACGTCATGTGCTGGGTTATCTACAGGACTTCCTGTTCCATCCGAAA
CGAGCGATGACCCCGGTACGTGCGCTTTCCGGAGGGGAACGTAACCGCCTGCTGTTGGCC
CGGCTGTTCCTGAAACCCAGCAATCTGCTGATCCTTGATGAACCGACTAACGACCTCGAT
GTTGAAACGCTGGAGCTGCTGGAAGAGCTGATCGATGGCTATCAGGGGACCGTGATGCTG
GTGAGCCACGATCGTCAGTTTGTCGACAATACCGTGACCGAGTGCTGGATCTTCGAAGGC
GGCGGTCGTATTGGCCAGTACGTCGGCGGCTATCACGACGCCCGCGGTCAGCAGGCCCAG
TCTTTGGCGCAAAAGCAGACGGTCGTTAAAAAAACGACGGAAGTCGCTCAGCCAAAAGCA
GAAACTGTCAAACGCGGCGGGAACAAACTAAGCTATAACCTGCAGCGCGAGCTGGAACAA
CTGCCGCAGAAGCTGGAGGCTCTCGAGGCCGAACTGCAGACGCTGCAGGATCAGGTTGCC
GATCCCGATTTCTTCGGGCAACCGCACGATCGCACGCAGCAGGTGCTGGCGCAGCTGGCC
GAAGCGGAGCAGGCGCTGGAAGCGGCCTTTGAACGCTGGGAATATCTCGAAGGATTAAAG
AACGGCGCCTGAGCCGAGGAGTTGTCATGTGCGATCATCATCATGCTGCGCGACATATTC
TATGTCCCCAATGTGATTTGCTGGTGGCTTTGCCGCAGCTTGAGCATCGCCAGAAAGCCG
CCTGCCCGCGCTGCGGTACAACGTTAACCACCACGTGGGACGCGCCTCGCCAGCGTCCCA
CGGCGTATGCGCTGGTCGCGCTGTTTATGCTGCTGCTGGCCAACCTGTTCCCTTTTATCT
ATATGAAAGTGGGCGGCATCAGTAGCGAAATAGAGCTGCTGGAAATTCCCAACGTACTGT
TTACCGAGGATTACGCCAGTCTCGGGACTTTCTTTTTACTCTTTGTTCAATTAGTGCCGG
CGTTTTGCCTGGTCACCATTTTGCTGCTGGTTAATCGGGTCAGAATGCCTGCCGGCCTGA
AGACGTTCCTTGCGCGAATTCTCTTTCAACTGAAAACCTGGGGCATGGCGGAGATCTTTC
TTGCCGGCGTACTGGTGAGCTTCGTCAAGCTGATGGCCTACGGTGATATCGGCATCGGTC
TGAGCTTTGTTCCCTGGTGTATGTTTTGCCTGCTGCAGTTACGTACTTTTCAGTGCGTCG
ACCGCCGCTGGCTATGGGATGATATTGCCCCCATGCCGGCCATTACCCAGCCGCTGAAGG
TCGGGGTGACCGGTATCCGTCAGGGGCTGCGCTCCTGTGCCTGCTGTACGGCGGTGTTGC
CGGTCGATCAGACCGTCTGCCCGCGCTGTAACAGTAAAGGAACGGCGCGGCGCAAAAATA
GCCTGCAGTGGACGCTGGCGCTGCTGGTGACGTCATTTATCCTTTATCTCCCTGCCAACA
TTATGCCGATCATGATCACCGATCTGCTGGGCGATAAAATGCCATCGACCATTATGGCCG
GGGTGATTTTACTGTGGAGCGAAGGTTCTTATCCGGTGGCGCTGGTGATCTTTATCGCCA
GTATTATGGTGCCGACGCTGAAGATGATCGCTATCGCCTGGTTATGCTGGAACGCCAACG
GCAACGGCGCGCGAGATTCGGAGCGCATGCATCTGATCTATGAGGTGGTGGAATTTGTTG
GCCGCTGGTCAATGATTGACGTTTTTGTCATCGCCGTGCTCTCTGCGCTGGTCCGCATGG
GAGGGTTAATGAATATCTATCCAGCCATCGGCGCGGTCATGTTTGCGCTGGTGGTGGTGA
TGACCATGTTTTCAGCCATGACATTTGATCCCCGTTTACTGTGGGATCGTGAGCCAGATT
CAAGCCATGAGGAAATACAACAACATGGAAAATAAGAGCGGAGAAGCGAAAGTGCAGAAG
GTGAAGAACTGGTCACCGGTGTGGATCTTCCCTATCGTCACTGCGCTGATCGGGGCATGG
ATCCTGTTTTATCATTACAGCCATCAGGGGCCTGAGGTCACGCTGATCACCACCAATGCG
GAAGGGATTGAAGGGGGAAAAACCCGGATCAAGAGCCGCAGCGTAGACGTTGGGGTGGTG
GAGAGCGCGACGCTGACCGACGATCTCACCCACGTGGAAATCAAAGCCCGCCTCAATTCC
GGGATGCAGAAGCTGCTGCACAACGATTCCGTCTTCTGGGTGGTAAAACCGCAGGTTGGC
CGCGAGGGGATCAGCGGTCTTGGGACATTGTTGTCCGGGGCCTATATTGAACTGCAGCCG
GGAACAAAAGGTTCGGTGCCAGCGCAGTATCCGCTACTGGATTCTCCGCCGCTGGCCTCG
CCGGATGCCAAGGGGATCCGTATTCTGCTGGAAAGCAGCAAGGCGGGCCAGCTGTCGCCG
GGCGATCCGGTGTTGTTCCGCGGCTATCGCGTGGGGTCAGTGGAAACCAGCACCTTCGAC
ACGCAGAAACGTCGTATAACTTACCAGCTGTTCATCAATGCGCCGAACGATCGCCTGGTG
ACCACCAACGTTCGTTTCTGGAAAGACAGCGGGATCGCTGTAGATTTGACCTCGGCGGGG
ATGCGCGTCGAGATGGGCTCGCTGTCGACGCTGTTTGGCGGCGGGGTGAGCTTCGATATT
CCTGAAGGACTGGACCTCGGCGAGCCGGTGGCGAATAAAACGGAATACCATCTGTTTGAC
GATCAGAAGAGCATCCAGGATTCAGTCTTTACCGAGCATATCGATTACGTCATGTTCTTC
AAAGACTCGGTTCGCGGCCTGCAGCCGGGCGCGCCAGTGGAGTTCCGCGGTATCCGTCTG
GGCACCGTCGGCAAAGTGCCGTTCTTTATTCCGGGGCTGAAGCAGCGTTTGAACGATGAC
TATCGTATTCCAGTGGAAGTGCGGGTTGAACCGCAACGGCTGATTAATCAGCTTGGCGGC
GATCCGAATATTCGCGCCCACATTGACGATCTGATCAACCGCGGACTGCGCGGCTCGCTG
AAAACCGGTAACCTGGTGACCGGCGCGCTGTATATCGATCTCGACTTCTATCCGAAGGCT
CCCCCGCGCGGGAAAATACAGGAGTTTAACGGCTATCCGATTATCCCGACCATCAGCGGT
GGACTGGCACAGATCCAGCAGCGTCTGATGGATGCGCTGGATAAGATTAATAACCTGCCG
ATTAATCCGCTGCTGGAGCAGGCGACCAGTACTCTGGCGCAGAGCGAGAAGACGATGCAG
CACGTGCAGACCACGCTGGATAATCTGAATAAGATCACCTCCAGCCAGTCAATGCAGCAG
CTGCCCGCCGATATGCAGACGACGCTGCGTGAGCTGAACCGTAGCATGCAGGGCTTCCAG
CCTGGCTCTGCGGCCTACAATAAGATGGTGGCCGATATGCAGCGTCTGGATCAGGTGCTG
CGTGAGCTGCAGCCGGTTCTGAAAACGCTAAATGATAAGAGCAATGCGCTGGTATTTGAG
GCGAAGGATAAAAAAGATCCACAGCCGAAGGGAGCGAAACAATGAAAAAATGGTTACTGG
CGGCAGCCGTATGCGTACTGACGGCGTGCAGTAGCGGCGGGGAAAGCAAGACATACTATC
AGCTACCGGTTGTGCAGGGCGGCGCGCAGAGCGCCGCCAGTCAGGGGGCACGTCTGCTGT
GGGTAGAGCAGGTCAGCATCCCGGATTATCTGGCGGGTAACGGGGTGGTCTATCAGACCA
CCGACGTGCAGTATGTGATCGCCAATAATAATCTGTGGGCCAGTCCGCTGGATCAGCAGC
TGCGCACTACGCTGGTGGCAAATCTCAGCCAGCAGTTGCCCGGCTGGGTAGTGTCGTCCC
AGCCGCTGGGGAGCGAGCAGGATACCCTCAACGTTGCGGTCAATGGCTTTCATGGTCGCT
ATGACGGGCGGGTTATCGTTAGCGGTGAGTGGCTGCTGAAGCATCAGGGACAGCTGATTA
AGCGCCCGTTTAACATCGTCCTCAGGCAGGAACAGGATGGTTATGACGCGATGGTCAAGA
CCCTGGCGCAGGCGTGGAGCCAGGAGGCGGCTGCCATTGCCAGCGAGCTTAATCGTCTGC
CATAAGTAAAATTCATCATAATGATCTGCCGCGCGGTTCACCTGGGCCGCGCGGCATTTT
TTTTGCCAGGTCAGTTCGTTACCGGCGGCTGCGCCGAGCGAACAAAAAATGAACTCTTAT
ATAGGTCACAAATATGACACTGGCGTGAATTTTGCGCATTGACGTTGCCTTCTTTTCGCG
GTATTCGTAACCCGTGGCTGCACAATTTGCGACCACTGTTTTCTTTTCCACCAGATCAAA
GAATGAGGGAAACGAGGCATGAAGAGACAAAAACGAGATCGCCTGGAACGGGCACACCAA
CGCGGATATCAGGCGGGTATCGCGGGAAGATCGAAAGAAATGTGTCCATACCAGAGCCTG
AATCAACGCTCATGGTGGCTGGGAGGCTGGCGAGAAGCCATGGAGGACAGGGTACTAACG
GCCTGACACTGTCTCTTTAAAAAAGAAGCCTCCGCATAGCGGGGGCTTCGCCTTTTAATC
GCTACTGAATGTTATCAGAAAGCGGAAGTATCCTGGAACAGACCCACTTTCAGATCGTTC
GCGGTGTAGATCAGACGATCGTCAACCAGCACTTCACCATCCGCAAGTCCCATAATCAGA
CGACGGTTAACAATGCGCTTGAAGTGGATGCGGTAGGTGACTTTTTTCGCGGTCGGCAGA
ACCTGACCGGTGAATTTCACTTCGCCAACGCCCAGCGCGCGGCCTTTGCCTTCGCCGCCC
AGCCAGCCAAGATAGAACCCGACCAGCTGCCACATAGCATCCAGGCCCAGGCAGCCCGGC
ATCACCGGATCGCCGATAAAGTGGCAACCGAAGAACCACAGGTCAGGATTGATGTCGAGT
TCTGCCTCAACATAACCTTTATCGTAGTTACCACCGGTTTCGGTCATTTTGATGACGCGG
TCCATCATCAGCATGTTTGGTGCCGGTAACTGCGGGCCTTTCGCGCCGAACAGTTCACCA
CGACCAGAGGCAAGAAGATCTTCTTTTGTATAGGATTCGCGTTTATCTACCATGTTTTCA
GTAAGCCTTATTTTAAGTTCGGGACGCAGGATAGCTAACACGTGTAAGCTGAACAAGTCC
GATCAGTTAGAACTTGTCCCACCTAACCAGCGTAGCGGCCACGGAAAACGATGGCGAGTC
TCTTGCTGGGTCGCCTGCGCTATCCGCTCCTGAATGGTTTGTCGCAGCGTCTGTCCTTCA
CCGTCCCACATCATCTGTGTCAACATCGGCAGCGCTTCGGTAATATCGTCAATGGCCCAG
ATAGCAAACTGGTTGTCGGCAACGGCCTGACGTAGCTCGTGGCTCAGGCTGAGATGACGA
ACGTTGGCGGCAGGGATAATCACTCCCTGTTTGCCGGTTAAACCGCGCTGCTGACAGATA
GTGAAGAAGCCTTCAATTTTCTCGTTCAGGCCGCCGACCGGCTGCACGCGACCAAACTGG
TCGACGGAGCCGGTGATCGCGATGCTCTGATTTATCGGTACATTGGCCAGGGCGCTGATT
AAGGCGCAGAGTTCCGCCATGGAGGCACTGTCGCCATCCACTTCACTGTAGGACTGCTCA
AAGGTCAGCGAAGCAGTGAAGGGAAGCTGCTGCTCCAGCTCCAGCTCGGACATCAGAAAA
GCCTGCATGATCATCATGCCTTTCGCATGAATGTTACCGCCCAGCTCGGCTTTACGTTCG
ACGTCGATAAATTCGCCATCGCCAATGTGCACGACGCAGCTGATGCGTGAAGGTTCACCG
AACGCGCGTGGATGACCGGGGAATTCGATCACCGACAGGGCGTTGATCTGCCCGACGCAT
TCGCCTTCGGTTTCAATCAGGATCTGTTCCTGCAGGATTTCATCCTGCATACGCTCCGCC
AGGTAGCCTTCACGCCATACCCGGCGCGCCAGCATGGTCTGCATCGCTTCGCCGGTAATC
TCCTCGCCTTCGCAGAAGGCGGCGGCCTCCCGCAGCTGGCGGGTTATCCATAGCGGACTG
AGCGGCAGGGTCTCCTGATCGCCGGTATAGCGCGTTCCTTCATCGATCAGCAGAGGCCAG
GCATCGGCTGCCGGGCCCGGCAGCGCCAGCTGCTGCGCATTCTGCCATACCCACTGGCAC
CAGGCCTTTAGCGTGTCGGCGTCAGCAAACTGCAGAGTGTCTTCATACTCGCTATAGATC
GCCTGCGCAGCCAGCTCCGGCTCCATTTCCTGGAAATCGGCCAGCGATTCGCGTTCGCCC
ACCAGGATGATTTTCAGACTCAGCGGCATGGAGGGAATGCTGACCGGCAGCGGACGCGAT
TCATCCATAGAAAGCCAGTCAAAGCGCTGACGAGTCACCATATTTTTCAGACGCACCCAC
AGCAGCGGTTGCGCCAGCAGTGTACGTAGCGAAAGCACAAGCACGCCGCCGTTGGCCTGA
TGGACCAGCCCAGGCTGGAGGGTGATTGCACCGTTAAACTGGCGTACGCAGCCAAACAGC
TGTTCCGCTTCTACCCAATCGGCCATCACGACCGGGGCAGTGCTGGCGAAATTATCCTCA
GCGCCCTGCGCCGGTGCGAGCGTCACCTGAGCGTCGGTTACCTCATAGCGGACGCCGTAA
AGCGGTGCGGCAGGCTCGTGCAGAGTCCGGGTTTCAGCCGCCAGCCATTGCAGATATTCC
GGCTCTTCAGGGGCTTTCACTAGCATGAAGGAGGAGACTGCCGGCGTGTACAGCAGCTGC
TCAAGCCCATAGAACAAACGCGGCTGCAGATCGCCCGAGAGGGAGGGGGCCGGATGGGAA
AGTTCAGCTTGAGCAAACAGCGCCTGGTAAGCTTCCAGATCAGGCGCAAGGTCGGTTCGG
GTCAGTTTCGTAATGGTCAAAGTCGCTGTTTTTTAGTTAGATGTAAAGCGCGCAATTATA
CCTGATGCCGCGACCGAGCACACGGAGGATTATGGTTACCCTGATGATTACCCGGTCGCA
GACTTCACGAATAATGATTTATATTCAGCACATCAGAAAAAAACTGATATCCTGAAATGA
GTTACACGGTCACATTGAGATCGCAATGAAATATCAACAACTGGAAAATCTTGAAAGCGG
CTGGAAATGGAAATATCTGGTAAAGAAGCACCGGGAAGGTGAGCTGATTACCCGCTACAT
TGAGGCCAGCGCTGCGCAAGCTGCGGTAGATGACTTGCTGACGCTCGAGAATGAACCTGT
GCTGGTGCATGCCTGGATTGAGCAGCATATGAATCCGGCGCTGATGAACCGCATGAAGCA
GACTATCCGCGCGCGACGGAAACGCCATTTTAACGCTGAGCATCAGCATACGCGTAAGAA
GTCTATCGACCTTGAGTTTGTCGTTTGGCAGCGTCTTGCTGGCCTGGCGCAGCGGCGGGG
CAAAACCTTGTCTGAAACCATCGTCCAGCTGATTGAAGATGCCGAGCACAAAGAGAAATA
TGCCAGCAAAATGTCGAGCCTGAAGCACGATCTGCAGGTACTGTTAGGGAAAGAATAGCC
AGGTAGGATCGTCGACCCGCCTGCTGGTGGTTGCCCTGGCCGGGGGCTGCTTCACAGCTC
TCAGCCGCTGAAGTGGGCGAGAGGGCATAAAAAAAACCCGCCGAAGCGGGTTTTTTTATC
GGTTATAACTTAAGCCGCCGGCTGAGTTACAACTTCTTTGTAGCCTTTAACTTCGATCTC
TACACGACGATCCGGAGCCAGGCAATCGATCAGGGCAGCGCGAGCTTTCACGTTGTCACA
GGTGTTGCCAGTAACCGGGTTGGATTCACCCATGCCGCGAGCGGAGATTTTGCCAGCCGG
GATGCCTTTAGCAACCAGGTAGTCAACAACGGACTGAGCACGTTTCTCAGACAGCTGCTG
GTTGTAAGCTTCGGAACCGATGCGGTCGGTGTAGCCCAGAACAACAGCGGAACCGTCTTT
CGGATCCATGTTGCTCAGCTGAGTGTACAGCTGATCCAGAGCCTGCTGACCTTCCGGTTT
CAGGGTAGCTTTGTTGAAGTTGAACAGAACGTCAGACTTCAGGGTGAAGTGCTTGGTAGC
CACTTCCGGAGCCGGAGCCGGAGCCGGAGCAACAACCGGTGCAGCATCTTCCTGACCGAA
GCGGTAGGAAACGCCCAGGCTCAGCATGCCGTTATCAGGACGGGTACCCACAGTGCCCGC
GTCGCCGATGTTGTTAACCCACTGGTATTCCAGACGGGTAGCGATGTCACGAGTAACAGC
CCACTCTACGCCGCCAGCAAATACTGGGGAAACGCCAGTGTCGTGTTCGCTACGGGAAAC
GCCGGTAGAAGCGTAGTTGCCTTTGGAGTCAGCGCGCCAAACCATGCCGCCCAGACGGGT
GTAGATGTCCAGATCGTCAGTGATCGGGTAACCCAGTTTAGCGGTCAGCTGAACGCCCTG
AGCTTTGAAAGCACCGTTGTCAACGCTGCCTTTATATGCCATACGGCCCAGCCAGTCATA
ACCCATTTCGAAACCGAGGTACGGGTTAACCTGGTAACCACCGAACGCACCAGCACCAAG
CTGATCGTTACGGGTCGGACCGTTGTTGTTCTGGAAACCGTTACCGTAGAAACCGGTGTC
GTGATACTGGGACCAACCCAGTTTACCACCTGCATACCAGGTGTTATCTTTCGGAGCGGC
CTGCGCTACGGTAGCGAAGCCAGCCAGTGCCACTGCAATCGCGATAGCTGTCTTTTTCAT
TTTTTGCGCCTCATTATCATCCAAAATTCGCCATGAAGTTACAAAAGACCTCACGGTTAA
ATCCTTCACCGGGGGCGTGACTTGTTGTTAACTATGCTGATACATGCAGCGTAAGCCGAT
CACCCCTGGCGATGTAAAGTCTACAACTTAGTTCGAAACTTACAAGTGTGAACTCTGTCA
GGCATATGAAAAAAAAGGGTTGTGTACACAATATTTAACAAATATGGTTGATTTTCGTAC
ACGAAAAAAAGACAGAAATCCCCGTGTGGCAGGCATTCCGCGAAAAAGACCATAAAAAAC
GCTGTACCTTTCCCAGCGGTAAAAAAAATTCCAGGAATAATCCTAATTTCACTCAATGAT
ACAAATTTGAGTGAATTTTTAGCCCGCTGAGTTGTCTGCCGAGCGTGCCCTGATTTCGCA
CCGGGCGCATGATGAATCCCATCGCGGACCCTACCTGGGCAGCGTTAACGAGACGTTCAT
GTTCGTCAGCGGTTAACTCCTCCGCCAGCCAGCAGATAACCACACTATAATTACCCGTGC
GCAGGGCACGGATCATTGAGTCTATGGTATGGCAGGGAGAGAGCTGGCTAATTTGCATGA
CCTTGGACAGCGGCAGACCGGCGGACTGAACCCATTCGCGGCTGAGCTTTTGTTGCGGCG
TGAGCCACAGCTGCCAGCGCGACTGTTGACCCAGCTGCTGTAATAAAGGTAGCAGCAATA
ACTGCGTCATCATGGGTTGATCTTCACGATAGACAATTTCACTGATCAGCCCATTGGTGT
TCTGTTCGCCAGAACGATGAGCGTAGTGGCCTGCCGGAGCAGAAGCCTGTGCTGAACGGT
TTGCGTGAGCTGAAGTAAACATAGTCTATCCCGCCTTTAGTTACTGTATGCATATACAGT
ATCTTCGCCAGGGGAAAAGATCAACCGCAATTTGCCATTTTGCTGCCGGGAATTTAATCG
CTTCTCGTGGTTCCTTATCTGTCAAAAGAAGCCCCTGCATTATCCAATCCTTAACGCGCG
CTAATGGTTTCATTTCTCCCTGTCGATTGCTGCAACGCTTGCGATTTTCTGAAAGCGTCT
CGCAAAACCGCATTCTGGTGAAAAAGTCGGCGAAAATCATCTTGCTGCTGCCCGGGAAGT
CCCTTATGTTTTCTCTTAGCGGATCCGTTAACAACTTAAGTTTAATTACATGATTAACAA
AGGAATGATCATGAGAAAACTAGTTTGTCCGCGGCTCCCGCAATTTCAGGCCTGCGTCTC
ACCGCTGGGTCAACTGCATACTCGTCCGCTCTTTGGCGGCTACAGCCTGGCTATTGATGA
TACGGTATTTGCGATGGTGGCCGAGGGGAACATTTATCTGAAGGCCTGCGAGCAGAGCGC
TGCTTATCGGGTGGAACATCGTAATCCTCTGTTAACGCTGCGCCGACACGGCCGCATAGT
GCCGCTGAAGTATTATCAAATTGACGACACTTTATGGCGCGATGAGCAGCAGCTTTTTCG
GCTATCGCTACTGTCGTGGCAGAGTGCGCAGCGCGAAAAGAACTGCCGACGGGCGTCGGG
CCGCCTGAAGGATTTACCCAATATCAGCTTTCATATGGAATTGCAGCTGATTCACGCGGG
CATACCGGACGTTAGGACGTTGCGGGAAGTTGGTGCGCAGGAGGCATGGCTGAGGCTACG
CGTAAATAATGCTTCTTTATCGCTGAGCGTATTGCTGGCGCTGGAGGGGGCGATTGCCGG
GGTACATGCCGCCGCGCTCCCGACGCCACGGCGTCAGGAGCTTCTCGAATGGGCGGCTAC
CCGGTAGCGGAAAAGCCTTGTTATTCGGTTTGGGCGTGGACCCGTTGCTGCAGGCGGCAG
ATTTCAGGCAGCAGCGCCAGCAGCAGGCCAATCTGCTGTAAGACCAAGGGTTCCTTACTG
TCCGCGCGCGGTTCCAGATGATGGATCCGGCTTTGCAGGCTGTTCAAAGCCTGTTGCACC
CGCTGTTCATCCGCGGGGGTATGGTGCAAGGCGTCATCCACATAACAGACTGCATCATCC
AGCAGGGCGAGGATTTCCGGCGTGGACAGTTTTTCCCGATGCGCGCCAAGAGCGGAGATG
TAGCTGGTGAACGTGTGGTTAAGGCATAGCAGACGAAAGGCGGTTTCTCGCTGGGTGGCA
TCCGCGCGTGGTTCAGTCGATAAGTTCGAGACGACGGAGGCCAGCTCAGCATCACGGTTG
TAGGCGTCACGACGCGCGACACGGTAGGCCAGCCGGTTGTCGCGGCCCTGATGATACTGC
TCCAGAATCGCGTCCAGATAGCGGCAGTTCGCGTTCATTGCCCGGTCCAGCACCCGCGGC
AGGTTGCGGAATTTCCAGTCCGGCCAGATGAAGCTGACCGCTGCCCAGGCGATGGCGCAG
CCGATCAGCGTATCAATGATACGCGGCAGCGCGACTTCAAAGCCCTCGCCAAGCAGGTTA
AAGCACAGCAGCACCAGCAGCGTAATAAACATCGTGGCATGGGCGTACTGCACGTTACGG
AAGGCAAAAAACAGCACGCCGGTCAGGACGATCAACAGCAGTTGCCCTTCAACAGAGGGA
ACCAGCAGCAGGACCGGCAGGCCGATCGCCACCCCAACCAGCGTGCCGATAATCCTTAGC
GCCAGGCGATGGCGGGTGGCGTTATAGTTCGGCTGACAGACGAACAGGCTGGTTAGCAGG
ATCCAGTAGCCATGCTGGAGCCCGGTAAACTGGATAAAGGCATAGCCGGCGCAGAGCACC
AACGACATACGTACTGCGTGGCGGAAAAGGGCCGACTCTGGCGACATATTGCGCTGCAGG
CGCAGCCAGATATCGCTCAGACCGCCGAGTCTGTCGTCGGCCAGCAGCGTCTCGGTATTA
CTCCCGGCAGGCGCGGTGGTTTGCACCGATTCAATGGTGGCCAGCTGAGCATCGATAGCG
CGCAGGTTATTCAGTAAATACCCGAGGGCGTTGAGCTGCTCGTCGGATGCGCCGCCGGCG
CGCACGCGCTCAAGTGCCGCATCGAGATGCATGAACGCCCGTTCAAAATGGGCATCATGC
TGATAGGGTTCGCGTAACAGAATCGCCCGCGACAGTTTCTGGCAGGCCTGCGCCTGCATC
GAAAGCATACGCTGGAAACGGAACATCACATCGCTATAGCGAAATTGATCGCGTAGGGTT
TGATACTGAATATGCGATGAGCTGGCGCGTTCATGAATATCCTGGGCCACAAAGTAGTAC
TGCAGGGTGCGGCGGGTTCCGCGCTGGCCCCGATCGCCTCGCAGTCGGGTTAGCAGCGAG
ACCTTGGTTTGGTTAAGCGTAGCTACCAGCTGGCCATTAGCGAGCGCCAGATCGTACAGC
GGCGCCTGGCTCTCATCCTCAAGGTCAGGATCAAACAGCCGGGATTTGAGCTCAAGATAG
CGGGCCAGCTGCTCATAGCTACGCGCCAGGTTGTCCTGCAATGGACGAATCGGAAAGATC
AGGTGCCCGGACAGCGTCAGCAGGTTGTACCACACTGCCCCCGCCAGCAGGAACAACGGC
TGCAGATACCAATGATCGTACAGCGTGACGCCGAGCATGGTGTAGATGGCGATAAGCAGG
GCGCCGAAGGCAATGGTCGCATAGCGCTGACCGAGGCCGCCAAGCAAAATAAAGCCGATG
GTAGACACGGTCAAACCAAGGGCAAACAGCGGCGGCCACGGAAACAGCAGCTCCACGGAG
GCGGAGGCGATAAAAAAGCAAACCAGAGTAATGGCAAGATTACGCAGACGGCCGGCCAGA
CGGTCGTCAAGGTCGGTCAGAGCCGCAGCCACGACGCCGAGGGTGAGGGGGATGGTCAGT
TTGACTTCGCCGATCCACCAGGGAAACAGCGTTGTGCCGCAGAGCGCGATAAAAATTCGT
ACGTTATAAAGCCAGGCGCTGTTCCAGGTGTAGCGGCGTAGCAGGGGGCTAATCATGTCC
GTGTTCCGTTCGGTTACTGAAAGCGACGACGCGCATTGGCTTCACGCGCAGCACGCGCGG
TTTCCACAGAAACGACCCGGCGACCCACCGGCCAGAGGGCGATGGCGGCGATTTTGAAAT
TCGCGATCCCCACCGGGATGCCTATGATAGTCAGGCACTGAGCTATACCGCTGAAAATGT
GCATCAGGCAGAGCCACCAGCCGAAAAAAATGAACCACAGAATGTTCAGAACGGTACCGC
CGGCGTTCAGTAGACCGTTTTTGCGCCCCGGCTCGAGCTCGTCAACATGAATCGCCTCGT
TACCGTAGGGAAATAACGAAAGGCGAGTGATTTCCCAGCAGGAACGAGTCAGCGGCAGCG
TGACAATCAGAATGATGCTGACCAGGGTGGCGAGTAGCCAGCCTAGAGTGGTGGCGAAAC
CGCCAAGGATAAAGTTCAAAATATTCAGAATGGTACGCATAAAGCCTCGGTTTTGCCCGG
TGGATAATAAGACCTGATGATTGTAACGTTTTTTTGCGCTGGAGCACCTGGTCCGGGGCG
GTTAAACTGAAAAACAATCCACCCTGATTGAAAATCGACATTACATGGAACTTAAAGCGA
CAACATTGGGCAAACGCATGGCTCAGCACCCTTATGATCGGGTGCAGCTACTGAACGCCG
GGGTAAAAGTTTCCGGCGATCGTCATGAGTATCTTATCCCTTTCAATCAGTTATTGTCAG
TGCATTGTAAGCGCGGTCTGGTCTGGGGCGAACTGGAGTTTGTGCTACCGGACGGGAAAG
TCGTGCGTTTGCACGGTACCGAGTGGAGTGAAACGCAGCGCTTTTATCATCATTTACATA
CGCTCTGGCAGCAGTGGAGCACGGAGATGAGCAATATCGCCGCCGGCGTGCTGAAGCAGC
AGCTGGCGACGATCGAGCACACTCGCGCAGAAGGCAAGTGGCTAACCCGTCAGCAGGTGG
CGGATGTTCAGGATAATATACGCCATGCGTTGACTGGTTTGCCGATGCCCACCAGTCGGC
TTGATGCCTTTGATAACTGCCGGGAGCTGTGGCGGGAGTGTCAGCGCTGGTTAGGCGATA
TTGAAGCGACGCGTCTGGCCCATAACCAGGCCTTTACCGAGGCGATGCTGGAGCAATATC
GCGAATTTTTTGATAGCGTTGAGTCGTCCCCGCTCAATGCGTCACAAGCGCGTGCGGTAG
TGAACGGCGAGCGCTCCCTGCTGGTGCTGGCGGGAGCGGGCAGCGGTAAAACCTCGGTAC
TGGTGGCGCGAGCGGGCTGGCTGCTGGCGCGGGGAGAAGCCGCGGCAGATCAAATTTTGC
TGCTGGCATTCGGCCGCCAGGCGGCGCAGGAAATGGATGAGCGGATCCGCGAGCGTCTGG
CATCAGATGATATTACCGCGCGTACTTTCCATTCGCTGGCGTTGCATATTATTCAGCAGG
GCAGCAAAAAAGTGCCCACTATCAGTAAGCTGGAAAGCGATACTGCGGCCCGCCACGCAT
TGCTGCTGAAAAGCTGGCAAAAGCAGTGCCAGGAGAAAAAAGCGCAGGCGAAAGGTTGGC
GCCTGTGGCTGGAAGAAGAGATGGGCTGGCAACTGCCGGAGGGGGACTTCTGGCAGGACA
AAAAGGTGCAGCGGCGGATGGCCAGCCGGCTTGACCGCTGGGTGAGCCTGATGCGCATGC
ACGGCGGCTCCCAGGCGGAGATGATTGCCGGGGCGCCGGAAGCGGTACGCGACCTGTTCA
GTAAACGGGTGAAGCTGATGTCGCCTCTGATGAAAGACTGGAAAGCGGCGCTCAAGGCCG
AGAATGCGGTCGATTTTTCCGGCCTGATCCATCAGGCGGTCAATATTCTCGATAAAGGCC
GCTTCGTCAGCCCATGGAAACACATTCTGGTGGATGAATTTCAAGATATTTCGCCGCAGC
GAGCCTCGCTGTTGGCCGCGTTACGCCGGCAGAATAGCCAAACCACGCTCTTTGCCGTCG
GGGATGACTGGCAGGCGATCTATCGGTTCAGCGGGGCGCAGCTTTCTCTGACCACCGCAT
TCAACCACTACTTTGGCGAAGGGGATTGCTGTGCGCTGGATACCACCTATCGCTTTAACG
GGCGTATCGGCGAAATAGCCAATGGCTTTATCCAGCAAAATCCGCATCAGTTAAGCAAAC
CGCTGAACAGCCTTATGGCAGGTGATAAAAAGGCCGTCACGCTGTTAGCCGACGACAAGC
TGGACGATCTTCTGGATAAGCTGAGCGGTTACGTTAAGCCCGAGCAGCGCATCCTGCTGC
TTGCCCGTTATCACCATCTGAAGCCTGAGGCGCTCAACAAAGCGGCGACGCGCTGGCCGC
ACCTGCAGCTTGATTTTATGACGATTCATGCCAGCAAAGGTCAGCAGGCTGACTTTGTCA
TTGTGTTGGGACTACAGGATGGGGAGGATGCGTTTCCGGCCCCGGCGCGCGAGTCGATTA
TGGAGCAGGCGCTCCTGCCGCAGCCGGAAGATTTTCCGGATGCGGAGGAGCGTAGACTGT
TGTACGTGGCGCTCACCCGCGCTCGTCACCGGGTATGGCTGTTATTTAACAAGGCGCAAC
CTTCGCCGTTTGTCGAGATCCTGCAGGCGCTGGATGTGCCCGTGGCCAGGAAGCCGTAAT
CGCGGCTCGATTATTTCAGGCGCTCGGCAAGATAGCGTGGATAATCCGGGATCAGAATAT
CTAGCGGTTGACCGAAGTGCGGCGACTGGATAATAAAGTCAGCGGTGGAGACGTTAGTGG
CGACCGGAATGTTCCAGACGGTGGCCAGGCGCAGCAACGCTTTGACATCCGGGTCGTGGG
GAACGGCGTTCAGCGGATCCCAGAAGAAGATCAGCACGTCGATTTTGCCTTCTGAAATGA
GGGCACCCACCTGCTGGTCGCCGCCCATCGGACCGCTCAGCATGGCATTAACCTCCAGGC
CGGTAGCCCGGGAGACGAGATTACCGGTAGTGCCGGTAGCATACAAAATATGTTGCGCCA
GCTGCGCCTGATGGCGAGCAACCCATTTCATCAGCATATCTTTGCAGTGATCGTGAGCCA
CCAGCGCGATATGTTTTTGCGCAGGCAGGGTACGTGTTGTCAGTTCCATATTTTCATTCC
ACATTTTGACCTGCAAACAGATTACTGAATGTGGCTGTCGCTGCAAGCATCGGGGATGAA
AATTTTGCTGAATCTGTGGGTTAGGCTGGATGGCCCCCTGCTGCGGATTAGCATACACTT
AAGTGAAATAGCAGGAGGAAACCATGAAAGAGAATGATATTGCTGGCATCCTGACCTCGA
CACGGACGATTGCGCTGGTCGGAGCCAGCGACAAGCCTGACCGTCCGAGCTACCGGGTCA
TGAAGTATCTGCTGGATCAGGGGTATCACGTTATCCCGGTTTCGCCGAAGGTGGCGGGCA
AGACGCTGCTGGGACAACAGGGGTATGCGACGCTCGCCGACGTTCCGGAAAAGGTCGACA
TGGTTGATGTCTTCCGTAATTCAGAAGCGGCGTGGGGCGTAGCGCAGGAGGCGATAGCCA
TCGGCGCGAAAACGCTATGGCTGCAGCTGGGGGTGATCAATGAGCAGGCTGCGGTGCTGG
CCAGGGAAGCCGGATTGAGCGTAGTGATGGATCGCTGCCCGGCCATTGAACTACCGCGAC
TAGGGTTGGCGAAATAAAATAAAACCCCGCGTTAGCGGGGTTTTATTTTAGTTGCGAAGG
CGCGGAGCCTGCAGCTGCTGACGAATCGTTTTGGCCAGTTCGTCAAGGGACGGCTGTTCC
GGGTGTTCGTCGCGGGTTTCGCTGCTCAGCTGCGCTTCTGCCAGATAGGTGTGAATCGGC
TGGCCATCATCATCTTCCATCACCACATGGTACCAGGGCGCCGCGCGCAATTCGTCATTG
GCGGCAATTTCATCCTCTTCCGGCTCCGCGAGCGAATACTCGGGATCGACATCGACGATG
ACGCCCAGGTAGCCCAAGAGCGTATGGCGGACCTGTTGGCCGATACCGAATTTGCTGGCT
ATCATAGGCACCTCCTGGGAAACATGAATACTCCCTATATGAGGCTCATGTTTCGTTTTT
CAAGTTACATGACGCGACAGGCAAACCCCTTCAGATACAGCCCTTCCGGGTAGGTTGCGA
TCACCGGGTGGTCGGCAGCCTGACGGAACTGTTCTATAAATTGTACATCACGCCCGGCAT
CAATTGCGGCATCGGCGATGATTTTCTGAAATAAATCGGTGGTCATCAGCCCGGAGCAGG
AGAATGTCAGCAGCACGCCGCCGGGGTTCAGCAGCTGGATCGCCAGCATATTGATATCTT
TATAGCCGCGGCAGGCGCCCATCAGCTGGCTTTTATTTTCCACGAACTTCGGCGGATCCA
TCACGATCACGTCGAATTTCTCTCCCTGATCGCGGTATTTACGCAGCAGTTTGAACACGT
CGTCGCGCACAAACTCCGCTTTGGACAGATCCAGTCCGTTGATCTCCACGTTCTGGCGGG
CAACGTCGAGCGCCTCCTGAGAGGTATCCACGCTGGTGACCTGGCGGCAGCCGCCCATCA
GCGCCGACACCGCAAAGCCGCCGGTGTAGGAGAAGCAGTTCAGCACCCGTTTATCCGCGA
CATAGCGGCGGGTGGCCAGGCGGCTGTCGCGCTGGTCGAGGTAGTAGCCGGTCTTGTGCC
CGCCCTGGATATCGACCAACAGCTTCATGCCGTGCTCGGTGATCGGCAGCAGCGCCGGGG
GCAGTTCGCCCACCACCGGCCCCTGGGCCAGCTCCAGTCCCTCTTTTTTACGCACGGCGA
CATCGCTGCGATCGTAAATGGCGCAGTCCGGGAACAGGTTCTGCAGGGCGCTGATGATGG
CGGCGCGCTGGTATTCGGCGCCTGCGCTGAGCAGCTGCAGCACGAAAAAGTTGCCAAAGC
GGTCGATAGTGACGCCCGGCAGGCCATCGGACTCGCCGGCGATCAGGCGGTAGCTGTCGA
GGCCATCGCGCTCGGCCAGCCAGGCACGCCAGGTTTGCGCCTGCTGCAGACGGCGTTCAA
AGAAGGCGCTATCGATGGCTTCATTGCGGTCGAAGGTCCACACGCGGGCGCGGATCTGCG
ACGACGGCGAGTAAGCGCCGCGGGCCAGCCATTTTCCCTGATGGTCAACGATATCGATGG
TTTCACCGCTGCGGGCTTTACCTTCCATGCGGGCGACGCCGCCGGAGAATATCCACGGAT
GGCGACGCAGCAGGGATTTCTCGCGTCCTTTGGCTAACACTAAGCGGGGGAATAGGGAAT
CTGTCATGGGGCTACCTTTAAGCAACGGGAATGTCGGCACCGAAAAATGGCGCGTAGATT
AGCACACCTGGCGCACGCAAGCATCTTTCGCCCGGCAGGCACAGGTGAGCGTTTCGGCAC
AAAATGCAGGCGCTTCGGCACATTCAGCTGGTGCGGACTCTCATACCCTGTTTTCTCACC
CCAACGAGGAGCAGACGATGAAAACAGGTATCCGCATGGCTGTGGCGATGGTAGCGGCTG
TGAGCAGCGGCGCGATGGCCGCGCCGTTTAGCGTAAGCAGCAATGATATGCGTGACGGGC
AGCCGCTGGCCCAGCAGCACTGGTTTGCCGGTTTCGGCTGTACCGGAGGCAATGTCTCTC
CGCAGCTGACATGGAAAAACGCCCCGGCGGGCACTCGCAGCTTCGCGGTCACCGTCCGGG
ATCCCGATGCGCCTACCGGCAGCGGCTGGTGGCACTGGACGGTGGTCAATATCGCCAGCA
GCGTCTTTTCGCTGCCCGCTGGCGCGGGAGATAAAAACAGCGCTACACTGCCGGGCGGAG
CGGTCCAGGGCCGCAACGATTTTGGCTATGCCGGCTTCGGCGGCGCCTGTCCGCCGGCGG
GAGATAAACCGCACCGCTATCGCTTTACGGTATGGGCGCTGGATGTCCCCACGCTGCCGG
TGGATGCCGGGGCCAGCGGGGCGCTGGTCGGCTATCTGTTACATAGCCATGCTCTCGCCA
GCGCACAGTTGACGGCGATGGCCGGGCGTTAAAATAAAAGGTCGGTCTGATGGAGAGTAT
CCGCTTTCAGCATAACGCCTTAACCGCGGCGGAGATCACCACCCGACGGCTATGCAGACT
GCATCGCGTGCGGCTGTTCTCCCCGGCGCTCTGTCGGGTGAAACGCGGCAGCAAAGTGAT
TGTGCAAGGGGAGAGCCGGGTGCTGGCGACTCCGCAACAGCTGATTGTTTTGCCAGCTGA
CGTGGAACTGGAGGTGATTAACCAGCCGGAGAATGGCCTCTTTTGCTCCGATCTGCTATC
GCTGACGCCCGAGCTGCTGACGAGGTTTAAGACTCGTTATCTCAGCGAACCACCGCCAGG
GCGCCTGACCTCGCTCTGCGCACCGGTGACGACAGAGCTGGCGTTTATGTGGCAAAGCGT
TCTGCAGGCGGTGCGGGAGGGATTGTCCGTCGCGCTGCAGCAGCACCAGACCATGGGGCT
GCTGCTGGCCCTGCATGAGGCTGGCTATGCGGGCCCGCTGCTCGTCGAGCGGCAGCAGGA
TCTGTCGGCGCAGGTGCGGCAGCTGATTATGCTGTCGCCGGCGCAGGCATGGAGCGTGTC
GCGGGTGGCGAAAATGCTCTTTCTCGGCGAGTCCACGCTGCGCCGTCGGCTGCAGCAGGA
ATCGCAGAGTTTTCGCCAGATCGTCGAGGAGGTGCGGATGGCCCACGCCCTGGGGCAGCT
GCAGACGACCTCGCGGCCAATAGGCGAAATTGCGCAGAACAGCGGATATCAGTCGGGATC
GCGCTTTACCGCGCGCTTCCGTCAGCATTATGGTTTACTGCCGAAGCATGTACGCTGAGC
GAATTTGCTATCCTCAGCGTATAGCGTGAGCGAAAAGGAGATGATTATGGCCAGTATCTG
CACAATGGCATGGGTTTACGGTTCGGTTCAGGGCGTGGGATTTCGCTATTCCACGCAGCG
GGAAGCGCTGCAGCTGGGGGTGACCGGTTATGCCCGTAATCTGGATGACGGCGGGGTGGA
AGTGCTTGCCTGCGGCGAGGCGGAGCAGGTGGAAAAACTCATCGCCTGGCTTAAAGCCGG
GGGGCCGCGCAGCGCGCGGGTTGACCGAGTGTTAACCGAACCCCATCAACCCACCCGCAG
CTGGGACAAATTCGCGATCCTCTATTAGATGCACTTCACCGGCTTCGGCAAGCCGGCGAT
TTTAGTCGCCTGTTTGGCGGGTCCTTTCGGGAACAGGCGATAGAGATAGCGGCTGTTGCC
TTTCTCTTCGCCAAACTTGTTGGCCATCGCCTTGACCAGCATACGGATCGCCGGAGAGGT
GTTAAATTCAAGGTAAAACTCGCGCACAAAGCGCACTACTTCCCAGTGTTCAACGGCGAG
CGTTATCCCTTCCTGCGCGGCAATGACTTCCGCCATCGCCTCGCTCCACTGGGTGGTATC
TTTCAGATAGCCTTCGCTATCCGTTTCAATTTCGTTGCCTTCAAAAATAAACATGATTTT
TCACATACCGCCTGAAACTGGCCGCAGTGTAGCAAAAAAAAAGGCCCCGCATAAGCGAGG
CCTCTGTTAAGCAGGGGAGCGGTTAGTCCCGGCTGGCGAAGCCCAGGATGCTCAGCAGGC
TGACAAAGATGTTGTACAGCGAGACATACAGACTGACCGTCGCGCGGATATAGTTGGTTT
CACCGCCGCGGATAATGTTGCTGGTCTCGAACAGGATGGCACCCGAAGAGATCAGGATGA
ACACCGCACTAATCGCCAGGTGCAGCGCCGGCAGCTGCAGGAACAGGTTAGCGACCATAC
CAATCAGGACGACCACCACGCCGGCCATCAGCATCCCGCCAAGGAATGACATGTCTTTAC
GCGTCGTCAGCACATAGGCCGAGCAGCAGAAGAAGACCAGCGCCGTGCCGCCCAGCGCCA
GGCTGATTAAATCGCCCATGCCGGCAGAAAGATACGCGTTCAGCATCGGCCCAAGGATAT
AGCCGAGGAACCCGGTGAAGGCGAAGGCGGAAATAATCCCGGTGGGTTTATTCGCCGTTT
TGTAGGTCAGGAACATCAGACCGTACATCCCCACGAGGGTCAAAATGAGACCCGGCGAAG
GGAGCATCAGCACTGTGCTGGCGGTGGCGGTGATAGCGGAAAACGCCAGCGTCAGGCTGA
GCAGGAAGTAGGTGTTACGCAGAACCTTGTGCGTGCTGAGCAGCGAGGAACGGTCACGCG
ATGATGTAATTATGCGATCCATGAGTCACTCTCTTATGACAGATGTAATTAGGGATAAAG
AATAAGAAAAACAAGCGTGAAGCCCTAATGCTTTTACCCATCTTTACTTAGTTTTTACCG
CTTTTGCCTGGCATAAAATTCTATATAGATAGGGAAAAGCGATATATTTTCGCTTTTCGC
GTCGCTGAGCCGATCGAAATCTTATAGGTCACTGAAAAATATTGCCTTATGGCAGTTCTG
CGACTAAGTGTGGAAGAGGGGGATTACCCCGTACGTCAAAGGCAAAGGGAAATGACATTA
CACAAAAAAAATCACATCACCCGAACACTCCTGGCTGTCAGTATGCTGGCTATGAGCGGC
GGGGCGCTGGCGGCGCAGGTGCCGCCGGGCACCCAGCTGGCGGAAAAGCAGGAGCTGGTC
AGAAATAACGGCAGTGAACCGGCGTCACTCGATCCGCATAAAGTCGAGAGCGATGTTGAA
TTCAATATCATTAGCGATCTCTTTGAAGGGCTGGTTAACGTGTCGCCAGCGGGGGCGATC
CAGCCGCGACTGGCGGAACGCTGGGAAAACAAAGACAACCTGTTATGGACCTTTCATTTA
CGCCCCGGTCTGACCTGGTCCGACGGCACTGCCATTACAGCGCAGGATATCGTCTGGAGC
TGGCAACGGCTGGTCTCGCCGGCAACAGCCTCCCCCTACGCGAGCTACCCTGGCAATATG
CATATCGCCAACGCCCGCGAGATTGCCCTCGGGCAAAAGGGACCCGAGACGTTGGGGGTG
AAAGCGCTGAACGACACCACGCTGCAGGTCACTCTGACCCAGCCGAATGCCGCCTTCCTG
GCGATGCTGGCGCACCCTTCGCTGGTACCGATCGACAAAGTGCTGGTGGAGCGGTATGCC
GATAAATGGACCCGACCAGAGCATATCGTCACCAGCGGCCCGTATAAGCTGTCCCAATGG
GTGGTGAATGAGCGGCTGGTGGCTGAACGTAATGCAAAGTACTGGGATAATGCGCATACC
GTTATTAATAAAGTGACTTACCTGCCAATCTCTTCGGAGGCCGCCGATGTCAACCGCTAC
AAAGCAGGGGAGATTGATATTGTCTATACGGTGCCGATCAATCAGTTTGCGCAGTTGCAG
AAAACCATGGGCGACCAGCTGGACGTTTCGCCGCAGCTGGCGACCTATTACTACGAATTC
AATACTACCCGGCCGCCGTTTAACGACGCCCGTGTGCGTCGCGCGCTGAATATGGCGCTT
GATAAAGATATCATTGCCGGAAAAGTGCTTGGCCAGGGCCAGCGCCCGGCCTGGCTGATC
GGTCAGCCGGATATCGGCGGCGTGACGCTGCATAACCCGGACTACGCCAGCTGGCCGCGT
GAGAAACGGATTGCCGAGGCGAAAAAACTGCTGGCGCAGGCGGGGTATGATGAAAGCCAT
CCGCTGGTCTTTACCCTGCTCTATAACACCTCTGAGTCGCACCAGCGTATCGCCATTGCC
GCCAGCTCTATGTGGAAGAAAAACCTCGGCGTCGAGGCGAAGCTACAGAACCAGGAGTGG
AAGACGATGCTGGATACCATGCATACGCATAACTTCGACGCCGTCCGCTACGCGTGGATT
GCCGACTACGACGATGCCGCCACCTTCCTCAATACTTTCCGTACCGGGGATAGCGAGAAC
ACCAGTCAGTACAGCAACCCTGCTTACGATGAGGCCCTGCGCAATGCGGCGAAAGCCTCC
GACGTGGCGACCCGGGGCAAATACTATCAGCAGGCGGAAGATCTGCTGGCGCAGGATGTT
CCCGCCATTCCGGTCTATCACTATGTACGTACCCATCTGGTGAAACCTTGGGTAGGGGGC
TTCACGCCGGATAAGCTGGGGTATTACTACACCAAAGACATGTACATTAAAAAACACCCA
TCCGCCAGCGGCGATGGGCGTTGATTTTCTGTGCAAACTGCCTGAAATTCAGACGAATAA
CACAAAATTGTTTGTTTTTAAGGCAGTTGATCAAAATGATGCTTTACAGCATCCGCCGAG
GTGTTTATAGTGCGCCTCACACCGGAAGTGTGGCCGAGCGGTTGAAGGCACCGGTCTTGA
AAACCGGCGACCCGAAAGGGTTCCAGAGTTCGAATCTCTGCGCTTCCGCCATATAAAAGA
AGGGGTTACCGAAAGGTAACCCCTTCTTGCTTTGTCCGGTCGGTCGTGCATGACCCGGAC
AGCGACCGACGACGTTTTCATTCCCACAGCGCTGACGGATACATAGCCCGTCGCATGGCA
GGACTTTTCACAACGCCCGCTTATTCTTCGACAATCCGCGCCTTCGGTTTGCTCAGCAGG
AGCATGACCAGCGCGACGTAGGGCATCGGCTTCCAGAAATAGTAGCCCTGCAGCAGATGA
ATATTCTGGCGATTAAGATAATCCCGTTGGGCCTCGGTTTCGACGCCCTCGGCAATGATG
CGCAGTGACAGCGTCCGCGCCATCTCTATCACGCAGTCCAGCAGCTTGCTTGCCGGCGCC
TCCCCGGTTACCCGGCCGACAAAACTCTGATCGATTTTGATATAGTCGAAAATCAGCTCG
TGGAGACAGGAAAGCCCGGAATAGCCGGTGCCAAAGTCGTCCAGCGCGATGGAAAACCCG
CGGGAGTGTAACGTATTGAGCTTGTCCACAACCGCCCCGTTGAGCAACAGCGGCTCCTGC
TCCGTGATCTCCAGCATCAGCTTCACCGCTTTACCCTCAAAGCCGCGCTGATAGTGCAGG
CAGTCATCGATAAACGTCGGCGCGTTAATATGTGACACGCTGATATTCAGGCCAATATGA
AACCCATCCGGTAGTTTACTAAAGAGTGGTCTCATCTGCGCGTTGACCTGCGCCATCAGG
CTGCGGGTTAGGGGAATAATTAAGCCGGTACGTTCGGCCAACGGAATAAATTCCGCGGGC
GAGCGCGCTGGCGTCGTGCTGTTTTGCCAGCGGGCGAGGTAAATACCTCCTGGTGTGGGT
CCGCAGCCAGCGGCTTAACATCGCCATATCTGGCAATCATTTGGTTCTGCACCCAGAGTG
CCAGCCCGTTGTTATCGGTATCGCTATATAGTGCATCGCGCAGATGGATGTCGCTGATCG
TGACAATCACCCTGATCGGCGCTAAGCGCGTCTGATAGATCAGCACCGGCCGCTTATTAA
CCATCATTCTGGCCGGGAGCAGTAACAGAGGGTCATCAGGCAAAGACTCAGGGCTAAGTG
TCAGGACCCGGTTGCCAGCAAATGACGAACACGCCAGCAAGAAATACCATCAGCGCCAGG
GAAAAGGCAATCACTCGCAGCCGGTGGATGAAGAGACGGCGTTGTTTCTTGGCGATCGCA
CCGTCAGCCAGGCCGCGTGGCAGCCCGGCGCGATGGTGCGACTGACGGTCAGCGGCAAGG
CGCGGGTATTTAGCGGCTAATCCCTGAGCAGGCGGCGCCGGCTATCGCCGGTGCCGCACA
GAAAGCTAATCAGGCGGAGGATGAAGCCGATAGTATCCGCGCCACTGACCTCGTCGCCAT
GGAGTGGTAGTACGTTGGAACAATTCCGCGGGGTCAGTCCATCTCACCGCCGTTTTGCCG
GTGTGCGCTTTACAAATCCAGCACTAACCGGCCGCCTTTGGCGCGTGAGCAGCAGATCAG
CATACTCTGCTGGCTGGCTTTCTCTTCCTCGCTGTAATACTGATCGCGGTGGTCGGCTTC
CCCCTCCAGAATCATCGTTTCGCAGGTGCCGCACACCCCTTCTCGGCACAGGCATTCGAC
CTTTGCCGCTTTGTTATTCTCGATCACCTGCAAAATGGTCATATCCTGCGGCACGGTAAA
TTCGCGTCCGGAACGCGCCAGCACCAGGGTAAATGCCTCTCCGCTTTTATCCTCAAGGAT
AAACTGCTCAAAGTGCAGCTGGCTGGCGGGCACCTGATGGCGTTCGGCGGCGGCTTTCAC
CGCCTCGTTAAGCGCCGCTGGGCCGCAGGTATACACGTGGGTTCCTGGCTCGAGGTCGGC
GAACAGGCGCGGCAGGTCGAGACGGCTGCCGAGCGCTGATACATGAACATTGACCCGATC
GCGCCACGGCGCTGCGCTGAGCGCATCGACGAAAGCATTACTGTCGGCGTCGTGAAAACA
GTAATGCAGCTGCCAGTCGGCCTGCCGCTGTTCCAGTTCCGGAATATGCGATAAGAATGG
CGTAATGCCGATGCCGCCGGCGATCAGCAGATGTTTTCGCGCCTGTGGTTCGATGGCGAA
CAGATTGTTGGGCGTGGACACCGTCAGGGTATCGCCCGGGCGCACCCGCTGGTGCATAAA
ACGCGAGCCGCCTTTGGAGGGCGACTCAAGACGCACCGCAATCTGCCAGCTGGTGGTATC
CAGCGGCGAGCTCATTAGCGAATAGGCGTTACTGTAGCGCTGCTCGCCATCCTGCATCTG
GACGATAATATGGCTGCCGCCGCTGAATGCCGGCAGCGGGGCGCCGGTCGGCGACACCAG
CGTAAAACGCTTCACAAGAGGGGTGATCTGTTCAACATCGCGAACGACCGCCTCAAACAT
TTGATAATCAGACATCGCTGAACTCCATCAAAAAATCCCGGCGTGGCTAGCGCCATCGCC
GGGAGAGCACATTTACAACCCCTGGCAGAGATACTTCATCTCCAGGTAATCTTCGATTCC
GTGTTCCGACCCTTCGCGGCCAAGACCGGACTGCTTTACCCCGCCAAACGGTGCGACTTC
GTTGGAAATCAGCCCGGTATTGATACCGACCATGCCGTATTCCAGCTGCTCGGAGACGCG
CCAGATACGGGCGGCATCGTTGCTGTAAAAATAGGAGGCGAGGCCGTAGATGGTGTTATT
CGCCTGCTCGATGACCTGCTGCTCATCGTCAAATTTCACCAAAGCGGCCACCGGGCCGAA
AATCTCTTCCTGCAGCAGCAATGACCCCGGCTGTACGTCGCCGATCACCGTAGGGGTGAA
GAAATTACCGCCCAGCGGATGCGCTTTACCGCCAGTTAACAGCGTGGCGCCGCGGCTCAG
GGCGTCGTCGAGCAGGGACTGCACTTTGCGCCCGGCGTCGGCGTTGATCAGCGGGCCAAT
CTGTACATCGGACTCGCTGCCATCGCCCACTTTCAGGGCGGCGACGCGAGCGACGAATTT
ATCGCAGAATTGGTCGTAGACGGCGCGATGAATATAGAAGCGGTTGACGCAGACGCAGGT
TTGCCCGGCGTTGCGGAACTTGGCGATCAGCGCGCCCTCGACCGCTTTATCGATATCGGC
GTCGTCAAAGACGATAAACGGCGCGTTACCGCCGAGCTCTAAGGAGAGCTTTTTGATGGA
TTCCGCGCACTGGCGCATCAGCACGCGGCCAACTTCGGTCGAACCGGTAAAGGAGAGCTT
ACGCACCCGCTCATCGCCGGTGAACACCGCGCCAATTTCTCGCGACTGGCCGGTAACGAC
GTTAATGACGCCCTGCGGGATCCCGGCCTGATTCGCCAGCTCCGCCATCGCCAGCGCGGT
AAACGGCGTTTCGTTAGCCGGCTTAATCACCATCGTACAACCCGCGGCCAGCGCCGGGCC
GGCCTTCCGGGTGATCATCGCCGCCGGGAAGTTCCACGGGGTGATCGCCGCGCAGACGCC
TACCCCCTGGCGGATCACCATCAGGCGTTTATCGGCGCCGGGGGAGGGGATTATCTCGCC
GTTGGCGCGTTTCCCTTGTTCGGCAAACCACTCGATAAACGAGGCGGCATAGGCGATTTC
GCCTTCCGCTTCCGCCAGCGGCTTGCCCTGCTCGGCGGTCATTATCTGCGCCAGCGCGGT
TTTGTTTTCGAGGATCAGGCGGTGCCAGTTTTTCAATAGCGCGGCGCGCTGGGCGGCGGT
GAACGCGCGCCAGCCCGGCAGCGCGGCCGCGGCGGCATCCACTGCCTGTTGCGCTTCCGC
ACGCCCCATATTGGGGATCTGGCCGAGCGTCGCGCCGGTGGAGGGATTGCTGACGGCAAG
CGTTGTACCGTCTGCGGCGTCGCGCCAGCTTCCGGCAATCAGCGCCTGCTGGCGAAACAG
ATTTGAGTGAAATACGGACATGGCCAACTCCTTCAATAATTACGGCTGGAATACCTGGGC
GACCAGATTGTGGAAATGCGCGATCCCGTGCTCGGAGATACCGCTGCCGCTGTTATCCGC
CATAATGCGCCCCTGGCCGCGATAGCCGCGGGACTTCAGCCCCTTCTGCACGCTTTCCAC
CAGGCGTAAATCTTCCGGGCGGAACACGTCGCGATACCACTCAATCAGCGCTTTCTGATC
GTCAGTCAGCTCTTCGTTGGTGAAATAGATGTCGTAATTCTGCAGAGTGGTCTCTTCATC
CACCGGGAATTCATAGATAACGGTCATCATGCCCTTGATCGGCGTGACGTTGAACATGGT
GCACGGCCACAGCCAGAAACCGTGAAACGCGGCGTCGGTACCCTCTTCGAATTTAAACGA
CTGCTCGGACGGTTTGGCGAAGCCATACTGCAGCGTCCATTTGCCGTGCATGGTGTGCCA
GTAGCGGTCAACCTGGACGGAATCCGAGAAGCCCGGGTGCGCCGGACCGCAGTGGTAACA
TTCCAGATAGTTATCGACGATATTTTTCCAGTTCGCCGGGGTGAGGGTGGTAAAGCGCGC
CGCCAGTTTCAGATCATGCACGTCCGGACAGGCTTCCAGCACTTTGTCCTGCAGCCCCGG
TAGCTGCGTTTCCACACTCTCCGCTTCCGGATTCATATTGATAAACACAAAGCCGGCATA
CTCTTCCAGGCGAACCGGCACCAGCGTTGCCTTTTCGCTATCGAAATTCGCCACGTTTTC
GCAGTTGCGGGCGTGGGCGAGATTGCCGTCCAGCTTGAAGGCCCAGGCGTGATAGGGGCA
GGTAATCACGTTTTTGGCTTTGCCTTCGCCGCTCAGTAGCTGGTGGCCGCGGTGCGGGCA
GACGTTATAGAAGGCGCGCAGAATGTTGTCGCGGCCGCGGACGATAACGATATTTTCGCC
GATGATCTCCCGGGTAATGTAATCGTTCGGCCGGGCGACCTCGCTGCCGTGGGCGACGCA
AATCCAGCTATTGGCGAAGATGCGCTCTTTCTCGTGCTCAAACGCCTGGCTGTCGGTATA
AAAACGGGCCGGAATGGTCCAGGCATCCTGCGGATTAGCGCAAAAGTTAATCGGCAGGGT
GAAGTCAGGGCTCAAATTGCTCATGTAGGGTCTCCTTGTGATTATTGTCAGTAAGAGGTT
TTACAGCGACTGGCCGTCGCCTTTGAGTACCGCGCCAACCGGCAGCGTCTCGGCTTTAAT
AATGGGCTCGGGGGTATGGGTTTCTATCTGATGGACCGGAACGTGGGCGTAGTCCTGTTT
TAACCAGCGCACGAAGCCGCCGGTTTTAATCAGTAAAATGGCCAGGAACGGTAGGGCGGT
CAGCACCACGGTGGTTTTCATGGTCTCAAGCGAAGCGCCGGTAAACAGAATCGACAGCGG
GATGAGGGTGATCACCACGCACCAGAACAGGCGCATGCCGCGATCCGGATCCTCGCCTTC
GCGCAGGTTGCGGGTACTGGTCGCCGCCATGGTGTAGGCCACCGCATCCATGTGCGAGGC
GAGGAATACAATCATCACGAACAGATAGGCGGCGAGGAACAGCTTACCTGCCGGCAGCGA
CATCAGGACCTGCTGGACGGCGGTTTCGCCGCCGAGAGTCTGCATCACCTGTGGTACGTT
AATCACGCCGTTAACGAACTGGTGCATGGCGTAGCTTTCCATCACCCCGAAGAAAAACCA
GCAGCCGGCGGTGCTACCGAGGAGCAGTCCCCAGATCACCTCTTTGATTTTGCGCCCGCG
GGAGACGCGGGTGACGAACATCGCCACGCCTGGGGTGTAGGAGATCCACCACAGCCAGTA
GAAGACGGTCCAGTTGCGGGTAAAGGCGCCGTCGCCGAGCGGGTCGGTAAACAGGCTCAT
CTGCAGGAAGTTTTGGGTCGTCAGGCCGACGGCGTTAATGACGTTATTGGTGATGAATTC
GGTCGGGCCAACCAGTAATACCACCAACGGCAGCAGAAACGCCCCCCAGCCGACCATTTT
GCTCAGGCGCTGCAGGCCGTTGTTGATGCCAATCCACGAACTCATGCAGAAAATACCGCC
GGAGAGCAGGATCACAAATGCCTGCACGGTGAAGTTATCCGGCAGTCCTGTCAGCGCTGA
CAGGCCGCGGGTGAAGGTGGCGGCGGTGACTACCAGCGAAATGGTTAACGCGCCGACGGT
AGCGATCAGGAACATCAGATCGACCAGACGGCCCCAGAAACCTTGCGGATTAACGCCGGT
GATCGCCGAAACGATCCCGGAGAGGCTGAGGCCTTTATTTTTCCGCACGTGGAAGTGATA
GGCCATGATCAGCGAGGCGAGGGTATAGGTTGCCCAGGCGCTTACGCCCCAGTGGAAGAA
AGAGTAAGGGATGCTGTATTCCAGCGCTTTCGGCGATTGCGGGGCAATGTTAAGGCCCGG
GGTCTGGTAGTAATAAGCCCATTCGGCAACGCCCCAGTACAGCGTGGAGGAGCCGAGACC
GGCGCAGATAAACATAAACAGCCATGAGAGGGTACTGTATTCGACTTTACCTTCGCCGAG
ACGGATATTGCCGTATTTGCTGGTGGCCAGATACAACACCAGTCCCAGCGCCAGCAGCAC
CAGTACCTGTACCGTGGAACCCAGCAGGCGGGTCACGCCGTTAAAAATCGAATCAGCTGC
CTGCGCGGTTTGCTGGGGGAAGAGACTTAATGTAGCGGCGATGAAAACAATGGCCGCCAG
GCTGATGGCAATCAGCGGCACATCTTTTTTCTTTACGTTGCTCAACATGAGTGATCTCCT
GGGCATGATTGCCCGTCGGTGGCTTTAGCCTGTCGTTGTTATCACGCTGTAGGGTCAGGG
TTCGTAGCAAGATGCTATTAACAATTGGATTATTTCTTCGTTACATGAATTAAACAATTG
GCCGTTTCGTGAAGCAATAAAACACGAAACGGAAATAATAAAAGGTGAATTGGCGCAGGT
TCTGTCCTTTCAGGAATTAATAAAGTTCACCGCTGTGATGCGGTTCACTTGTCAATCGTG
GGGGATTCTGCATAGCGAAAAGAGAGGGGAGTTGGCGGACCAGGCGCGCGGGTTTTCCCG
GGTAGCGGCTGCGCCTTACCCGGGCTACTTGCTGTGCCGTTTTTTTTGCCGGGTGGCGGC
TGTGCCTTACCCGGCCTACACACTACATTATCGCGCGATTGTAGCCCCGGTAAGCGCAGC
GCCACCGGGGAGCGGCGGAGTAATTACGCCAAAATGGCCTTGCAGATAGCCTCGCTAACC
TGCTGCGTTGAGGCACTGCCTTTCATGTCCGGAGTTTTCGGTCCGCAGGCGATCGTCTGC
TCAATCGCCGCCAGAATGCCATCGTGAGCGGCGTGGTAGCGCTCATCGCCGTTGCCGAGG
AAATCGAGCATCATCGCCCCGGCCCAAACGGTGGCGATCGGGTTGGCGATATTTTTACCG
TAAATATCCGGCGCCGACCCGTGAACCGGTTCGAACAGCGACGGGAAATTGCGCTCCGGA
TTGAGATTGGCCGACGGCGCAATGCCGATAGTGCCGGTACAGGCCGGGCCGAGATCGGAG
AGAATATCGCCGAACAGGTTAGAACCCACTACCACGTCGAAACGCTCCGGCTGCAGCACG
AAACGGGCACACAGGATATCGATATGCTGCTTGTCCCAGCGAATTTCGGGATAGTTTTTG
GCCATCTCTTCCACCCGCTCATCCCAATAGGGCATGCTGATCGCCAGACCGTTGGATTTG
GTTGCGGAGGTCAGCGTTTTGCGTGGGCGGCTTTTCGCCAGTTCGAAGGCGTAGCGCAGG
ATCCGGTCCACGCCGCGGCGGGTAAAGACCGACTCCTGAATCACCACTTCATGCTCGGTG
CCTTCATTGGCGCGGCCGCCGAGGGCGGAATATTCGCCTTCGGTATTTTCACGCACCACG
TAAAAATCAATATCGCCGGCCTTTTTACCCGCCAGCGGGCAGGGGACGCCGGGGAACAGG
CGCACCGGGCGCAGGTTGACGTATTGATCGAACTCGCGGCGGAACTTCAGCAGCGACCCC
CACAGCGAAATGTGGTCGGGAACGGTATCCGGCCAGCCGACGGCGCCGAAGTAGATGGCA
TCGAAGCCCTGCAACTGCTCGCGCCAGTCGTCCGGCATCATCTTGCCGTGATGGGCATAA
TATTCGCAGCTTGCCCACTCCATCTGCTCGAAGCTCAGCGACAGATCCCAACGCTGTGCG
GCGGCTTGCAGCACGCGAATCCCTTCAGGCAGAACTTCTTTGCCAATTCCGTCACCCGGG
ATGGCGGCAATACGACAGGTTTTTTTCATTCCGGTTCTCACTTTTTAACGATGATGTTTG
ACCACCTGCCTATCCTATAATTGACTGGTTCATAATTAATCACGCTAACTGGTGAAACAT
AAAACACAGATCATGAATAATCTGCCGCTGCTAAATGATTTACGCGTCTTTATGCTGGTC
GCTCGCCGGGCCGGGTTCGCCGCCGCCGCCGAGGAGCTTGGCGTATCGCCGGCGTTCGTC
AGCAAGCGGGTTTCGCTGCTGGAGCAAACCCTGAATGTGATGTTACTGCACCGGACCACC
CGCCGGGTCACCATTACCGAAGAGGGGGAGCGGATCTATGAATGGGCGCAGCGCATTTTG
CAGGATGTCGATGAGATGATGGATGAGCTTTCCGACGTGCGCCAGGTGCCGCAGGGAACG
CTGCGTATTATCAGTAGCTTCGGCTTTGGCCGTCGGGTTGTCGCCCCGGCGCTGTCGGCG
CTGGCTCTCCAGTACCCGCAGCTGGAGCTGCGTTTCGATGTCCAGGACCGGCTGGTGGAT
TTAGTCAATGAAGGGGTGGATCTCGATATTCGCGTCGGCGACGATATCGCACCGAATCTG
ATTGCCCGCCAGCTGGCGGCCAATCACCGCGTACTCTGCGCCTCGCCGCAGTTCCTTGCC
CGCCATGCGTCGCCGAAACAGCTGAGCGATCTGGCCGCGTTACCCTGCCTGGTGATTAAA
GAGCGCGATCACCCGTTCGGCGTCTGGCAATTGCATAGCAAAGAGGGCCAGCACGCCATC
AAGGTAACCGGGCCTCTCTCCTCCAACCATGGTGAAATTGTGCATCAGTGGTGTCTGGAC
GGGCAGGGGATTGCGCTCCGTTCGTGGTGGGACGTCCGGGAGAATATCGCCAGCGGACAT
CTGGTGCAGGTGCTGCCGGACTACTGGCAGCCGGCCAACGTCTGGGCGGTTTACGTCTCC
CGGCTGGCGACGTCGGCTAAAATTCGCACTACCGTGGAGTTTCTGCGCCACTACTTTCAG
CAGCACTATCCGCAGCATGAGCCGACGGCCAGCGCCGTCGGCAGAGGCGATTAAACCCCA
AGGCGGTCGCGCAGGCTGTAGTAGGCGGCGCCCATGGCGGTAAAAGGAATGCGCAGGCTG
CGGCCGCCCGGGAACGGGTAGTGCGGCAGTTTGGCGAAGGCGTCGAAACGCTCGGCGTCG
CCGCGCAGCAGCTCTGAAATCAAGCGTCCGGCAAGGTGGGTACAGGTCACGCCGTGGCCG
CTGTAGCCCTGCATGTAGTAAATATTGTTATCGAGACGCCCGAACTGCGGCATCCGCGAC
AGGGTTAGCAGGAAGTTGCCCGTCCAGCGGTAGTCAATCTTCACCCCCTGCAGCTGCGGG
AAGGTTTTCAGCAGTTTCGGCATAATCAGCCGCTCCACGTCGTCCGGATCGCGCGCGCCG
TAGACCACGCCGCCGCCGTACAGCAGACGGTTGTCGCCGGTCAGACGGTAGTAGTCCAGC
AGGTAGTTACAGTCTTCCACACAGTAGTTTTTCGGGATCAGCGAGCGGGCGACCTCTTCC
GACAGCGGAGCGGTAGTGACCACCTGGGTGCCGCACGGCATGCTGCGTTTCGCCAGCTCC
GGCTCCAGTTTATCGCCGAGATAGGCGTTGCCGGCGACGATCACGTAGCGCGCGGTGACC
TGGCCGCGCGCGGTGCTGACCACCGCCGGGCTGGTGTGCTGGATGCGGGTGACCGGCGAC
TGCTCATACACCCGGCCGCCGTTCAGGCGAATGGCATCCGCTTCGCCGATGGCGAGGTTC
AGCGGGTGAATATGGCCGCCGCTGTGGTCGAGCAGGGCGCCGACGTAGCGGTCGCTGTCC
ACTTCGCGACGAATGGCCTCTCTGTCCAGCAGCTCCAGCTGGGTGTTGCCGTAGCGCTCC
CAGTTGGCTTTCTGCTCTTCCAGGGTTTCCAGCTGTTTATGGTTCATCGCCACGAACAGG
CCGCCCGGGCGGTAATCGCACTGGATCTGATACCGCTGGATGCGTTCGCGGATGATATCG
CCGCCTTCGAACATCATGCTGCCGAGCATTTTTGCCGCATCCGGGCCGTAGTTCTTTTCA
ATGACGTCGATATCGCGGCTATAGGAGTTGACCAGCTGCCCGCCGTTGCGGCCGCTGGCG
CCGAAGCCGATGCGCGCCCCTTCCAGCACCACCACGTCGTAGCCCATTTCGGCCAGATGC
AGGGCAGACGAGAGGCCGGTGTAGCCGCCGCCGACGACGCAGACGTCACAGTTGATGGAT
CCCTCCAGCGTCGGGAACGGTTCATACTTGTTGGCGCTGGCGGCATAGTAGCTAGTGGTA
TGTTCAGTCATGATCAAGACTCCAGGGCAATCCAGATGGTTTTCAGTTCGGTGAATTTTT
CCAGTGCGTGCAGCGATTTATCGCGCCCGTTGCCGCTCTGCTTGTAGCCGCCGAACGGAA
CGGTCATATCACCATCGTTATAGTTGTTGACGAAGACCGAGCCGGCCTTCAGGCGGCGGC
TGATGCGGTGGGCGCGGGAGAGATCGCGGGTCCACACCGCGGCGCCCAAGCCGTAGTCGC
TGTCATTGGCGAGCTTTAGCGCCTCTTCTTCGCTTTTGAAGCGGGTCACCACCAGCACCG
GGCCGAAGATCTCTTCCCGGCTGAGGGTTGATGCCGGGTCGACGTCAATGAAAATGGTCG
GGCCAACGGCGGCAGGCCACGGGTTTTTCCGTCCGTCGAGGAACAGGGTGCTTTGGCTTT
CGCCGCCGCGAATAAAGCTATGCACGTTGTCGGCATGGGTATTGTCAATCAGCATGCCCA
TGGTGGTGTCCGGATCGAGCGGGTTGCCCGGCTGCCAGTGTTGCGCCTCAGCTTTCAGCC
GCGCCAGGAACTCGTCAGCGATGCTCTCCTCGAGCAGCAGACGGGTCCCGGCGATGCACA
CCTGTCCCTGGTTGTAGAAGATGCCGCCGGCGGTGGCGCTAACCGCTTGTTGCAGATCCG
GGCAGTCGGCGAAGACAATGTTGGCGCTCTTGCCGCCCGCTTCCAGCCACACGCGCTTCA
TATTGCTGTCGCCGGCGTCTTTCAGCAGCTGCTTGCCGGTGCGGGTGGAGCCGGTGAAGG
TGATGACTTCAACATCAGGATGCAGGGCCAGCGCCTGCCCGGCCTCGTGGCCAAAGCCGC
TGACCACGTTCAACACGCCGTCCGGCAGGCCGGCCTCTTTCGCCAGCCCGGCCAGACGCA
GGGCGGTGAGCGGCGATTTTTCCGAGGGTTTGAGGATTACGCTATTGCCCGCCGCCAGCG
CCGGGCCGAGTTTCCAGCAGGCCAGCAGCAGCGGGAAGTTCCACGGCACCACCGCGGCGA
TCACGCCAATTGGTTCGCGAACGATCATCGCCAGCTCGTTGCTGCCGGTGGGGGCCACTT
CGCCATAGACTTTATCCAGCGCTTCGGCATACCAGCGAATGGCGCGGGCGGCGCCGGGAA
TATCGTCGCGCAGGCTGTGGCGAATCGGCTTGCCGGTATCCAGCGTTTCCAGCAGCGCCA
GCTCTTCACGATGGGCCTCCATCAGATCAGCAAAGTGAGTGAGAACCGCTTTACGCCGGG
CCGGAGAGGCTTGCGACCAGTCGCCGTTATCAAAAGCCTGGCGCGCGGCTTTCACCGCCC
GTTCGACGTCGGCTTTTTTACCGCGGGCGACCTGGGCTAATGTCTGCTGCGCGGCAGGGT
CGATAGTCTCAAAGGTGGTATTATCGGCCGCGGCGCAATATTCGCCGTTAATAAATAAGC
GCGTTTCAATGGCCAGGTTTTTCGCTTTTTCCTGCCAGTAAGCCAGGTGCTGAAAATTCA
TCATGACTCCTTAAAAACATTATCGGCAAATTAATCAGTGCGGCGTTTTCAGGCTGCACG
GGGGCACTGCGCCGGGCGCAGGGCATAGCGTATCCCCGGAGTTGAATACCGTTTTATTCT
CCTGAGTTTTGACGGGTTGTTTGCAACCCGAATTATTCAGGAGCGAGACGCCATTCACTG
GCGTTAATTATTTCAGGGCCAACAGGAAATAATATTCCGTACGGCGCAGACGTTATTACT
ACGAGTTCTTCGCCGCGACGAAAATAGATTTTCCGTCGCGACAGGCCTGAAGTAAGCCTG
AACCTCGTTCAGGCGAAATAATCAGAATGTGGTGGGGGTGTGGGCACTGATGATGCGGCA
GATGCCTGCCGAGGTGTTGCTGAAGCTGTGCGGAATGCCGGTATTAATGGCATAGCTCTG
TCCAGCCACCAGGTGGTACGACTGACCGTTAATGGTCAGCACGATCTCACCTTCCAGTAT
GGTGCCTATCTCCTCACCCTGATGCTTAATCCTCTCCCCGGTCGTGGTTCCAGGCTGGTA
AGTTTCAAAAATCATCGCCAGCGTACGGTTCGGATTTCCGTTATGAACCAGCTTCATGGA
AACGCCCTGACTTCCCATCTCAATCAGGTCATCCTGATTAATGACCACCTGGGGTTCATC
CGGCTTTTCGGGTTCAGAAAAGAATTCCGAGAGCGACAGCCCATAGACTTTCAGCAGCTT
TTGCAGCGTACTGATGGCAGGACTGACTTTATCCTGCTCTATGGTGCTGATGGCACTATG
TGTTAACCCAGACAGTTCGGCGGCACGACGCTGTGAGAGACCCAGCTGTTGGCGGATCTC
TGACAGACGTTTCCCTGGCGCCAGTCCGTCATCGCTCATATTTGCATTTCCTTAACGGTA
GTGGTCAGCGCCGCCGCTTTTCAGCATGATGGCCCTGACAGGCGGTGATAAAACCATCAA
ACAACATACGCGACAGGGCGTATTCGCTACTGTTCCATTCTGGATGCCACTGTACGCCCA
GCGCGAAAGGATGATCGTTCACGCTGACCGCTTCCACCAGTCCATCCGGCGCTCGCGCCT
CCACGCGCAGCTGCGGACTGAGGGTTTTTGCCCCTTGCCCATGTAGCGAGTTTACCCAAA
ACGTGTTGCAGCCCGGTATCAATTGCGACAGCAATCCTCCTTCCTGAACCTCAACCTGAT
GGGACGGCGCATACTGCTGCTCGACGGGCAGTTCAGGATCTTCGCGATGTTCAAGGAGCT
CAGGCTGCTCGAACAGACGACGATACAGAGTCCCGCCGGTGGCGACAACCAGTTCCTGCA
GTCCACGACAGATGGCGAAAATGGGGATGCGCCTTTCGAGCGCGGCGTTAATCAGCGCCA
TGCTCAGAAGATCACGCCCGGGGTCGGCGTCAGGCTCATCGCCGTTTTCACCATAAAGGT
GCGGCTGCACATTGCTGGGGCTGCCTGGCAGGTAGATCCCGTCCAGTTTATCAACGACCG
CGTTCAGTAGCTCCGGCTTCGCCAGCGCATGAGGCAGGGCAATCGGCAGTCCGCCGGCGT
TCACAATTGCATTCAGGTACTTTTCTTGCAAGGTCTGGGTCTGGTGACCCTTAAGCCTGT
TTCTACACATCACGACGCCAATAACTGGCTTGTACATTATATTTTCCATGATCGCCCTCA
CAAAGTGGACTAAATTATGACCGCTATAGCGGGTTTAACGGCCATATCGTTCAATATTTT
CTCAATCTAGCAGTGGAAATAGCCCTTTGCAAACTTAATTTAACATTTGACAAACAATTT
ATTTGCATACACAGTCGATGGGGTGGACATTATATTTAACGGTCTGAGTGCAGGACCGAA
ACCCAACCAACGGCGGTGAATCATGGAAACCAATATCGTAGAAGTTGAGAATTTTGTTCA
GCAAACGGAAGAGAGACGGGTTAGCGCGTTCGCGAAAGAAGTGAAGCGCTACCTCGAAAC
CTACCCTGATACCCAGTATGTCGATGTCCTCCTCACTGACCTGAACGGCTGCTTCCGCGG
CAAGCGCATCCCGGTTGCCGGCCTGAGCAAACTGGAGAAAGGCTGTTATTTCCCGGCCTC
GGTGTTTGCGATGGATATTCTCGGCAATGTGGTGGAAGAGGCCGGTCTGGGCCAGGAGAT
GGGCGAGCCGGATCGCAGCTGCATCCCGGTACCCGGCACCTTAACCCCTTCGGCGGCTGA
CCCACAATCGATAGCCCAGGTACAGCTAACCATGGTTGATGAAGATGGCGCTCCCTTTGA
CGTTGAGCCGCGGAACGTACTCAACCGCCTCTGGCAGCAGTTGCGCCAGCGCGGGCTGTT
CCCCGTGGTAGCGGTAGAGCTGGAGTTCTATTTACTGGACCGCAAACGCGATGCCGAAGG
CTACCTGCAGCCGCCGTGTGCGCCGGGCACTGACGATCGCAACACCCAAAGCCAGGTCTA
CTCGGTCGATAACCTTAACCACTTCGCCGACGTGCTCAACGACATCGACGAGCTGGCCAA
ACTGCAGCTGATCCCCGCCGATGGCGCGGTGGCGGAAGCCTCGCCGGGCCAGTTTGAAAT
CAACCTTCACCATACCGATAACGTGCTGGACGCCTGCGATGATGCGCTGGCGTTAAAACG
TCTCGTGCGTTTGATGGCGGAGAAGCATAAGATGCACGCCACTTTTATGGCGAAGCCTTA
TGAAGAGCATGCCGGCAGTGGGATGCATATCCACATCAGCATGCTGAACAATAAAGGGGA
AAACGTGCTGGTGGACGGCGATGGGGAAGACTCTGCGCTGCTCAAACGCGCGCTGGCCGG
GATGATCGATCTGATGCCGGCCTCGATGGCGCTGCTGGCGCCGAACGTGAACTCGTATCG
CCGCTTCCAGCCGGGGATGTACGTCCCGACGCAGGCTTCGTGGGGGCATAACAACCGCAC
CGTCGCGCTGCGTATTCCGTGCGGCGAGCGGCAGAACCACCGCGTGGAGTATCGCGTCGC
GGGGGCGGACGCCAACCCGTATCTGGTGATGGCGGCGATTTTCGCCGGCATTCTGCACGG
GCTGGATAACCCCCAGCTGCCTTTACAGGAAGAGGTGGAAGGTAACGGTCTGGAACAAGA
GGGCCTGCCGTTCCCGATCCGCCAGAGCGATGCGCTGTGGGAGTTTATGCAGAACGATCA
CTTGCGTGAGCGCCTCGGCGAGCGTTTCTGCCATGTTTTCCATGCCTGTAAGCATGATGA
ATTACTGCAGTTTGAGCGTCTTATCACAGAAACCGAAATTGAGTGGATGTTGAAAAACGC
CTGATGGTCGCCCCGCGAGGGGCCCATAAGTTTGGTAATCAGTAGCATCATACGGCCTGA
GCGGAGCCTGGCCGACGTTTTTGCTGGGAGCCCAGCCATTTCCCGGATGTCGCGTTAAGG
AGCGCAGGCGGCAACGGGGCTTCAGTTAACGACACAGTGTGTGACGAGGAAATGAGATGA
TGCAGATGTTCAAATATCCGCAGGGAGAGGGAGGCCGCTCAGGCCGCATTGGATGCCAGC
CAGCTACCGCTTACCGGTCCGTCTTACCCTTTTATCTACGCCTTACCCCTTTGCTAAGCA
GGTTTGTCACGCGGACGTTGGGCCCGCAAACTGTTAACAGCAAGGGGGGCATGGGCGATG
GCTATTAATCCTCCTGCGCATAACGCCGCTCAGGCGGGCAGACCGCGTCTGCGTAAATCC
CTCAAACTCTGGCAAGTGGTGATGATGGGGCTGGCCTATCTGACGCCAATGACGGTGTTT
GATACCTTCGGCATCGTCTCGGGCATCAGCAATGGCCACGTTCCGGCGTCTTATCTGCTG
GCGCTGGCTGGCGTGCTGTTCACCGCCATCAGCTACGGCAAACTGGTGCGTCAGTTTCCG
GAGGCCGGTTCCGCCTATACCTACGCGCAAAAATCCATCAGTCCGCACGTCGGCTTTATG
GTCGGTTGGTCGTCGCTGCTGGATTATCTGTTTCTGCCGATGATCAACGTCCTGCTGGCG
AAGATCTATCTCTCGGCCTTGTTCCCCGAAGTGCCGCCGTGGGTGTGGGTAGTGACCTTT
GTCGCTATTCTGACCGCCGCGAACCTGAAAAGCGTTAACCTGGTGGCCAACTTCAATACC
CTGTTCGTGCTGGTGCAGATTTCGATCATGGTGGTGTTTGTCATTCTGGTGGTGCAGGGG
CTGCATAAAGGCGAGGGGGTGGGTACCGTCTGGTCGCTGCAGCCGTTTATCAGCCAGAAT
GCGCATCTGATCCCGATTATTACCGGCGCGACCATTGTCTGCTTCTCGTTTCTCGGTTTC
GACGCGGTGACCACCCTGTCGGAAGAGACCCCTGACGCCGCGCGGGTGATCCCGAAGGCA
ATTTTTCTCACCGCGATGTACGGCGGCATTATCTTTATCGTCGCGTCGTTCTTTATGCAG
CTGTTCTTCCCGGATATTCATCGCTTTAAAGACCCCGATGCCGCGCTGCCGGAGATTGCG
CTGTACGTGGGCGGCAAGCTGTTCCAGTCGATTTTCCTGTGCACCACCTTTGTTAACACC
CTGGCGTCCGGCCTGGCCTCCCATGCCAGCGTCTCCCGTCTGCTGTACGTGATGGGCCGC
GACAACGTCTTCCCGGAGCGCATTTTTGGCTATGTGCATCCGAAATGGCGTACCCCGGCG
CTGAACGTGATTATGGTGGGCATCGTTGCGCTGTCGGCGCTGTTCTTCGACCTGGTGACC
GCCACCGCGTTGATTAATTTCGGTGCGCTGGTGGCCTTCACCTTCGTTAACCTGTCGGTG
TTCAACCACTTCTGGCGGCGCAAGGGGTACAACAAAACCTGGAAGGATCGACTGCATTAT
CTGCTGCTGCCGATGGTCGGGGCGTTGACGGTCGGGGTATTGTGGATCAATCTCGAGGCC
ACCTCCCTGACGCTCGGCCTGGTGTGGGCGGCGCTTGGTCTGCTGTACCTGACTTATCTG
ACCCGACGCTTCCGCAAACCGCCGCCGCAGTTTGATGCCGCTAAAGCGGAGCAGGCCTGG
GAGTCATAGGTTCTGAGGCATAAACTGAACGAAGGCAGGCCCGCAGGCCTGCTTTCGTTT
TGGCTTCGGTAAGGGACAGTACAGGACGGTAAAGAAATCAGCAGAAAACGGTGGGGAACG
GAAGGTATTATTTCTTCTTTTTATGGACAGGTAACTGACTGGCGCGCCGCTCTTTGAGGT
ACGACACCAGGCTGTAGATGGCGACGCCCAGCAGCGCCACCGCGACGATAAAGAGAATAA
GACCCGACATAGACCAACCTAATATTCTGTTTGGAAAGGGAAAAAGATACAGGGCTCTGT
GTGAAGATAACATCGGGATATGTCTGAAAGATGACGCCTCATCGCGAGAATATCCGGCGG
CGGGGTTGTGATAAAATATTTCCCGCAGGGATGTGACCGCCTGGGTTTCACCTGAAATGG
CGTAACACTCCGTTAAGTGATTTTACAGAAGTGTGGCCTACAGCGAGTTACGCTGACCGC
GAATAAGAACGATCTGAGAGTCAGTCATGTATAAGAAAACCCTCAGCCTGCTGGGCGTAG
CGTTGGCGCTGTCTGCCTTCGCCAGTCAGGCTGAAAGTGAACGTCAGGCGAGCCGCGAGC
GGATCGTGGAGCAGGTCCTCAAGCCGTGTGAAGGCAAAAAGGCGGGCGATAAGGTGGTGA
TTACCGATCGCCGCGGCGGCGAGCACGAGGCGATCTGTACCCTGACGGCGGTTCCGCTAC
CGGAGTAGCGCCCGCCGCACGGTGCCGCTTATCGATACCGCGGCGCAGGCTGTCCGGTTC
GCGCGCTGGTAAACAGCGCCAGTCTGGACTGCTCAAAAGTCTCCCACAGTCCCAGGTCAT
GAACCGGTGGTAAGGTGACCTGTTCCCCCATCTCCAGCCCCCTGAGAGCGGCGTCAACCA
GATCCTCGGTGGTCATTACCGTGCCGCTGGGCAGAGCGTCCAGCGCCACGCCGGAGGTCG
GCCACAGATCGGTAGCGGTCGCCGCCGGCAATACCGCCTGAATACGCACGCCGCTGTCGG
CAAACTCCTCCTGCAGGCCGCGGGTGAAGCTCAACACCCAGGCTTTGCTGGCGCTGTAGA
CTGCGCTGCCCGGCAGCGTATGCAGCGCGAGGATAGAGGCAATATTGATCAGCGTCCCCC
GGCGTCGTGGGGTGAAAGCGGCCAGCGCGGCATAGCTCAGACGCAGCAGCGCGGTGGTGT
TGAGCGTATGAATCGCCTGGTGCTCGCGTGGCGTACTGGCGAGAAAACCCGCCAATTTCG
CGGTGCCGGCGTTGTTAATGAACAGGTCGATGGCGGGATCCTGCTGCAGACGCTGCTCTA
CGGCGGCAATCCCGTGCTCTTCGCTAAGATCGGCTTTGAGGATGCTTGCCTGGATGGCGT
AGCGCGCCTGCAGCTGGTCGGCGAGCGCCTGCAGACGGTCTTCACGACGGGCGGCGAGGA
TCAGGTTGTAGCCGCGGGCGGCGAGTCGTTCGGCATAGATCGCGCCGATACCTGAGGACG
CGCCGGTGATAAAAGCTGTGTGCGATGGTTGGGTCATGAGAAATGCCTCGTAAAAGGTTG
CATTATTAAACCAAATTCAGCATGAGATATTAGGTTTAATAATGCAACCATTTTGCCAGG
ACTTTTTCATTTTTGCCTGTCGCGGGCAGCGTTTAGTCGTTCAGCGGGATAGCGATGGTG
ATGTCCGCCGGGGCCAGCTCACGGCCATCCGCCGCCTGCAGGACCAGCTTACGCAGGGGC
TGGCGCTGCTGGCGGTCAATGAGCCGGGTCGCCGGTTCGTCAGGATCGAACAGATAGTCG
TCTGCCCACTGGGAGAGGGCGACCAGCACCGTTTGCAGGGCACGGCCCTTATCGGTCAGG
ACATACTCCTGCCAGGCGCTGCCGTCGGAGGCCGGCTGCAGGCGCAGGATGCCTTCATCC
ACCAGCATTTTCAGCCGCCCGGCGAGCATGTTTTTGGCGATACCGAGGTTTTTCTGGAAT
TCGCTAAAACGGCGCACCCCGCGCAGAGCATCGCGGACGATCAGCAGCGACCACCAGTCG
CCGATAACGTCGAGGGAGCGGGCGATAGGGCAACAGCTGTTTTCCAGACGGGTACGTTTC
ACGAAAGCCTCCAGGTTAATTGTTTCATTATAAAACTCTTTGCCCTGCAGGGGAAATTTT
CGGCTACGGTCTAAGTTTGCGAGCGATTACCAGGAAAAATGTCATAAATCCGGCACAATT
AACGCGATGATAATAAATGACTAAGGATGAAGGGATGAAAAAACGTCTACTTGCCGCCGC
CGTTGCCGGCGCGGTGATGTTATCCGCTGGCGCTCAGGCGCAGGACACGGCCGCCCCGGA
GGGGTATCAGCTGCAGCAGGTGCTGATCATGAGTCGTCACAACTTGCGTGCGCCGTTGGC
CAATAACGGCAGCGTGCTGGAGCAGTCCACCGCCAAGGCCTGGCCGCAGTGGGATGTGCC
GGGCGGCCAGCTGACCACCAAAGGCGGTGTGCTGGAGGTGTATATGGGCCACTATATGCG
CGAATGGCTGGCGCAGCAGAAGCTGGTGACCAGCGGCGAGTGCCCGCCGGAAAACGCGGT
TTATGCCTACGCTAACAGCCTGCAGCGCACCGTCGCCACCGCGCAGTTCTTTATCACCGG
CGCGTTCCCGGGCTGCGGCATCCCGGTGCATCACCAGCCTCAGATGGGCACCATGGACCC
GACCTTCAACCCGGTTATTACCGACGACTCCCCGGCGTTTCGCGAGAAAGCGCTGCAGGC
GATGGAAAAAGAGCGCCAGGGAATGCAGTTGACCGAGAGCTACAAGCTGCTGGAGACGAT
GATCGATTACCGCAACTCGCCCTCCTGCAAAGAGAAGAAGGTCTGTTCCCTGAGCGAGGG
TAAAGATACCTTTAGCGCCGGTTATCAGCAGGAGCCGGGAGTGTCCGGACCGTTGAAGGT
GGGCAACTCGCTGGTAGACGCCTTCACCCTGCAATATTATGAAGGCTTCCCGAAAGATCA
GGTGGCGTGGGGGGAGATCGCCAGCGATAAGCAGTGGCGAGTGCTGTCGAAGCTGAAAAA
TGGCTATCAGGATAGTCTGTTTACCTCGGTGGCGGTGGCGCAAAACGTCGCCAAACCGCT
GGTTAAATATATCGATAACGCGCTGGTGGGCGAGGGAGCCAGCAAGGCGAAAGTCACGCT
GCTGGTGGGACACGACTCGAATATCGCTTCGCTGCTCACCGCCCTGGACTTTAAGCCCTA
TCAACTGCCCGGCCAGTATGAGCGCACTCCTATCGGCGGCAAACTGCTGTTTCAGCGCTG
GCATGACAGCGCCGGCAATCGCGATCTGATGAAGATTGAGTATGTCTATCAAAGTACCGA
GCAACTGCGTAACGCCGACGCGTTAACCCTGCAGGCCCCGCCGCAGCGGGTCACTCTGGC
GCTTAACGGCTGTCCGGTTGATGACCAGGGATTCTGCCCGCTGGAGACCTTTAAAAAGGT
GATCAACGAGGCGGCGAAATAACGAAAAAAACCCGGAGCACTCCGGGTTTTTTTAGCAGG
TTAGGATGAGCCCAGGTGGGGATAAACCTCCTAGACGTTTTTACGCTCAATCGTCTGTTC
GCCCCAGAACAGGCTGTCTTTATCGGTTTTGGCAAAGGCCAGCGCCAGCACTTCGTCGCT
GCCTTCCTCCCAGATTTGCTCCGCCAGTTTCTCATCGTAGTGGGCGACTTCGAAAATCGC
CTCGGCAATTTCCGGTGAGGTGTTACGTAAACTTGCCCATTCGCCGACGCGATGTGCTTT
TGCTTCTTGAGTTGGCATAGTGCTCCTCCTGCAGAAGATTAGCCGTGCAGTTTAACGGCC
AGTTTGGCGACATGTTCACCCTGATAGCGGGCGATGGCTAACTCTTCCTCGCTCGGCTGC
CGCGAGCCGTCGCCGCCGGCGATGGTGGTTGCGCCATAAGGGGTACCGCCGCGTACCTGG
GAGATATCGAATAGCTCCTGGGCGCCATAGCCGATCGGGACGATGATCATGCCGTGGTGG
GCCAGCGTCGTCCAGGTCGAGGTAATGGTTTGTTCCTGGCCGCCGCCGGTACCGGTTGAG
CTAAATACGCTGGCGATTTTGCCATACAGAGCGCCGGACGCCCACAGACCGCCGGTTTGA
TCGAGGAAAGTACGCATCTGACCGGACATGTTGCCGAAGCGCGTCGGGGTACCAAAGATG
ATGGCGTCATACTCTGCCAGCTCCTGCGGCGTGGCGACGGGCGCGTTTTGCGTTTTCCCG
CCTGCTTTGGCGAATGCTTCAGCCTGCATGGTTTCCGGCACGCGCTTCACAACCACCTCA
ACGCCGTCCACCCGGTTCGCCCCATCGGCGACGGCGTGAGCCATGGTTTCAATGTGTCCA
TACATGGAATAATAAAGCACCAGAATTTTAGCCATTTCCATCACTCCTCGGTTGCATTAT
AAGCCAGCAAAATAGCTGGTACCTTTAAAGATAAAGCCTCCGCCGGAGAGTGCAAATCCA
ACGGGCATTTGTTTGATTTATAACAAAATGACAAAGCGTTATTTACTTTTCCTTGCACCG
CGCGGCCTGAAAGGAAGTGAAGGAGGAAGCGTTGCGCCTGCTATTTTGGCCGCTGCGGCG
AGGATGTAGCATCAGGATACATTTTTGCTGACTATTTTTTCTTCGCCAGCAGAGTCGGTT
AGGAGCTGTTCGCGGCGCGAGGAAGCTTTTTTCGCCCGGCTTTGTTTCTGGATATTACAT
TCGCCGCCGTCAGCCGCAGTCATTCACTAACCTTATAGATACGCGGCAGGACAGCGGCGT
CGCCGCTCCCGCGTAATGCACTATGATGTCTAACCTAATGGAGGTCAGTAATGGCAAACC
ATCGTGGCGGTTCCGGCAACTTTGCCGAAGACCGTGAAAGAGCATCAGAAGCAGGACGTA
AAGGTGGCCAGCATAGCGGGGGGAATTTTAAAAATGACCCTCAGCGCGCCTCAGAGGCTG
GCAAAAAAGGGGGTAAAAACAGTCATGGTAGTCGTGAAAGTTAACGCGCGACTCGCACTG
TTCTCTTTGATGCGGTGTTAATCTCCCCGACCCAACCGCATCGCCCTCGCCGCCGGCATC
TGCCGGCGGTTTTTTTATCTGTCGGTGGTTGCGCTCCCGCCGGGCGGATTGCACACTGGT
CGCCCGTTAATCGTCATGGCTGTCTTATGTCTTCGTTAAAATTCTCCGTTAGCCGCCAGG
AAGCGCTCCTTATCATGATCACCATGTTCTGGGGAGGGACGTTCCTTGCCGTACAGTACG
CGGTGAGCCTCAGCGGGCCGCTGTTTTTTGTCGGTTTGCGTTTTGCGACTGCCGCGCTGG
CGGTGGGCCTGCTTTCGCTGCGCACTCTGCGCGGTCTGACGTGGCTGGAGGTGAAGGCCG
GGGTAGCGATTGGCGTGGCGATTGCGCTGGGGTATGGCCTGCAGACCTGGGGACTACAGA
CCATCTCCAGCAGTAAATCTGCCTTTATCACCGCGATGTATGTGCCGCTGGTGCCGCTGC
TGCAGTGGCTGTGCCTGGGACGTATGCCGGGGGTGATGTCCTGCGTGGGGATTGTGCTGG
CCTTTATTGGTTTAATTCTGCTGGCCGGGCCGGAAAATAATCTGCTGGCGCTTGGCGTGG
GGGAAATGATCACTCTGGCAAGCGCGGTGGCAATCGCGGCGGAGATTATCCTTATCAGCG
CCTGGGCCGGAAAAGTCGATGTCCGCCGGGTGACGGTGGTGCAGCTGGCGACCGCGTCGC
TGGTGGCTTTCGCCGCCATGAAGCCGGCGGGTGAATCGGTGCCGTCGTTGACGCCGGCCC
TGCTCGGCGTCGCGCTGGGGCTGGGGATTTTCAGCGCGATCATTCAGGTGACCATGAACT
GGGCGCAGCGCAGCGTCTCGCCGACGCGGGCCACCCTTATTTATACCGGTGAACCGGTAT
GGGCCGGTATTTTTGGCCGGCTGGCCGGTGAGCGTCTGCCGCTGCTGGCTCTGCTCGGCT
GCGTTTTGATCCTCGCGGGGGTGCTGGTGAGCGAGCTGAAGTGGAAGCGCAAGTCGCCGC
CGCAGGTTTCCACAAACGACGATGCGCAGCCGCTCACGGATCTGGCCGATCGCCGCGAGC
CATAATATTTTCCTTCTGACCCGACAGCGGCGCTTATCCTGGCTGGTACTCGTCCGGCTC
TGATTGTCTCCAGGCCCGTGCCAGCGCAGCGCCGCCGGGCGATGGCTCTAGGCACGGCGT
CGCTTTTATGCCGGGTAGCGGCTGCGCCTTACCCGGCCTACGTTCGTACGACCTGCCGTT
AATTTATTCACCATTGTTGCTGAAACTGCCGGTGCTGACGGCCTCAAAATCGCTGAGACG
TTCCCGGAAGGCCGTGGCAGTCTCCAGGCCCGGCAAGCGCAGCGCCGCCGGGCGGTCAGG
TTCCGTGCCCGTGGTGGTGCCGGATGGCGGCATAAATGCCTTATCCGGCCTACAGGATCA
CACCACCCAGGCCCACACCGCTCCCTGCGCCAACGCCGCGCTAATGTGGCTTACACCGGC
GTTACCCTGGCCTCCTTCGCCTCGCGCGTCCCGCGATGAAGCAGCGCATGCAGCAGGATC
GCCCCGAAGGTGGCCGTGCCAATCCCGCCCAGCGTAAAGCCGCCCAGCGACAGCGCGAAA
TCGCCGGCGCCCAGCACCAGGGTCACCGACACCATGATCAAATTGCTGTTTTGACTCAGA
TCCACCCGGTTTTGCACCCAGATCCGCGCCCCGGCGACGGCAATTAAGCCAAAGACCACG
ATCGAGGCGCCGCCGATCACCGGCCCGGGAATGGTGTGGATTAATGCGCCGAACTTCGGC
GAGAAACCCAACAGCATGGCAATCAGCGCCGCGGCGACAAACACCAGCGTTGAGTAGACC
TTGGTCACCGCCATGACGCCGATGTTCTCCGCATAGGTGGTGACCCCGCTGCCGCCCACC
GAACCGGAGAGCATGGTCGCCAGCCCGTCGCCGACGAAGGCGCGCCCCATGTACGGGTCC
ATATTGCGCCCGGTCATCCCGGCGACGGCCTTCAGGTGCCCGAGGTTCTCGGCCACCAGG
ATCACCGCGACCGGCGCAATCAACATCATCGCCTGGCCGTTAAAGGATGGGGGGGTAAAG
TGCGGCAGCCCGAACCACGCCGCCTGGGCGAGGGGGGAGAAGTCCAGCGGTTTGCCAAGG
CCCAGGCCGTTAGCCAGCAGGGCGTACAGCGCGCAGGCGACGATCAGGCCGACCAGGATC
AGCAGTCGCTGCAGCATCCCGCGGGTAAATACCGCCACTATGCCGATGCAGAGCACAGTT
AACACCGCCATCCAGCTGTCGAAGGCGCTGGCGGAGACGCTGCGCACGGCAATCGGCGCC
AGGTTCAGGCCGATAGCCATCACCACCGCGCCGGTCACCACCGGCGGCATCAGGCGCTCG
ATCCAGCGGGTGCCGATCTTCATCACCACCAGACCAATCAGAGTGTAGACCAGCCCGCAG
GCGATGATCCCGCCAAGGGCGACGCTCAGATGAGGGTTCAGCCCCTGGCCGTTAAAGCCG
GTAATGGCGATCACCACCCCGACAAAAGCGGCGCTGGAGCCGAGATAGCTCGGCACCCGT
CCGCCGGTGACGACAAAGAACAGCAGGGTGCCGACGCCCGACATCAGAATAGACAGGTTC
GGGTCGAGCCCCATCAACAACGGCATCAGCACCGTCGCGCCGAACATCGCAACGGCGTGC
TGCACCCCCATCACCAGCGTTTGCCCGGCCGACAAGCGTTCATCGGGGGCGACAACGCCG
GATTCGGCGGCAGGAGAGGTCAGCTTCCAGCGAGGAAAATCGAAGAGTGCCATGATGATA
TCCCGGGTTAAAGGTTAACAAGCGGGTCGCATAAGCGTGTGATAGCCGCGGTCAAACCAC
ATCAGTCCCCGGGGCTCCGGGTGACGGGTAATGGCCACGACGTGACAAAACAGAATGTCG
TGCGTCCCGACGCTGACGCGCTGGTCGATGCGGCAGTCAAAGCTGACCAGAGCCGCCTCC
AGCCGCGGACAGCCGGTGGCGCCGGTCTGCCAGTCGGCGGCGGCAAAACGCTCGTCCATT
GCCGTTTTACCGCCAAACAGCGTCGACAGGGCCTCCTGTCCGGCCGCCAGGGTATTGACG
CACAGCGTGTGGTGTTCGCTGAACACCGGCCACACCGAAGCCGAGCGGTTCAGGCAGACC
AGCAGGGTCGGCGGCGTGTCGGTAACGCTGCAGACCGCGCTGGCGGTGAATCCCGCCCGG
CCCGCCGGGCCATCGGTGGTAATAATGTTAACCGCGGCGCCGACGTGGGCCATGGCGTCA
CGGAAACTCGCTTTGTCCGTTAACTCCATCGTAAACTCCTTATGCCAGCAGGCAGGCTTC
ATCAAAGGACAGGCGCGGCAGGCGGCCGTACAGCTTGCCGGGGTCGCCATAGCCGATGTT
CACCAGCAGGTTGCTTTTCCAGCCGTTGTCGGCAAAAAATGCCGCGTCGACTTTTTCCCG
GTCAAAACCGGACATTGGCCCGGTGTCGAGGCCCAGCGCCCGGCAGGCAAAAATCAGATA
CGCCGCCTGCAGGGAGCTGTTGCGAAACGCGGTCTCTTCCGCCAGCTGCGGGCTGGAGGT
AAACCAGCTGCGGGCGTCACCGTGGGGAAACAGGGTCGGCAGCCGGTCGTAGAAGGCGCT
ATCCCACGCCACGATGGCGGTCACCGGCGCCTGCATGGTTTTCTGCAGATTGCCGCTGGA
GAGCGTCGGGCGAAGTTTCTCTTTGCCTTCCGCGCTGCGCACGAACACGATGCGCGCTGG
CGAACAGTTGGCAGAAGTCGGCCCCATTTTCATCAGGTCCCAGACGGCCTGCAGCTGCGC
ATCGCTCACTGGCTTATCCAGCCAGCCGTTGTGGGTCCGGGCCTGGGTAAACAGCGTCTC
GCAGGCCGTGTGGTTTATTGCGTCGTTCATCGGGTCTCCCTGGCGACCGGCAGCATAGCG
GACAGCCCGTCGCGTAAAATGGTATTAAAGGTATCGGCGTCGGTGACGTTACAGGCATGG
CCGCCCCACGGCATTTCCACGAGCTGGCTGCCGGGGATCGCCGTCTGCAGCACGCGGGAG
CAGGAGGCGGGGACCAGCAGGTCGTCAGCGGCGCTGATAATCAGCGTCGGGCAGGCGATG
GCCGCCGCACGGCGTGAAAAATCAGCCTGCTTCAGGGCCTGTAGCCGCTTCAGCAGATTC
TCTTTGCCCTGAAAATGGCTGATGGCAAGCGCATCTTCCGCTTCGAGGCGCGGCAGGCGC
GCGGCCATCCATTCCGCCGGGTAGAGAAATAGCGGCTGCGCTTCGACCCACTCCTGTGCG
CCGCCGGCATGCAGCAGACGCTCGCGCACCTGGAAGCAGCGGCGGGTATGCGGCGACAGC
GACAGCCAGCCGTTGACCAGCGCCAGGGCGCTCACCGCCTCGGGGCGATCGAGCGCCAGC
TGCAGGCCAATCAGCGCCCCCAGGGCGTGGCCCACCAGCGCGAAGCGGGCGATCCCCGCC
GCTTGCAGAGCGCTGAACAGCTCCCCGGCCATCGTCGCCAGGCTGTAGTCGGCGGGCAGC
GGACCGGCGTTCTCCCCGGTCCCGTTATGGTCATAACTCACCAGCTGATACTGTTCCTCC
AGCGCCGCGCGCTGCGCCAGCCAGTAGCCGCCGCCCCCGCCCAGACCGGCGCTGAGGACC
ACCACCGGCGCGCCGGGCCACGGAGCCGGAGCAATATTGAGCCTCATCATGTCGGGGTAC
CGATATGGGCGACGCTGGCGATTTCCACCAGCGCATCGGGCTTCACCAGTCCGCACTGAA
TGCAGAAGCGCGCCGGTTTATCGCCGGGGAAGAACTCGGCGTAGACCTCGTTAATCGCGG
CGTAATTTGTCCAGTCGGTGATAAAGATGCTGTTGAAAGTCACATCCGCCATACTCCCGC
CCGCCGTTTCGATAACGCTCCTGATGGTCTCCAGCACGTGGCGGGTTTGCGCCTTTGGGT
CGCCGATGTGCACCACATTGTTTTGCTTATCAAACGGCAGGGTGCCCGAGACGTAGACCA
CGCCATCGGCGAGCGTCCCCGGAACAAAGGGGGCAATCGGCGCGGTGGTGCCTGGCGGAA
TAATCACCTGTTTAGGCATAACGTTTCTCCTTGGCTAAAGCCAGCGGGGCGGCGGGGGAC
AGCGCATGGCAGAAGCTCTCGACGTCGCTGACCCAGCCGAAAAAGGTTTCAATATTGAAC
AGTGCCGCCTGCTGGGCGAAGGCCGGGCCGGCCTGATGGGTGGCATCCTCCAGCACGATG
CCGAAGTATTCGAGAAAGAAGCCATCGCGCAGCGTCGATTCGACGCAGACGTTGGTGGCG
ATCCCGGTGAACACCAGGTGGCGTATGCCGCGGCTGCGCAAAATGCTGTCGAGCGGGGTG
TTAAAGAAGCCGCTGTAGCGCGGTTTCGGCAACACGATATCGCCTTCCTGCGGCGTCAGC
TCGTCCACCAGCTGATAATCCCAGCCGCCTTTCGCCAGCAGCTTGCCCTGCAGCTCCGGA
CGCTGACGCATCGTTTTCAGCGCGTTGGATTTGTGATAGTTCGGCGAGCCCGGGCCGCCG
GCTTCAACATACTGGTCATCCCAGCCATTCTGGAACCAGATAATCAACATACCCGCGGCG
CGAGCGGCGGCGACGGCGGTATTAATATTGTCGATAACCGGCCGGGTAGCGGAGACGTCA
AAGCCGGCGAGATCCAGATAACCGCCCTGGCTGGCGTAGGCGTTCTGCATATCGACCACA
ATCAGCGCGCTCTGCTGCGGCGCGAAGGTCAGGGATTCCGGGCGAGCGGGAAGGGTAATC
ATCAGGCCACCTCACGGGTAACAGAAGCAATGTGGTCCCGGCAGCGCATCAGCGGCTGAA
TGCGTTCGCCAAAGGCGTCAATGCCGGCAAGAAAATCATCAAAGGTCAGCAGCACGCCGT
CGGTGCCGGGCACGCTCGCTACTTCATCAAGCATACGGGCGACGCTGGCATACGATCCGA
CCAGGGTGCCCATGTTAATGTTGACCGCCGAGGTGGGGTCGGCCATCTGGCGCACGTTGG
TATCGCTGCCGGAGCGGGTATCTTTCTGACTCTGCTCGGTGAGCCACGCCAACGCTTCTT
CATCGGCGCCCGCTTTGTAATGTTCCCATTTGGCGCGCGCCGCCTCGTCGGTTTCGTCGG
CGATCACCATGAACAGCACATAGGACCCCACGTCGCGGCCGGTTTTTTCCGCCGCCTGCA
TCATGCGTGCGGCGGTCGGGGCAAAGGCCGTTGGCGTGTTGACCCCTTTGCCAAAGCAAA
AGTTGTAGTCCGCATGCTGGGCGGAGAAGGCCATCCCGGCATCGCTCTGCCCGGCGCAGA
TCACCTTCATCGGCTGCGACGGGCGCGGGCTGACCCGGCAGTCGTTCATGGTGAAGTAGT
CACCTTTGAAATCGCTGCGCCCGGTGCCCCACAGGTCACGGAGCACCTGGACGTATTCGG
TGAGATAGTCATAGCGGCTGGCGAAATAGTCATCTCCCGGCCACATGCCCATCTGGTCAT
ATTCCGGTTTTTGCCAGCCGGTCACCAGATTGACGCCAAACCGGCCGCCGGAGATGGAGT
CGATAGTGGAGGCCATCCGGGCGACAATCGCCGGCGGCAGCGTCAGGGTGGCGGCGGTGG
CGTAGATCTGGATCTTCGAGGTCACCGCGGCCAGGCCGGCCATCAGGGTAAAGGACTCCA
GGTTGTGATCCCAGAATTCAGTTTTCCCGCCGAAGCCGCGCAGTTTGATCATGGAGAGCG
CGAAGTCGAAATGGTAGTGCTCGGCCTTCTGCACGATGGCCTTATTCAGTTCAAAGGTCG
GCATATACTGCGGGGCATGGGTGGAGATCAGCCAGCCGTTGTTGCCAATGGGAACGAAAA
CACCAATTTTCATACCTACCTCTCTGCAGTCATGGAAGATGGGTTGCGATGGTGCGGCAT
CCTGCCTCTCCCTGGACCACCTCGCAGAGAAGGTAAAGCAAAGGCGATGCCAGTTTTATA
AATGCTAATGTTATTAATGTGTTACTTTTGAGTTGCTAAAAAGGACGATAAAAAAGTGGA
CTGGATGGTCAAAATCAGTGCACGAAAAAACGGCAGTCATGCGCAATCAGGGTGCATGGG
GTCGTGTCGGCGCAGGGCTTTTGCTATGCTGGTGGCGTCAACTGAAGGAGAGGATGTATG
GCACAGGGCGCGGTGAAGAAAAGCGGCAAACGTTCACAAGCGGTCAGCGCCAAAAAGGAG
GCCATCCTGGCCGCCGCGCTGGAGGCATTTTCGCAATTTGGTATTCACGGTACGCGGCTG
GAGCAGGTGGCTGAGCGCGCCGGGGTATCGAAAACCAATCTGCTCTATTACTACCCTTCG
AAAGAGGCGCTGTATGTGGCAGTCCTGCAGCAGATCCTCGCCATCTGGCTGGCGCCGCTG
AAGGCCTTTCGTGAGGATATCAGCCCGCTGGTGGCGATCCGCGAATATATTCGCCTGAAG
CTGGAGGTGTCCCGCGATCACCCCCAGGCCTCGAAGCTCTTCTGCCTCGAGATGCTGCAG
GGGGCGCCGCTGCTGATGGGCGAACTGACCGGGGACCTGAAAGCGCTGGTCGATGAGAAA
TCGGCGATAGTCTCCGGCTGGATCGACCGCGGCAAGCTGGCGCCGGTCGATCCACAGCAT
TTAATCTTTATGATCTGGGCTACCACCCAGCATTACGCCGACTTCGCCACCCAGGTGGAG
GCGGTCACCGGCGCCACGCTGCAGGATGCGGCCTTTTTTGAACAAACGGTCGATAATGTC
CAGCGGATGATTATCGAAGGCATTCGCGTCCGTTAATTGGCGGGCGGCAGCGGGCAGCTT
TGATCGCCATCCTCGCACTGTAGCAGCGAGGCGAGGAAAGACTCCCGCTCCACGCTCTTA
TCGGTCATGCACTGGCTGACCAGCATTGGCTGCATGCTGCCGCCTTCGGCGCCGGACGCG
AGAAAGGCGCAGTCGGCGTCGCGGAGGGCGATCCATGCCTGCTGCGCCTGCTTCAGTAAT
GTTTGTTGTTTACCCACCGCCCGCTGCAGGGCCTGCTGCCATGTGTCGTTCAGTTTTTTA
TCGGCCGCCTGATACTGCGCAGCCGCGCACTGATTCATTTCGGTTTGGGTGTTGGCGCTG
CTGCACTCGTCCGCCAGCGCCGCGCCGCTGGCCAGCAGGGCCATCACGGCAAATAACGTG
CGTTTCATTGTTCTGCTCCCATAAAAAAGGCTCCCGTCCGGGAGCCTTAATTAAACACAG
CTGACGTCGGCTGTCATTAGCTGATCGCAGCGCAGACTGATTGCCCGGATGGCGGCGCAC
AGCGCCTTATCCGGGCTACCCTTTGGCGGTGGTAGGTAGCCCCGGTAAGCGCAGCGCCAC
CGGGGAGCCCGTTTTAGCCGATGGTCATCAGGCTGGCGTTACCGCCTGCCGCCGCGGTGT
TAACGCTCAGCGAACGCTCGATATACAGCCGCTCCAGCAGCAGATTGGTTTCGCCGCGGG
CGAAACCCTGCACGGAGACAATCGCCCCGTCGCGCGCCGCCACCTGCTCGCACAGCTCGC
GCAGCTGGTCGGAATCGCCGTGGTAGATAACCGCGTCGAAGGCCTGGCCAGGCAACTGCT
CCGCTTTGGCAAAGCGAATGCGCTCGCTGACCTCCCGCGGCAGTTTCTTCGCCAGATCGC
GCTGCAGGGCGCTGTCCGGCCACAGTACTTCACAACCCACCGCCAGCACAGCCGCCAGCT
GGATCAGCGCATCCTGTTCGTTATCCGCTACGCACAGCACGCGCTCGCGCGGCATCAGCG
TCAGGGTGTTGCGCTCGCCAGTTGGCCCCGGCAGCAGGCGTTGAGTGCCGCTTTGCGCCT
GCTCGCTGTACTGCTGGCACAGCGCCTGCAGCTCAGGACGGCCCGCGGCCCACTGCTGCA
GCGCCTGCAGCGGTTTTTCCAGCAGCGTTTTCAGCTGGGCGTCCAGCGGACGCTCCGCAT
CCTGGCGGGCGAAGGTTACGCCAACCGCGTCCTGTGGACGGCTGGAGAGCAGACGGTACA
GATACAGCGGACCGCCGGCTTTCGGACCGGTACCGGACAGCCCTTCGCCGCCGAACGGCT
GAACGCCGACCACCGCGCCAACCATATTGCGGTTGACGTACAGGTTGCCCACCTTGGCGC
TGCCGGTGACCTGGGCGATGGTTTCGTCGATACGGGTATGCACGCCGAGGGTCAGGCCGT
AGCCAGAGGCGTTAATCTGCTCGACCAGTTTGTCCAGCTCGTTACGGTTATAGCGCACCA
CGTGCAGTACCGGGCCGAAGACCTCTTTTTTCAGTTCGTCGAAGCTGTCGAGCTCGATAA
GCGTCGGTGGCACGAAGGTCCCGTGACGCCATTCGCGGGCGTCTTCGCTATTCTCACGCA
CCGCCTGGTAGACGGTGCGGCCTTTGGCGCGCATCGCCTGAATATGGCGTTCGATATTCT
CTTTCGCTTCCGCATCGATAACCGGACCGATATCGGTGGTCAGGCGCCCCGGATTGCCCA
TCCGGCACTCGCTCATGGCGCCGCGCAGCATGGTTAAGGTGTGATCGGCGACCTCTTCCT
GCAGGCAAAGCACGCGCAGGGCGGAGCAGCGCTGGCCGGCGCTGTCGAACGCGGAAGCCA
GCACGTCGATCACTACCTGCTCGGTGAGCGCCGACGAATCGACGATCATCGCGTTCATCC
CGCCGGTTTCGGCGATCAGCGGCGTCGGGCGGCCCTGGGGATCGAGGCGGCTGGCGATAT
TGCGCTGCAGCAGGGTGGCCACTTCGGTGGAGCCGGTGAACATCACGCCGCGTACGCGCT
CATCGGAGGTTAGCGCGGCGCCCACGGTCTCCCCGCGGCCCGGCAGCAGTTGAATAACGC
CCGGCGGCACGCCGGCTTCCAGCAGAATCGCCACGCCCTGGGCGGCGATAAGCGGCGTCT
GCTCGGCAGGTTTCGCCAGCACGCTGTTGCCGGCCGCCAGCGCGGCGGCAATCTGGCCGG
TGAAGATCGCCAGCGGGAAGTTCCACGGGCTGATACAGACCACCGGACCCAGCGGGCGGT
GAGTTTCATTATCGAAATCGTCGCGCACCTGGCCTGCGTAATAGTGCAGGAAGTCAACGG
CTTCGCGCACTTCAGCGATGGCGTTGCTGAAGGTTTTACCCGCCTCGCGCACCAGGATCC
CCATCAGGGTCGGCATCTGGCTTTCCATCAGCACCGCGGCGCGCTCAAGAATGGCGGCGC
GCTCCTGCGGCGGAGTGGCGAACCAGATCGGCGCATTGTTGATAGCGCTGGTCAGCGCCT
GCTGCACTTCAGCGTCGCTGGCTTCGCGGACGTAGCCGACGATATCTTTCGGCTCTGCCG
GGTTAACCACCGGCTGCATTTCGCCTTCGGCCACCGGCTGCTCCAGCATCGGCAATGCCT
GCCATTTATGCAGCGCGCTGTTGAGCAGGGAAGAGGAGAGGGAGGCCAGACGGTGCTCGT
TCGCCAGATCGAGACCGGCGGAGTTGCTCCGGCCGCTGCCGTAGAGATCGCGCGGCAGCG
GGATTTTCGGATGCGGCAGGCCGGCCTGGCCTTCCTGCTGCGCCAGTTTTTCTACCGCGC
TGACCGGGTCGGCCACCAGCTCGTCCAGCGGCAGGGTATTGTCCGCGATACGGTTGACGA
AAGAGGTATTGGCGCCGTTTTCCAGCAGACGGCGCACCAGATACGCCAGCAGCGTCTCGT
GGGTGCCCACCGGGGCGTAGATCCGGCACGGACGGTTCAGCTTGCCGTCAGCGACCTTGC
CCACTACCTGCTCGTACAGCGGTTCGCCCATGCCGTGCAGGCACTGGAACTCATACTGGC
CCGGGTAGTAGTTCTGGCCTGCCAGCTGGTAGATAGCCGCCAGAGTATGGGCGTTATGGG
TGGCAAACTGCGGGTAAATCAGGTTCGGCACCGCCAGCAGCTTCTTCGCGCAGGCGAGGT
AGGAGACGTCGGTGTAAACCTTGCGGGTGTATACCGGATAGCCTTCGAGACCTTCCATCT
GCGCGCGTTTAATTTCGCTATCCCAGTAGGCGCCTTTCACCAGACGGATCATCAGGCGAC
GGCGGCTGCGGGTGGCGAGGTCAATCAGGTAATCAATGACAAACGGACAGCGCTTCTGGT
AGGCCTGAATCACGAAGCCAATCCCGTTCCAGCCGGCCAGTTCCGGCTCGAAGCACAGTT
TTTCCAGCAGGTCGAGGGAGATCTCCAGACGGTCGGCCTCTTCGGCGTCAATATTGATGC
CGATGTCATACTGGCGCGCCAGCAGGGTCAGCGATTTCAGCCGCGGGTAAAGCTCTTCCA
TCACCCGGTCATACTGCGCGCGGCTGTAGCGCGGGTGCAGCGCGGAGAGCTTAATGGAGA
TACCCGGACCTTCATAAATGCCGCGGCCGTTGGAGGCTTTGCCGATGGCATGGATCGCCT
GCTGATAAGAAACCATATAGGCCTGGGCGTCAGCGGCGGTCAGGGCGGCTTCGCCGAGCA
TATCGTAGGAGTAGCGGAACCCTTTTTCTTCCAGCTTGCGGGCGTTGGCCAGCGCTTCGG
CGATGGTTTCCCCGGTGACGAACTGCTCGCCCATCAGGCGCATCGCCATATCCACGCCTT
TGCGGATCAGCGGTTCGCCGCTCTTGCCGATGATGCGGTTCAGGGAGCGGGAGAGGCTGG
TCTCGTTATGGGTCGACACCAGTTTTCCGGTGAACAGCAGCCCCCAGGTGGCGGCGTTGA
CGAACAGCGACGGGCTGCGGCCGATGTGCGACTGCCAGTTGCCGTTGCTGATTTTGTCGC
GGATCAGCGCATCGCGGGTGGCTTTATCCGGAATACGCAGCAGGGCTTCCGCCAGGCACA
TCAGCGCCACCCCTTCCTGTGAAGAGAGGGAGAACTCCTGCAGCAGGCTCTGCACCATGC
CGGCGCGGCCGCTGGCGGTTTTCTGGTTGCGCAGTTTTTCCGCCAGCTGATACGCCAGCT
TGTGCGCCTGTTCGCCCAGCGGCTGCGGCAGACGGGCCTGCTCCAGCAGCATCGGTACCG
CGTCGGTTTCCGGACGTCGCCAGGCGGCGGTGATCGCCGCGCGGCTCACCGACTGCGGCA
GGATCTGCTCGGCGAATTCGAGGAACGGCTGATAGGGCTCTTCCGTTGGTTCGCTGGCGT
CATCGCTTTCGTTGGCGGCCCCGGAGAGCAGGGCCGGCAGCTCAGGCAGCGTCTCGTCGT
TCTCCAGTTTTTCCAGATAATTAAAGATGGCCTGCTTAATCAGCCAGTGCGGCGTGCGGT
CAATACGGCTCGCGGCGGATTTAATGCGCTCGCGGGTTGCGTCGTCAAGCTTAACACCCA
TGGTGGTGGTGCCCATGCTCAAAACTCCTGTCATTTATCGTTAGGCTTATGCGGTTGCAT
GGAAATATCCACTATGTTGCAACTTTGTGCAACCTTGTTAATTGTGGCTTGTGACGGAAG
CCGTGAAATGGCTAATTTGTTAAAAATAACCCCTAAAATAGCAGAAATTTAACCCCGGGC
TCATAGGGTATTTGTATGCGTGAGTTAACACTTTTGTTTGGTGCAACCTTTAAAAACGTG
AGAGAGTGCAACCTCTAACAAATTGACGTTTTGCGCCGTCGGTTTTTCGTGTAAATGCTG
TGTTAAATCGTTTGTGAAAAACCGAAGCTTCCGTCAGGATACGGTCGCCCAATTAAACAA
TGCGCCATTACCCCGTTCCGGTAGTGGAAAAAAACGACGAAGTTGGACGCTGTCGATAAA
AATTCTGGAGACTTTGCATGGCTATTAGCACACCGATGCTGGTGACATTTATTGTTTATA
TTTTTGGTATGGTATTGATAGGGTTTATTGCCTGGCGTTCGACCAAAAACTTCGATGATT
ATATTCTCGGGGGAAGGAGTCTGGGGCCATTTGTGACCGCGCTTTCCGCAGGGGCGTCGG
ATATGAGCGGCTGGCTGCTGATGGGCCTGCCAGGGGCGATTTTTCTCTCCGGGATTTCCG
AAAGCTGGATCGCCATTGGCTTAACGCTGGGGGCGTGGATTAACTGGAAGCTGGTGGCCG
GTCGCCTGCGCGTGCATACCGAGGTGAATAATAACGCCCTGACGCTGCCCGATTATTTTA
CCGGCCGTTTTGAAGATAAAAGCCGGGTGCTGAGAATTATTTCGGCGCTGGTTATTCTGC
TGTTCTTTACCATCTATTGCGCTTCAGGAATTGTCGCGGGGGCGCGTCTGTTTGAAAGCA
CCTTCGGCATGAGTTATGAAACCGCACTGTGGGCCGGGGCGGCGGCGACGATTATCTATA
CCTTCGTCGGCGGCTTCCTCGCGGTTAGCTGGACCGATACCGTGCAGGCCAGCCTGATGA
TTTTTGCGCTGATCCTCACCCCGGTGATCGTGATTATTTCCGTCGGCGGCTTTGGCGATT
CGCTGGAAGTGATTAAGCAGAAGAGCATCGAAAATATCGACATGCTGAAAGGGCTGAACT
TCGTGGCGATTATCTCGCTGATGGGCTGGGGGCTGGGTTATTTCGGTCAGCCGCATATTC
TGGCGCGCTTTATGGCGGCGGATTCGCACCACAGCATCGTTCACGCACGTCGCATTAGTA
TGACCTGGATGATCCTCTGCCTCGGCGGGGCGGTGGCCGTCGGCTTCTTTGGCATCGCCT
ACTTCAATAACAACCCGAGCCTGGCGGGCGCGGTTAACCAGAACGCCGAGCGCGTGTTTA
TCGAACTGGCGCAAATCCTGTTTAACCCGTGGATTGCCGGGATCCTGCTGTCGGCGATTC
TGGCGGCGGTGATGTCCACCCTGAGCTGTCAGCTGCTGGTCTGCTCGAGCGCAATTACCG
AAGACCTGTATAAAGCCTTCCTGCGGAAAAACGCCGGTCAGAAAGAGCTGGTGTGGGTGG
GCCGTATGATGGTGCTGGTGGTTGCTCTGGTGGCCATTGCCCTGGCGGCCAATCCGGAAA
ACCGCGTGCTGGGTCTGGTGAGCTACGCCTGGGCTGGCTTCGGCGCCGCCTTTGGCCCGG
TGGTCCTGTTCTCGGTAATGTGGTCGCGCATGACCCGTAACGGCGCGCTGGCCGGGATGG
TGATTGGCGCCTTGACCGTGATCGTCTGGAAGCAGTTTGGCTGGCTGGGCCTGTATGAAA
TCATTCCGGGCTTTGTCTTCGGCAGCATCGGGATTGTGGTCTTTAGCCTGCTGGATAAAG
CGCCGTCGGCCAGCATGCAGCAGCGCTTTGCCGAAGCGGATGCCCACTACCATACGCCGC
CGCCGGTACGCGCCACGGCTGAGTAAGATCATCTGATGCTCACGAGCCCGCCGCTGGCGG
GCTTTTTATTGCCTGGTGCCGTGCCGGAATATTATAACCCTTGCTAATTATCTGAAAATC
CGCTGATATTTCCTGACTAATAACAATGAGGATAGCAAAGATGACGTTCAGACAGGGTGC
AATGGCGCTGGTGCTGGCAGGGTTACTCAGCGGCTGCGTGGCGGGTGGAAGTTCATCGAC
CAGCGCGCCGAAGCCCGGCGTCTGCCCGGCGGATAAGTCCATGGTGCAAACCACGCTTTA
CTTCGGTCTGAGCCGCCCGGCGGGGAAAGACATCACCGCTGAAGAGTGGCAAAAGTTTGT
CGACCGTGACGTCACGCCGCGCTTTCGCGACGGGCTGACGGTGTTTGATGCCCACGGCCA
GTGGCTTGGCCAGAATGGTCAGGTGGTGCGGGAGCAGAGCAAGGCGCTAATGGTGATCCA
TGGGCATGACGCGCAGAGCGAGGCCGGTATTGAGGCTCTGCGCCAGGGCTATAAATCACG
CTTCGCGCAGGAGTCGGTGATGCGTGTCGACCAGCCGGTCTGCGTGCAGTTCTGAGTAAA
CGGCGGGGGCAGCCCCGCCGTTTGTTTTACAGCACCAGCCCGGCGAAGCTGGCGGAAAGC
AGGCTTACCAGCGTGGCGCTATACACCAGCCGCAGGCCGAAGCGGGAGACGATATTGCCC
TGCGGTTCATTCAGGCCTTTGATCGCCCCGGCGATAATGCCGATCGAGGCAAAGTTGGCA
AACGACACCAGGAATACCGAGAGAATGCCGAGCCCGCGAGGGGTCATGCTGGCGGCAATC
TTTTGCAGCTCAATCATCGCCACAAATTCGTTAGCGACCAGTTTGGTGGCCATGATGCTG
CCGGCGTTTAGCGCATCGCTCAGCGGGATGCCGATAAGCCACGCCAGCGGATAAAAGACG
TAGCCGAGGATCTGCTGGAAGCTGAGACCAAACAGGGTGGCGAATAGCGCGTTAATGGCG
CTGATCAGGGCGATAAAACCGATCAGCATCGCCAGAATAATCATCGCCACTTTAAAGCCG
GCCAGAATATACTCCCCGAGCATTTCAAAGAAACTCTGCGATTCATGCAGCTTCTCGAGT
TTTATTTCCTGCTCGCTGCCTGGCCGCGTCGGGTTAATTACCGACAGCACGATAAAGGTG
CTGAACATATTGAGGATCAGCGCTGCGACGACATATTTGGCGTCCAGCATGGTCATATAG
GCGCCGACAATCGACAGCGATACGGTCGACATGGCCGTCGCCGCCATAGTGAACAGTCGC
CGTGAGGAGAGGTCGCCCAGTACGCCCTTGTAGGCAATGAAGTTCTCTGATTGACCGAGG
ATCAGCGAGCTGACGGCGTTGAAAGATTCCAGCTTACCCATGCCGTTTACTTTCGACAGC
AGGGTGCCAATCACGCGAATAAAAATCGGCAGGATCCGCCAGTGCTGGAGAATACCAATC
AGCGCGGAAATAAACACAATCGGACACAGGACGCCCAGGAAAATAAAGGCTAAGCCTTTT
TCGCTCATGCCGCCAAAGACGAAATTGGTCCCTTCGGCGGCAAAGCCTAACAGCGAAGCA
AAAAAGCCGGAAATATTTTTTACCAGCCACAGGCCGCTTTCGGCGTGCAGGAAAAAGAAA
GCGAGCGCTATTTCGATAATAATCAACTGGAGAATATAACGAATACGAATTTTTTGTCTG
TCGTAGCTGACAAGCCAGGCCAGGGCGAGGATCACCGCCAGCGCCAGCAGGAAATGAAAA
AATGCAGTCATGTTGTTCTTTTCGCAAGTCAATAAGGCCGCCATTTAGCCATAGCCGCTA
CGGCGGGTAAATATCTGGCGTAAAAAATCCTTTGCTTATTCTTTCTCTTCATAACAGGCG
AATATTTTCATAAGTCATTATTTGTCAGCGATTTATTTACAACTGATCATCATTCTCTGC
ACATTTCGCTTGTGTTTCTGAGCATTGTAATGATAATCACTATCATAAATATTACCTGTT
TTTGCATTCGTTGACGGTGCTTTACATTTAAGGGTATTGGCATGTTTGTCCCATTTCTCA
TTATGTTACGCGAAGGCCTGGAGGCGGCGCTGATTGTCAGCCTGATCGCCAGCTATCTGA
AACGCACCCAGCGCGGCAACTGGATTGGCGTGATGTGGATTGGCGTGATCCTCGCGGCGG
CGCTGTGTCTTGGCTTAGGCATCTTTATCAACGAAACCACCGGTGAATTTCCTCAGCGTG
AACAGGAGCTGTTCGAAGGGATCGTCGCGGTCATTGCGGTGGTGATCCTGACGTGGATGG
TCTTCTGGATGCGCAATGTCTCACGCAACGTCAAGCAGCAGCTGGAGCAGGCCGTGGACA
AGGCGCTGCAGCGCGGTAATCACCACGGCTGGGCACTGGTGATGATGGTCTTTTTCGCGG
TCGCCCGTGAGGGGCTGGAGTCGGTCTTCTTTCTGCTGGCGGCATTCCAGCAGGATGTCG
GTATCTGGCCGCCGCTGGGGGCGCTGCTGGGTCTGGCCACCGCTATCGTGCTGGGCTTCC
TGATCTACTGGGGCGGTATCCGCCTTAACCTTGGCGTGTTCTTCAAATGGACCAGCCTGT
TTATTCTGCTGGTGGCCGCTGGCCTGGCCGCGGGGGCGATCCGCGCCTTCCACGAGGCGG
GCCTGTGGAACCTGTTCCAGGATACCGCCTTCGATCTGAGCAACGTGCTGTCGACGCATA
CGCTGTTCGGCACGCTGCTGGAAGGGATCTTCGGTTATCAGGAGACGCCGAGCGTCAGCG
AAGTGGCTGTCTATCTGCTTTATCTGATCCCGGCGCTGGTGCTGTTTGCCCTGCCGCCGC
GGAATAATACCACTGCCTCGCGGGCTGCCTGACCGGGCGCTGCGAGCTTATAAGCGACAC
TCTACTTACCGAAAGGGATGATCATGATGATTCATTTTCGCCGTAATGCGCTGCGGGTGA
CCGTGGCCGCGCTGCTCAGCTCTGCATTCGGTGCTCAGGCTGCGGATATCCCGCAGGTCA
AAGTCACCGTCAACGACAAGCAGTGCGAGCCGATGCAGGTGACCGTTAACGCGGGTAAAA
CCCAGTTTATTATTCAGAACCACAGCCAGAAAGCGCTGGAGTGGGAGATTCTGAAAGGGG
TGATGGTGGTGGAAGAGCGCGAAAACATCGCGCCGGGCTTTACTCAGAAGCTCACCGCGA
ACCTGCAGCCGGGCGAATATGACATGACCTGTGGCCTGCTCACCAACCCGAAAGGCAAAC
TGATCGTCACCGGCGCCGCCACCAAAGACGCGGCGAAAGCGGATGCGGTGCTGAGCCTCG
GCGACGCGATCACCGCCTATAAAGCCTATGTGACGGCGGAAACCGCGCAGCTGGTTAGCG
GCACCAAAGCCTTTACCGACGCGGTGAAAGCCGGCGATATCGAAAAAGCGAAAGCGCTGT
ACGCCCCGACGCGTCAGCATTACGAGCGCATCGAGCCCATTGCCGAGCTGTTCTCTGACC
TTGACGGCAGCATCGACGCCCGCGAAGACGACTTCGAGAAAAAAGCGGAAGATCCGAAAT
TTACCGGTTTCCACCGTCTGGAAAAAGCGCTGTTTGGCGATAACAGCGTCAAGGGGATGG
AAAAATATGCCGATCAGCTGAACAGCGATGTGCTGGAGCTGCAAAAGCGTATCAGCGAGC
TGGCGTTCCCGCCGTCAAAAGTCGTGGGCGGCGCGGCAGGATTAATTGAGGAAGTCGCGG
CCAGCAAGATCAGCGGTGAAGAAGATCGCTACAGCCATACCGATCTGTGGGACTTCCAGG
CCAACATTGACGGCGCGCAGAAAATTGTCGACCTGCTGCGCCCGCAGCTGCAAAAAGAGA
ACAGCGCGCTTCTGGCGAAAGTGGACGCCAACTTTAAGAAAGTGGACAGCATCCTCAGCA
AATATCGCACCAAAGACGGTTTCGAGACCTACGATAAGCTGACCACCGCCGACCGTAATG
CGCTGAAAGGGCCGATCACCACCCTGGCGGAAGATCTGGCTCAGCTGCGCGGGATCCTGG
GGCTGGACTAAGTCGATGGCACAGCAGAAACCCCACGACGTGAACGAGCCGTCACGTCGT
CGCTTACTGAAAGGGATCGGCGCGCTTGGCGGCGCGCTGGCCATCACCGGCGGCTGCCCG
GTAGCGCATGCGGCAAAAGCGGAAAGTTCCCCGGGGACGCTCACACCCGACGCGCGCCAG
GAAAAGCAGCCATTCTATGGCCGGCATCAGGCGGGCATTCTGACGCCGCAGCAGGCTTCG
ATGATGCTGGTGGCCTTCGATGTGCTGGCGGCTGATAAAGCCGACCTCGAGCGGCTGTTT
CGACTGCTGACCCAGCGTATCGCCTTTTTAACCCAGGGCGGCCCGGCGCCGGACACGCCG
AATCCGCGGCTGCCGCCGATGGATTCCGGCATCCTGGGGCCGTGGATTGCGCCAGATAAC
CTGACCATCACCGTCTCGGTCGGCCATTCGCTATTTGATGAGCGCTTTGGCCTGGCGGAT
AAAGCACCGAAAAAGCTGCAGCCGATGACCCGCTTCCCCAACGATTCGCTGGATGCCGCG
CTGTGCCATGGCGACCTGCTGCTGCAGATCTGCGCCAATACTCAGGATACGGTGATCCAC
GCCCTGCGTGATGTCATCAAACATACGCCGGATCTGCTGAGCGTGCGCTGGAAGCGGGAA
GGGTTTATCTCCGACAGCGCGGCGCGCAGCAAAGGCAAAGAGACCCCCATCAACCTGTTG
GGGTTTAAGGACGGCACCGCTAACCCGGCGAGCCACGACAGAGCGTTGATGGATAAGGTA
GTGTGGGTGACAGTCGATCAGGACGAGCCGGCCTGGACCGTGGGCGGCAGCTATCAGGCG
GCGCGAATTATCCAGTTTCACGTGGAGTTCTGGGATCGGACGCCGCTCAAGGAGCAGCAG
ACGATCTTTGGTCGCGACAAGCACACCGGTGCGCCGCTGGGGATGAAAAACGAACACGAT
ACCCCGGATTACAGTAAAGATCCTAACGGCGAAGTCATTGCGCTGGATAGCCATATTCGT
TTGGCCAATCCCCGCACGCCGGAAACCCAGTCCAGCCTGATGATGCGCCGCGGCTACAGC
TATTCGCTGGGGGTTACTAACGCCGGACAACTGGATATGGGGCTGTTATTCGTTTGCTAT
CAGCACGATCTGGAAAAGGGTTTTCTGACGGTGCAGAAACGGCTTAACGGCGAGGCGCTG
GAGGAGTATGTCAAACCGATCGGCGGGGGCTACTTCTTTGTTTTACCCGGCGTAGTGGAT
GAAAAACACTATCTGGGAGAGTCGCTGCTGCAGGCCTGATACCAACCCTGCCCGTAAGGG
CAGGGCGTTTTCTGCTGTTTTTCTCATTTTTCTTATATTTCCTGCCATGTGTTATATTTC
TGTAATACAAATGACCGATAGTCTCCTACACTTGCTTAAGAACTATTTGTTGCGTCATTG
TGAAAAATAAGTTGCATTAAGAATCTTTTTTGATGTACTTATTACATACGCGGTAGTTCC
CGGCAGTGTGACGTTTCACTATGGAGATCGCGAATGGTAAGGTCCCGTACCGGACAACGT
AAAACCTCAGACCGTACTCTTCAGCACGGAAGCCCCGCTTCCGGCAGCGATTTTCTTACT
CTTTCTCTCTCCGCTTCGCATTATTACAACCTTGGCAGGGTACGCGGTGCGCGTAGCCGC
GACTCGTTGTCAGTTCTACCGGCAAGCAATGGCTTACAAGGAAGCCAAACCTCAATCGTT
CGTGCGCATAGTCGTGTCGATGTTGACGCGTGTGATGTAAACCAACAACGCAAGGTGCTA
TCCATGGGAAGACAAAAAGCAGTGATCAAAGCTCGTCGTGAAGCAAAACGTGTGCTGAGA
CGGGATTCACGCAGCCATAAGCAGCGTGAAGAAGAATCGGTCACATCGCTTGTGCAAATG
AGTGGCGTAGAAGCAATTGGCATGGCGCGGGACAGCCGTGATACTTCCCCAATTGAGGCG
CGCAATGAGGCTCAGGCGCATTATTTGAATGCCATCGACAATAAGCAGCTGATTTTCGCT
ACCGGCGAAGCTGGATGCGGCAAGACCTGGATCAGTGCGGCGAAGGCAGCTGAAGCCCTG
ATCCATAAGGATGTGGACAGAATTATTGTTACCCGTCCCGTTCTGCAGGCCGACGAAGAT
CTCGGCTTCTTACCGGGAGATATCGCCGAAAAGTTCGCTCCCTATTTCCGACCGGTTTAC
GATGTGCTGGTGAAAAGGCTGGGGGCTTCCTTTATGCAGTACTGCCTGCGTCCGGAAATC
GGCAAGGTGGAAATCGCGCCGTTCGCCTATATGCGCGGACGTACCTTTGAAAATGCGGTG
GTGATTCTGGACGAGGCCCAGAACGTGACCGCAGCGCAGATGAAGATGTTTTTAACCCGC
CTCGGGGAGAACGTGACGGTCATCGTCAATGGCGATATCACCCAGTGCGACTTGCCCTCT
GGCGTGAGATCTGGCCTGAGCGATGCGCTGGCGCGTTTTGAGGAAGACGAGATGATCGGC
ATCGTGCGTTTCACCACCGATGACTGCGTGCGCTCGGCCCTCTGCCAGCGGACGCTGAAA
GCCTATTATTAATCGTCATACTGTGAGCAAGGCCCGGGCTAGCCCGGGCTTTGTTGTTTT
TGGGCATCCTCCCGGCGGCGCTGCGCTTAGCCGGGCTACCTGGCGGGTACGGTCTGGTAG
CCCGGGAGAGGCATTGCTGCCGACCCCGGGGATGTCTGCGGTGCCACATGCGAAAAAAAA
GCCCGTACATGCGTACGAGCTCTTCTTAAAATATGGCGGTGAGGGGGGATTGACTCGCTT
CCCGGCGGTACTGCGCGTGGCCGGACTACCTGGCGGGTAGGGTCTGGTAGCTCGGGAGAG
GCATTGCTGCCGACCCCGGGGATGTCTGCGATGCCACATGCGAAAAAAAAGCCCGAACTT
GCGTACGAGCTCTTCTTAAAATATGGCGGTGAGGGGGGATTGACTCGCTTCGCTCGCCCC
TGCGGGGCAGCCCGCTTACTGCGTGCGCGGTCTGTCCAACTGGCTGCGCCAGTTGTCGAA
CCCTGGTCGGGGGTTCTCATCCCCCCCTGCGGAGAATATAAAAGAAAAGAGCCCGTACTT
GCGTACAGGCTCTCATCTCGAATATGGCGGTGAGGGGGGGATTCGAACCCCCGATACGTT
GCCGTATACACACTTTCCAGGCGTGCTCCTTCAGCCACTCGGACACCTCACCATATTGTC
TTGCTGCTCACCTTGGGTGGGCAACGGGGCGCTACTATAGGGAGTTGCGTTAAAACGGTC
AAGCATATTTTCTTCTTTCTTTGCCGTTCGCTCACGCAATGAACAATGCCCCGCTGCGGC
TCAGCGGGGCGGGCGTTTTAGCGCTGGGAATCCAGCTGTTCGTTATTCTTCACGACGTCC
TGCGCTTTGCTGTAGCTTTCGATCAGCAGCTGGTAGGCCGGGAAGACTTTGGTGTACACC
TCCGCCCATTCTGCGGCGTCCGGGCGATTCCAGGTGCGCTGCAGCTCAGAGGCGACGGCG
GCGGTATCCATTGGCACTACGCCGGCCTGTACCACGCGAGCCAGGGTGATCTCCTGCGCC
ATTTTGCTGTAGGTGCCGGAAGCGTCAATCACGGCAAACACTTTATAACCGTCGGCGACA
GCGGCGATAGCCGGGAAGGCCATGCAGACGCTGGTGATGGTCCCGGCGATAATCAGCGTT
TTACGACCGGTCGCTTTCACCGCGGCGACGAATTCCGGGTTATCCCAGGCGTTAATCTCA
CCTTTACGGGCGATGTATTTCGCATGCGGCGCGTTTTCATGAATCTCCAGGATCAGCGGG
CCGTTCGGCCCCTGCGGCACGGAGGCGGTCGTGATCACCGGGATCCCGGCAAGCGACGCC
ATCTTGGCCAGCGCGGCGGCGCGAGCGCGCAGCTCTGGCATCGGCATATCGCCGACGGTC
TGGAACAGACCGCTCTGATGGTCAATCAACAGCATTGCGGTATCGTTAACATCAATCACC
GGACGAGCACCGTTAAAGTTAGCGGGAGTAGACATAGTATTCACCTCAATCAGTTAGATT
TGGCCAAAGCGGCCGCTGTTAAAATCGCGTACAGCTTCTGCGATCTGCGTTTTGTTATTC
ATGACAAACGGGCCATAGCCCACAATCGGCTCATGTAGCGGTTCTCCGGCCATCAGCAGA
ACTTTTGCCGGAGCGGTCGCCTCCAGATGCACTGCGTCACCTGCCTGGCTCAGGACGGCC
AGCTGGCCTTCGCGAGCAGATTCGGAACCGTTAATGATCACTTCCCCTTCCAGCACCACC
AGAGCGGTACTCCAGCCCTCCGGTTGGCGCAGCGTGAGGTCGTGCCCCTGATTCAGCTGC
AGATCCCACACGTTAAGCGGTGAGAAGGTATGGGCCGGGCCGCTGACGTCGTCATACTGG
CCGGCAATAACCCGAACCTGTCCGGCGCCGTTCGCCAGCGCCACGGTGGGGATCGTCCCA
GCGGTAATGCTCTGGTAGCCGGGGGTCGCCATTTTGTCTTTCGCGGGCAGGTTGACCCAC
AGCTGGATCATCTTCAGCTCGCCGCCGCTGCGGGTGAAGGCCTCCGAGTGGAACTCTTCG
TGCAGGATCCCGGCGCCCGCCGTCATCCACTGCACGTCGCCTGGACCAATCACCCCGCCG
CGTCCGGTGGAGTCACGATGCTCTACTTCACCGGCGTAGACGATGGTGACGGTTTCAAAT
CCGCGATGCGGATGCTCACCGACGCCGCGTTTTTCGCTGCCCGCCGGGAAGGTGTACGGC
CCGGCATAGTCGAGCAGTAAGAAGGGGCTCAGCTGCTGGCCGTGCGTCTGATAGGAAAAC
ATCGAGCGAACCGGGAAGCCGTCGCCTACCCAATGCTGCGCAGGCGCGGTGTAGACTCCT
GTGATCTGTTTCATGGCTTTCTCCTGTGTATCGGTATCTGATGTAAATAAGCTTATATCC
GGGACGACGTATGCGGTAGTGAGCAAAAATGACCTATACTGTTCTAAAAATGGAACAATG
GAGGAAGGATGCAGGATCTCAATGACTTCGCCTGGTTTGTCCAGGTGGTAGACCATGGCG
GTTTCGCGGCGGCGGGGCGAGCGCTTGACCAGCCGAAATCCAAACTCAGCCGCCGCATTG
CGCAACTCGAGGAGCGGTTGGGCGTGCGTTTGATTCAGCGAACCACCCGTCAGTTCGCGG
TCACCGAGGTCGGGCAGACCTTTTATCAGCATTGCAAAGCGATGCTGATTGAGGCCGAGG
CGGCGCAGCAGGCGGTCGAGACGCTGCGCGCCGAGCCGCGCGGTAGCGTCAGGATCACCT
GTCCGGTCACCTTGCTGCATGTCCATATCGGACCGATGCTGGCGCGATTTATGGCACGCT
ATCCTGGGGTAACGCTGCATCTTGAGGCGACCAACCGCCGGGTGGATGTGGTCGGGGAGG
GCGTTGATGTGGCGATCCGCGTCCGTCCCCGGCCCATCGAGGATAGCGACCTGGTGATGC
GCGTGCTGGCGGACCGCGGGCACCGGCTGGTGGCCAGCCCGGATCTCATTTCCCGGCTCG
GACGTCCGCAGGCGCCGTCCGAGCTGAGCGCCTGGCCGGGCCTCAGCCTGGGTGCGAACA
AGCATCAGCATAAATGGCAGCTCACCGGGCCCGGGGGAGCGAGAGCGGAAGTGTATTTCA
CGCCGCGAATGGTGACCACCGATATGCTGGCGCTGCGCGAGGCGGCGATGGCCGGCGTAG
GCGTGGTGCAGCTTCCTTTATTAATGGTGCGCGATCAGCTGGCGTCAGGTGAATTAGAGG
TGGTTCTGGACGAGTGGCAGCCGCGGCGGGAAGTGATCCATGCGGTATTTGCCTCACGGC
GCGGGCTGCTGCCCTCCGTCAGGGCGCTGGTGGACTACCTCAGCGAAGAGTATCAGCGGA
TGGAGGAAGATTGATGGGTAGGCAGAGGTTTTTTGTCGGAACTCATATGTGAAAAGCGTC
CGTACTTTTTCACGCACTCTTCGCAATCGCGTAGGCTCGTGAAAGATTGCTCACTGTGTG
AGTCGTTTGCCGCTTGAGAGCGTTGGCTGTTATAAGCAACCTCTGGTTTTTTCGATACAT
CGTTTTACTATGACCGTCTGGTATTATTTAAGCAATTTTGCCATAACGTCAAAAAACATT
GGCAGATCATCCTTGAATGAGAAGGTCGTGTTTATTGCCTGACGAGCGATTAAACCGTCA
ATAAGGGCAAAAATAATGATCGTGATTTCTTCAAGGTTAATATCACGGCGAAACTCTCCG
GCAGCGATACCCTCCTGGATGAGCCGCGCGAAGCTTTTCCGCATGATGCCATCACTGGAG
ATATACGTTTTTCGCAGTTCTGGATTACGCGCAGACTCAGCCATGATTTCAACCCAAAGT
TGATGCGTGATAGGGTAACCGATCTCGCTAATACAGGACGTGACTTGTGCACAAAGGCGA
TCAAAATAAGAGCCTGCATAGGTCGCATTATGGGCAGTCAGCGCGGAGTTCTGTTCTTCC
AGTACAATAGCTTTAACAAGCTCATCCTTACTTTTGAAATACGTATACATTGCTCCTTGA
CTAATTCCTGCCCGGGTAGAGATTTCACGTACGCTTGTCGCACTAAAGCCTTTTTCCGCA
AAGCAGGCAGCAGCAGCCGTAATCAACTTATGGTAGGTTTCGGTTTTTTTTAACATATCG
GCATCTTGGTAAATTCGGTGTCCAGACTTTAACGCGCTTTTATGCAAGGAGCCAGAGCTA
AACTCTGTCGTCTGGCTCCTGGATTTCGTCTTACTTTAGAAGGGGTAATTCACTGAGCAT
GTTCTTGAGATTCAGCATGTCCCAGGGCAAATGTTCAGCGATTGTCAGGCCAACGGGGAC
TGCTTTTGTCGTCGCTGCCGCTATCAGATTGAGTACATCCTCAATCGTCAGTTTGCCTTC
AGCAACGTCGCCAAAATCGTGTTTTCCGCGCCCCGGTTTTGCAAAAAGAATGGAGCGGAA
CAGAGATGGGTCGAGTACGTCCAGATCGATATGGATCGCCAGATACGCAATCTTTTCTTT
CGCTATCCACTCCAGGACTTCATCTGCACCGCTTTTAACCTGTTCAGGTGCTAGCGTCGT
AATGTTATGGCGAGTGAGGTATTCAGCTTCATAAGGAAGTGGCGCGTGGATACCGGCAAT
CATTATTTTTGACGGATTAAGTTTGGTTTTTACATGGGCAACTAAATCGTTATCACCCGT
ACCCATTAGCGCACCAAGCACATGGGCATGCGCGTTTGGATATTGTTCAGCCGTCTGCAC
GTCAGGATGCGAGTCAATCCAGAGCACACCGAGTTTGTCTCCGAACTTATCGAGCAGGTG
GGCGAAAGGCGCCAGCGAAACCAGGCAGTCTCCGCCTAAAATGACAATGCTATTGGGATC
ATGTTTTTCAATCAGTGCGGCAGCATTATTGAGTTGCCTGATGAGGGATGGCTTAGCCGT
GATGTCATTAATCCTTGGCAATGGCTCTGTTGTTGGTAACTCAACAGGAACGATCTCAAC
GGGCCCTTTTGCTTCAGGAGAGAGAAACGAGAGGAGCTGCGAGCCAAGATAGTAGGGAGG
ATTGTTACCGCCTTGCCATTGAGGAAATATAAGTCGCAGTGTTTTGCTAGTCATTGGTAC
CTTCTGTGTTGTCATGTGCTAAAATGAATGAACGTTCATTCAGTTTTATATTGAATTACG
GTCGATACGCAAGTAACAAAGCACTTTTCGTTAATGCATAACGTACACCATCCGGAGCGA
TATGATTTTCGTTATGCCGGGTGGCTCAAAGCGGAAGAGGGGATAGTGTTGGCGAACATC
TTCGCTGCGCTGTTAATCGTGTGAAGAAGAGTCTGGCTTTGACAATACTGCGTAATGTCT
GTGGTCAGTTGTCGAACCCCGGTCGGGGGTTCTCATCCCCCCGGCGGGTGCCACATGCGA
AAAAAAAGCCCGTACTTGCGTACGAGCTCTTCTTAAAATATGGCGGTGAGGGGGGGATTG
ACTCGCTTCGCTCGCCGTTACTCGGCCCATCCATGGGCCTCGCCCCTGCGGGGCCAACGC
AGGCGTTGTTCAAAAACGCTCCCGGCGTTTTTGTCGGGGCAGCCCGCTTACTGCGTGCGC
GGTCTGTCCAACTGGCTGCGCCAGTTGTCGAACCCCGGTCGGGGGTTCTCATCCCCCCCT
GTGGAGAATATAAAAGAAAAGAGCCCGTACTTTCGTACAGGCTCTCATCTCGAATATGGC
GGTGAGGGGGGGATTCGAACCCCCGATACGTTGCCGTATACACACTTTCCAGGCGTGCTC
CTTCAGCCACTCGGACACCTCACCATATTGTCTTTCCCGTTGTTGTCGGGAACGGGCGCT
AATGTAGGGAAATACGTATCGCCCGTCAATCAACTTTTTGCAAAAAAAGCGCGTTTAGAC
AAACTTCGAGCAACTTGCTCCTTAAACGTGCGAAATCCGTTTTTTTTGTCGCCAGTAGCT
TTTCCCTTTTCGCTCGGGGGAAATTTGTTATGCTGGCAAACCAATAGAAAACAATGAGTA
AAATAAGACGCCAGCGTTAATCGGCCAAAGGCGTCTGCTATCAGGAGCCCCTATGGAGAT
TATTTTTTACCATCCGACCTTTGATACCCAATACTGGATCTGTGAGCTGGAAAAGCAGTT
ACCCGGCGCGCGGGTGCGCGAGTGGAAAGCGGGCGATAACCGGCCGGCGGACTATGCCCT
GGTCTGGCATCCGCCGGTAGAGATGCTGCAGGGCCGGGCGCTGAAGGCCGTGTTCGCCCT
CGGGGCAGGGGTGGACTCTATTCTCAGCAAGCTGCGCGACCATCCGGATATGCTGCCGCT
GTCGATTCCGCTGTTTCGTCTCGAAGATACCGGTATGGGACGGCAGATGCAGGAGTATGC
CGTGAGCCAGGTGCTGCACTGGTTCCGCCGCTTTGATGACTATCAGGCGCTGAAGCTGGC
TTCCCGCTGGCAGCCGCTGCCAGAGTACCGCGCCGACGAATTCACCGTCGGGATTATGGG
CGCCGGCGTGCTGGGGGCGAAGGTTGCGGAAAGTCTGCAACCCTGGGGGTTCCCGCTTCG
CGTCTGGAGCCGTAGTCGCAAATCCTGGCCGCAGGTGCAGAGCTTCGCCGGCCAGGCCGA
GCTGGGCGAATTCCTGCAGGGCACTCGCGTGCTGATCAACCTGCTGCCGAATACCGCCGA
AACCGCCGGCATTATTAACCAGACGCTGCTGGCGCAGTTGCCTGATGAGAGCTATGTCCT
CAACCTTGCTCGCGGCGTGCATGTCGTTGAAGAGGATCTGCTGGCGGCGCTGAACAGCGG
TAAGCTCAAAGGGGCGATGCTCGATGTCTTCAGTAGCGAACCGCTGCCGCAGGAGAGCCC
GCTATGGGCGCATCCGCGGGTGGCCATGACCCCCCATGTGGCGGCAGTGACCCGTCCAAT
GGAAGCTATCACCTACATTGCGGAGACCATTAGCCGGCTTGAGCGAGGGGAGCCGGTAAG
CGGTCAGGTCGACCGCCAGCGCGGTTATTAAGACGAGAGAACCCCGCCACGGCGGGGTTT
TTGCTAATCAATAGCCCGGTTTCCTGCTATTCTTGCGGCAAACAGAAGAGGAGAATGTGA
TGTATCCCGTTGACCTGCACATGCATACCGTCGCCAGCACCCATGCCTACAGCACCCTGC
ACGATTATATTGCGGAAGCAAAGCGTAAAGGGATCAAACTCTTCGCCATCACCGACCACG
GCCCGGACATGGCGGATGCTCCGCACTACTGGCACTTCGTTAATATGCGCATCTGGCCCC
GCCTGGTAGACGGGGTGGGGATCCTGCGCGGTATTGAGTCGAATATTAAAAATATTGAAG
GCGAGATCGACTGTTCCGGACCGATGTTGACTTCCCTCGATCTGATCATCGCCGGATTTC
ATGAGCCGGTGTTTCCGCCGCAGGATCGTGACACCCATACACAGGCGATGATAGCCGCGA
TGGCCAGCGGTAAAGTGCATATGATTAGCCATCCGGGTAATCCGAAATTCCCGGTGGATA
TCCCGGCGATTGCCGAAGCGGCGGCTCGCTACCAGGTGGCGCTGGAGATTAATAACTCCT
CGTTCGTATCATCGCGCGTGGGCAGTGAAGACAACTGCCGGGCCATCGCCGCCGCAGTGC
GTGATGCCGGGGGATGGGTGGCGCTGGGCTCGGACTCTCACACCGCCTTTACCCTCGGGG
AGTTTACCGAGTGCCGCAAGATCCTTGATGCGGTCGATTTCCCGGAGGAGAGGATCCTCA
ACGTTTCTCCGCGTCGCCTGCTTAACTTCCTCGAGTCGCGGGGCATGCCGGCGATCCCGG
AATTTGCTGACCTTTAATTTGTATAACTGGAATAACTGAATGAACGAGTTTTCAATCCTC
TGTCGCGTGCTGGGTTCGCTGTATTACCGTCAACCGCAGGACCCGCTGCTGGTGCCGCTG
TTTACCCTGATCCGCGAGGGCAAACTGGCCGCCAGCTGGCCGCTTGAGCAGGACGAGCTG
CTGGCGCGTCTGCAGAAAAGCTGTGAAATGCAGTCCCTGGCGACGGACTATAATGCGCTG
TTCGTCGGTGAAGCCTGCAGCGTCCCGCCGTACCGTAGCGCGTGGGTGGAGGGTTCCTCG
GAAGCGGAAGTTCGGGCTTTTCTGAGCGAACACGGCATCCCGACAGGGGAAGGTCCGGCG
GATCATCTCGGCTCGCTGCTGCTGGCCGCCTCCTGGCTGGAGGATCATGCCGCAGAAGAC
CAGAGCGAGACGCTGGAGCTCCTGTTCGCCGACTATATCCTGCCGTGGTGCGGGACGATG
CTGGGGAAAGTCGAAGCCCATGCGCACACGCCGTTCTGGCGCACCATGGCGCCGTTGACC
CGCGACGCCATCGCCGCGATGTGGGACGAGCTTCAGGAAGAAGATGAGCAATAATATGTG
ATGCAAATCACTGTTTGAATGAAACTGAAAGAAAGTTCATTCATATACTGTGTTTTAGAT
CGCATTCTTCCGGCGCGTATCTGCTAGGATACGCGCCATGAACATACTCTTCGCAATCGC
ATTAACGACAGGCATCCTCTCCGGGATTTGGGGGTGGGTGGCGGTCGCTCTCGGCCTGCT
GAGCTGGGCCGGATTCCTCGGCTGTACGGCCTATTTCGCCTGCCCGCAGGGCGGCTTGAA
AGGGCTGGCCATCTCGTCCTGCACGGTGATGAGCGGCGTGGCCTGGGCGTTAGTGATTAT
CCACGGTAGCGCGCTGGCGCCACAGGTGCAGATCCTCAGCTATATGATGACCGGTGTGGT
CGCCTTCCTGATGTGCATTCAGGCGCGACGGACGCTACTGTCGTTTGTCCCGGGCACCTT
TATCGGCGCCTGCGCGACCTTCGCGGCAGACGGCGACTGGCGTCTGGTGATCCCTTCCCT
GGCGCTGGGTCTGGTCTTTGGCTATGCCATGAAAAATAGTGGCCTGTGGCTGGCGGCCCG
TGCGGATAAGCATAAATTGTTCGTCAACGACAACGCCTGATCGGCGGGACGACTAAAAAA
CAGGACCTTACGGGTCCTGTTTTTTTATCTTCTCGTCACCGGACAAAGCGATAGTCTTGC
TCCCGCAGGCCAGAATGCCCTAGTATCGGCAGAAAGCCGTATCCACACGCTATGCCGACA
GGAGGAGAAATGGCTGTTAAACCTGAGGTAATTCTCGGCGATATTACGACACTTGATGTC
GATGTGATTGTTAATGCGGCAAATCCCTCGCTGCTGGGTGGTGGCGGAGTAGACGGGGCC
ATCCACCGGGCGGCCGGTCCCGCGCTGCTGGCGGCTTGCAAGCAGGTGCTGCAGCAGCAG
GGCGAATGCCCTCCCGGGCATGCGGTAATTACTATTGCCGGCAATCTGCCGGCCAGCGCG
GTGATCCACACCGTGGGCCCGGTCTGGCACGGCGGCGACCGCATGGAGGCGCAAACCCTG
GCCGATGCTTACAAAAACAGTCTGCAGTTGGCCTCGGCAAATAACTATCGCTCCATTGCG
TTTCCGGCGATAAGCACCGGCGTGTATGGCTATCCGAAAGAGGAAGCGGCGGCGATCGCC
GTGCGCACCGTCACCGCGTTTCTCACTCGCTATAACCCTCTTGAGCGCGTCCTGTTCGTC
TGTTTTGACGAGGAAACGGCGGCTATCTATCGCCGCCTGCTGGCGTCATACCCCTGATTC
AACAGAATAGGCTATGATAACCGCCAGTCTTGACGGGAATGATGGGTAGCAGGAGGGAGC
AGGGTGTCAGAAGGAAAAGTCCAGCAGAAACAGCAGGCGCGCCGCGCGGAGATCGTTGTC
GCTGCGCAAAAATGTTTCGCTGAAAAGGGGCTGCACGGCGCTTCCGTCGCCGATATCGCC
CGGGAAGCGGGCCTGAGCGTCGGTCAGCTATATCGCATTTTTGCCAGCAAGGAAGCGATC
ATCGAAGCGATTGTTAGCGAAATCGTCAACGCCAGAGTCGGGGAGATGATCGATGAGAAC
CACAATCTGGCGCGTAAAGCGGCGGTTTTGGCTGGCAGGATCCCGACGTCGGCAGCCACC
AAAAGCGATAATTATCTGCTGATGGAGATCAATGCCGAGGCCTCGCGTAACCCCCGCTTG
CGTGAGATCCTGATGCAGGCCGATCGGCGGTTGAAAGAGGAGGGCGGTCGCCTGTCGCAG
CGCTACCATCCCTGGCTCAGCGATGCGCGACGCAATGCCGCATCAGAGCTCATCGCCGTT
CTGACAGAGGGGGCAGCCTACCGCTGTGAGCTGAGCGCCTCCACCCCGGTCGATAAGGCA
GATTTAGAAGCCCTGTACAATATGATTTTCGACCGGCTTTTTGACGAGCAGGCATAATAC
GGCACGCCTGGCGTGCCGCACAGGCTAATGGTTAGCTGGCCGAGGCTGGGGTTTTGGCCG
GTTTGTTCATCGGTTTACCGGAGAACAGGAAACGCAGCAGCGGAATGCGCAGGTGAATTT
CATACAGGATCAGGGCAATACCCACCACAAAAACCAACCCGCCAATAAAGCCTAAGGTAT
TGGACTTAATGACCGGGGTGATCCACGCCCCGTACAGCAGCGTCAGCGGATGGTGCACCA
GGTAAATAAACAGCGAAGCATTGACGAAATAGGTTACGCGCGCCGACTGGAAGTTCAGCA
GGCGATGGCCGAGCGAAAAGACCACATTGACCATCCACAGCCCAAGCACCATGGTGATCA
CCGATTCCGTTTCATACATCCAGCCGTCGCCGGAGCCGTACTGCTGGTTCAGCCGGTAGG
CGATAAATCCCAGCAGCGCCGCTGCGCAGCACCATGGTGACGGGGTGGTAAACATCGCCT
TCAGACGCGGATTAATAAAGGTCTGCGCCCCCAGCACAAAGAAGGGAAGATAGAACAGCG
TCTGCATCACCACAAAGTTAAACAGACCATTGCTAAGCAGCGGCGGGTAAATCAGGAACA
GCGATCGGCGGATCAGCGCGTAAAGCACCCCCAGCGCAAGGAAAATCATCGTTAGCTGGC
CCATAGTGACAGTGTCACCAAAGGCTGAGGCGCCCCCTGCCGGGCGGCGCGTCAGCCATT
TAAACAGCACCACGCCCAGCGAGGTCAGCACCACCAGCACCAGTAAAAACCACAGGTGGG
AAATAAGCTCCCACGCCAGGGTGTTAAATTTGTCGTACCCGGAAAGGGTGTGCCAGTTTT
CCGCCTTGCCGTTGACGTACTGCAGCATAATAAACTGCGGCAGCGTCAGCAGTGGGATAG
CGGTCAGCATCGGAATACCGACCCGTTCGACGCGCACTTTCCACCACTTTTTCAACGGGT
AGCGCAGGAACAGCATGTAGGAGAAATAGCCGGAGATGACGAAAAAGACCTGCATCCGGA
AGGCATGGATGAAGTCATTAAACAGCGTCAACCACCACGAGGGCTCAGCGCTGTTGACAT
GCCAGCTGTGGCTGGAATAGATCAGCGAAATGTGGAAAGGGATCCCCAGCAGCATCAGCC
AGGCGCGGATGCTGTCGAAGAAATATTCACGCTGTACCGGAGTATTATTCATACGATTCA
CGACAATCTCAGATAATTCGTCTTATCACTCAAGATGATAACGCTTACATTATCAGCAAC
CCTACATGAACTCGGGGTACCTGTCTCCAGGATAAGCACGCAAAGTGCAAACGGGATAGC
GAACTGTTTATTCCCTGCGCCGCTACGCTGAACAAAGCAGGGATTATGTTGTCGGATTGC
CTGAGTTTCCATTAAAATAGATCGGATCGATTTAAGCACACAAAGGGGGAAGTGCTTACT
TATATGAAACATAAACCACAGATGATGAAAATGCGTTGGTTAAGCGCAGCCGTAATGTTG
TCCCTGTGTACTTCATCTGCATGGGCATTTAGCATTGATGACGTTGCAAAAGAGGCCAAA
ACGTTAGCCGGGAAAGGCTATGAAGCGCCGAAGAGTAACCTGCCCTCCGCTTTCCGCGAC
ATGAAATACGCGGATTACCAGCAAATTCAGTTTAATCACGATAAAGCTTACTGGAATAAC
CAGAAAACCCCATTCAAGCTTGAATTTTACCATCAGGGTATGTACTTCGACACGCCGGTC
ACCATCAATGAAGTGACGGCCACCAGCGTGCGCAAAATTAAATATAGCCCGGACTATTTT
AACTTTGGTAACGTTCAGCACGATAAAGACACGGTGAAAGACCTCGGTTTCGCCGGCTTC
AAAGTACTGTATCCGATCAATAGCAAAGATAAGAACGATGAGATCGTCAGCATGCTCGGT
GCCAGCTACTTCCGCGTGCTGGGTCAGGGTCAGGTTTACGGCCTGTCCGCGCGCGGCCTG
GCTATCGATACCGCGCTGCCGTCCGGCGAAGAGTTCCCGCGTTTTCGCGAGTTCTGGATC
GAGCGTCCTAAAGCCACCGACAAACGTCTGACTATCTATGCGCTGCTGGACTCCCCGCGG
GCAACCGGCGCTTATCGCTTTGTCATCATGCCGGGACGCGACACCGTGGTAGATGTCCAG
TCCAAAGTTTACCTGCGTGACAAAGTGGGCAAACTGGGCGTGGCGCCGCTGACCAGCATG
TTCCTGTTCGGTTCTAACCAGCCTTCTCCGGCGCTTAACTATCGTCCGGCGCTACACGAC
TCCAATGGTCTGTCGATCCTGGCCGGTAACGGCGAGTGGATCTGGCGTCCGCTGAACAAC
CCGAAACACCTTGCCGTTAGCAGTTATGCGATGGAAAACCCGCAAGGGTTCGGCCTGCTG
CAGCGCGGCCGTCAGTTCTCGCGCTTCGAGGATCTCGACGATCGTTATGACCTGCGTCCG
AGCGCCTGGATCACCCCGAAAGGGGAGTGGGGCAAAGGGAAAATCGAACTGGTTGAAATT
CCGACCAACGATGAAACCAACGATAACATCGTGACTTACTGGACGCCGGATCAGCTGCCG
GAGCCGGGCAAGGAGATGAACTTCAAGTACACCATCACCTTCAGCCGCGATGAAGACAAG
CTGCATGCGCCGGATAACGCGTACGTTATGCAGACCCGCCGCTCTACCGGCGACGTGAAG
CAGTCGAACCTGATCCGCCAGCCGGACGGCACCATTGCTTTCATTGTCGACTTCACCGGC
GCCGATATGAAAAAACTGCCGGCGGATACCCCGGTCGCCGCCCAGGCGAGTACCGGCGAT
AACGCTGAAATCGTTGAAAATACCGTGCGTTACAATCCGGTGACCAAAGGCTGGCGAATG
ATCCTGCGTTTGAAGGTGAAAGATCCGAAGAAAACGACGGAAATGCGCGCCGCGCTGGTT
AACGGTGATGACACGTTGAGCGAAACCTGGAGCTATCAGCTGCCTGCCAATGAATAAGAT
AACAAAGTACATTGACGCATTGCCGCTGTCGGACGCCGAGAAATCGGCGCTGCCGGACAC
CAGCCTGCAGGCCGTTCATCAGGCCCTGGATGACGACCATCAGACCTTCGCCCGCGAAGA
CGACTCCCCGCTGGGGTCGGTGAAGGCACGGCTGGCGCATAGCTGGCCGGATTCGCTGTC
TGGCGATCAGCTGGTGAAGGACGATGAAGGCCGTACTCAGCTGCATGCGATGCCTAAAGC
CAAGCGCTCCTCAATGATCCCGGACCCGTGGCGTACCAACCCGGTCGGCCGCTTCTGGGA
CCGTCTGCGCGGACGCGATGTCACGCCGCGCTATCTCTCCCGTCTGACGCAAGAAGAGCG
CGAGAGTGAGCAAAAATGGCGTACCGTCGGCACCATTCGTCGCTATATCCTGCTGCTGCT
GACGCTGTCGCAGACCGTAGTGGCCACCTGGTATATGAAAACCATTCTGCCTTATCAGGG
CTGGGCGCTGATCAACCCGGTCGACATGGTGGGGCAGAACCTGTGGATCTCGTTCATGCA
GCTGCTGCCGTACGTGTTGCAGAGCGGCATTCTGATCCTCTTCGCGGTGCTGTTCTGCTG
GGTTTCCGCCGGCTTCTGGACCGCGTTAATGGGCTTCCTGCAGCTATTGATCGGCCGCGA
TAAGTACAGTATTTCCGCCTCGACGGTCGGTGACGAACCGTTGAACCCGGCGCACCGTAC
GGCGCTGATAATGCCGATCTGTAACGAAGACGTTGACCGCGTTTTCGCCGGCCTGCGGGC
GACCTGGGAGTCGGTGAAAGCGACCGGTAACGCCGCTCATTTCGACGTCTATATCCTCAG
CGATAGCTATAACCCCGATATCTGTGTGGCTGAGCAAAAGGCGTGGATGGAGCTGATTGC
CGAAGTGCAGGGCGAAGGGCAGATCTTCTACCGCCGCCGTCGTCGTCGAGTGAAGCGTAA
GAGCGGCAACATCGATGACTTCTGCCGCCGCTGGGGCAGCCAGTATAGCTATATGGTGGT
GCTGGACGCTGACTCGGTGATGACCGGTGAGTGTTTGAGCAGCCTGGTGCGCCTGATGGA
AGCGAACCCGAATGCCGGGATCATTCAGTCTTCCCCGCGCGCCTCGGGCATGGACACGCT
GTATGCGCGTTGCCAGCAGTTTGCCACCCGGGTGTACGGTCCGCTGTTTACGGCGGGTCT
GCACTTCTGGCAGTTGGGGGAGTCCCACTACTGGGGCCACAACGCCATTATCCGCGTGAA
GCCGTTCATTGAGCACTGCGCGCTGGCGCCGCTGCCGGGCGAGGGCAACTTTGCCGGGTC
GATCCTGTCGCACGACTTCGTCGAAGCCGCGCTGATGCGCCGTGCCGGCTGGGGGGTGTG
GATTGCCTACGATCTGCCGGGCTCCTATGAGGAGCTGCCGCCGAACCTGCTGGACGAGCT
GAAACGCGACCGTCGCTGGTGTCAGGGCAACCTGATGAACTTCCGCCTGTTCCTAGTCAG
AGGGATGCACCCGGTTCACCGGGCGGTGTTCCTTACCGGCGTGATGTCCTACCTGTCGGC
GCCGCTGTGGTTTATGTTCCTTGCCCTGTCGACGGCGTTGCAGGTGGTGCATGCCCTGAC
CGAACCGCAGTACTTCCTGCAGCCGCGTCAGCTGTTCCCGGTGTGGCCGCAGTGGCGGCC
TGAGCTGGCCATCGCGCTGTTCGCTTCGACCATGGTGCTGCTGTTCCTGCCGAAGCTGCT
GAGTATTATTCTGGTGTGGTGTAAAGGGCCGAAAGAGTACGGCGGATTTATCCGCGTCAC
GCTTTCACTGCTGCTGGAGGTCCTGTTCTCGGTCCTGCTGGCGCCGGTCCGTATGCTGTT
CCACACGGTCTTCGTGGTCAGCGCCTTCCTCGGCTGGGAGGTGGTATGGAATTCGCCGCA
GCGTGATGATGACTCCACGCCGTGGGGGGAAGCCTTTATGCGCCACGGCTCGCAGCTGCT
GCTGGGGCTGGTGTGGGCGGTCGGGATGGCATGGCTGGATCTACGCTTCCTGTTCTGGCT
GGCGCCGATTGTTGTCTCGCTGATCCTCTCGCCGTTCGTATCGGCGATTTCCAGCCGGGC
GACAGTGGGCCTGCGCACCAAGCGCTGGAAGCTGTTCCTGATCCCGGAAGAGTATTCGCC
GCCGCAGGTGCTCAAGGATACCGATGCGTACCTGACGATGAACCGTCAGCGTTCGCTGGA
CGATGGCTTTATGCACGCGGTGTTTAACCCGTCGTTTAACGCCCTCGCCACCGCAATGGC
CACTGCGCGCCACCGTCAGGGGCATATCCTGGAGATCGCCCGCGAGCGCCATGTCGAGCA
GGCGCTGAATGAAACGCCGGATAAGCTGAACCGCGATCGTCGACTGGTGCTGTTGAGCGA
CCCGGTAACCATGTCGCGTCTGCACTATCGCGTATGGGCCGCGCCGGAGAAATACTCTTC
ATGGGTGAACGCCTATCAGCAGTTGGCGCTTAACCCGCTGGCGCTGAAAACGAAATAAGC
CGTACGTTAAGGAAAATACCGGCAGCGATGCCGGTATTTTTTTATCTGAAATACGAGGAT
GTGGATGCGAATACTACCGATCATTGCCATGGCGCTGCTGCTCAGCGGCTGCGGCAGCAT
TATCAGCCGTACGGTGCCCGGGCAGGGGCATGGCAATCAATATTACCCGGGCGTACAGTG
GGATGTTCGCGATTCGGCATGGCGCTATCTCACCATTCTTGACCTACCGTTCTCGCTGGT
ATTTGATACGCTTCTGCTGCCTCTGGACGCCAGCCACGGCCCCTATAACTGATTAACGCT
CGTCCCACTCGTCGGCTGCCGTCTGCCCCTCTTCGGTGTCCAGCGAGGGCTCGAGCTGAA
ATTCGCCTTCATCCCATTCGTGGAGCGTATTTTCCTCCAGCCACTCCTGACGCAGCTCTA
TCTCATCATAATCCCCGTCGAAGACGCTCTGCGCGGCTTCGCCGCTGAGCATCGGGAGGC
ATTCGCCTTGTTCCTCTTCGTCAGCAAAAAATTCGGCCTGCCAGGCGATATCGCCATCCT
GCAGCACATACTTTTGAATGTTGAGCTGCTCAACGTTGGCGCTCTCTTCATCGCTGTCAG
GGTTGTTGGCGAGAAATTCTTCACGTGCTGCATCAATAGCTTCTTCAAGCGTGGCGTAGA
ACATCGAATCCTTTGGCATAGCGAATCTCCTGAGAAGAATATGAATTGAACACGATTCAA
TCTATAGAAGGCGGTACGCACGGCGTCAAGGGACAGAGCCCCTCTCGACGTTAATTTACT
GAATGCGAAGTATCCGCGGCTGGCCGACGCAGGCTGAGGGTGGAGTAGATCGCATTAAAT
AATACCACCCCTGCGGTGACCAGAAATACAGCGCGGAAGCCATAGTTAGCGGAAACCGAC
GCGCCAATCAGGGGGCCGGTAACGTTGCCAATATCGCGGAAAGACTGGTTATAGCTGAAG
ATTCGCCCGGAGATCTGGCTGGTCGAGTTGTACACCAGCAGGGTTTGCACCGCCGGCAGC
AGCGCGCCGTCCGCGGCGCCGAGCAGGAATCGCAGGATACCTAACTGCAGCGGGGTCTGA
ACGAACGACATCGGGATCAGGAGTAGCACCGAGATAATCAGCGCGACGATGAGGATTTTT
TCCGGCCCGATGCGATCCCCCAGTTTGCCCAGCCGCGGGGCGCTCATCAGCGCGGCAATG
CCCGGCACCGAGGCGATCATTCCGCTGATAAAGGCGATGTTACTGACGTTGCCCGCGAGA
TCGCGTACATAAAGCGTCAGGATCGGCGCAATGGAACCGGTGGCCACCTGGATTATCAGC
GAGGTCACAAACAGGCTGAGCACCAGTTTGGGATTCTGCAGCGAGGAGAACACCTCTCTG
GCACTGAGCATCTCTTTCCTGGCGATCGGCACAAAATTTTCGCGGATTAAAAACAGGGTC
AACAAGAAACAGATAAATAGTACCGCCGCGGTCATAAAGAAGACGGTGCGCAATCCCCAG
TGGTCGGCCAGGAAGCCACCTGCCAGCGGGCCGAGCAGGGCGCCGCTTACCGCGCCGGTA
GACAGTGTCCCCAGCGCCCAGCCGCTTTTATGGCGCGGGATCTGGGTGGCGATCAGGGCG
TTGGCGTTAGGAATAAAACCGCCCAGCAGGCCGAGCAATGCGCGCAGCAGCAGAAACTGC
CAGATATTCTGCGCCATTCCCATCAGCATCATCACGATGGCCATCCCGAGGGCGGAACGC
AGCAGCATGATTTTTCTCCCCTTGCGATCAGCAAGCCCCCCCCAGAACGGCGAGGCGATG
GCAGAGAAAAGAAAGGTAATACTAAAGACCAGCCCGGACCACATGTTCAGGGCGCTATGC
CCGGTGACGCCGAGCTGTTCGACGTAGAGTGGCAGAAAGGGCATGACCAGGCTGAAGGCG
GCGCCGGTTAAAAAGCAGCCAAGCCAGGTCACGGTCAGGTTTCGTTTCCAGTTAATGGGG
GTTTCAGCAGACGACATAGGGTTCCACTGGCCTGCGCGGCAGGTCAAATTAAGAGAAAAT
ATGAGCCTGCTAATTATGCGCCTGAGAAATAGATGCCGCAATGGAGGAGAGCTTTTAAAG
CTAAAGGAGAGCCTAAAGCCTGAGCGGCGAAGCTTCCCGGCCGGGATGAGCGCGGCCGGG
AAAAGGGATCAGTAGCGGGAGGGCATGCCTTCGGGGCGGGTTTTGAAGCGACGATGGAGC
CACATATACTGTTCCGGGGCCATCATGATGCACTGCTCAACGATCTTGTTCATCCACGCG
GCGGTGGTTTCCGCGTCGTCCAGCGGCGGGGAACACTCTGGCGGCAGGATAATCAGTTCA
TAACCTTTACCGTCCGGTTTGCGGCGAGGGACGAAGGGCACGATGCAGGCTTTGGACATT
TTCGCCAGCATCCAGGTGCCGGAGGTGGTCGCCGCCTGGTCGACCGCAAACAGTGGGGCG
AAGACGCTGGCGGTCGGGCCGTAATCGTGATCCGGTGCGTACCACACCACTTCGCCTTTT
TTCAGTGCCCGGATCATGCCTTTCAGATCCTTACGGTCAATCATATCCTTGTTGGAGCGC
AAGCGGCCCCAGGTCTGCAGCCAGTCGATCACCGGGTTGTCGTTGGGGCGATAGACGCCA
ATCCCCGGCTCGTTCATACCGAACATCCGCGCTCCCATCTCGAGAGTGAGGAAATGAATA
CCGATCAGCAGAATGCCGCGCTGCTGCGCCTGCACATCGCGAATATGCTCAAAGCCGATG
GTGTCGGTCCAGCGGGCGATACGGCGAACCGGCCAGAACCAGGCCATACCGGTCTCCATC
AGCCCCATGCCCACCGATTCAAAGTTCATCACCACCATTCGGTGGCGTTCCTGCTCGCTT
TTCTCGGGGAAGCAGAGCTCAAGATTGCGATAGGCGATTTTCGCCCGGCGCTTCATAAAG
CGCATGGCCAGACGGCCGATGGCGTTCCCGAGGCGGTAGATCAGCGGGTAGGGCAGTTGG
ACAACCAGCCACAGCAGGCCGATACCCAGCCACAGCAGCCAATAGCGCGGATGCAACAGC
GCCGGAGAAAATTTAGGCAAATGAGTCATTTCATACCCGTATCAGTGAGCAACGTCTTAT
ATTATCGCATTTTTTTACCGGCCAGCCAAAGGCGGCGACAGTCAGCTCGTTTTGTTAAGC
GGGGCGCGACCGGGTGAGAGAAATGTAGCGTAAAATGTAGGGATGTAAATTAATTAGCTT
TGCTATATCATGCCCGCCGTTTATTTCCTCATTTCTATGTCGAGCAGGTACACCATGCCA
GTGTTACACAACCGCATTTCAAATGAGACGTTAAAGGCGCAAATGCTGGCTGAGACCGAG
CCGCGCACGACGATCTCATTCTATAAATATTTCACCATTGTCGACCCGCAGGCGACCCGT
GATGCGCTGTGGGTTGCCTTAACCCAGCTGAAGGTCTTTGGCCGCATCTATCTGGCCCGG
GAAGGGATCAACGCGCAAATCAGCGTGCCGCAAAGCAACGTTGAGGCTCTGCGTGAGTTT
CTCTATGGCTTCGATCCGGCGCTGGCGGGGCTGCGTTTCAATATCGCCGTGGAGGACGAT
GGTAAGTCTTTCTGGGTGCTGCGCCTGAAAGTTCGCGATCGTATCGTCGCCGACGGCATC
GACGATCCCTCGTTTGACGCCTCCAATGTGGGGGAGTATCTCAAGGCGGCGGAAGTCAAC
GCGATGCTTGACGATCCGGATGCCGTGTTTATCGATATGCGTAACCACTATGAATATGAG
GTGGGCCATTTCGAAAACGCGCTGGAGATCCCGGCGGATACCTTCCGCGACCAGCTGCCG
AAAGCCGTGGAAATGATGCAGGACCATAAAGACAAGAAAATTGTCATGTATTGCACCGGC
GGCATTCGCTGTGAAAAAGCCAGCGCCTGGATGAAGCATAACGGCTTCAATAAGGTCTGG
CACATCGAGGGTGGCATCATCGAGTACGCCCGTCGCGCCCGCGAGCAGGGGCTACCGGTG
CGCTTCATTGGTAAAAACTTTGTCTTTGATGAGCGGATGGGCGAGCGGATCTCCAATGAC
GTTATCGCGCACTGTCATCAGTGCGGCGCGCCGTGCGACACCCATACTAACTGCCTGAAC
GATGGCTGCCATCTGCTGTTTATCCAGTGCCCGAGCTGCGCCGAGAAGTTTGCCGGCTGC
TGTAGCGAAGCCTGCATGGAAGAGCATAAGCTACCGGAAGAGGAGCAGCGTAAGCTGCGC
GCCGGGCGTGAAAACGGCAACAAAATCTTTAATAAATCCCGTGGCCGGCTGAATACCAAA
CTCGGGATCCTCGACCCGGAGCCGTCAGAAAAACCATAACCAGACGAGATCGATGATCGC
CAGCAGCAGCCAGAGCGCCAGGTAGATCATAAAATGCTCGCGCACGTTGTTGACCAGCAT
ATTAAACAGGCGACGCATAACCGCTCTCAATCACTAACGGCCTCAGCAGAGGCCGTTTCT
TTACCCAACGGCAAAAGTGCCGCATTCCATTACGCGTTAAAGCGCGCCAGAGAAAAGGGG
GCCAGATTGAAGCTCGATGCTTCGTCCTGAGCAAACTGACTGGCAATTTCGCCCAGCACC
GGCGCAAACTTAAAGCCGTGGCCGCTCAGCCCGGTGATCAGCAGCGTGTCTGGCCTGCCT
GGCAACGTATCGATAATAAAGTCCTCATCGACGGTATTGTCGTAGGTACAGGAGGCGCCG
TGCAGGCAGCCGCCGATGCCAGGCAGGACGTTACGCAAAAACGGGAAGGATTCGGAACCA
TCGCTGGCGACAGCGCCAAACGCTACCCGTTCCTGCGGGGTGGAGATCGGCTGGCCGCCG
TTATGCTTGCCAATTTTCAGTTCATTATCTTCCGCCGGGAAACCGTAATATTGATCGCCG
TTGGGCAACTCGCCGGTGAAGGCCGGGAAGTGATTCTTGCTGCTGTAACGGCCATCGGCC
TGGTACCAGGCGAACACCTTGCGTACCGGCTGGATAGGGAGATCCGGAAGCAGGCGGGTG
ACCCAGGTGCCGGCGCTGACCAGCAGCTTTTTACCATGATATTCACCGTCGAGGGTATCG
ATGGTGATCCCGTCAGCATGGTGATGAATAGCCGAGACCGGACAGTTGAATAGCTGCGCG
CAGCCTGCTTCCCGCGCCAGACGGATCCAGGTTTCGACGGCCAGTTCGCTGCGCAGTACG
CCGGAAGCGGGTTCGAAAATCGCCCGATAGTCATCGGGGAGGCGTATCTCCGGCCAGCGT
TGCATCACGGCCTGGGCATCCAGCTCTTCCACCTCAAGCTGGAACGCACGGGCGCTGGCG
GCGACGTTGGCGAGAAAAGCGGAGCTGGCGGGGCCGAGGTTAATGACGCCGGTGCGTTCA
AACACGGCTTCGCCACTGATCTCTGCCAGTTCATCCCATAGCTGCTGGGCACGCAGCACC
AGCGGAACATATTTCTCACCTTCGCCATAGGCGTGACGGATAAGACGGCTGCTGCCGTGA
TGGCTGCCTTCCTGGTGGGGAGGTTGATGGGCATCGGTCATCAGAACATTGAGTCCGGCA
CGGCGCGCATAATAGCCAGCGGCGGCGCCGACGGAGCCGCTGCCAATAATGATAAGATCG
TATTGCATGGTGAGTTCCGGGTAATTGCCTTGTTAGCAGGGTAATTAACTCCCTGTGCTT
ATACAAGCCCGAAAATAATTCAGGCACCCGCAGGTGCCTGTTAAGTTTAATGTTAAGTCA
TTCGCAAGCCGCGTTAATGTCGGCGATACTCGTTTTCCTGGTATTCGCCAGATTCAATCT
TCGCAATGCCTGCTTCCAGGATTGAAATAAACTGACGTGCGACGTCCGTCGTTAGCCATA
GCGTCTGGCCGATCTCAGCATCATTACTGTTTTCTTGAGTGGGGTTCTGGTAGTGCAGGC
GCAACATCAGCGCATCGTAGCTATCAACGGTGCTGATGTCCCATCCAACGAGGGGATGGG
TCTGAATGACTTCATTATTTTTTTCCATCATAACCCCTTATTCATATGTTAAAAGACAAC
AATTCTCGAGGTTTAATGCATATTTTTTGAAGCAAGTTAATTATATCAGGGATCAAGAAT
AAACTCGAGAAATTAAATGAAAGGCAGCATGATTTTCTTCTTTTGCCGCTTTTTTACTCA
AGATAAGCGCGTAAAATGGCCACTTTAGTCGATATTGAGCAGAATAATCAGGACTATTCT
GAACAGAAGAGGGGATAAAAAAAGCCGGGGCGACCCGGCAAAAAAAGCACAATGAGGGAG
CAAACCAGAGTAACTGGATCCCGCCATGCTTCAGGAGAGATCGTGGACAAACCAGTCGTC
CGCGCTTTCCCATGTTTCCTGCAGGATTTCGCTTATCCGGTCTTTGTCTTCTTTCAGGGC
GCCAAACACCGAGAGCTGATTACCGGTGGCGTAGCGGACGCTCACCTGGCTATCGATGGC
CGGGAATTGCTCGGCGATACGGCGAGAGAGTTCGTTATTCAGCGCTTCCAGCGCGCCGTT
AGGTAAGGCGGTCGTTTTGGCGATAGACACTTCAATGCGCATAATTGCCCCCTGCGTTCG
ATACTGGTTATTTATACAGTATCCGGCTAGCGTTGACAACAGGGGGCTGCGTTTTTATTT
CTTCACGGTCCAGTGAACGGTTTCACCCGCCAGGAAGGGCACCAGGGTGTCATTAGGCAG
GGAAATGCTGTCCACAACGGTCGTCTCTTCACGCACCAGTTCAACGTAGCTCTCATTGAC
CGGCAGACCGTAGAAGCGCGGGCCGTTCAGCGAGCAGAAAGCCTCAAAGTGCTGCAGAGC
GTTCATTTCTTCAAACACCGTGGCGTAGCTGCCGAGGGCGGTCGGGGCGTTAAAGCAGCC
GGCGCAGCCACAGCTGGCTTCCTTACGGTGGCGCGCGTGCGGTGCGGAGTCGGTGCCGAG
GAAGGCGCGGCTGAAGCCGCTGGCGACCAGCTCCCGCAGAGCCTGCTGATGAATATTGCG
TTTAAGTACCGGCAGACAGTACAGGTGAGGGCGAATGCCGCCCACCAGCATATGGTTGCG
GTTGAACATCAGATGCTGCGGGGTGATGGTAGCAGCCAGCAATTCATTACCGTCACGCAC
GTACTCGGCGGCGTCTTTGGTGGTGATATGTTCAAAAACCACTTTCAGGCCGGGCAGGCG
CTGGCGCAGGGGCTCCATCACCGTCTCAATAAAGCGCGCTTCACGATCGAAAATATCAAT
CTCGGCGCGAGTGACTTCGCCGTGAACGAGCAACGGCATCCCCAGTTTTTCCATCCGCTC
CAGCACTGGCATAATGGCGTCGGTGCTGGTGACGCCGTGGCTGGAGTTAGTAGTGGCATT
GGCCGGGTAGAGCTTGGCGGCGGTGAACACCCCTTCGTTAAAGCCGCGTTCCAGCTCCGC
TGGGTCGAGAGAGTCTGTCAGATAGCAGGTCATCAGCGGGGTAAAATCATGCCCGGCCGG
CACGGCGTCCATAATGCGCTGGCGGTAAGCGATAGCCGCCGCGACGGTGGTGACAGGCGG
CACCAGATTCGGCATCACGATCGCCCGGCCATAAAACTCACTGGTATAAGGCACGACGGT
TTTCAGCATATCGTCATCGCGCAGATGGATATGCCAGTCGTCTGGGCGGCGGATTTTCAA
TACCTGGGATTGTGCTGTCATGGAAGGCTCCGGCTAATAGGTTCAGTCATCAGGGCTGTT
TTTTGCCGGGCACTAAGGATAAGCGTAAACGTTTTCCTTTGCACTCATTTCCGTAAAAAA
TTCAGGGCGCCGTAGCGCCCTGGAGATTAATTGGTAAAGGGGATGACAATCTCGCCTGGC
TTCACCTCTATACCTTTGGCGTATTTCTTCGCCAGCGCTTCGCCGGTGCTGGCGTCCTCA
CGCAGGACATAAGCCGGCTGCTGGCTGAAGTAGCTGCGCAGAGACTGATTCAGGTAGGGG
AGCAGGGCCTGAATAACCGACTGCAGCTTCTCCGGCGCCACTTTGGCATCGACCACTTCC
ATTTCCTGCAGGAAGATGGCGCCTTTCTCTCGGTCAAAGGTTGGCAGCGCTTTGAGCTTC
AGATCGATCGTCGCTTTCTGCGTGCCGAACAGGGAGTTAAGATCGACGTTGGCGATCCCG
CTCAGGGTGACTTTGCCCGGCTCCTCGCGCCCGATAGCGCTGGTCAGGTTCTGCAGTTCG
ATATGGGCGTCGGCAACGCCTTTCAGACCAATATCTTTGGCGAAATGGTTTCGCTTCTGC
AGGGCCTGGTTAATCTCCTGCTCGCTTACCGTGTATTGGGTCAGCTGATTACAGCCACTC
AGCAGGCCGCTGACAATTAGCGCGGCGGCGATCAATATCTTTTTCATGGGGTTCCTCAAG
CTCATACCTTCCTTCATCCTGACACAAAGCATCATGACCTGTCAGCACCCATCGCGCCAG
CAGAATAGGCTGAAAGCAGGAGAAACCGCCGCCGCGCGCATCAGGTGCGCGGCTCCAGCA
TACCGGAGGCAGAGCGTTTCGGACTGAATTGCCACCATAGCGCCAGGAAGGTGATAACCC
CGATGGCGCCGAGCATCAGCCACGGCAGTTCGGGCTGGCCGACGGCTTTCCCGGCATCAA
ACAGCCAGCCGCCGCCCGCGTAACCCAGCGCGCCGCCGAAGGCGAGCCCCAGACGGCTGA
AACCCATATAGCTGCCACGCGCCCGGGCGTCCGCCAGCGAAGCGCCCAGCGTCTCGCGGG
CGGGTTCGGCAATGATAGAGCCGATGTAAAACAGGCAAATCAGGGTAAACAGCTGCTGTA
AACTGCTGGTCATCCCGATGGGGAGCATGGCCAGGGTCATCACCAGCAGACCGGCCATCA
GCCGGTGCTCAAGGCGGAAGCGTTTTTCGCTCCAACGGGCAATAGGATAGAGCAGGGTGA
GCGAAATGGTGGCTTCGATGGCGTACATCCATTTCACGGCGGCCGGCGAGCCGGCGATGT
CATTCACCATGATCGGCAGCATCAGCATCACCTGCACCGCCAGCATATAATAGCCGGTCA
GCGTCAGGACATAGGTGACGAAGCGTTTGTCCCGCAGCACCCGGCCCAGACCCTCGCGAA
TCGGCGTTTTCACCGTCGAGAGCTTCCATGCCGGCAGATACCAGGCGTTAAACGCGGCGC
AGGCGATAAACAGCGCGGCGCCGGCGCTGCACACCAGGCGAAAATCATACTGCAGCAGCC
AGCTGCCCAGCAGCGCGCCAATCACCGCGCCGGCGCTATCCTGCATCATCAGGATGGAGA
AAAAGCGGCCGCGCTGATACGGACGCACCAGCTTAACCACCAGCGCCGCCCGCGGCGGAT
CGAACAGTGTACCGCCGAGTCCGGAGAGTATGCACGAGAACCACAGCACCCACGGCTCAT
GGGCGACGGCCATCGCCGCGAAACCGCCGGCACGCATCAGCATACCGGTGACGATCATCG
GTTTCGCGCCGAAGCGGTCGGCGATGGCGCCGCCAAAGATGCCTAATCCCTGCTGTACCA
GCTGGCGCAGGCCGAGCGCAATGCCGACCATCAGCGCTGCCCAGCCCATCTGATCGACAA
AGCGGATGGAAATCAGCGGAAAAACGACAAAAAAGCCCAGCACGACCAGCATGTTATCGA
CTAACAGGAAATATTTACCCAGGCTCCTTGCCTGCGAGACGCGGGACATTTCCCCTCCAG
GGAAAAATAGAGATAAGCGAGGATATTCTGCGAGCAATCTGCTGCTTTTCCCAGCACCCT
TGCGACAATATTTTTTTATCAAAAAGCAAGATCGATTGAGCCTATTCATCGAAAAGAGGA
GATGGCGCAGAAAATGGTATGTTGCTGTTTTCACACTATCGTGCAGGAAAGGTATAGTGA
TGAAAGCAAGAGTGTAGTCAGGGGGACTGAAAAAGGAAATGTTTGGCTATCGCAGTAACG
TGCCGAAGGTGCGTTTGACGACGGACCGGCTGGTGGTGCGCCTGGTTCACGATCGTGACG
CCTGGCGTCTGGCCGATTATTACGCCGAAAATAAAGCGTTCTTAAAACCCTGGGAGCCGG
TTCGTGACGACAGCCACTGCTATCCCTCCGGATGGCAGGCGCGTCTGTCGATGATCGCTG
AGTTTCATAAGCAGGGGTCAGCTTTTTATTTCGCGCTGCTCGACCCTGAGGAAAAAGAGA
TCATCGGTGTGGCGAATTTCTCCAACGTGGTGCGCGGATCTTTCCATGCCTGTTATCTTG
GCTATTCCATTGGCGAGAAGTGGCAGGGGCAGGGGCTGATGTTTGAAGCGCTGACGTCGG
CGATTCGCTATATGCAGCGCACGCAGCATATTCATCGCATTATGGCCAACTACATGCCGC
ATAATCAGCGCAGCGGCGCGCTGCTGGCCCGGTTGGGGTTTGAAAAAGAGGGTTACGCCA
AAGATTATCTGCTGATTGACGGGCAGTGGCGTGACCATGTACTGACGGCGCTAACGACGC
CGGACTGGTCTGCGGGACGTTAAGGAGAGAGGATGAAATATCAGTTAACTGCGCATGAAG
CGCGCGTCATTGGCTGCCTGCTGGAAAAGCAGGTCACCACCCCCGAGCAGTATCCGCTGT
CGGTAAATGCTGTGGTGACCGCCTGCAATCAGAAAACCAACCGCGAGCCAGTGATGTCGC
TGAGCGAAAGCGAGGTCCAGGCCCTGCTGGATACGCTGGTGAAACGGCACTATCTGCGCA
CGGTCAGCGGATTCGGTAATCGCGTCACCAAGTATGAACAGCGCTTTTGCAACTCTGAAT
TTGGCGATCTGAAGCTTAGCGCCGGCGAGGTTGCGGTGGTCACGACGCTGCTGCTGCGCG
GTGCTCAGACGCCGGGCGAACTACGCAGCCGGGCGCAGCGGATGTATGAGTTCAGCGATA
TGGCGGAAGTGGAAAGCGTGCTGGAAGGGCTGGCGACGCGCGAAGATGGCCCCTTCGTCG
CCCGGCTGCCCCGGGAGCCGGGAAAACGGGAAAGCCGCTATATGCATCTGTTTTGCGACG
ATATGGACACGCTGATCACCACAGTGGAAGCTCTCGCGCCGCTGGACGATGACGGCGATC
TGCGCGCCAGGGTTGAAGCGCTGGAGGGCGAGGTGGCGGAGCTGAAAGCGCGCCTCGATT
CGCTGTTACACCATCTGGGAGACTAAAACGTGGGGACAAGATTGCGCATTGGGGTGGTCG
GCTTAGGCAGCATTGCGCAGAAAGCGTGGCTGCCGGTGCTGGGGGCGGCGGAAAGCTGGA
CGCTGCAGGCGGCCTGGTCGCCGGGTAAAGAGAAGGCGCTGCGGATCTGCGAAACCTGGC
GGATGCCATACGCTGATTCCCTCGATGCCCTGGCGGCACAGTGCGATGCGGTCTTTGTCC
ATACCTCGACGGCTTCACATTATGAAGTAGTGAATCACTTACTGAATGCCGGGGTTCATG
TTTGTGTGGATAAACCATTGGCGGACAAGCTGAGTGAGGCGGAGACGCTGGTCGAGCTGG
CGGCGCGACGTCGACTGACGTTGATGGTCGGTTTCAATCGCCGCTTCGCGCCGCTCTATC
GGGAGCTGAAGGGGCGGCTGGGCGAGGCGGCCTCGCTGCGGATGGATAAGCATCGTAGCG
ATAGCGTCGGCAACGATCTGCGCTTTACGCTGCTTGATGACTATCTGCATGTGGTGGATA
CCGCGCTATGGCTGGCCGACGGTCAGGCGCGTCTGCGCGGCGGCGCGCTGAAGATCACCC
CGCAGGGCGAAATGCTCTATGCCGAACATCAGTTCAGTTCGCCCCGGCTGCAGGTCACCA
CCAGCATGCATCGTCGCGCAGGCAGCCAGCGCGAGTGGGTGCAGGCGGTCACGGATGGCG
GGCTATATGCCGTCAGCGAGATGCGCGAATGGCAGGAGGAGTGCGGTCATGGCGTGGTCC
AGCGCCCGGTTGCCGGCTGGCAAACCACCCTTGAGCAGCGCGGCTTTGTCGGCTGCGCGC
GCCATTTTATCGAATGCGTGCAAAATCAGACAGTTCCTGAAACTGCAGGCGAACAGGCGC
TGCTGGCTCAGCGGATCGTTGAGAAACTGTGGCGCGACGCCATTAGCGAATAATCCATTG
TAACAACTGACAGTAGTAATTCATGTTGAACCCGGTAGACTATCGCCACTTTCCAGCGCC
CGCATTTGCGGGCGTTTTACTCCAGGGTTTGGAATAACAGCGTAATGAACCTTTTAAAAT
CACTGGCGGCAGTCAGTTCGATGACCATGTTTTCGCGCGTGCTGGGCTTTGCCCGCGATG
CGATTGTGGCGCGTATTTTTGGCGCCGGGATGGCGACCGATGCCTTTTTTGTCGCCTTCA
AACTGCCTAACCTGCTGCGGCGTATTTTTGCCGAAGGCGCCTTCTCACAGGCATTTGTGC
CGATCCTTGCCGAATATAAAAGCAAGCAGGGCGAAGATGCCACCCGCGTGTTTGTCTCAT
ACGTCTCCGGGCTGCTGACCCTGGCCCTGGCTATCGTTACCGTTATCGGGATGCTGGCGG
CGCCGTGGGTAATCACCATTACTGCGCCCGGCTTTGCCGATACCGCCGATAAGTTTGCGC
TAACCACCCAGCTGCTGCGTATTACCTTTCCCTATATTTTGCTGATCTCCCTGGCTTCGC
TGGTGGGGGCGATCCTCAATACCTGGAACCGCTTCTCGGTGCCGGCCTTTGCGCCGACGT
TCCTCAACGTCAGTATGATTGGCTTTGCGCTGTTTGCCGCGCCGTATTTCCATCCGCCGG
TGCTGGCGCTGGCCTGGGCGGTGACGGTCGGCGGCGTGCTGCAGCTGGCTTACCAGCTGC
CGCATCTGAAGAAGATTGGCATGCTGGTCCTGCCGCGAATTAATCTGAAAGATGCCGGCG
CGATGCGGGTGGTGAAGCAGATGGGGCCGGCGATCCTTGGCGTGTCGGTAAGCCAGATCT
CCCTTATCATCAATACCATTTTCGCCTCATTCCTCGTGTCGGGCTCGGTGTCGTGGATGT
ATTATGCCGACCGCCTGATGGAGTTTCCCTCCGGCGTGCTGGGCGTGGCGCTCGGCACTA
TCCTGCTGCCATCGCTGTCAAAAAGCTTCGCCAGCGGTAACCATGACGAGTATTGCCGGC
TGATGGACTGGGGACTGCGTCTCTGTTTTCTGCTGGCGCTGCCGAGCGCGGTGGCGCTGG
GGATCCTCGCCAAACCGCTAACCGTGGCTCTGTTCCAGTACGGCAAATTCAGCGCCTTTG
ACGCGGCGATGACCCAGCGCGCGCTGGTGGCTTATTCCGTGGGGCTGATGGGCCTTATCG
TGGTGAAAGTGCTGGCGCCGGGCTTCTATTCCCGTCAGGACATCAAGACCCCGGTCAAGA
TTGCTATTATCACCCTGATTATGACCCAGGTAATGAACCTGGCGTTTATCGGCCCGCTGA
AGCATGCGGGTCTGTCGCTGTCCATCGGCCTGGCGGCCTGCCTGAACGCCGCGCTGCTCT
ACTGGCAGCTGCGTAAACAGAAAATTTTCACCCCGCAGCCGGGCTGGTTGGCCTTCCTGC
TGCGTCTGATTATTGCAGTGCTGGTTATGGCCGCGGCGCTGCTGGGCGTCATGCATCTCA
TGCCTGAGTGGTCGCTGGGGACGATGCCGTTCCGTCTGATGCGTTTGCTGGCGGTGGTTA
TCGCCGGGGTGGTAGCCTATTTCGCCACGCTGCTGGTGCTGGGCTTCCGCGTGAAAGAGT
TTGTCCGTCGCACGGCGTAAGCGGTTGTGTGGGTAGAAAAACCCCGCTTCGCCTCAGGCG
AAGCGGGGTTTTTTTTATGATGCGCTGCGTTCGGCAGCGAGGATGCGGGCATTCTCCAGC
AGGCGGATCGCCAGGGCTAGCGCGCCAGTGATCACTGCCAGCGTGACCACTCCGTTCCAG
CCGGCCAGCACGTACAGCTTACTGCCCAGCACCGACCCCAGCGACATCCCGATAAACACC
ACGGTGAACAGCAGGGCGTTGAGGCGGCCGCGGGCCTGTGGCTCAAGGCCATATACCAGG
TTCTGATGCGCCACCAGGCTTGACTGCAGGCCAAGGTCAAAGCCAATCGCCGACAGGGCA
ATCAGCGCCAACTGAGCGTGCACTGGCAGCAGCGGCAGCATAAACATCAGGGCAAAGGAG
AGGGTGACCAGCGCCGCACCCATCTGTGTCACCTTACCGGCGCCAAATTTATCGGCCAGA
CCGCCGGCAAGCGGCGCGGCCAGCGCCCCGGCGGCCCCGGCGATACCGAAACCGCCCGCT
ACTGCGCTGCCCATGTGATAGTGTTCGGAGAGCATCACCGCCAGCGTCGACCAGAAGGCG
CTAAAGGCGATAGAGAGCGCGCCCTGAGCTAGCGCGGCGCGGCGTAATGCCGGGTAACGC
TGCCACAGATGCGCCATCGAGGCCATCAGCTGCGGATAGCTCAGCGTCGAGTGCACAGCG
AAGCGCGGCAGGACGCGCCACATTACCAGGCCAATCAGCGCGACGCTGACCGCCGCCGCC
TGATACATCACCCGCCAGCCGAATACGGCGCCCACCACGCCGCTGACCGTCCGGGAGAGC
AGGATCCCCAGCAGCAGCCCGGTCATCACCGTGCCCACCATTTTTCCCTGCTTGCCCGCC
GGGGCGAGGATCGCCGCCGCCGGGACGATATCCTGCGCCATGGTCGCCGCCATACCGATC
AGCAGACTGACCACCAGCAGTGAGCTGAGCTGGCCGGTGAGGCTGCACAGGAGCAGCAGG
AGCGCCAGCAGCGCGCTTTTCACCAGGATCAGCCGGCGGCGATCGTGGCGGTCGCCGAGC
GGGAGCAGGAACAGAATGCCGAGCGCATAACCCGCCTGCGTCAGGGTAGGGACCAGACCC
ATACCTTCTACAGTCAGGTGGAGATTGGCGCCCATCAACGGCAGCAGCGGCTGCGCGTAG
TAAATAGAGGCGACGCTAAAGCCGGCGCCGAGTGCGAGAATGAAGATAATCCAGCCTGCG
TCGCGGGTGGAAAGGGAAGTCGGTGTCATGTTCAATGCCTCATAGATGCGATGGGGCTAT
TTTTCCCTGAACGCGACTGGCGCGGTAGCCGGGCTGGTGGTAAAACGGTTATACGTAGCA
CGTATAGGCAAAAGGAAAATGAAAAGACAAGAGCGTATAGACCGCATTGAGCTGATGCGC
ACCTATATCCGCATCGTAGAGGCCGGATCGCTCTCCGCCGCCGCAGGGCAGATGGACACT
ACCCAGGCGACCGTCAGCCGCCGCCTGCAGTCCCTTGAAGGGCTGCTGGGGGTTAAGCTG
ATCCTGCGCACCACCCATGCGATGAAGCTCACTGACGATGGCGAACGCTGTTATCGTCAC
GCCCGTCAGGTGGTGGACGCCTGGCTGGCGCTGGAGGATGACCTGCGTATTGCCGACGAT
CGGCCGGTGGGCGTTCTGCGAGTGCGGGCGCCCCACGCGTTTGGCCAGCAGCAGCTGCTG
GCGCCGCTGGTGGCATTTCTACAGCGCCATCCGCAGCTGTCGGTGGAGTGGATGCTAAAC
GATAATACCGTCGACTTCCTCAGCGATAATATCGACTGCGCTATTCGCGTGGGGGCGGAG
GTGGATCCAGCAACGGTATCCGTACTGCTGGCGGAAGTGCCGCGCTGCGTAGTGGCTTCT
CCTGAGCTGCTGGCGAAGTATCCGCCGTTAACCTCGCTGGAGGCGTTATCGGGCCTGCCA
TGGATCGCCATTAATACCTTTTATCAGCATGAGGTACGGCTCAGGCATCAGGCAAGCGGG
CAGATTGTCTCTACAGCGATTACTCCCTGTCTGAGCACTGACAGTCTTTACGTCGCGCGC
AACACCGCGCTGGCGGGGCTGGGGGTGGCGATGGTGTCCAGCTGGACGGTCGTGGAGGAT
ATTGCCGCCGGACGGCTGATTGAGCTGTTCCCGCAGTGGCGACCCGCCTCGCTGCCGGTT
CATCTGGTTTATCCCTGGGCGCGCTATTACCCGACACGCCTGCGTAAGTTCCTCGACCTG
ATGCGGGAGATCATGCCGGATCTCGCCGGGATGCAGCGTCCGCAAAGCGCATAAAAAAAC
CGGCCAAAGGCCGGTTTTTTTATTAAGCACGCTTATTCGACGGGCTGTGGGCGAGTCGGT
TCAGCGGTGGCTTTATGGGTCGCGCTATGACCACCGGCGGCGCCTTTACCTTCAAAGGCG
AACGGCGGGCGCACCCAGGTGCTGTGACGCGGTGCTTCCGGGACATAGTCCGGAGCTGGC
GCACGGGTCATTGGCGCGGTGGCATGGCGATGACCCGCCACTACGACCGGCTTGCTCACC
GGGGGCTCGGCTTTGACCGGTTCGGCAGGGGCCGCTTCGATCACTGGCGCTTGCTCCACG
GTTTCTGCGGCCGGGGCGATGGTTTCCACTGGCGCTGCAACGACAGGCGTCGTTTCCACC
GCTTCAGGTTCTACCACCACCGGCTCGGCGTCGAGCGTCACTGGCGCGATAGCCTGAGGC
GCTTCGACAGCCGGTGCTTCGGTGACCGGCTCCTGAGGCGCTGGCTCGACGGCTGCTGGC
GCGGCAACTTCCGCAGCATCAACGACCAGCGGCTCGGCGGCCGCTACCGGCTCGACGACT
ACCGGCTCAGCGGTTGCTGGTTCCATGGTAGCCGGCTCGACGGTGACCGGAGCAGCGGTA
ACGGTTTCAACGACGGCAACCGGGGCCGCTACAGCCTCGACAGTTTTCGCGACGCTGGCG
TCCTGAACCTGAACCTCTTCCGGCTGCTGATCCTGCGGACGAACCACCGGGTAGCGGATC
CAGACTTTACCGGAAGCCATCTCCGGCGATGCGCAGGCTACGGTCAGCGGCATAGGCGAC
TGGGTCGGATAGCGTTCGTCACGATAGCGACGACGACGCTGACCGCTGACGCGCAGGTGA
CGCGGGGAGCGACGTGAGCGACGCGGCATACCGTTCGCTTCACGGGATTCGCCATTTTCG
TCCTGGTCCGCAACGCTCTCCACCCCTGCCGGCAGCTCGGCTTTCACCGGCTCGCTGTGC
GGAGCGATAACTTCAGCCACTACGGCTTCTGGCACGATCTCGGCAACTGGCTCGACGACA
GCGGACTCAACGCGCACTTTCTGTGCCAGCTGGCGCGGTTTACGACGCGGCAGAGTTTGT
ACACGCTCTTCCTGCTCCGTCTCCTGCACAACCGGCTCTTCGCGAGTCTGCGCTTTGGCT
TCCTGCTGCGCCTGACGTTTGTCGTCATTGCGGCGGCGGGTGCGTTCGCGGCGCGGCTGC
TGCTCGTCACGGGATTTCGCTTTCTCTGCGTCGTCGCCTGAGGTTTGGCGAACATCACGG
GCTTCCACGTTCTGCGACGGCTTCTCGCGACGGTTGCGACGGTTCTCTTCACGCGATTCG
CGCGGTTCACGGCCCTCGGCATTGTCCGCACGGGTGTCGCGATTGTCACGGTTATCGCGG
TTGTCACGATTGTCGCGGTTATCACGGCGGTCGTTGCGGTCGCGGCGGTTGTTGGCGCGC
GGTTTACGACGCTCCTGCTGACGCTCCGGTTTTTCTTCCGCTTTCTTCTCGACCTGAACT
TCAGCCGGTTTGGCCTCTTCGGCGCCAGAGAAGATATTCTTCAGCGCGCTGAAGAAGCGT
GAGAGCAGGCCAGGCTGCGCCGGTGCGGCGGCCGCGACCGGTGCCGCTGCGGCGACAGGC
GCGGCGGCAGGCTCTTCGAGCATCGGGGCTGGCGGCGCATCTGGCATGACAAAAGCGGCC
AGGGCCGGCTGTTCCGGACGTTTCCGCTCCGCCGGCTCATCGTCGCCTGGCAGCGCCATC
TCTTCTTCATGCAGCTTCGGCAGCAGATAGCTCAGCGTTGAGGTTTCTTCACCTTTGCGC
ACGCGCAGGACGGAGTAGTGCGGCGTTTGCATTTCGTCGTTTGGCACGATAATAACGCGC
ACATCGCCCTGACGGGATTCGATAGCGCTCACTGCGGCACGTTTTTCGTTCAGCAGATAG
GAGGCGATCGGTACCGGAACAATGGCGTGGACTTCTTTGGTATTCTCTTTCAGCGCTTCT
TCTTCGATCAGACGCAGAATAGAGAGCGACAGCGATTCGTTATCACGCACGGTGCCGGTG
CCGGAGCAGCGCGGGCAGACGTGGTGGCTGGACTCGCCCAGCGACGGGCTCAGGCGCTGA
CGGGACATCTCCAGCAGGCCGAAGCGCGAAATATGGCTGATCTGAATGCGCGCCCGGTCC
TGACGGACGGCTTCGCGCAGACGATTCTCCACGGCGCGCTGGTGGCGAACCGGGGTCATA
TCGATGAAGTCGATAACGATCAGGCCGCCGAGGTCGCGCAGACGCAGCTGGCGGGCAATT
TCGTCAGCCGCTTCGAGGTTGGTATTGAAGGCTGTCTCTTCGATATCGCCGCCGCGGGTG
GCGCGGGCGGAGTTGATATCGATCGCGGTCAGCGCTTCGGTGCTATCGATAACGATAGAC
CCGCCGGAAGGCAGGCGCACTTCGCGCTGGAAGGCGGACTCAATTTGCGATTCGATCTGA
TAATGGCTGAACAGCGGGATTTCACCGGTATACAGTTTGATTTTGCTGCTGAAATCCGGA
CGACCCAGCGCGGCGATATGCTGGCGCGCCAGCTCAAGCACTTTCGGGTTATCGATCAGG
ATTTCGCCGATGTCCTGGCGCAGGTAGTCACGGAAGGCGCGGACAATGACGTTGCTTTCC
TGGTGGATCAGGAACGGCGCCGGACGGCTTTCCGCGGCTTTCTGAATCGCTTCCCAGTGC
TTCAGGCGGAAGCTCAGGTCCCACTGCAGGGCTTCGGCGGATTTGCCGACGCCAGCGGTG
CGAACGATCAGGCCCATGCCGTCCGGAAGCTCCAGGCTCGCCAGCGCTTCTTTCAGTTCG
GTACGGTCGTCGCCCTCGATACGGCGGGAAATTCCCCCGGCGCGCGGGTTGTTCGGCATC
AGTACCAGATAGCTGCCCGCCAGGCTGATAAAGGTGGTGAGCGCAGCGCCTTTGTTGCCG
CGTTCTTCTTTATCAATCTGCACGATAACTTCCTGACCTTCCCGCAGTACGTCTTTGATA
TTAGGACGACCATGCGCATTGTAGTTGGCGGGGAAGTATTCGCGGGCGATTTCTTTGAGG
GGGAGGAAACCATGACGCTCGGCGCCGTAATCAACAAACGCGGCTTCAAGGCTGGGTTCA
ATGCGGGTGATTTTGCCTTTGTAGATGTTCGCTTTTTTCTGTTCGTGCCCGGGGCTTTCG
ATATCCAGGTCGTACAGGCGCTGCCCATCAACAAGGGCGACGCGCAACTCTTCCTGCTGA
GTTGCGTTGATTAACATTCTTTTCATCGTAACTTACTCATTATTCTTACATTGACGACTA
AGCTGCGGGCAGAGTAATGCCTTTCCGGGGGAAAACCGATGGCCTCGTGTCTGGTTCACG
TCGCCAACCTCACGGTTGTCGCGCGCTTAAGAGGCGCAGAGTGTCGGTCGCCTGTGTTTC
AAACGGAAACACAGCGCAATTATTCAGGGGAACAGCCTGGGATGTATCACCAGAGAATAT
TCCATTTATACTCGTCGTCTTTCGCGTTGCAGGCATGGTGGCTTAACCTGCTCACCTCGA
TCTGGCGATCCAGATGAGCTCCCGGGAGTCCCGGAGTTGACGCCTTCCTGCGACTTGAAA
TCCATAGAGCCTGTACCGGTAAGGACTGCAACCCGCAGCCCGCTAACTGTCTGAAAGATC
ACAACGTCTTACGCCATTGCTGCGTGGGCGATCGGTCAGACAAAATTGGTCATTCCGCTA
ATGTCTTGTTCTAACAAGATGCAATACGGAAAACGGTCTCATTATTCCATTGCTAACCTT
GTTATAGCAAGTTGACTTTCACCTTTTATCACCCGGTTACTCACAGTTTTATCACCTGCC
CATACAGATTGTTCTAATAACAAACAAAATGGCGGTCAGGTAAACCGTGAAAACAGGATA
ATGATAAATATAAGCATATAAAAATGAGTGGCGCTAATGCGTCCGGCTATTTAGAATCGC
GCACCATGAAAACTGAGACCCCAACCGTAAAAATGGTTGCCATTGCTGCTGATGAAGCGG
GGCAACGTATCGACAACTTTTTGCGTACGCAATTGAAAGGCGTACCGAAGAGCATGATTT
ATCGCATCCTGCGTAAAGGCGAGGTGCGGGTAAACAAAAAGCGCGTGAAGCCGGAGTATA
AGCTGGAAGCGGGCGATGAAGTCCGTATCCCGCCGGTGCGCGTGGCGGAGCGTGAAGAAG
AGGCGGTATCGCCGCACCTGCAGAAAGTGGCCGCGCTCTCTGAGGTGATCCTCTATGAAG
ACGATCATATTCTGGTGCTCAATAAGCCTTCTGGTACCGCGGTACACGGCGGCAGCGGCC
TGAGCTTCGGCGTGATTGAAGGGCTGCGCGCCCTGCGCCCGGAGGCGCGCTTCCTTGAGC
TGGTGCATCGTCTCGACCGGGATACCTCCGGCGTGCTGCTGGTGGCGAAAAAGCGCTCAG
CGCTGCGTTCGCTGCACGAGCAACTGCGCGATAAAGGCATGCAGAAAGATTATCTGGCGC
TGGTGCGCGGCCAGTGGCAGTCGCATACCAAAGTGGTCCAGGCCCCGCTGTTGAAGAATA
TTCTGCAGAGCGGGGAGCGCATCGTTCGCGTGAGTCAGGAAGGCAAGCCGTCGGAGACGC
GTTTTAAAGTGGAAGAGCGTTACGAATTCGCCACGCTGGTGCGCTGCAGCCCGGTCACCG
GCCGCACGCATCAGATCCGCGTTCATACCCAGTATGCCGGCCATCCTATCGCTTTTGACG
ACCGCTATGGCGACCGCGAGTTCGACAAGCAGCTGTCCGCTACCGGCTTAAACCGCCTGT
TCCTGCACGCGGCGGCGCTGAAGTTTACCCACCCGGGGAGCGGGGAGGTGATGCGCGTTG
AGGCGCCGCTGGACAACCAGCTGAAGCACTGTTTACAGGTGCTACGGAAGAGCAAATAAG
CGCAACGGCGGAATCAGTTCCGCCGTTTTTTTGCCTCAGCCTAACAGCGGGTTGTAGTTT
TCACGGCGCAACATCTGACAGAGCGCGATTAAGGGTAAACCGACCAGGGTGTTCGGGTCG
CGGCCTTCCAGCCGTTCGAACAGCGTAATGCCCAATCCTTCGCTCTTGAAACTCCCGGCG
CACTGCAGCGGGTTCTCTTTGCGCACATAGCCTTCTATCTCTTTATCACTGAGATGGCGA
AAGTGAACGTCAAAGGGTTCGCATTCGGTTTGCAGATGGCCGCTGGCAGAGTTGTACAGC
GCCAGTCCGGTATAAAAGGTAATGATTGACCCGCTGGCCTTTCTTAACTGCCTGCGGGCA
TTTTCCTCGGTGTGCGGTTTGCCGGTGATTTCACCGTCCAGTACGCAAACCTGATCGGAG
CCTATAATAAGGTGATTAGGGAAGCGTGTGGCCAGACTTTGCGCTTTGGCCTGCGCCAGC
CGGGTGACAAGCTGACGTGCGGATTCATCAGGCCGGGGCGTTTCGTCGACGTCAGGCGCG
GCACATTCAAACGGTAAACCCAGTTTTTCCAGCAGCATGCGCCGCCAGGGAGAGGTTGAC
GCGAGGATAAGATCAGACATATTTTTTCATCCACATATAGCGCTTCGCAGAGCATCATCT
TAAACTATGCGCCGCAATGTGTGCGAATAAATGGCAAAAGGCAACCTGAGGCTGCCTTTT
TCTTTGACTCTATGACATTACAAAGTTAATATGCGCGCCCTATGCAAAAGGTAAAATTAC
CCCTGACTCTTGATCCGGTACGCACGGCTCAAAAACGCCTTGATTACGAAGGCATCTATG
CCCGCGATCAGGTTGAACGTGTAACCGATTCTGTAGTCAGCGTGGACAGCGATGTGGAAT
GCAGCATGTCGTTCGCTATCGATAACCAGCGTCTCGCCGTTATTACTGGCGATGCAAAGG
TAACGGTAACTCTCGAATGCCAGCGTTGCGGGAAACCGTTCTCCCATCACGTCCACACCA
CGTATTGTTTTAGCCCCGTCAGAAATGACGAACAGGCCGAAGCACTACCGGAAGCGTATG
AGCCGATTGAGGTTAACGAATTCGGTGAAATCGACCTGCAGGCAATGGTCGAGGATGAAA
TTATCCTCTCCCTGCCCGTAGTTCCGGTGCATGATTCTGAACACTGTGAAGTGTCCGACG
CGGACATGGTCTTTGGCGAACTGCCTGAAGAGGCACAAAAACCAAACCCATTTGCCGTAT
TAGCCAGCTTAAAGCGTAAGTAATTGAGGAGTAAGGTCCATGGCCGTACAACAGAATAAA
CCAACCCGTTCCAAACGTGGCATGCGTCGTTCCCATGACGCGCTGACCGCAGTCACCAGC
CTGTCTGTAGACAAAACTTCTGGTGAGAAACACCTGCGTCACCACATCACTGCCGACGGT
TTCTACCGCGGTCGCAAGGTTATCGCTAAGTAATCACGCGATACTCGCAGGATTTCCCGT
TGCAGGCCATGGCGGGCGTGTGCGTCCCTGGAAACTCGGTTAACCCGGTCGCTGGGGGCA
TTTATGCCCGGATTGTTGCGTCTGCAGCGTGAATATTCGCGGGTGCCAGCGTGATGAAGC
TTAGTGAGGACTCCCCGGGCAACTGGGGAATCACCGAACCGGGCAGCGACGATACCTTGA
CACGTCTAACCCTGGCGTTAGATGTCATGGGGGGCGATTTCGGCCCATCCGTGACGGTGC
CTGCAGCACTGCAGGCACTGAACTCTAATTCGCAACTCACACTTCTTTTAGTCGGCGATC
CCGACGCCATCACGCCATTACTCGCCAAAGCTGACTTCGAACAACGTTCGCGTCTGCAGA
TTATTCCTGCGCAGTCAGTTATTGCCAGTGATGCGCGACCCGCGCAGGCTATCCGCAGCA
GTCGCGGAAGCTCAATGCGCGTGGCGCTGGAGCTTGTGAAAGAAGGGCGGGCGCAAGCCT
GCGTCAGCGCTGGCAACACCGGCGCGCTGATGGGGCTGGCGAAACTGCTGCTCAAACCGA
TCGAAGGTATTGAGCGGCCGGCGCTGGTGACGGTTTTACCGCACCAGCAGAAGGGCAAAA
CCGTGGTGCTGGATCTCGGCGCCAACGTCGATTGCGACAGCACGATGCTGGTGCAGTTCG
CGGTAATGGGCGCGGTGCTGGCGGAAGAAGTGGTCGGCATTGCCAACCCCCGCGTCGCTT
TGTTGAATATCGGCGAAGAAGAGATGAAAGGCCTCGGCAGCATCCGCGATGCTGCCGCAG
TGCTCAAAACGCTGCCTTCCCTCAACTACATCGGCTATCTTGAAGCCAATGAACTGTTGA
CCGGAAAAACCGATGTGCTGGTTTGTGATGGATTCACGGGCAACGTCACATTAAAAACCA
TGGAAGGTGTTGTCAGAATGTTCCTTTCACTGCTGAAATCTCAGGGAGAGGGCAAAAAAC
GGTCGTGGTGGCTGCTGTTACTAAAACGTTGGTTACAAAAAAGCCTGGCGAGGCGATTCA
GTCACCTCAACCCCGACCAGTATAATGGCGCCTGTCTGTTAGGATTGCGCGGTTCCGTGA
TCAAGAGTCATGGTGCTGCCAATCAACGCGCCTTTAGCGTCGCGATAGAGCAGGCAGTGC
AGGCGGTGCAGCGGCAGATCCCTCAGCGGATCGCCGCGCGCCTGGAATCTTTATACCCAG
CTGGTTTCGAGCTGCCGGAAAGCGACAGTGACGTGAACGCCCGACAGCAAAGCGGGACGA
ATGGCCACGATTGACGCCGCGGCGGTTGAACGAGGCGGGTATATCACCCAAGAGTGACTG
AGCGTACATGTATACGAAGATTATTGGTACCGGCAGCTATCTGCCCGAGCAAGTGCGTAC
AAACGCCGACCTGGAAAAAATGGTAGAAACCTCTGACGAGTGGATTGTCACCCGCACAGG
TATCCGTGAGCGTCGTATTGCCGCAGCGCATGAAACAGTTGCTACGATGGGCTTTGAAGC
CGCAAAGCAGGCGCTGGCGATGGCGGGCGTGTCCGCGGAGCAAATTGGTCTGATTATCGT
TGCGACCACCTCCGGCACGCACGCGTTTCCGAGTTCTGCATGCCAGATCCAGTCAATGCT
GGGCGTTAAGGGTTGCCCGGCGTTTGATGTCGCCGCCGCCTGCGCCGGTTTCACCTATGC
GCTAAGCGTCGCCGATCAGTATGTGAAGAACGGCGCGGTAGATTATGCGCTGGTTGTTGG
CGCCGATGTGCTGGCGCGCACCTGCGATCCGGCGGATCGCGGAACGATTATTATTTTCGG
CGACGGCGCCGGCGCGGTTGTACTGGGCGCCTCCGAAGAGCCGGGCATTATCTCGACGCA
TCTGCATGCCGACGGCAGCTATGGCGAACTGCTGACCCTGCCGAACGCCGATCGCGTCGA
TCCGGAAAACCCGATCTATCTGACGATGGCCGGCAACGAAGTCTTCAAAGTGGCGGTCAC
CGAGCTGGCGCACATCGTTGATGAGACGCTGGCAGCGAATAATCTTGAACGTTCAGCGCT
GGACTGGCTGGTGCCGCATCAGGCTAACCTGCGTATTATCAGCGCGACGGCGAAGAAACT
GGGTATGTCGATGGATAACGTCGTTGTGACCCTCGACCGCCATGGCAACACCTCCGCGGC
GTCAGTCCCTTGCGCGCTGGATGAGGCCGTCCGCGATGGCCGTATTCAGCGCGGTCAGCT
GATTTTGCTGGAAGCCTTTGGTGGCGGTTTCACCTGGGGTTCCGCGCTGGTTCGTTTTTA
GTATAAGGATTTAAACATGACGCAATTCGCATTTGTGTTCCCGGGGCAGGGCTCTCAGGC
CGTAGGCATGCTGGCCGAAATGGCTGCCGCCTGGCCGGTCATTGAAGAGACCTTCGGTGA
AGCTTCCGCAGCGTTGGGTTACGATCTGTGGGCGCTGACGCAACAGGGCCCGGCAGAAGA
ACTGAATAAGACCTGGCAGACTCAACCGGCGCTGCTCGCCGCCTCCGTGGCGCTGTACCG
CGTCTGGCAACAGCAGGGCGGCAAAGCGCCAGCGCTGCTGGCGGGTCACAGCCTCGGCGA
ATACTCCGCGCTGGTATGCGCGGGCGTTATCGGTTTCGCTGATGCCGTTCGCCTGGTTGA
GCTGCGTGGGAAATTCATGCAGGAAGCCGTACCGGAAGGTACCGGCGCCATGTCCGCGAT
TATCGGTCTGGACGACGCCGCTATCGCCAAAGCCTGTGAAGAGTCTGCCGAAGGGCAGGT
GGTCTCTCCGGTGAACTACAATTCCCCGGGCCAGGTGGTTATCGCCGGGCACAAAGAGGC
CGTTGAACGTGCGGGCGCCGCCTGTAAAGCCGCAGGTGCCAAACGCGCGCTGCCGCTGCC
GGTGAGCGTGCCGTCCCACTGCGCGCTGATGAAGCCAGCCGCAGAAAAACTGGCGGTAGA
GCTGCAGAAGATCACCTTCAACGCGCCGACGATTCCGGTGGTGAATAACGTCGACGTGAA
GTGCGAAACCGCGCCGGACGCCATTCGCGACGCGCTAGTGCGCCAGCTGTACAGCCCGGT
GCAGTGGACCAAAACCGTTGAGTTTATGGCTGCCGAGGGCGTATCGCATCTGTATGAGGT
TGGCCCGGGTAAAGTCCTCACCGGCCTGACCAAACGTATTGTTGACACCCTGACCGCTTC
CGCGCTTAACGAGCCGGCGGCGATGTCTGCGGCGCTTGAGCAATAAAAGAGGAAAACCAT
GAGTTTTGAAGGAAAAATCGCGCTGGTTACCGGTGCAAGCCGCGGTATTGGCCGTGCCAT
CGCTGAAACGCTCGTCGCCCGTGGCGCGAAAGTTATAGGTACTGCGACCAGCGAAAGCGG
CGCGCAGGCGATCAGCGACTATTTAGGCGCCAATGGTAAAGGTCTGATGTTGAATGTGAC
CGACCCGGCATCTATTGAATCTGTTCTGGAAAATGTGCGCGCAGAGTTTGGCGAAGTGGA
TATCCTGGTGAATAATGCCGGGATCACTCGCGACAATCTGTTAATGCGCATGAAAGATGA
CGAGTGGAACGATATTATCGAAACCAACCTGTCATCGGTTTTCCGTCTGTCAAAAGCGGT
AATGCGCGCTATGATGAAAAAGCGTCATGGACGTATTATCACTATCGGTTCTGTGGTTGG
TACCATGGGAAATGCGGGTCAGGCCAACTACGCCGCGGCGAAAGCGGGTCTGATCGGCTT
CAGTAAATCACTGGCGCGTGAAGTTGCGTCCCGCGGTATTACTGTAAACGTTGTTGCTCC
GGGCTTTATTGAAACGGACATGACGCGTGCGCTGACCGATGAGCAGCGTGCGGGTACGCT
GGCGGCAGTTCCTGCGGGGCGCCTTGGCACCCCAAATGAAATCGCCAGCGCGGTTGCATT
TTTAGCCTCTGACGAAGCAAGTTACATCACTGGTGAAACGCTGCACGTCAACGGCGGAAT
GTACATGGTCTGACCGAGATTTGTGCAAAACGTTCAGGAACCGCGCACTTCGCACGGTTC
TCTGTGCGGTTTTGTGCGAAAAGATTTGCGTTCTTAGGGCAAACGGCCTCAAAATAGCGC
AAAATCGTGGTAAGACCTGCCGGGATTTAGTTGCAAATTTTTCAACATTTTATACACTAC
GAAAACCATCGCGAAAGCGAGTTTTGATAGGAAATTTAAGAGTATGAGCACTATCGAAGA
ACGCGTTAAGAAAATTATCGGCGAGCAGCTGGGCGTTAAGCAGGAAGAAGTTACCAACAA
TGCTTCCTTCGTTGAAGACCTGGGCGCTGATTCTCTTGACACCGTTGAGCTGGTAATGGC
TCTGGAAGAAGAGTTTGATACTGAGATTCCGGACGAAGAAGCTGAGAAAATCACCACCGT
TCAGGCTGCCATTGATTACATCAACGGCCACCAGGCGTAAGTGAACATCTCCAGGCGGTC
ATTCGACCGCCTGAGTTTTATCTTTTTATTGTCCCACAAGAATCTATTTTCCCTCCCTGG
AGGACAAACGTGTCTAAGCGTCGTGTAGTTGTGACCGGACTGGGCATGTTGTCTCCTGTC
GGCAATACCGTAGAGTCTACCTGGAAAGCTCTCCTTGCCGGTCAGAGTGGCATCAGCCTG
ATCGACCATTTCGATACTAGCGCCTATGCAACGAAATTTGCTGGCTTAGTAAAGGATTTT
AACTGTGATGACATTATCTCGCGCAAAGAACAGCGCAAGATGGATGCCTTCATTCAATAT
GGAATTGTCGCTGGCGTTCAGGCCATGCAGGATTCTGGCCTTGAAGTGACGGAAGAGAAT
GCAACCCGTATTGGCGCCGCTATCGGCTCCGGTATCGGCGGTCTCGGCTTGATCGAAGAA
AACCACAGTTCGCTGGTTAACGGCGGACCGCGCAAGATCAGCCCATTCTTCGTTCCTTCC
ACAATTGTTAACATGGTGGCCGGACATCTGACCATCATGTTTGGTCTGCGTGGGCCAAGT
ATCTCTATCGCGACCGCGTGTACTTCAGGCGTGCACAACATCGGCCAGGCCGCGCGCATC
ATCGCCTATGGCGATGCCGATGCGATGGTGGCAGGCGGCGCGGAAAAAGCCAGCACCCCG
CTTGGCGTGGGCGGCTTCGGCGCGGCGCGTGCGCTCTCCACGCGCAATGACAACCCGCAG
GCGGCGAGCCGTCCGTGGGATAAAGATCGTGACGGCTTCGTGCTGGGAGACGGCGCGGGT
ATGGTGGTGCTGGAAGAGTACGAGCATGCCAAAAAACGCGGCGCCAAAATCTACGCCGAG
ATCGTTGGCTTCGGCATGAGCAGCGATGCTTACCACATGACGTCACCGCCGGAAGATGGC
GCGGGCGCAGCGCTGGCAATGGTGAATGCTATTCGCGATGCGGGCATCGAACCGGGCCAG
ATCGGCTACGTCAACGCCCACGGCACCTCGACGCCGGCCGGCGATAAAGCGGAAGCGCAG
GCGGTTAAGTCTGTCTTCGGTGATGCGGCGAGCCGCGTACTAGTGAGCTCTACCAAATCC
ATGACCGGGCATCTGCTGGGTGCGGCAGGGGCGGTAGAGTCGATTTACTCTATCCTGGCG
CTGCGCGATCAGGCGGTTCCGCCGACGATCAACCTCGACAACCCGGATGAAGGCTGCGAC
CTCGACTTCGTTCCACACGAAGCGCGTCAGGTTTCCGGTATGGAGTACACCCTGTGCAAC
TCCTTCGGCTTTGGCGGCACTAACGGTTCGCTGATCTTCAAAAAAGTGTGACAGGGCTTG
CCCCGGCACTGCTTTAACAAAAGGCCCGTTCGTCGGGCCTTTTTTATTCAGCTTTCTCCC
CTTGTTCTCTGCTCTGGGTCCTGACACACTGACCGACCAGTGAAAAGGAGTCCTTTATGT
TCTTGATAAACGGCGTTGTACAGGACACGTTGGCAGCGAACGATCGCGCCACCCAGTTTG
GCGACGGCTGTTTTACCACCGCCCGCATCCAGCAAGGGCAGGTTGCGCTACTGGACGCCC
ATCTGCAGCGTTTACAGACAACCTGTGAAAAATTACATATCCCATTTAACGACTGGCTGA
CGCTGAGCGAAGAGATGCAGCGTCTGGCTCGGCCGCACGCGCAGGGCGTGCTCAAGGTGA
CTCTCACCCGCGGCGTTGGGGGAAGGGGATACAGTACGGCAGGCTGCGTGTCGCCCACTC
GCATTCTCAGCTTCTCGCCATACCCGGCGCATTATGCGCGCTGGCGGGAGGAGGGCATTA
CTCTGACCCAGAGTCCGGTGCCCCTGGGGCGCAACTCCTGGCTTGCCGGCCTGAAGCACC
TTAATCGCCTTGAGCAGGTACTGATCCGCTCTCATCTTGAGCAGACGGACGCCGATGAGG
CGCTGGTCCTTGACAGTGACGGGTGGCTTACGGAATGCTGTGCCGCGAATTTATTCTGGC
GTCAGGGACGTGATGTATTTACTCCGCGACTCGATTATGCCGGGGTCAACGGCATTATGC
GGCAGCGCTGTATCGCGCAGCTGGCACCATCGACGTTTCGCGTTGTCGAAGTGACAGCGC
GTCCCGAGACGTTGCGGGAGGCCGATGAAGTGCTGATCTGCAATGCGCTGATGCCGCTGG
TGCCGGTTCGCCGCTGGGAGGAGACCACCTGGTCCTCGCGTGAGCTTTACCATTTTTTAG
CCCCTTTGTGTGAGCTGTCTGGTTAGTATGAAGAAAATGTTACGTTTTATCCTGTTGCTG
GTCGTGCTGTTGGGCATCGCCGCGGCGGCAGGCATGTGGAAGGTACGCCAGCTGGCGGAC
AGCAAGCTGCTGATTAAGGAAGAGACCATCTTTACCCTCGAAGCAGGCACCGGCCGGCTG
GCGCTGGGCCAGGATCTCTATCGCGAGAAGGTGATCAATCGCCCGCGCGTTTTCCAGTGG
CTGCTGCGGGTGGAACCTGAGCTGTCTCACTTCAAGGCCGGGACCTATCGCTTCACGCCG
CAAATGACGGTGCGCGAGATGTTGCAGCTGCTGGCCAGCGGCAAAGAGGCGCAGTTTCCG
CTGCGCTTTGTCGAAGGCATGCGCGTCAGCGACTACCTGCACCAGCTGCGCGATGCCCCG
TACGTGAAGCACACGCTTGAAGACGATAGCTACGCGACGGTGGCTAAGGCATTAGGTCTT
GAGCATGCCGACTGGGTAGAGGGCTGGTTCTGGCCGGATACCTGGATGTACACCGCCAAC
ACCAGCGATATCGCCATCCTCAAGCGCGCGCATCAGAAAATGGTCGCCGAAGTGGCGAAG
GTCTGGGAAGGACGGATGGAGAATCTGCCCTATGCCGATCAGAACCAGCTGTTGACCATG
GCCTCGATTATTGAAAAAGAGACCGCGGTAGCGGAAGAGCGCGACCGCGTCGCGTCGGTA
TTTATCAACCGCCTGCGCATCGGTATGCGCTTGCAGACCGATCCGACCGTAATCTACGGG
ATGGGCGAAGGATATACTGGTAAGTTAACGCGTAAGGATCTCGAGACGCCGACCGCATAC
AATACTTATACCATCAGCGGTTTGCCGCCGGGCCCTATCGCGGTGCCGGGCGAGGCCTCG
CTGAAGGCGGCCGCCCATCCGGCGAAAACGCCATATCTTTATTTCGTCGCCGACGGGAAA
GGGGGCCATACGTTTACCACAAACCTGGTCAGTCATAACCGTGCGGTGCAGGATTATCTG
AAAGTACTTAAGGAAAAAAATGCGCAGTAACTATATCGTCATCGAGGGGCTGGAGGGCGC
CGGGAAGACCACCGCACGTCAACTGGTGGTGGAGACGCTGCAGTCGGCGGGTATTCACGA
TATGGTGTTTACCCGCGAGCCGGGGGGCACAATCCTTGCCGAAAAACTGCGTAGCCTGGT
GCTGGATATCCAGTCCACGGGCGATGAAGTGATTAACGATAAAGCGGAAGTGCTGATGTT
TTACGCGGCGCGCGTCCAGTTGGTGGAGACCGTGATTAAGCCCGCGCTGGCCCGCGGCCA
GTGGGTGATCGGCGATCGTCACGATCTGTCGACGCAGGCCTATCAGGGCGGCGGCCGGGG
AATTGACCGCACGATGCTGGCGACGCTGCGCGACGCGGTACTCGGTGATTTTCGCCCCAA
TCTGACGCTGTATCTCGACGTCACGCCGGAAGTGGGGCTGCAGCGCGCCCGGGCCCGCGG
CGAGCTGGATCGCATTGAGCAGGAGTCCATGAACTTTTTCAACCGTACCCGCGCGCGCTA
TCTTGAGCTGGCCGCCGCCGATCCTTCTATCCGCACGGTTGACGCAACTCAGCCGCTGGA
TGCCGTGGCGCGCGACATTCGCGCCACGATCGCCCAGTGGATGGCGGAGCAAGCGGCATG
AAATGGTATCCGTGGCTGCGCCCCTCGTTCGAGCAACTGGTCGGTAGCTATCAGGCCGGA
CGAGGCCACCACGCCTTACTGTTACAGTCCCTGAACGGGATGGGCGGCGAGGCGTTGATT
TACGCGCTGTGCCGCTTCCTGATGTGCCGCCAGCCCGAAGGACATAAAAGCTGCGGCCAC
TGCCATAGCTGTCAGCTGATGCAGGCCGGCACGCACCCCGATTACTATGCGCTCAGCCCC
GAGAAGGGCAAGAGCGCGCTGGGTATTGACGCGGTGCGCGATGTCAATGAAAAGCTCTAT
GAACATGCGCGCCTTGGTGGGGCAAAAGTGGTCTGGATTAGCGATGCTGCCTTGCTGACC
GATGCCGCCGCCAACGCGTTGCTGAAAACGCTGGAGGAGCCCCCGGAGAATACCTGGTTC
TTCCTCGCCTGCGAGGAGCCGGCGCGTCTGCTGACCACTCTGCGCAGCCGCTGTCGCCTG
CATCATCTGGCGCCGCCGTCTGAGCCTTATGCTCTGGCCTGGCTGGAGCGTGAGGTGAGC
CTGCCGCAGGAGTCATTGTTGACCGCGTTACGCCTGTGCGCCAGCGCGCCGGCTGCGGCG
CTCGAACTGTTACAGGAACCGCTGTGGACGGCGCGGCAGCAGTTGTGTCAGGCGCTGGCG
GCTACCCTGGCGAGCGGTGACTGGCTGGCGCTGCTGCCGATACTCAATCATGAACAGGCG
GCAGTTCGCCTGCACTGGCTGGCGTCGCTGCTGGTCGATGCGCAAAAACGACAGCAGGGG
ATTACCCTGGTGAGTAACCCTGACGTCTGGCCGCTGCTGGAGCAGCTGGCGCACAGCCTG
CCCGCCGCCCGGCTGCAGGCGATTGCCCATGACGTCTGTACCTGCCGCGAGCAATTGCTC
AACGTTGTCGGTGTCAACCGCGAACTGCTGCTTACCGAGCGCCTGCTGCGCTGGGAACAT
TACCTGCAACCCGGGACGGTTTTACCCGTCTCCCACCTCTGAGTGAGACATTATGTTTTT
AGTCGACTCCCACTGCCATCTTGATGGTCTGGATTATCAAACTCTACACAAAAACGTCGA
CGACGTGCTGGCAAAAGCGGCCGCACGCGATGTGAAATATTGCCTCGCCGTCGCCACGAC
GCTGCCTGGCTACCGCAGTATGCGCGAACTGGTGGGGACGCGTGACAACGTCGTCTTCTC
CTGTGGCGTACACCCATTAAACCAGGACGAGCCCTGGGAGGTAGAGACCCTGCGCGCGCT
GGCAGCGGAAGAGGGCGTCGTGGCGATGGGGGAGACCGGTCTGGATTATTTTTATACCCC
GGAAACTAAAGCCCAACAGCAAAGCTCGTTCCGCGACCACATTCGTATCGGCCGTGAGCT
CAATAAGCCGGTGATCGTCCATACCCGTGACGCGCGTGCCGATACTCTGGCTATTTTGCG
CGAAGAAAAGGTGACGGATTGCGGTGGCGTACTACACTGTTTCACTGAGGACAGGGAGAC
AGCGGGCAAGCTGCTCGATATGGGGTTCTATATCTCGTTTTCCGGTATCGTCACTTTTCG
TAACGCCGAGCAGCTGCGTGATGCGGCGCGCTACGTGCCGCTGGATCGCCTGCTGGTTGA
AACCGATTCGCCGTACCTGGCGCCGGTCCCCCACCGCGGCAAAGAGAACCAGCCGGCGCT
GGTCCGTGACGTTGCCGAGTATATGGCGGTACTGAAGGGGGTGTCGCTTGAGCAGCTGGC
TCAGCAGACCACCGACAATTTTGCCACCCTGTTCCACATCGACCCCGCCCGTTTGCAACC
TGCTTGATCTGCTTATTATTTTAAGGCTCGTAATTAATAGCCAAAGCGAGTAAAGTTCAC
CGCCACAAAAGTGGCGGTGAAGGTTTTTTAGCAACATCTGGATACAATTTATGTAAGTTG
ATGTAAATTTTTACCGGAAGGCTGATTGAAACGTGATAGCCGTCAAACAATCATCCCGTT
AATTATTTTACTCTGTGTAATAAATAAAGGGCGCTTAGATGTCCTGTCCACGGCACGGTT
CTCCCCCCGGGCCAATGCGTGAAAGCGTAAAAAAGTACCAAATACTCAGGAGCACTCTCA
ATTATGTTTAAGAATGCATTTGCTAACCTGCAGAAGGTCGGTAAATCGCTGATGCTGCCG
GTATCCGTACTGCCTATCGCAGGTATCCTGCTGGGCGTCGGTTCCGCTAACTTCAGCTGG
CTGCCAGCCGTGGTCTCCCACGTTATGGCAGAAGCAGGCGGTTCAGTTTTCGCCAATATG
CCGCTGATCTTCGCTATCGGTGTGGCCCTCGGCTTCACCAATAACGACGGTGTATCCGCA
CTGGCTGCAGTCGTGGCTTACGGCATCATGGTGAAAACCATGGCGGTTGTTGCGCCGCTG
GTGCTGCATTTACCTGCTGACGAGATTGCGGCAAAACACCTTGCTGATACCGGCGTGCTT
GGCGGTATTATCTCCGGTGCTATCGCCGCCTACATGTTCAACCGCTTCTATCGCATCAAG
CTGCCAGAATATCTCGGCTTCTTTGCGGGCAAGCGTTTTGTGCCGATTATCTCTGGTCTG
GCCGCTATCTTCACCGGCGTGATCCTCTCCTTCATTTGGCCGCCGATCGGCTCCGCGATC
CAAACCTTCTCCCAGTGGGCTGCTTATCAGAACCCAGTGGTGGCGTTTGGTATCTACGGT
TTCATCGAACGTTGCCTGGTGCCGTTTGGTCTGCATCACATCTGGAACGTTCCTTTCCAG
ATGCAGATCGGCGAATACACCAACGCGGCTGGTCAGGTGTTCCACGGCGATATCCCGCGC
TACATGGCAGGCGACCCGACGGCGGGCAAACTGTCTGGCGGCTTCCTGTTCAAAATGTAT
GGTCTGCCGGCAGCGGCTATCGCGATTTGGCACTCTGCTAAACCGGAAAACCGCGCCAAA
GTGGGCGGTATCATGATCTCCGCCGCGCTGACCTCGTTCCTGACCGGTATCACCGAGCCG
ATCGAGTTCTCGTTCATGTTCGTGGCGCCGATCCTGTACGTTATCCATGCCATTCTGGCG
GGCCTGGCGTTCCCGATCTGTATCCTGCTGGGTATGCGTGACGGTACCTCGTTCTCTCAC
GGCCTGATCGACTTTATCGTGCTGTCCGGTAACAGCAGCAAACTGTGGCTGTTCCCGATT
GTTGGTATCTGCTATGCGATCGTGTACTACGTCATTTTCCGTGTGCTGATTAAAGCCCTG
GATCTGAAAACACCGGGTCGTGAAGACACCACCGAAGAGAGCAAAGCTGGCGCCACCAGC
GAGATGGCTCCGGCTCTGGTCGCCGCTTTCGGCGGTAAAGAGAACATCACCAACCTCGAC
GCATGTATTACTCGTCTGCGTGTTAGCGTGGCGGATGTAGCGAAAGTTGACCAGGCTGGC
CTGAAAAAACTGGGCGCCGCTGGCGTGGTAGTGGCAGGTTCTGGCGTACAGGCCATCTTC
GGTACCAAGTCCGATAACCTGAAAACTGAAATGGATGAGTACATCCGTAACAGTTAAGAC
GTAGTATCGGGGAGACTAAGGCAGCCAACTGGCTGCCTTTTTTATGCGCTAAAGTCGGTG
CCCCACAAGCGATAACCCTGAAAACAGTCCGCCATATGCTTATTCCCTCAGCAGCTAAGT
CTATAGTTGAATAAGAAAAAGAGCTTTCAGGTTGAAAGAGAGGGAGAATGTCGCTCATAC
TCTTAGCGGAACCTGTGCGTCCGCGTTTATCTGCAGAAGCAGGCCAGCGCACGGGATAAA
ACTTATAAGGAATCAGTCATGGCAGAAGAAACGATTTTCAGCAAAATCATTCGCCGGGAG
ATCCCGTCGGATATTGTCTATCAGGATGAGCTTGTGACCGCTTTTCGCGACATCTCCCCG
CAGGCGCCCACCCATATTCTGATTGTCCCGAATGTTCTGATTCCTACCGTAAATGACGTC
ACCGCTGAACATGAGCTGGCGCTGGGCCGGATGATGACCGTCGCGGCGAAGATCGCCCGC
GATGAAGGTCTTGCCGACGATGGCTATCGGTTGATCGTCAACTGCAACCGCCACGGTGGC
CAGGAAGTGTACCATATCCATATGCATCTGCTGGGCGGTCGTCCGCTTGGCCCGATGCTG
GCGCACAAAGGCTAACGTCATGCTCAGGACCCTTTTGGGCGCGTGTCTGGCGGCGGGGCT
ACTCGCCGGGTGTAGTTCACATCCGGAGATTCCGGTTTCTGACCAGCAGGCGCTGGTGAT
GGAGTCGAGCGTGCTGGCGGCGGGGATCAGCGCCAGCGAGCCTGCCGTCGTGGCGACAGA
GATTCAGGCTACCGCCTCCTCAACGCTATATAACGAGCGCCAGCAGCCGGTTACCGTGCA
CTATCGTTTTTTCTGGTATGACGCCCGAGGGCTGGAGATGCATCCGCTGGACGCGCCGCG
CACCATCGTGGTACCGGCCCGCTCCTCGGTCACGTTATATGGCAGCGCCAATATCCTGGG
GGCGCATAAGGCCCGCCTTTATCTTTATCTGTAAGGGGTAATTATAATGATGAAAATGTG
TCGCTATGCGTTAATCACAGCACTGGCGATATTCCTCGCAGGCTGTGCGGGGTTGCGGGA
GCAGCCCGCGCCGGTAGAAGAGGCCAAACCGCAGCCGCAGCAGCCTGCGCAGCCGCAGCC
CACGGTGCCGACTGTACCGGCGGTGCCCTCTGTCCCGGCGCAGCCTGGGCCGATTGAGCA
TCAGGATCAGCAGTCGGGTCAGCCGGCGCCGCGCGTGCGTCATTATGACTGGAACGGCGC
GGTTCAGCCGCTGGTGGGGCAGATGCTGCAGGCGAGTGGGGTCAATGCCGGCAGTATTCT
GCTGGTTGACAGCGTGAACAACCGCACCAACGGTTCGCTGAATGCTGGAGAAGCCACCAC
TGCGCTACGTAGTGCGCTGGCCGGTAACGGCAAATTTACCCTGGTATCGGCGCAGCAGCT
GGCGGTCGCCAAGCAGCAGCTGGGCCTGTCGCCGCAGGACAGCCTTGGCAGCCGCAGCAA
AGCCATGGGCATCGCCCGCAACGTGGGCGCGCAGTATGTGCTTTACTCCAATGCCACCGG
CAACGTCAACGCGCCTGAGCTGAAAATGCAGCTCATGCTGGTGCAAACCGGTGAGATAAT
CTGGTCAGGTAAAGGTGCTGTTCAGCAACAATAAGCTAACGCGCGACGAGCTCTTGTCGC
GCTTCTTTCCCCATTATCATCCTGTCGCCTCGCTGAGCCAGAGTGGCCTCAGCGGCGGCA
GTGTGATTATCAGCGACGGCGACCGGCGGCACGTGCTGCGTCAGCCGCACGATCCGTCTG
CCGCCACTTACCATTTTCGCCGTCAGTATCACGCACTCCGCCGACTGCCTGCCAGGCTGG
CGCCAACCCCGCTGTTTTACTCACCCTGCTGGATGGTGGTGGAGTATTGCACAGGGGAGG
TGAAAAGCGAGTTACCGGCCTCCCCGCAGCTGTCAGGCTTATTGTATGATTTGCATCAGC
AACCGCGGTTTGGCTGGCGGGTTAGCCTCACACCACTGCTGGCCCAGTACTGGCAGAGGT
GCGATCCGGCGCGGCGCAAGCCGCGTTGGCTGCGCTGGCATCAGCGGCTGCGCCGCCAGG
GCGAGCCCCGTCCCCTGCGGCTGGCGCCGCTGCACATGGACGTCCATGCCGGCAATATTA
TTCATAATGAGTCCGGCCTGAGGCTGATCGACTGGGAATATGCCGGCGATGGCGATATCG
CGCTGGAGCTGGCCGCGGTGTGGATCACGCCTGGCGAGCGCCGTCGGCTGGTAGAAGCGT
ATGCCCGGCGGGCGGCCATCGACGCGCAGCTGCTTTGGCGGCAGGTTGTACTCTGGCGCC
CGTGGGTACTGCTGTTGATGGCGGGCTGGTATGAAATGCGCTGGCGGCAGAGCGGGGACC
GGCAATTTATCACGCTGGCAGATGAAACATGGTGTCAGTTAGACAACGAACGTAAAGGAT
AAGAGAGGTCAGTGTGGGCCCAGTGATGTTGGATGTCGAAGGGTATGAGCTGGATGCGGA
AGAGCGAGAAATTCTGGCGCATCCGCTGGTGGGAGGGTTGATCCTCTTTACCCGAAATTA
TCACGATCCGGCGCAGCTGCGCGAGCTGGTGCGCCAGATCCGCGACGCCTCCCGGAACCA
CCTGGTGGTGGCGGTCGATCAGGAAGGGGGGCGGGTTCAGCGTTTCCGCGAAGGGTTTAC
CCGTTTACCGGCGGCCCAGTCTTTCGCCGCGCTGCTGGGGATGGAAGAGGGGGGCAAACT
GGCCGCCGAAGCCGGCTGGCTGATGGCCAGCGAAATGATCGCCATGGATATCGATATTAG
TTTTGCGCCAGTGCTGGACGTCGGCCATATCAGCGCCGCAATCGGCGAACGTTCTTATCA
TGAAGATCCGCAGAAAGCGCTGACGATGGCGCGTCACTTCATTGACGGGATGCACGCCGC
GGGCATGAAAACCACCGGCAAACACTTCCCGGGACACGGGGCGGTGACTGCCGATTCGCA
CAAAGAGACGCCGTTCGATCCGCGGGCGGCATCGGTTATCCGCGACCATGATATGGCGGT
GTTCAAAAGCCTTATCGCCGAGCAGCGTCTGGATGCCATTATGCCGGCGCATGTGATTTA
CCCGGAGCTCGATCCGCGTCCGGCCAGCGGCTCGGCGTACTGGCTGAAAACGGTGCTGCG
CGGCGAACTGGGCTTTGACGGGGTGATTTTCTCCGACGATCTGTCGATGGAAGGGGCGGC
GATCATGGGCAGCTATGCCGAACGCGGTCAGGCATCGCTCGACGCCGGTTGCGATATGAT
CCTCGTCTGCAATAATCGTAAAGGCGCGGTCAGTGTGCTGGATAACCTGTCGCCGATCAA
AGCAGAGCGTGTTACGAAATTGTATCATAAAGGTTCCTTTTCCCGTCAGGAGTTAAGGGA
TTCAGCCCGTTGGAAAACGGTGAGTGCCCAGCTGGAGCAGCTTCATGCGCGCTGGCAAGA
GGCGAAGTCCGCGTAACGCTCTACGGGGCGTTGTTGTCTGGTGAGGATGCGATGATTATC
TATTTACACGGTTTTGACTCGAACAGCCCCGGTAACCATGAGAAGGTGATGCAGCTGCAG
TTTATCGACCCGGACGTGCGGTTGATTAGCTACAGCACGCGGCATCCCAAGCACGATATG
CAGCATTTGCTGAAAGAGGTCGATAAAATGCTGCAGCTCACTGCCGATGACCGGCCGCTG
ATCTGCGGCGTCGGCCTTGGCGGCTACTGGGCGGAGCGGATTGGTTTTCTGTGCGATATC
CGCCAGGCGGTGTTCAATCCAAACCTGTTTCCGCATGAGAACATGGAAGGCAAAATCGAC
CGACCGGAAGAGTATGCTGACATCGCCACCAAGTGCGTGACCAACTTCCGCGAGAAGAAC
CGCGATCGCTGCCTGGTGGTGCTTTCCCGCCAGGACGAGGCGTTGGACAGCCAGCGTTCC
GCCGATCTCCTGCACCACTATTATGAAATTATCTGGGATGAAGAGCAGACCCATAAGTTT
AAAAATATCTCGCCGCATCTGCAGCGGCTGAAAGCGTTTAAAACCCTCGGCTAACTGCTT
TTCCCTTGTTCCCAAACCCGCGTCGGGTTCACCACGCGGGTTTTTTCATGTCTACACTTA
TTGGTTTCGCTGAAAAAATACGCGACAAAACTTGATGCACATCAATTTTGGTATGACCAA
TGCACCGTTCATGGTATTCTCGACAGTGCTGAATGGTTTCATTAACGTAACTTGTTGTTA
AATAAAGGCTATTTCAATAACTTTTATTTAACAATTGGTTAATAATTTTAGGGGTACACA
TGACTACGCCATTGAAAAAAATCGTAATTGTGGGTGGCGGCGCTGGCGGACTGGAACTGG
CAACTCAGCTGGGGAGAAAGTTAGGGCGCCATAAGAAAGCGAAAATCACTCTGGTGGACC
GTAACCACAGCCATCTGTGGAAGCCGCTGCTGCACGAAGTGGCCACCGGTTCTCTGGATG
AAGGCGTTGATGCGCTGAGCTATCTGGCCCATGCCCGCAACCACGGTTTCCAGTTCCAGC
TGGGCTCGGTGGTTGATATCAACCGCGAAGGGAAAACCATCACCCTCGGCGAGCTGCGCA
ATGAAAAAGGCGAGCTGCTGGTGGCTGAGCGTAAACTGCCGTACGACACGCTGGTCATGG
CGTTGGGCAGTACCTCGAATGACTTTAATACCCCTGGCGTAAAAGAGAACTGCATTTTCC
TCGACAACCCGCACCAGGCGCGTCGCTTCCATCAGGAAATGCTCAACCTGTTCCTTAAAT
ACTCTGCTAACCTCGGCGCTAACGGTAAAGTAAATATCGCCATCGTCGGCGGCGGCGCCA
CCGGCGTGGAGCTCTCCGCTGAGTTGCACAATGCGGTGAAACAGCTGCACAGCTACGGCT
ACAAAGGGCTGACCAACGAAGCGCTGAACGTCACGCTGGTCGAGGCGGGCGAGCGCATTC
TGCCTGCGCTGCCGCCGCGAATTTCCGGGGCAGCGCATAATGAGCTGACTAAGCTGGGCG
TACGGGTTCTGACGCAGACCATGGTCACCAGCGCGGATGCGGGCGGCCTGCACACTAAAG
ATGGCGAATATATTGAGGCGGATCTAATGGTCTGGGCGGCGGGGATCAAAGCGCCAGATT
TCATGAAAGAGATCGGCGGCCTCGAAACCAACCGTATCAATCAGCTGGTGGTCGAGCCGA
CGCTGCAGACTACCCGCGATGCGGATATTTTCGCCATCGGCGACTGCGCCTCCTGCGCCC
GTCCGGAAGGCGGCTTTGTGCCTCCGCGGGCCCAGGCGGCGCACCAGATGGCTACCTGCG
CGCTGAACAACATCCTGGCGCAGATGAAAGGCAAACCGCTGAAGGCATACACCTATAAAG
ACCATGGCTCGCTGGTGTCGCTGTCAAATTACTCCACCGTCGGCAGCCTGATGGGTAACC
TGATGCGCGGTTCGATGATGGTGGAAGGGCGCATTGCGCGCTTCGTGTACATCTCCCTGT
ACCGTATGCACCAGATTGCTCTGCATGGTTACTTCAAGACCGGCCTGATGATGCTGGTCG
GGCGCATCAACCGCATCATTCGCCCGCGCCTGAAGCTGCACTAATCGCTGTCGCGACCCG
GAGGCGCGCTCTGAGGGCGCCTCCGGGCTCTTCTGCTGAAACCGCAGAGATCCCGCTCGG
AATCCTCTGAATCCCTTTGATTTGCAGCGAATTCTCGCACTTTTCATCCGCTATCTGATT
TGCGCCCTCCCGGCTCCGGTTGCAAAATTGTATCAACAGCAACAAAGGAGGAACTCCCGT
GAATAAATCTATGTTGGCGGGTATAGGGATAGGCGTGGCTGCCGCGCTGGGCGTTGCAGC
TGTCGCTGGTCTCAACGTGTTGGATCGCGGCCCGCAGTATGCGCAAGTGGTCTCCAGTAC
ACCGATTAAGGAAACCGTGAAAACGCCGCGTCAGGAATGCCGCAATGTCACGGTGACTCA
TCGTCGTCCGGTACAGGATGAAAACCGCATCGCCGGTTCGGTGCTGGGCGCGGTGGCGGG
CGGGGTGATTGGCCACCAGTTTGGCGGCGGTCACGGACGCAGCGTGGCGACGGTTGTAGG
TGCGCTGGGCGGCGGCTATGCAGGCAACCAGATCCAGGGCGCGATGCAGGACAACGATAC
CTACACCACCACCCAGCAGCGCTGCAAAACGGTGTATGACAAATCCGATAAAATGCTCGG
CTACGATGTGACCTATAAGATAGGCGATCAGCAGGGGAAAATCCGCATGGATCACGATCC
CGGCAGCCAGATCCCGCTGGACAACAACGGCCAGCTGGTCCTGAACAACAAAATCTAAAA
ACAGATTTGTGTAGTGATTAGCCCCTCAATCGCTCAGGCTGAGGGGCTTTTTTTATCAGA
AGGTTAAGGCATAGTTCAGACCAAAGGTGCGGCCACGACCTTTGTACTCATACAGCGATG
AACTGCCGTAGGTTGGGCTGTAGAGCAGCGGCGCGCGCTGGCCCCAGATAGTGACATAGT
CTTCGTTAAGCAGGTTTTCGATACTGAAGGTCAGTTTCCCCACCGGCAGCGCGTAACTAC
CGATAAAATCGACGGTGTTATAGCCTTCCAGCTTGTTACCGGCGGCATCGCTGAGGTCAA
ATACCTGCTGACTCTGCACGCGCAGGCTCCACGGATCCGGCGCCCAGCCCACCCAGGCGG
TGGCTTTAGACGGCGAGGCGAGGGTGACGTCCCATTTTTGCCAGCGGCCGTCGGTCTGCA
CCTGGGATTTCAGCACGTTGAAGTTACCGCCGACGCTCCAGTCGCTATCCGGAATAAAGT
AGTCGACCGCCCCCTCAACGCCGTAAATACGCCGTTTGTCGGACTGAACGTCGATGGTCA
TGTCGGTGCGGTTGACGACAATGGTCTTATCCGAGGTCGAGTAGTACGCCGCCAGCTGGG
TGCGCAGGTTATCGCCAGTGTAGCGCCAGCCCAGCTCGTACGAGTTAACTTTGATCCCCT
GCAGCGGCGAGTCATCGACGTTGACGCTGGAGATCAGCGGCAGATGACCATTCACCGCAG
CGCCATATTTACCGATGCCATAGTATTTACCAGGGTCCGGTAGCTCGACACCCTGCGAGA
AGTTAAACCAGGTTTGTTGACGCTCGGTCAGGTGGGCCACGATCCCGGCGTTAAACAGGA
AGTTATCGTAATCGGTTTTGCCGCCTTTGATGGCGTCGGCGGAGCGCGCTTTGCCGTTGG
CGATATCCTGCTGCTGGGCGTAGCCGACAAAGTCGTCGACCCGGTTTTCGGTCCACTGGT
AGCGTACCCCGCCGCTGACGGTAAAGATATCGTTCAGATCGTAGCTGGACTGCAGGAATG
GCGCGACATTGGAAATACTGTATCCCGGGTAGCGGCCGGTTGTGTAGATCGATTCGTTGT
GCAACCCGCCGGAGGCCATCGATTGTGGCAGATCGAAGAACATCTGGTTGGCATTAAAGG
TCTCATGATCGGCGTCGAGACCCCAGGTGAGATCCCACCCCGCCAGCGGTTGACTGTTGA
GGGTCAGCTTGGCCCCATACTGATCGGTATCCTGCTGCGACGAGGAGAAGCTACTGACCT
GACCTTTCGTGAGCGTCGGGAACGGATAGAAGGTGAGGGACTCATCGCGATAGTACACCT
GGCTCACCAGATTCTGGCCGAAAAAGTCGGCATCGGAGTACTGGAGGCTGATCAGATGGC
GTTCGGTGCCGGGGATACGGTCGGAATTGAACCCGTCGGTGGTATACGCTTTGCCGCCGC
TGGTGACCGCGGACATGTTCTTCCCGAGCCAGAGACCGTAGTCATCATCGCCCTGGCTTT
TATAATACTGGGTGACCAGTTGCAGCTGGCGGTTATCATCGATCTCAATCGTCCCCGTCC
CCATTACGTCGAGGCGGTCAGAGTGCTGGAGCCCCGTTTGGGTATTATCGAGGATCAGCG
CATCGTTATTGCCGTCGTACCAGCCGCCGAAACGCTGATAGGCTACCGACAAGCGGCCGG
ATGCGTGGTCTGTTCCGCCGCTGACGGCCGCCGCGACGCGCTCATCATGATCGTTGCTGT
TCGCAAAACCGCTCTTGCTGCCCACCTCAAGATCGACCTGACGATCCTGCTGCCCCTTTT
TGGTAACGATGTTGATAAGCCCGCCGGTACTGCCCCCGCCGTACAGCGAGGTCGCTCCGG
AGATCACTTCGATATGTTCGATGTTGAATGGATCGATGGCGTCGAGCTGGCGGCTGTCGG
TGCGTGAGGAGTTGAGCCGGACGCCGTCAATCAGCACGACGATCGCGCGCCCGCGCATGT
TCATCCCATAGTTGGTCCGCCCCTGGCTGCTGACGTCGATGCCGGGGATCAGCTGCGCCA
GCACGTCTTTGAACTCTTTCCCGCCCTGGACCTGCTGCTCAATCTCCTGGCCCTCAATGA
CCCAGGTGGTTTGGGCCATTTCGGCCACGGTGCGATGGGTGCGGTTTGCGCTAACGATGA
TGCTGTCTTCATCAGACTGAGCCGCCAGCGCAGGCAGCGTGCTGGCCAGCAGCAGAGGGT
GGAGCACCCAGAGGCGCTTTTTCATATCCATTCCTTTTATGAGCAAGTTGCTTTGTCGTT
GTTATGGGCCGGCGTCGGCCGGTATTCGTTACAATGCGAAACATCTGGAAAAACTCAAAA
AAGGATTTTGCACATAATGAATATCGCAATCAATATCATTTGCGTTTATCTTGCGCGAGA
AAAGATAATAAAAATCAATCTATTTTGTGGGGATAAAGCCAACAGGAGAGCGGATCCGGC
GGCAGAATACCGCCGGAAGCAGGGCGCATCAGGACTCGAGGACCTGCGGCCAGAGACGGA
GAGTGGTGTCGGTGATTTGCATCAGCTTGTCGAAATCCGCGCCTTCCCGGGCGCTAATCG
ACATCCCCTGCAGAACGCAGTTAAGAAATTGCGCCAGCTGCGCGACATCGCGGCCCGCGG
GCAGTTCGCCCTGCGCCTGCCGCTGCTGCAGAAACTGGGTTAGCGCCTGCTCCTGCATCG
CATGGCGGGATTTGATGGTATTGGCGATATCCGTCGAGGAGGCGGCCAGCGCGGCGGAGG
TATTGATGATAAAGCAGCCGGCCGGCGTCTCTTTGCTGGTAAAGCAGGTGGCGACCGCCG
TGAAGTAGTCACGCAACGCGCGATCGACGGATTTTCCCTCGGCAAACAGCACGGCTTCGT
GCTTCGCGGCAAAGCGCGAAATGTAACGATCCAACACTGCGCGGAATAGGCCTTCTTTAT
TCACAAATTCCGCATACAGGGTGGGGGCTTTTGCTCCTGTCGCCTCGACCAGATCGGCGA
GCGAGGTCGCCTCATAGCCGTGCTGCCAGAAGAGTGTCATGGCTTTGTCCAGCGCCGCAT
CCCTGTCGAACACCTTCGGTCGGCCACGGCTTTTTTTGGCGCAACTTTGAACGTCAGTTG
TCATGGTGCCGTTGTACCTATGTTGGTTTGGTGAAAGGCCATTATAAAAATAAACGATCG
CCGGGGCCAGCGCTGTCGGTTTAAAAATAAATAATTCATATATGTATGAAATTTAAGCAT
TTTATAAATAGTTAAACGATCGTTATAAAAATGCATTGACGTGTGATATAGATCACATTA
TTATTTACCTATCGATCGTTAAGTTAATGCTTGCGACCCTACTATAAAATTCATCTGCAC
AGGTATAATAATCATGAAAACCGTTAATACTCTGGCTATTGCCGCCGTTTTAAGTTCCCT
TTCTTTCGCCAGCTTTGCCGCTGTAGAGGTGCAGTCCACCCCTGCAGGACAGCATAAAGT
AGGCACCATCTCTGCTTCTGCCGGGACTAACCTGGGCTCGCTGGAAGACCAGCTGGCGCA
GAAAGCGGATGAGATGGGCGCCACTTCATACCGTATTACTTCGGTAACCGGTCCGAATAC
CCTTCACGGTACCGCCGTTATCTACAAGTAAGCCCGATGCGTCGCTGCCCGGCCCCCTTC
ACCGGACGGCGATGAGTAAGACCCTGTTGTACCCCTGTTTGACCCTTGCCAACAAAAAAC
CCGCCATCAGGCGGGTTTTTTGTTTTGTGCAGCGTAAGACTACAGCGACTGCGGTCCAGG
CTCAGCATGACGGGTGACGTCAATCGGCATGCCCGAGCGATAATTCATCGCGCGCTCCAT
CACCGTCCCGTCGGTCTGCGGCGCCTGTTTGAACGCAGTCATGGCCGCATTAAGCGTAAT
GGGCAGGGTCTGCGGGTCGTCATCGATATGCTCAGACAGCGGCTGATGGACCTCAACCAG
ACGGCGGCCATCCGGCTCAACCGACGCCTTGATCGGCGTGTTGATAATGTTCACCTTCGT
GCCCGGCGAGATAGTGTTGTACAGCGCCTTGATATCGTTATCGCGCAGACGAATGCAGCC
GGAACTGACGCGCATACCGATGCCGAAATCGGCATTGGTGCCGTGCAGGAGATAGACTCC
GCCATAGGCGGCGAGGCGGATGGCGTGATGGCCCATCGGATTGTCAGGACCAGCAGGCAC
TACCGCCGGCAGCTCAATCCCCATAGCCTTGTAGCGCGCGCGAATGTTGGCGGTAGGTGT
CCAGGTCGGATTGGCCCGTTTGTCGGACACGGTTGTGACCATCGTCGGTGTGATGGTGGT
CCCACCCAGCTGGCCGATGCCGATTGGGTAGACGGTCACTTCATTCTTGCCCGGCGGGTA
ATAGTAGAGGCGAAGTTCGGCGAGGTTTATCACCAGCCCTTCGCGCGGCGCATCGGGCAG
CAGCGTCTGCAGGGGGATGGTCAGCACGCTGCCGGCGCGCGGAACATAGGGGTCAACCCC
GGGATTGGCCTGCAGCAGGGCCAGGAAGCCGACATTGTACTTCTTGGCAATCGCTTCCAG
CGAACCGCCGTCATCCTGTACCACATGAAACTGATTCTGACCCACCAGCCGGCTGCCCGG
CGGGGGAAGGGGCCAGGTGTTAGCGCGCGCGGGGAGGGCCAGCGCGGCGACTAACGCGAC
TAGCGTCAGCCAAAGCGTCACGGGGAAACGGTTTCTCATTACCATAACTCCAAAATATGT
AAGTGGTTATTTTTATACGAAAAGCAGATGAGATTATGGCGTGAGTCTGTGTGGGGAAAT
CCAGGCGGATTGCAAAATGTTTGTAAAGATTGCGAGGTATGTGGGAAGGGAGATACGGCA
GCGGGGCCGTATCTCCTGCCAGTCAGGCGACGGCGTTCTCTTCCAGCTGGCGCATAAACT
GGCGAACCCAGTCCATCCGCGTTTTACGCTCCTCCAGGTCCTGCATGAACTTCAGGCGCG
TGGGACCGTCCAGGCGGAAGTGCTGGGGCTGCTTTTGCAGCAGGCCGATCAGCCACACCG
GATTGACGTTGTTTTTCTCGTTAAATTCGATCACGCCGCCTTTTTCGTTGCTTTCCAGCT
TGCGGATCCCTAACTTTTGCGCCTGCTGACGCAGACGGGCGATATCCAGCAGGTTGCGGG
CGGCATCGGGCAGGCGGCCAAAACGATCGATCAGCTCGACTTTGATCTCCTCCAGATCCT
GTTCGTTTTTGGCGCTGGCAATGCGCTTATAGAATGACAGGCGCGTATTGACGTCAGGGA
TGAAATCATCAGGCAGCAGGGAAGGCATGCGCAGTTCAACCTCCGTCTGCTGACTGGTGA
GATCTTCCAGCGAGGGTTCACGCCCGGCTTTCAGCGCATCGACTGCGTTCTCCAGCAGCT
CCATATACAGGGAGAAACCGATGGTTTCCATCTGACCGCTCTGATCTTCCCCAAGCAGTT
CCCCGGCCCCGCGAATCTCCAGATCGTGGGTTGCCAGCGCAAAGCCGGCGCCGAGATCTT
CCAGCGACGCAATGGCCTCGAGGCGCTTTTGCGCATCGGTGGTCATCGCTTTCGGATGCG
GCGTCAGCAGCCAGGCATAGGCCTGGTGATGCGAACGGCCAACGCGGCCGCGCAGCTGGT
GCAGCTGGGCGAGGCCAAAATGGTCGGCGCGTTCGATGATGATGGTGTTGGCGGTGGGAA
TGTCGATCCCGGTTTCGATGATGGTGGTGCACACCAGCACATTGAAGCGTTGATGATGGA
AGTCATTCATCACCCGCTCCAGTTCGCGCTCCCTCATCTGACCGTGACCGATGGCGATCC
GCGCCTCCGGCACCAGCTCCGCCAACTTGTCGGCGGCTTTCTGGATGTTCTCAACGTCAT
TAAACAGATAGTAGACCTGGCCGCCGCGCAGCGTTTCGCGCAGGATCGCCTCGCGCACCA
CCAGGGCGTCATATTCGCGAACGAAGGTCTTCACCGCCAGGCGGCGCGCCGGCGGCGTGG
CGATGATCGACAGATCGCGCATCCCGCTCATCGCCATGTTCAGCGTCCGCGGGATCGGCG
TGGCGGTGAGGGTCAGGATATCGACATCGGCGCGCATCGCTTTGATGCGCTCTTTATGCC
GCACGCCAAACCGGTGCTCTTCGTCGACGATCAGCAGCCCGAGATCGCGCAGCTTCACCT
CGCTCTGCAGCAGCTTGTGGGTGCCGATCAAGATATCGATTTTGCCTTCCGCGGCCTGCT
CGAGGATCTGCGCCTGCTCTTTAGCGCTGCGGAAGCGGGAGAGCATTTCGATACGTACCG
GCCAGTTGGCGAAACGATCGCGGAAATTGTCATAGTGCTGCTGAGCCAGCAGGGTGGTCG
GCACCAGCACCGCCACCTGCTTGTGGTTCTCCACGGCGAGGAAGGCGGCGCGCATGGCCA
CTTCGGTCTTGCCGAAGCCCACATCGCCGCATACCAGGCGGTCCATGGCCAGCGGCTGGC
ACATATCGCTGAGGACGGCGTTGATCGCCTGCGCCTGATCCGGCGTGGTTTCAAATGGGA
AGCCGTCGCAGAACAGCTGATACTGTTCGCGGTCGTGTTTAAAGGCAAAACCCGCCTTCG
CCGCGCGCTGGGCGTAGATATCCAGCAGCTCGGCCGCCACGTCGCGTACTTTCTCAGCCG
CTTTTTGTCGCGCCCGGGTCCAGGCATCGCCGCCCAGCTTGTGCAGGGGGGCGTTTTCTT
CCGCCCCGCCGGCGTAGCGGCTGATAAGATGCAGGGACGATACCGGAACGTATAGCTTGG
CATCGTTGGCGTAGGTTAGCATCAGATATTCGCCGGTGATGCCGCCGGCTTCCAGGGTAG
TCATGCCCGCGTAGCGGCCCACGCCGTGTTCCAGGTGAACGACCGGCTGGCCGATATGCA
GTTCGGCGAGGTTGCGAATCAGAGTGTCAGGGTTAATGGTGCGGCGCGAATCCTGACGAC
GGCGCGCCACCCGCTCGCCGAGCAGGTCGCTCTCGCAAATCAGCGCCAGGCCGCGCTGGC
TGTCGATAAACCCGTGCTCGGCGGCGCCAATCATCAGATAGCGGCCGTTGCCGGTGGCTT
CCTCCAGACGCAGCACATGTTTTGGCGCAACTTTAATCCGCGCCAGCATTTCGCTCAGCG
CTTCACGGCGGCCTTCGCTTTCCACCGAGAAGATCACCGGACCGGTAAAGGACTCGAGGA
AGCGGCGCAGATTATCCAGCGGCGCTTTGTTCTGCGCCTGGACGGCGAGGTCCGGCAGCG
TCTGGTAGCCCAGATTAGTATTTGCCGCTTTGTCCGCCAGACGTTCGGTTTTCAGCTGCA
CGCGCGGCCATTTTTTCAGTTCGCTGAATAGCTCATCGCTGCGCAGCCACAGCAGCTCAG
GCGGCAGGAGCGGGCGCATTGGGTCGACGCCGCGGTTTTCAAAGCGGGCGCGGGCTTCAT
TCTGGAATCGCTCCGCGCTGGCCTCGAGATCGCCGGTGTTGACGATCAGCGTGCTGGCCG
GGAAATAGCTGAATAACGGCGGCAGCGGCTCGCTGAAGAACAGCGGTTGCCAGTATTCGA
TACCGGCAGGTAGCGTCCCTTTACTGACCTGCTGATAGATATGCTCGGCATCGCGCTTCA
CCTCAAAGCGGTCGCGCCACTGGCTGCGGAACAGCTCAATAGCGGTCTGGTCGGTGGGGA
ACTCGTGCGCCGGCAGCAGGTTAATGGCCGCCACTTCCTCCAGCGTGCGCTGGCTGTCAA
CGTCGAACAGGCGCAGGCTGTCGATTTCATCGTCAAAGAAATCAAGGCGGTAGGGCTGAT
CGCTACCCATCGGGAACAGGTCGAGCAGCGCGCCGCGGGTAGCATATTCGCCGTGCTCCA
TCACCTGATCGACATGGCGGTAGCCGGCCCCCTCCAGCTGATCGCGCAGCGCATCGCGCG
ACAGGCGCTGGCCCTTTTTCATCACCAGCGCGTGGCCGTGAAGGAAGCTGTGCGGACAGA
CGCGCTGCATCAGGGTGCTGACCGGGACGATCAGTACGCCGCGCTGCATGGTGGGTAACT
GGTAAAGGGTGGCAAGACGGGAGGAGATGATGTCCTGATGCGGCGAGAAGCTGTCGTAAG
GGAGCGTTTCCCAGTCCGCCAGCCCCATCACCATGCTGTCGGTAAACTGCCTGATCTCGT
CGTTCAGACGCAGCGCGTTTTGCATGTCAGGCGCCACCAGCACCACCGGGCCGCTGTGGC
GTTCGGCCATCTCCGCCACCAGGGTGGCGCAGGCTGCGCCGGTCAACTCGCCAAGCTGGC
GCTGATCGCCGGCTTTGACCGGCAATGAGTATCGATATTGTTCAGGCATAGACGGTTTCA
TGATCTCTTAGGGATTCGCTCTGCCGATATGGAGGGCAACTCGCTGATATTCAATAGTGA
GATTATCCGCGATTGGTCTGGATTCGCCAACCCGAATTGCCATCGCGTATTGGGTGAAGA
AAGGTCAGCGCTGTCGATAAGCGTAAAGATAAATAAGTAAGTACTTATCTATCCGTTTGT
ATTTACTTGGTTTTTAGGTTTGTTGCTAATAAAGTCGTCATGTATCAGTCGTTTACGCTG
CCCCTAATCGCTTATATACTCGGGCATCGGCTATCAGCAACCAGATGGATGACATGTACC
AACCTGCCGCACTCTTTATCGGCCTACGCTATATGCGCGGGCGCGCAGCCGACCGCTTCG
GTCGTTTCGTCTCCTGGCTCTCAACTATCGGTATTACGCTTGGCGTAATGGCGCTGGTGA
CAGTCCTGTCGGTGATGAACGGCTTTGAACGCGAGCTGCAAAACAACATCCTGGGGCTGA
TGCCACAGGCCATTCTTAGCGCCAAACAGGGGTCGGTGAACCCTCAGCAACTGCCGGAGC
GCGAAGCGAAACTTAATGGGGTAACCCGCGTAGCGCCGATCACCACCGGCGACGTGGTGC
TGCAGAGCGCGCGCAGCGTGGCGGTCGGGGTTATGCTGGGCATTGATCCGGCGCAGAACG
ATCCCCTGACTCCATACCTGGTGAACGTCAAACAGAGCGATCTGCAGGCGGGCAAATATA
ACGTTATTCTCGGCGAGCAGCTGGCGGGCCAGCTAGGGGTTAATCGCGGCGATAAAATTC
GCGTGATGGTTCCTTCCGCGAGTCAGTTTACGCCGATGGGCCGCGTGCCGAGCCAGCGTC
TGTTCACGGTCATCGGCACCTTCGCCGCCAACAGCGAAGTCGATGGCTATCAGATGCTGA
CCAACATCGACGACGCCTCCCGTCTGATGCGCTATCCGCTGGGGAATATCACCGGCTGGC
GCCTGTGGCTGGATCAACCGCTGCAGGTCGACACCCTGAGTCAGCAGACGCTGCCGCCGG
GAACTCAGTGGCAGGACTGGCGCGAGCGCAAGGGCGAACTGTTCCAGGCGGTGCGCATGG
AGAAAAATATGATGGGCCTGCTGCTGAGCCTGATCGTCGCCGTCGCGGCCTTCAACATTA
TTACCTCGCTGGGGATGATGGTGATGGAGAAGCAGGGCGAAGTGGCGATCCTCCAGACCC
AGGGGCTGACGCCGCGGCAGATTATGGCCGTCTTTATGGTGCAGGGGGCCAGCGCCGGGA
TCGTCGGCGCGCTGCTGGGAGCGGTGCTTGGCGCCCTGTTGGCCAGCCAGCTGAATAATT
TAATGCCGATCATCGGCGCCTTCCTTGACGGCGCGGCGCTGCCGGTGGCGATTGAGCCGC
TGCAGGTCATTGTTATCGCCCTGGTGGCGATGGTGCTGGCCCTGTTGTCTACGTTGTACC
CTTCCTGGCGCGCTGCCGCCACCCAACCCGCTGAGGCTTTACGTTATGAATAAGATCCTG
CTGCAATGCGACAACCTGTGCAAACGCTATCAGGAAGGCAATGTGCAAACCGATGTCCTG
CACAATGTCAGCTTCAGCATTGGTGAAGGCGAGATGATGGCTATCGTCGGCACCTCCGGC
TCTGGCAAAAGTACGCTGCTGCATCTGCTCGGCGGCCTGGATACGCCCACCTCTGGCGAC
GTGATTTTCTCCGGTCAGCCGATGAGCAAGCTATCCACCGCCGCGCGCGCCGACCTGCGT
AACCGCGAGCTGGGCTTTATCTATCAGTTCCACCATCTGCTGCCGGACTTTAGCGCACTG
GAAAACGTGGCGATGCCGCTGCTGATTGGCAAAAAGAAGCCGGCGGATATTGAACGCCAG
GCGAAAGCGATGCTGCAGGCGGTCGGGCTTGAACACCGCAGCCATCACCGTCCGTCGGAG
CTCTCCGGCGGCGAGCGCCAGCGGGTGGCGATTGCCCGCGCGCTGGTGAATAAACCGCGG
CTGGTGCTGGCGGACGAGCCAACCGGTAACCTCGACGCTCGCAACGCCGACAGCATCTTC
CAGCTGCTGGGCGAACTGAACGTCGCGCAGCGCACCGCGTTTCTGGTGGTGACCCACGAC
CTGCAGCTGGCGAAGCGCATGAGCCGCCAGCTGGAGATGCGCGATGGCCGTCTGACCGCC
GACCTGACCCTGATGGGGGCCGAGTAATGGCGTCTCCGTTATCGTTACTGATTGCATTGC
GTTTCAGCCGCGGCCGGCGGCGCGGCGGCATGGTGTCGCTGATCTCGGTGATCTCCACCA
TCGGCATTGCGCTGGGGGTGGCTGTGCTGATCGTCGGCCTCAGCGCGATGAACGGCTTTG
AGCGCGAGCTGAATAACCGCGTGCTGGCGGTGGTACCGCACGGCGAAATCGAACCCGTGA
ATCAGCCGTGGAATAACTGGCAGGAAGCGCTGGCGAAGGTGCAGAAGGTGAAGGGGATTG
TCGCGGCAGCGCCCTATATTAACTTCACCGGCCTGGTGGAAAGCGGCAGCAATATGCGCG
CCATCCAGGTGAAAGGCGTCGACCCGCAGCAGGAGAGCCAGCTCAGCGCGCTGCCTACCT
TTGTGCAGAATAACGCGTGGGCCGGATTCAAGGCTGGCGAACAGCAGGTGATCCTGGGCA
AAGGGGTCGCCGATGCCCTGCACGTGAAGCAGGGGGACTGGGTGTCGATCATGATCCCTA
ATGCCGACGCCGACCATCAGCTGCTGCAGCCAAAACGCGTCAGGCTGCATGTGACCGGAA
TTTTACAGCTGAGCGGCCAGCTCGATCATAGTTTTGCCATGATCCCGATGCAGGATGCGC
AGCAGTACCTGGAGATGGGCGGCAGCGTGACCGGCATCGCCATCAAGGTCACCGACGTTT
TCCATGCTAACAAGCTGGTACGCGACGCCGGCGAGGTGACCAACAGCTACGTCTACATCA
AGAGCTGGATCGGCACCTATGGCTATATGTATCGCGACATCCAGATGATCCGCGCCATTA
TGTACCTGGCGATGGTGCTGGTGATCGGCGTGGCCTGCTTTAACATCGTCTCGACGCTGG
TGATGGCGGTCAAAGACAAAAGCGGCGATATTGCGGTGCTGCGCACGCTTGGCGCAAAAG
ACGGCTTAATTCGCGCGATTTTCGTGTGGTATGGTTTATTAGCCGGATCGGTAGGCAGCC
TGTTTGGGGTGGTGATCGGCGTGATCTGCGCGTTGAACCTGACGTCGATCATCAACGGCA
TCGAATACCTGATTGGGCATAAATTCCTCTCCGGCGACATCTATTTTATTGACTTCCTGC
CGTCAGAATTGCACTGGCTGGACGTCTTTTATGTGCTGGTGACAGCACTGTTGCTGAGTT
TGCTGGCCAGCTGGTATCCCGCCCGCCGCGCCAGCCGCATCGACCCGGCGAGGGTGCTGA
GTGGCCAGTAATTTATCGTCATCGTCGGCCTGGCTGACGACACAAGAGGAATTGCTGAAA
TGTATTATGGATTTGACATTGGCGGCAGCAAGATAGCGCTGGGCGTATTTAATCAGGAGC
GGCGACTGCAGTGGGAAAAACGCGTCGCTACGCCGAAAAGTAGTTATGAGGATTTTCTCC
AGGCGGTAGAGGCGCTGGTCCGCGAGGCCGATGAGCGCTTCGACCAGCAGGGTTCGGTCG
GGATCGGTATTCCGGGAATGCCGGAAACGGCGGACGGCACGCTGTATGCCGCTAACGTGC
CAGCCGCCAGCGGCCGGCCGCTGCGCGCTGACCTCAGCGCGCGGTTGGGGCGCGATGTGC
GTCTCGATAATGACGCCAACTGTTTCGCGCTGTCGGAAGCGTGGGACGATGAGTTTACGC
AATACCCGCTGGTGATGGGATTGATCCTCGGCACCGGCGTGGGCGGCGGCCTGGTGTTGA
ACGGTAAATCGATTACCGGACATAGCTATATCACCGGCGAGTTCGGTCATATTCGCCTGC
CGGTGGATGCCCTGGAGGTGGTTGGGCGCGATTTTCCGCTGCTGCGCTGCGGCTGCGGCC
AGCTGGGCTGTATTGAAAATTATCTCTCCGGTCGCGGTTTCGCCTGGCTGTACGAACATT
TTTATCAGCAACCGCTCTCCTCGCCGGAGATTGTGGCGCAGTGGCAGCAGCACGATCCGC
GCGCGCAGGCGCACGTTGAGCGCTATCTCGATCTGCTGGCGGTGTGTCTGGGGAATATAC
TGACCATTGTCGACCCGGATTTGCTGGTGCTCGGCGGTGGATTATCTAACTTTACGGCCA
TTAGCGAAGGGCTGGCGCAACGATTGCCGCGCCATCTTCTGCCGGTCGCCAGGGTTCCGC
GCATTGAGCGCGCGCGCCACGGCGATGCCGGGGGAATGCGCGGTGCGGCCTTCCTTCACC
TGACCCATTAATCACAGAGGTAGCTATGCAGTCGCGCCGTTTACATCGATTGAGCCGTTT
TCGTCGCAATAAACGTCGGTTGCGTGACCGTCTGCGTCAGCGGATTTTCTTTAGGGAGGA
CAGGATGAAGCCTGAAGCGATGGCAAAACCGAGAGTGGTGGTGTTAACCGGCGCGGGCAT
CTCGGCAGAGTCGGGGATCAAAACCTTCCGCGCGGCCGATGGCCTGTGGGAAGAGCATCG
GGTGGAAGATGTGGCGACGCCGGAAGGCTTCGCCCGCGATCCGGCGCTGGTGCAGGCGTT
CTACAACGCCCGTCGTCGTCAGCTGCAGAGTCCGGAAATCGCGCCGAACGCGGCGCATCT
GGCGCTGGCGCGTCTGGAGGATCTGCTGGGCGACCATTTTCTGCTGGTCACCCAGAATAT
TGATAATCTGCACGAGCGCGCCGGCAACCGCCGGGTGATCCATATGCACGGCGAGCTGCT
AAAGGTGCGCTGTTCGTGGAGCGGCCAGGTGCTGGAGTGGACCGGCGACGTCACCGCCGA
GGACAAGTGCCACTGCTGCCAGTTCCCGGCGGCGCTGCGTCCGCACGTGGTCTGGTTTGG
CGAAATGCCGCTGGGGATGGATGAGATCTACAGCGCGCTGGCCGACGCAGATATTTTTAT
CGCCATCGGCACCTCCGGCCATGTCTATCCGGCGGCTGGCTTTGTGCACGAGGCGCGACT
GCACGGCGCCCATACCGTTGAACTGAACCTGGAGCCCAGCCAGGTGGGCAGCGAGTTTGC
CGAGAAGCACTACGGGCTGGCAAGCGAAGTGGTACCCGCCTTTATCGATAAGCTGCTGCA
GGAAAACGCGCTGTAAACTGAAGCCGCCTGCCGGTAGCCAGGGCGCAGCCCACGGCCGCC
GGCAGCGCTGCTGACAAGGATGTCACGTCATGACAGGAGTCAGACCATGCATAATCCGCT
GGTTATCGAAGCGATCATGTTGATCGCGGCCATTATCGTTGGCGTCTGGAGCCAGCGCGC
TTTACCGCTACACGCCGATAGCCGACCGATCCTCTTCCTGCTATGTCTGTTCCTCGGCAC
TGGCAGCGCGTTGTGCCTGCTGCTGGATATCTTAGCCCTGCTGTTCACCGGTCAGGTCGC
GACGGGCGGTGTGCGAATATACGGTCCGTTGCTGCTGCTGGTGGTGCTGTGGAAACCTCT
CAACTGGGTTGTCGGCATCATTGAAGATTTTGTGCAGCGGCGAGCCGAAAAAGGGAAGGG
CAAAGGCCAGCACGACGGCGGTCAACGCTGATCCGCCGCCTGCGCCGTGGCTTATTTATA
GCGCCTTTTGCATATTAATGACCGAACGGGCGTTCGAGGCGCTGGTAGCCAGCACATCGA
TAACCCCGGTGCGTAATGCCCCCAGGATCGCCGTCGCTTTCGTACTTTCGGAGGCGATAG
CGATGACGCAGGGAATGGCCCGCAGCTGTTCGAGACTTAAGCCAATGACCCGGTCATTCA
TCACCGTATCGACGGGTTTGCCCTGAATATTGAAAAAGCTGTACCCCGCCAGATCGCCCA
CCACCCCCTGTTCCTGACGCGCGGTGGCAATTTCCTGCGGCGTAAACCAGCCGAGCTGCA
CCATAAAGCTGTTTTCATTCATATCGCCGAGGCCGATGATCGCCACGTCAGCTTTGCTGG
CCTGTTCGAGCGTGGCCTTAATCAGGCGGTTTTGCATAAAGGCCGCGCGCAGCTCCGGGG
TTTCCACATAGGCCGGGGCGTAAAGCGTTTCGCTGAAGCCGTTAAATTTGCGCGCCAGAT
TCCGGCTAATGTGGTCGGCGTCAATCAGCTGATTGTCACGCTTGGTTCCGCCGATGCCGC
AGATAAAGCGGCAGTGGCGCTCAGGAAACACGCCAACGTGATTCGCCACCGCGGCCACAT
TGCGCCCCTGACCAACGGTGACGGTCATATCGTTTTTTAACACCCCGGCAAGGTAGTTAC
TGACCAGGGCCGCCACCTGCTGGCGCTGTTCATCTTCATCATGGTGATCCAGGGCAATTA
GCGCGCGCTTAATGCCAAAGTGCGAAATAAACTGCTGCTCAATCTGGGAGCTGAAGACCG
GATGGTATTTGACGCTGATCTCAACAATCCCTTCCTGGCGCGCTTTTTTCAGCAGGCGCC
CGACTTTGATACGCGAAATGCCGAATCGTTTGGCGATCTCTTCCTGCGTTTGTTCCTGAT
CGTAATAAGCCACCGCAATTTCAGTGAGCAGGGCGTAATCTGAGTCTTGTTCAATCATGG
CCTGGAATTTCCATCTCTGGTGTCCCTTTTATATTACTGCGCCTGCAAAATAAATTCCTG
TGTAACGCGTTGAACAATGTCGCAATAGCCTTGCGCGTCCCAGGCCGCGCGGCCGATAAA
CAACCCATTGATCTCCTGCTGGCGCAGCAATTCCACCGCGTTTTGCAGCGTTACGCTGCC
GCCATAGAGCAGCGGGATACGGGTTCCCGTCTCGTGACCAAACCGCTCGCAAAGCGCCTG
ACGTAGCGCCTGATGAATGACACCCGCCTCCTGCGGTGAGGCGGGCGTACCATGTTCGCC
AATGGCCCACACCGGTTCATACGCAATCAGGGTCCGCAGCGCCTGCTGGTGGCTCAGGCC
ATACAGGGCGATCTTCATCTGCCGCACCACGCTTTCACGCGACACCTGCCAGCGTTTCTC
CTCGGCGCTATCGCCAATACAGATCAGCGGGCGCAGGCCATGACCTAAGGCGCTATGCAC
TTTTCGATTAATCGCGGCATCGCTTTCATTAAAGGCGGCGCGTCGTTCTGAATGTCCCAG
CTCAACAAGCGTGGCGCCGGTTTCTGCCAACATGGCCGCCGAGATTTCCCCGGTCCAGGC
GCCCTGATCCGCTTCATGCATATTCTGCGCGCCGGTCAGAAGCGGTAACTGATGCGTTTG
CAGAAAATGGCTGACGGGTTGGATCGCGGTGAAGGGGGGAATGACGAAGGGCTGAATAGC
AGGGTGACAGCCCTCCGGCATCCGCGCTGCCAGCGTTTCGCACCAGGCCATCGCCTGGGA
CAGCGGCTTGTTCATTTTCCAGCTGGTTCCTAACCATATCGGGGTCATCATTGCTTCTCC
TCTTAATAAAATCAAATGCTTGCCAGAAACGGGGCCATACCCTGTATTGAGGTTGAACTT
TTTATCACTGTATGAACATATGTTAGATCACATTTTTCGATGAAAAAAATCTATGAATTT
TTTTATGTGATCTTCATCACTCATGGCGGCTCATTCATCAGGTAATGTTTTGAGCATATG
ATTTGGTATTGAACATATGAACAATCAACTGAAAAAATGAGAGGCGCATGATGTCAGCAG
AGAAAAAACCCGTTGTGGCGATTACCATTGGCGATCCGGCAGGGATCGGCCCGGAGATCA
CCGTGGCCACCATGATGGACAAAAGCGTGTATGACGAGTGCAAACCGTTCCTGATCGGCT
CGGTACCGATTATCAGCCGGGCGATGAAAATCATGGGCTGCGATTTTGCTATCCATAAAA
TTGCCCATCCGCAGGAGGCCCGTTTTAGCTGGGGGACGTTGGATGTTCTGGAAACTGGCG
ACTACGATTGCGACAGTATCGAATGGGGCAAGGTGCAGAAACTGGCGGGGCAAATGTCGC
TGGACTATGTGATGAAGTCGATCGAGCTGGGCAAAGCGGGGCTGATCGACGTGGTCTCTA
CTGCACCAATTCATAAGGAAGCCATCAAGCTGGCAGGATGTAAGCTCCCGGGCCATACCG
AAATCTATCAGGTGGAAACCCAATCTGATTACGGTCTGACCATGTTCCACGTCCACAACC
TGCGCGTCTTCTTCGTGAGCCGTCATATGGCGCTAAAAGCAGCCTGTGACTATGCCAACA
AAGCGCGAGTGCTGGCCTGCGTTCAGCAGATCCACCATGAATTTACCGCCCTGAACATCA
AAAATCCGCGCATTGCCGTGGCCGCCCTGAACCCGCATGGTTCCGACAATGGTCTGTTTG
GTCACGAAGAGGCTGACAATCTGATCCCGGCGGTGAAAGCGGCCCAGGAGATGGGGATCA
ACGCTATCGGGCCGGTTCCGGCCGATTCCGTGTTCCATCTCGGCAAACAGGGGCGCTACG
ACGCCATTCTCTCGCTGTATCACGATCAGGGGCATATTGCCTGCAAAACCCTCGACTTTG
AACGTTCGATCACCATTACCTTCGGCCTGCCGTTTATGCGCAGCTCCGTCGACCATGGGA
CGGCGTTTGATATCGCCGGTACCGGTAAGGCGGGTACCGTCAGTATGCTGGAGTCGACGC
TGGTGGCGGCCCGTTACTGGAAAATGAAGCATCAATAATCGCTGAGGTTCATGCGAATCA
CGAGGACAGAGAAATGGAAAAACATCTGTTGATTAGCAAGGGCTGTAAGGGCTGGGGCGG
GCCGCTGACTATCACGCCAGGTCAGGGGAAAAAGATTGCGTACATCACCGGGGGGATCCG
TCCCCCGGTCGTCGACCGCCTGAGCGAACTGACCGGCTGGCCTTCCATTGATGTATTCAA
GAATGGCGAACCGCCGGCGGAAGAGATTGGTTTAATGGTCATCGACTGCGGCGGCACGTT
GCGCTGCGGACTCTATCCGAAGCGGGGAATTCCCACCATTAACCTGCATCCCACCGGTAA
AAGCGGCCCGCTGGCGGAATTTATACACGAAGGGATCTACGTCTCCGGCGTGACGCCAGC
CTGCATTGAGATGGTCTGGCCGCAAGGGGAAGGCGGAAAGCTTGGGATCGTGGCTGACGA
TCTGACCGGGGCAACTACCGTCGGGGTGCTGCTGGCGCGCAGTGGTTTAAAAACCGCCGC
GTTTTTCGATACCGAATCCTTCGCCCGCAATGAGGTAGAGTATCCGGCGATGGTGGTCAG
CAGCGACAGCCGCCCATTGCCGAAAGCGGAGGCCCAGCACAAAGTGAGCGCTGCGGTGAA
ACAGCTGCAGGCTCGCGGCGCGCATTACTTCACCAAGCGGATTGATACCACGCTGCGCGG
CGGCATCGGATTTGAAATCGACGCCATGCTGGAACAACTGCCGCAGGAGACGGTGGCGGT
TGTGGTGCCGGCGATGCCGCAGTCACGGCGTATTCTCGTCGGCGGTTACTCGGTGATTGA
TTCGGTAGCCCTGTCGCGGACCGATGTGGCTCGCGATGTACGTACCCCGGTCACCGAGTC
GTGGGTGCCGGGACTGTTGGCGGCGCAGACCCATCATCAGGTCGGGCATATCGCGCTGAC
ATCGGTGATGAAAGGCGAAGGGCAAATCCAGCAGGATTTACAGGAACAACAACAGCGCGG
CGTGCGGGTGATAGTGGTCGATGCGATAACCGTCGACGATGTCGATGCCATCGCCGGGGC
GGTAGTGGCCCTGAACTGGAACGTGCTGGCCGTCGATCCGGGGCCCTTTACCGAACGGCT
GGCGGTTCGTCGCGGCCTGATGCGCGAAGCGCGGAGCAGCGCGCCCGCGAGCCTGACAGC
GGACGGCCAGCGCGGCTCGATTTTGATCGTTGCCGGCAGCGCAACGCCAGTAACCAAAAA
ACAGCTCCAGTATTTGATCGCTAATGATGCCCGGGTCTGCCATATCCCGGTGGATGCCGA
GCTGTTGGTTGACCGGAAAAACGCCGCTGAGATTGAAGTCAATCGCGTTGTGCAGCATGC
CCGACAGTGCGTTCCGGCGCAGCACAACGCGCTCTTTGTTTTTGAGTCCGCCTTGACCGG
GCGGTTGCTAAACCTTCAGGAAGAGGAGCAGCGATTTGGTCTGGCCCACGGTGAGGCTGC
GCAAAATATTAACCACGGATTGGGCAGTATTGTGCGCGAGGTGCTTAACTGTGCGTCGGG
TGAAATTAAAGGATTGTATATGACCGGTGGTGACACCATGGTCAATGTACTAAAAGAGCT
GGGCGCCACCGGAATAGAAATGATTGACTATGTCATCCCGCAAACCGATATGGTGCGGAT
CATTGGCGGCGATTATGCCGGCTTAATTTGCGTCGGGAAAGGAGGGCTAACCGGACCGGA
AGATATTATTAGCATCATTGTTGACCGAATTTATCAGGAAGCACAGCAATAACCCAGTAA
TCTAATAACTAATAAACGACGTAATGGTCGTCAGGGTAGTATTGCGTCGTTATCTCTGTT
AAATCTTAATTTAAGAGTTACCCTATGAATATTAATATACTTGAAAAAATGAATAAGGTG
CCCGGTGGGTTAATTATTATTCCACTGCTGGTGGCTATATTAATTAATACTTTCGCGCCC
CAGGTGCTCAGCATTGGCGGCCCGACCACCGCCTTATTTAAAGTCGGTTCCAGCGCCATG
ATGGGCATATTTTTGCTCATTTGCGGAACCTCGATCAATATCCGTCAGGCCGGGTTGCCG
CTCTATAAAGGCGCCGTGCTGCTGTTTCTCAAATGTCTGGCCGGGGCACTGGCGGTGTGG
GTTGCGGGAACGTTGTTTGGCCCGAGCGGTTTTCTCGGAATATCGACCCTGGCGCTGATT
GCCTGCCTGACCAGCTCGAACAGCTCCCTCTATATCGCATTGTGCAGCAACTATGGCGAT
GCCAGTGATGCCGGGGCGATCTCCGTATTCTGCATCAAGGATGGTCCGTTTGTTACCATG
ATGGTGCTGGGCGTCAGCGGCCTGGCCAATATTCCCTTCGCCGCGCTGCTGTCGATGCTG
ATCCCACTGCTGATTGGCATGCTGTGGGGCAATCTGGACGAACGCTTTAAACAGTTATGC
GCTGCGGCGCAGCCGCTGGTGATCATTATTATGTCGTTCGCCATCGGCGCCAACTCCAGT
ATCAATACGGTGTTCACCGCCGGGCTGTCCGGGATCCTGTTGGGGATTATCTCCGCGCTA
ACCGGGATTGTGTTCTACTTTATCTACAACCTGTTTTTGAAGAAGAAAAGCGCGCTGGGC
GCCGCGCTGGGAACCACCGCCGCCAGCTCGGCGCTGACGCCGGCGATGGTTGCCCAGGCG
GATCATTCGCTGGCGATGTACGTGGATGCCGCTACCGCGCAGCTGGCGACGGCGAGCATT
ATCACCATGATCACCGCGCCGATACTGGTCGCCTGGTTTGATAAACGGCTGAAAAAGCGT
GCGCCAGCCGCTGAACCGCTGAAAGAGGTGAAAAGTGAAGAGAGCGTGACATTATCTTCC
CCTGCCGCCAAAGGACACAAATAGTATGAGCGTGCCGTTGTATTCATTACGGATTACCGC
CGTCGGGGAATATGTTGAGTACTCTCTGCGGGAGCTGCGGCTTATTTTATTCTCCGATGC
CGTTCCCGACGATATTGCGAGTTATTGCGCTGTACACCAGGCCAGCGAACTGACCGCCGA
GTTATCGCCTGGTCAGCAAATGAAATTAAATGATAAAAATTATCGGGTGACCGCGGTAGG
CCGTGTGGCAACGGCAAATTTACGACAGCTTGGCCATATCACGCTAAATTTTGATGGCGC
AGATATCGCTGAATTACCCGGGACGGTACACCTTTACGGCGAACCACCACAAATTATTCA
GCCTGGCGACCAAATTTCGTTTTACCCGAATTGTCATTAAGACGTACTGTTAAATTAAGG
AAATAACCATGAAAACAATCGCTATTGGTGCGGATGATGCCGCCTATGCTTTTCGCGATG
CCATCGTCGCTTATTTGAATGGGTTGGGAATTAACGTCGCGGATTACAGCAGCGATAAAC
GCCAGGGGAGTACCGTTTATCCGGATGTTGCCCATGCGGTGGCGATGTCGATTAAACAGG
GCGAACACGAGCGTGGGATCCTGATCTGCGGTACCGGCATTGGGATGAGTATTGTGGCCA
ATAAAGTCCCCGGGGTCCGCGCCGCACAGTGTCACGATACCTTCTCCGCCGAGCGAGCGC
GTAAAAGTAACAACGCGCAGATTATTACCCTTGGCGCGCGGGTGATTGGCGCTGAGCTGG
GCAAAAAAAATATTCAGGCGTGGCTTGAGTCCGAATATGAGGGCGGCGGATCCGCGCCCA
AAGTGGAACGTATTGATTATTACGAACACCAGCATGCCAGAGATTAATCTCCGCAGTCGT
AAGATAAGGAACAGATGATGAGCCAGTTAGACGAACTGAAAAAATACACCACGGTTGTTG
CTGATACCGGCGATATTGAATCGATTAAAAAGTTTGCACCCCAGGATGCGACCACCAACC
CCTCGCTGGTGCTGAAGGCCGCGCAGCTGCCGCAGTATCAGCCGCTGATTGCCGATGCGA
TTGGCAAGGCACGCCGCCAGGGAGGCAGCGCAGAAACGCAATTGATTAACGCCTGCGATC
AGGTGGCAGTGGATATCGGCAGCGAGGTGCTGCGCCATGTGCCCGGGCGTATCTCCACCG
AAGTGGATGCTCGCTTTGCCTGGGATCGCGGGATGTGCGTCGCGAAGGCGCGCAAGCTCA
TCCAGTTATATGAAAAAAATGGCATTGGTCCCGAGCGGATTCTAATTAAACTCGCCGCCA
CCTGGGAGGGCATTCGCGCTGCCGAAGAGTTGGAGCAGAGCGGTATAAACTGCAACCTGA
CGCTGCTGTTCTCTTTCGCTCAGGCCCGGGCGTGCGCCGAAGCGGGCGTCTTTCTCATCT
CGCCCTTTGTGGGCCGCATCTACGACTGGTATCAGAAGCACCAGCCGCAGTCAGCCTATC
AGGTGGACAGCGATCCGGGCGTGGTCTCTGTGCGCCAGATTTATCAGTATTACAAATCCC
ATGGCTATGACACGGTGGTAATGGGTGCCAGCTTCCGTCGAATTGAGCAGATCCAGGCGC
[truncated: 5,296,719 more chars]
