# Supplementary material for: Emergence of hypervirulent and carbapenem-resistant Klebsiella pneumoniae ST37: genomic and phenotypic characterization of virulence and resistance
Source: Front Microbiol. 2026 Jan 26;17:1741536. doi: 10.3389/fmicb.2026.1741536 (PMC12883817; doi:10.3389/fmicb.2026.1741536)
Supplement: Supplementary file 1 [file Data_Sheet_1.ZIP › ST37 fasta/YF2228.fasta]

>W126__1_743429_77
AACTGATGGAGATGGAAGCCACGGGAGCACCTCAAAAACACCATCATACACTAAATCAGT
AAGTTGGCACCATTACCGGCCGTGCTATCCTGGCGACATTGCGTACTGATGCGGAGAGTG
GAGTGAAAAAATTACGGTGGGTTTTACTGATAGTCATCATAGCAGGCTGCCTGTTGCTGT
GGACTCAGATGCTTAACGTAATGTGCGACCAGGATGTTCAGTTTTTCAGCGGCATTTGCA
CTATTAATAAATTTATTCCGTGGTAAGACATTTTTCTGCCGACTGATTTCCTTCTGCGCC
GCGGGTGGTAGAATGAACGCCTTCTCTTTGAGGTGGTGAAATGAGTGAGTTACTAAATCC
TGGGATTTTAAATCTGGCATCGCTGGCAGTGTCCGTGGCGCTGCTGCTTGTCGGTCTGTT
GTTATGGTTCTTCGTCAACCGCGCCAGTTCGCGGGCGAATGAGCAGATAGAGCTGCTGCA
AGCGCTGCTGGATCAGCAAAAGCGGCAGAATGCGCTGTTACGTCGCCTGTGCGAAGCTAA
TGCGCCAGAGAAAGAGGATGTGGCTGAGCCGACCGTCGCCGGCAAGGCGAAAGGGGAGGA
TGAGTTTATCCGCCTGGTAGCTGAACGTTAAGGCGCCCGACAGGTGTGCATCATAAGATG
CGCACCTGCATGATAGCGGGCGGTAATATCTTATTCTTATTCCATTATTCCTTTCTTAGT
GCAATATCCTCTTTATTACACGCTGTAAATAAAGTCATTCTCGCCGCGTTTATTGTTGGG
TAACGTGACACTGTCATCTTTTTTTCATTATTAAGGTGCAGAATTAGCACTATTTTTAGC
GTGACGACTAACAGGTTTTATTATCACTACACTGGCACGGCTTAGCGATTTTTAGTCTGG
AGTTATAACGAATTATGCGCATCAATATTCACCGTTGCCCACCAGACGCTTACATCACAG
CAGTTCGTGTACGGACATACCTGGACGAAGCGAAGTTGTTGAGCTATGGTAAAAAAGTTG
CAGTAATGAGGCAGCGAATGGGCGATATTGGCTGATGCTGTAGCGCCTTGCCAGTGGCGG
CAAAGACGCATAAATGTGCAGGCGATCAAATGATTACCTTATAATTTGTGCGAACGATCG
AGACACGTTTAAAAATGGCTTGCCATTATTTACGTAGTGTGTGATAACACGTTTCGGGTT
AAACGAGGTACAGTTCTGTTTATGTGTGGCATTTTCAGTAAAGAAGTCCTGAGTAAACAC
GTTGTCGTTGAATACCGCTTCTCTGCCGAACCTTAAATTAGTGCCTCATGCAGTTATGTG
TCAGTTTTATCTAGGTAAACGCCAGCAGGCGAAGAAAACAGTCTAAGGAATTTTGCAAAT
GGCAAAGATTAAAGGTCAAGTTAAGTGGTTCAACGAGTCTAAAGGTTTTGGTTTCATTAC
TCCGGCTGATGGCAGCAAAGACGTGTTCGTACACTTCTCCGCTATCCAGGGTAACGGCTT
CAAAACTCTGGCTGAAGGCCAGAACGTTGAGTTCGAAATTCAGGACGGCCAGAAAGGTCC
GGCTGCAGTTAACGTAACTGCTATCTGATACAAGACCACTCTTCTTGTATAAAAGCCTCG
CCTGCGCGGGGCTTTTGCATTTTTATTGCAAAGCATGTCATTTTTCCCCCTCCCGTCGCG
TCTTGTTGCAAATACTCAACTTTATTAGCATTGTGTAGCAGTCTGTTTTGCTAATTTTCT
GTTAAATCAGTTGGTTGCAAAACAATGCCGGAGCTATGGTGCTAAAGAAAAAAACGAAGT
CCGCCGCCAGTTTCACCCCGATTCGCTTCGGGTTACTGTGTGTGGCCATTCTCGGTTGTC
TGGGGCTGCTGCTGGTCCGCGTGGGCTGGCTACAAATTATCTCCCCCGATAACCTGGTAA
AACAAGAAGATATGCGCTCCCTGCGCGAAGAACCCGTAGCGGTTGAGCGGGGGATGATCA
GCGACCGGGAAGGACGGCCGCTGGCGGTGAGCGTCCCGGTCAGTGCTATCTGGATCGACC
CGCAGACCACTATGGAGAAGGGCGGTGTGGGCTATGGGCCTCGCTGGCAGGCGATGGCCG
AAGCGCTGCACCTCAACCTCGGAGAGCTGGCCCAGCGGGTACAGAATCATCCCCACGCTC
GCTTTCTCTATCTGGCGCGTCAGATCAATCCCGAGCAGGCAGAGTGGATTGATAAACTGC
ATCTGCCGGGCGTCTACCTGCGCGATGAATCGCGACGGTTCTACCCGGCGGGCCACGTGG
CTGCCAATCTGCTGGGCTTTACCAATGTTGATAATCAGGGCATCGAAGGGGTGGAGAAAA
GCTTTAACGCCCAGTTGACCGGTAAACCCGGGCGACGTCTGGTGCGTAAAGATAAACATG
GCAATGTCATTGAGAACATTACCGAAGTGCCGCCGGTACCGGCGCATAATCTGCAGCTGA
GTATTGATGAACGCCTGCAGACGGTGACGGAAGACGCCCTCGACAACGCCGTCCGCTGGA
ACAAAGCAGAGTCCGGGGCGGCGGTATTGATCAAAATTGATACCGGCGAGATCCTGGCGA
TGGCCAGCTATCCGGACTTCAATCCGAACAATCGCGATAGCGCGACGCTGGATGATTTTC
GCAACCGGGCCATCAGCGACACCTTCGAGCCCGGGTCGACGGTCAAACCGCTGGTGATCA
TGACTGCGCTACAGCAGGGGATTGTCCAGCCAGACAGCGTGGTGGATACCCATCCGTTCG
TCCTCGATGGCCATCGTATTCGCGATGTGGGCTATTATCCGGAGCTGAGCCTGACCGGGA
TCCTGCAGAAATCCAGCGATACCGGCGTGTCCCATCTCTCGCTCGCCATGCCGGTGCAGC
ATCTGATCGATACCTATAAAGCTTTCGGCTTTGGCGAACCGACGGGGCTGGGGTTGACCG
GCGAAAGCGCCGGGCTGATGCCGCATCGCCGCTACTGGGGGCAACTGGATCGCGCCACCT
TCGCCTTCGGCTATGGTTTGATGGTCACCCCGCTCCAGCTCGCCCACGTCTACGCCACCA
TCGGCGGCTTCGGCATTGCGCGACCACTGTCGATTACCCGCATCGATCCGCCGGTGATGG
GCACGCGGGTGATGCCGGAGAGTATTGTGCATAGCGTGGAACATATGATGGAGAGCGTGG
CGCTCCCGGGCGGGGGCGGTACCAAAGCGGCGGTACGCGACTACCGGGTGGCGGTAAAAA
CCGGCACGGCGAAGAAAATTGGCCCGGACGGCAAATATATCGATAAGTATGTGGCCTATA
CCGCCGGCGTGGCGCCCGCCAGTCGACCACAGTTCGCGCTGGTGGTGGTGATGAACGATC
CGAGCAATGGTTCCTATTACGGCGGCGCTGTGTCCGCGCCGGTCTTCAGCCAGATCATGG
GCGATGTCCTGCGGCTGGAGAACGTCATGCCGGACGGCATGCCGCAAGGGGCGGAGAATC
TGATCGTAATGCACGATAGCCACCCACAGGGGCCGGCGCTGTAACAGTGGTCTGCAGGGG
CGAATAGCGCTACACTTTCGCCCTTTCAGCAACACCGGAGCCGTCATGTCATACAGTTGC
CCCCTTTGTCACGCGCCGCTCAGCCGTAGCGACAACCACTATTCCTGCCCGCAGCGGCAC
CAGTTCGATCTGGCGAAAGAGGGGTACGTCAATCTGCTACCGGTGCAGTTCAAGCGGTCG
CGCGATCCCGGCGATAGCGCCGAAATGATGCAGGCCCGGCGGGCGTTCCTCGACGCCGGA
CATTATCAGCCGCTACGGGATGCTATCGCTGAGCGGCTGCGACATTACGCCCCTACGGAT
TTACTGGATATCGGCTGTGGCGAGGGGTATTACACCCACGCGTTTGCCGCCATCGCCAGC
CGCAGCTGGGGGCTGGACGTGTCGAAGCCGGCGATCCGCGCGGCGGCAAAACGCTACCCG
CAGGTGAATTTTTGCGTGGCCTCCAGCCAGCGCCTGCCATTTTCCGACGCTAGCTTCGAC
GCGGTGGTGCGCATTTACGCGCCCTGCAACGCCGAAGAGCTGGCGCGGGTGGTGCGTCCC
GGTGGTTGGGTGATCACCGCCACGCCGGGTCCCCGTCACTTACTGGAGCTGAAAGGGCTT
ATTTACGATGAAGTTCGCCTGCATGAGCTGAAGACGGAAGCGATGCCGGGGTTCCGCCTG
GAGGCTCAGCAGCAGCTGGCTTATCCGATGATCCTGACGGGAAGTGAAGCGCAGGCCCTG
CTGCAGATGACGCCGTTCGCATGGCGGGCTAAAGCCGAAGTGCACGCCGCGCTGCGTCAG
CAGCCGACCTTTGGTTGCCAGACCGATTTTATGATCCACTGCTGGCAGCGCGAAGCGTAA
AGCTTAACCGGCGAAATGGCTCCAGAGGATTTCGCTGCCGATGCCAATCAGCACGATACC
GCCGAGAATTTCGGCTCGTTTGCCAAGCAGCGGGCCGATAAAGCGACCGACCATCATCCC
CAGCGTCGACATGATAAAGGTGGCGCAGCCGATCGCCAGCGCGGTGGTCACAATGCTGAC
CTGCAGGAAGGCCAGACCGACGCCGACGGCCATCGCGTCAAGGCTGGTGGCGAAGGCGGT
GGTGACCAGAAGCCAGAAACCATGTCGGTGAGGCGCCTCGCACGCCTCGTCGCTGTCGCC
GCGAAAACCTTCGACGATCATTCGCCCGCCGAGAAACACCAGTAAAATAAAGGCAATCCA
GTGATTCCACTCGAGGATAAACTGGCTGGCCAGCATGCCAAGCCCCCAGCCGACCAGCGG
TGTCAGGGTTTCAATGGCGCCAAAAATCAGCCCGGTGCGTACTGCCTCTGAAAATTTGGG
TTTATGCAGGGTGGCGCCTTTGCCGATGGAGGCTGCGAAGGCGTCCATGGACATGCCGAA
AGCGAGAAGAATGGTAGCGGATAAATTCATGTGCGTGTCCTGACCGGGGATAATCCATAT
GACACATCGCTGCCCCCAGTAAACATACGCGGAGCCGCTCAATGGCTGAGCAATACGTAC
AGCAGTGATGTATCTATGGTCTCGCCTGATTGAATCTCTTCAACCCGTACGTGCCACGTT
TTGCAACGAGTATGTTGACACGTACATTTCCTGGCGGGCAGGAAATCGGCTACTCCCCAA
CGACGGGCGCAACCTTAACATATTTTTAGAATATAAAACAATAACAGAAGAGGGCTATTT
TAATAACCAAATGATAACGATTTTCATTTAAATTTATAAGTGAAAAAATAGTTAATAAAA
AAGATAAGGTTAGGCGGTAAATATAGCCGTGGCTATAATATTTCTCCGCTGCTAACGGGA
ATAATATAGCGCCGGCTATATTTTTAAGTCATTGAGTTGTAATGAGAAGTTTGTATATCT
TCTCCAGATCGTCGATATTTCGTACGCGTATCAGCAGCCGCCGTTGCTCTAATTGCATCA
CCAGCACACCGTCCTCGGATAAATTCATCTCTTTAATCCGCTGATATTCTATCCACACGT
TGGCGAAGAAAAAGCCGCGCGGTTTAAAAATGATTTTCGGCGTACGGATCCAGAATAAAT
AGAGCCCCATCAGCGCCAGAGCAGATAATAGCCAGGTGGTGATCGCCGTGCCGTGCTGGG
TGATGTTGTTATAGATCAGAATGGCGGTGAGGCCGACAAAGATCATGCCGTCAACGCGAC
TGCGGCGAAGCAGGGGGATGGCCAGCAGTACCGGGCCGTTTCGCCTCGGCATAATAAACT
GGTCATATATCGCGTAGGCCAGTAGCGCAAGGATAAACAGGATGATCACCAGGTCCGTGA
AGGTCATTGCTTTGCGTTTCTCCTGATAAAAAAAAGCCGGGGGCAAGCCCCCGGCGTACA
GCCTGGAAATTACAGACCCAGCAGGCCGACCGCGTAGCCGGCGATACCGATGACGAAGAA
GCCAACGATGATCCACAGCGGGTTAACTTTCTTACGCAGCAGCCACATACAGGCGAAGGT
CAACAGCAGCGGCACCAGACCCGGCATCAGCTGATCAAGGATAGTCTGCACCGTGGTGAC
GTGAACCTGTCCGTCAGAGCCGGTGATTTTTGACACCACCATCGGAATGTTCACATGCGT
CCACTTGTTAACCAGCGCCCCCATGACAAACAGGCCGAGGATTGACGCCCCCTCAGTCAG
TTTCTGCAGGAAGCCGCCGCCCATATCTTTAACGATATCCACGCCTTTGCGATAACCATA
GGCGACACCGTAGTAACGGGTCAGCAGACGCACCGCGTTGAACAGGATAAAGAACAGCAG
AGGACCGAGCAGGCTACCGCTCATCGCGATCCCGGCGCCTAAGGCTGCAAACACCGGACG
CACGGTACCCCAGAAGATCGGGTCGCCAACGCCGGCCAGCGGTCCCATCAGACCGACTTT
GATGCCGTTGATAGCGCCATCGTCAATCTCTGCGCCATTGGCGCGCTGCTCTTCCATCGC
CAGCGTTACGCCCAGTACCGGAGCGGCAACGTAAGGGTGGGTGTTGAAAAACTCAAGGTG
ACGCTTAATCGCCTGCTTACGCGCATCGTTGTTCTCCGGGTACAGACGACGAATCGCCGG
AACCATAGAGAAGCAGAACCCCAGCGCCTGCATACGTTCGAAGTTCCATGAACCCTGGAA
CAGGTTAGAACGAATGAACACGCCACGAATATCACTCTGTGTGAGTTTTTTCTCGGTGGT
ATTTTTAGTCATATCAACCATTTCGCTCACCTGTTAGTCCAGTTCGTTATCGAGATCGTT
GTTACCAGCCGCCTGAGCCGGCGCACCGGCGACGCGGTTATATTTCGGGCTCAGCTGAAT
GTAGAGGATTGCCATGACCGCACCAATCACACCCAGGGCCACCAGGTTGAAGTTGGTGAA
GGCGGCGGTGACGAAGCCGAGGTAGAAGAACGGCATCAGATAGCCTGCGCGCATCATGTT
GATGACCATTGCATAACCGACAACCACGATCATACCGCCGGCGATGTTCAGACCGCTGGT
GACCACTTCCGGGATAGCATTCAGCAGGCCCTGAACTTCGCTGGTGCCGACGGAAATCGC
CACGATAACGGCCGGGATAGCGATACGCATCGCCTGCAGGAACAGGGACGAGACGTGCAG
CCACGACAGGGCGGTCAGGTTACCATTCTCCGCCGCTTTATCCGCCGCGTGCTGGAAGGC
CACGGTGATGGTGCGCACGATGATGGTCAGCACCTGGCCTGCCGCCGCCAGCGGGATAGC
CAGCGCGATACCGGCGCCGATGCTCTGATGGCCGGCAATAACCAGGACGGTGGAAATAAT
GGACGCCAGCGCGGCATCAGGGGCTACCGCCGCACCGATGTTCATCCAGCCCAGGGCTAT
CATCTCCAGCGTACCGCCGATGATAATACCGGTTTTCATATCGCCGAGAACGGCGCCGAT
CAGCGTACAGGCGATCAGGGGACGGTGGAACTGAAATTCATCAAGTACCGACTCCATACC
CGCAATACACGCGACGATGAACACCAGCACAATCTGAAGAAGGGTAATCTCCATTGTACT
TCTCCTGTTGATTAAGTCTTAAAGTGAAAACTGGGGCGCGATCCGCCGGGTTATTTATCA
ACCTTAGCGATCAGATCCATCATTTTCAGTTTCGGGTCGGTGGACACTTTACGTGCCTCC
AGCTCGATACCGCGGGCGTTCAGCTTTTTAAACGCCTCAATATCTTTGGCATCGACTGAA
ATCGCGTTGTTAACCTGGGTTTTACCCTGGCGGAACGCCATACCGCCGATGTTGACGCTG
GTGATTTTCACGCCGCCCTCGACGATACGTTCAACGTCGGTCGGGTTAGTAAACAGCAGC
ATAACGCGCTGTCCGGCATACTTGGGGTTGTTGTAGACGCGGATCATTTTGGCCACATCC
ACCACGTGAGCGGTGACGCCCGGCGGCGCAACCTGGGTCAGCAGAGTTTTACGCACGGTA
TCCGCGGCCACTTCATCACTGACAACGATGATGCGGGTAACGTTGGTCTCTTTGGTCCAG
CGGGTGGCGACCTGACCATGGATCAGACGGTCGTCTATACGCGCAAGGCCAATTACCATG
TAGTCGTTCGGGCCCATGGGTTTGGCCGGTGCGGCGGCTTTTGGCGCTGCGGCAGGCGCG
GGCGCAGGGGCCGCTTTTTCCACCGGTTTGGCTTTAAGCGCTTTCACGCCTTCGCTGCCG
GTTTCAACCGCTAAGGCGACCAGTTCATCAAAGGAAGGATCGTCGTCGCGGGCCATGAAG
GTTTCCACCAGCATCGGGATATTGACGCCGGCGATAACTTCGTAATGCTCTTTATCGACG
ACAATGCGGCTCGCAGCGTTGAAAGGGCTGCCTCCCCATGTATCGACGAGAAACAGCACG
CCTTTACTGGTATCCAGTTTTGCCAACTGGGCGTTGTATTTCTCGATCAACGTTTCGGCA
TTTTCACCCGGAACGAAATCGATCCAGCCAACGTTTTCCTGCTCGCCCAACAGCATTTCT
GCTGTTTTCAGCAGCTGTTCTGCAGCCCAACCATGTGTGCCTATTACAATAGCAATCGTC
ACTTGCTACCTCCTTTATTATCGTGAATGCATCATCTGCTTTGATACATCCTGAATCACT
CTTGAGGACAAAATCGATTCAGTTAGGGTGTAAGATAGAAAATAGTTACTACCGCGAATT
ATTTTAGACAGTGAAAAAATAATTAATGTGATGAAGATCCGTTAATCACGTATCGTCTGC
GAATAATTTTGCAGCGCAAAAAATAGCCTTAGTTATTGCAAATTCAGGTAAATTATTTCC
AATTTCGATCTATATTTTGCTATGTTTAACTTCCGTTTAATTACTCAGGAGTATAGGGCA
TAGCCCGCAGTATGGACCGTCATCGACGTCTTTTCACTTTCTGGCATCTGATTGCCACCT
CTACGTATCCCGCATTTCTTTCAGCACCTGGTGTCGCGCCCCTGCATGGCATGGCGATGA
CTGACCTTGCCGCAAACCGGAGTCGTACATGGAATTGTTAATGGATCCCTCAATCTGGGC
CGGCCTGTTGACGCTTATCGTTCTGGAAATTGTGCTCGGTATCGACAACCTGGTGTTTAT
TGCCATCCTGGCGGACAAACTGCCGCCGAAGCAGCGCGATAAAGCGCGTCTGATCGGCCT
GTCACTGGCGCTGGTGATGCGCCTGGGGCTGCTGTCGGTCATCTCCTGGATGGTGACGCT
GACGAAACCACTGATTACCATCGCCGATTTCTCCTTTTCCGGGCGCGATCTCATCATGCT
GCTCGGCGGGATCTTCTTATTGTTTAAGGCGACAACCGAGCTGCATGAACGGCTGGAAAA
CCGCCAGCACGATGCCGGTCACGGTAAAGGCTATGCCAGTTTCTGGGTAGTAGTATTGCA
GATAGTGGTGCTGGATGCCGTCTTCTCCCTGGACGCCGTGATCACGGCGGTCGGGATGGT
TAACCATCTGCCGGTGATGATGGCGGCGGTGGTGATCGCGATGATCTTGATGCTGCTGGC
CTCCAAGCCGTTGACGCGCTTTGTCAACCAGCACCCGACGGTGGTCGTGCTCTGTCTGAG
CTTCCTGTTGATGATTGGCCTGAGCCTGGTGGCGGAAGGGTTTGGCTTCCATATTCCGAA
AGGGTATCTGTACGCGGCGATCGGTTTCTCGATCATTATCGAGTTCTTTAACCAGGTGGC
GCGCCGTAACTTTGTTCGCCACCAGTCGACGCTGCCGCTGCGCGCTCGGACCGCGGATGC
CATCCTGCGCCTGATGGGCGGCCGCAAACAGGCCTCCGTCAGCCATGACGCAGACAGTCC
AGCCGCGGTGCCCGTTCCTGAGGGCGCCTTTGCGGAAGAAGAGCGCTACATGATTAACGG
CGTGCTGACCCTGGCCCAGCGCTCCCTGCGCAGCATCATGACCCCGCGCGGAGAAATCAG
CTGGGTCGACGCTGAGCAGAGTGAAGATGAAATTCGTCGTCAACTGCTGTCGTCGCCGCA
CAGCCTCTTCCCGGTCTGCCGCGGAGAGCTGGATGAAATCATTGGTATCGTGCGGGCGAA
AGAGATGCTGGTGGCCCTGGAGTCGGGGGAAAACGTCGCGGCGCTGGCTTCTGCCTCCCC
GGCAATTGTCGTTCCGGAAACGCTGGACCCGATCAATCTGCTCGGGGTCCTGCGTCGGGC
GCGCGGCAGCTTCGTCATCGTAACTAATGAATTTGGCGTGGTGCAGGGGCTGGTCACGCC
GCTGGACGTCCTTGAAGCCATCGCCGGTGAATTCCCGGACGCTGATGAGACGCCAGAGAT
TGTCATCGATGGCGATGGCTGGCTTATTAAGGGGTCGACCGACCTGCATGCGCTGCAGCA
GGCGCTGGGGCTGGATCCACTGATCAATGACGATGAGGATATTGCCACCGTTGCCGGGCT
GGTGATCTCCGCCAATGGTCATATCCCGCGCATTGGCGACGTCGTGTCGCTTCCGCCGCT
GCATTTTACCGTAGTGGAAGCGAATGATTACCGGGTCGATCTGGTGCGCGCGGTGGTCAC
TCGTCCGCCGAGCGACGAAGAAGAGTAATCGCCAGGCTCGCCGGCCGCTGCGGCCGGCGA
GTTATTCTGTCGTCTCGCTCTCACTCTCACTCTCACTCTCACTCTCCTCCCTGCTGGCCA
GCCACGCCGGGAACGCCTCCACCGGCATCGGCCGCGCATAATAAAACCCCTGCAGCACAT
CGACGCCGTGGCTACGCAGGTAGTTTTCCTGCTCCAGCGTCTCCACCCCTTCGGCAACGG
TAACAATATGCAGGCGGTTGGCGAGGGCGATAATAATATCTGTCACCGTCGCGTTCACGC
TATCTATGCCGACCGAGCTGGTGAACGAGCGGTCGATCTTCAAAACATCCGGGCGCAGCT
TTTCCAGCCATGAGAGCGAAGTATTGCCGGTACCAAAATCATCGATCGCCAGCTGTACGC
CCTTAAAGTGCAGATGTTCGGCCATATGCTGGTCGCCATCCTGCAGGACATCGCGTTCGG
TTAGCTCGACCACCAGCTGCTGCACCGGATCCACGCTGAACCAGTAATTGTGCAGGTCGC
GCAGCAGGAGTCCGTTAGCGAAATGGCGCGCGGCGACATTGATCGCGATGTGAAAATGGC
GGTCGCGAGGAAAAGCGTCCAGGCGGCGAGCGGTTTCGGCAATCACATAGCGGGTGAGAG
GGATGATCAGATTATTGCCTTCGGCGATGGGGATAAATACCTCCGGCGAAATCGTCCCAC
GGCGGGGATTATTCCAGCGCAGCAGGATCTCCACCCCGCAGCAGCGGCCGCTGCGCGCAT
CCTGCAGCGGCTGGCACCAGAGGGCAAACTCCCGGGCCGAAATGCCAAGGCTTATTTCCC
GCGAGAAACTCATTCTGCCTGCGGTGGCCAGCCAGGCGATGCCGGTCATTAGCAGGCTAA
AAATCAGCGCCAGCGGCAGCTCGCCGGGCAGCTCCTCAAGCGCAATCGCCGAGGCGCCAG
GGCCGTTAATATTGACAGTAAACGGAAACTCCGTAGAGCGCTGGCGATAAATCACCGTGC
CCTGCGGGACATGCGCTTTTTCGAGAAGCCCATGGCGGCTGCTAAAATAACGATCGCCAA
CCTGCAGGCTGACGTCGCTGATCAGGGCCGATTTTTCATTAAGAATTAAGGTTCCCAGCA
GCTCAATATTCACCACCAGCATCACGCCGTCCAGGCCGCTCTCCGCGGCTGGATACCATT
GGATCAGTACCGGCGAGCCTTTGAGCAAGGAGCTGTCGTTCGAGAAGAGTAGCAGAGGGC
GGGGCGCAGGAAGCGCGGGCTGCAGGCGATGTAAGTCTGCCTGTCGCGGGCCAAAAATAC
TGGAACAGTAAACGATACCTGACGTGACGAGGGCGACGGAACGAATGGTTTGCAACGAGG
CCGCCATTTTGCGCAGCGTCAGATGGATATCAGGGCAGGGTTTGCCCACCAGAGGGAGCA
GGGTGGCTCGCTGCGCGCTTAGCGGGCGCAAGATGTCATTGAGCGCCGCCACCCGTTGGC
TGGCGGCCGTGCGAATATAATCTTCATTTACGCTGCGCTGCGAAATAAATCGGATGGCTA
ATGTGGCGCCCAGGGTCGCCAGGGCTACCAGCAGGCAGACAATAATGCGTTTGTGACGAT
AGGCCGTAATGACTTTTTGTGCAGTCTGCATGTGCGACACCCTGTCGACAGGACGAGTGG
TTAAGCGTGGCTTATTTTATAGAGCAAGTGTAGTGGCAGAATATCGCCAGGTATAGAAAA
AAGAAAATGCGCCGTTGAAGGCGCATCAGGGAGATTTCAGTCACCAGGGTTAACCCCCTG
CGCGCTTTGCAGGCGCAGAGGGGCACGAAAAGTTTAGTCACACTGAACTTTAATCGCCAG
GCCGCCGCGCGAGGTTTCGCGGTACTTGGCGTTCATGTCTTTACCGGTTTCATACATGGT
CTCGATCACCTTATCGAGCGAGACGCGCGGTTCGCTGGTGCGGCGCATCGCCATTCGCGC
GGCGTTGATCGCCTTGACGGAGGCGATGGCGTTACGTTCAATGCATGGCACCTGCACCTG
ACCGGCGACCGGATCACAGGTCAGGCCGAGGTTGTGTTCCATGCCGATCTCCGCTGCCAC
GCAAACCTGTTCCGGGCTGGCGCCGAGCAGTTCAGCCAGTCCCGCCGCCGCCATCGAGCA
GGCGACGCCCACCTCGCCCTGACAGCCGACTTCCGCGCCGGAAATGGACGCATTCATCTT
ATACAGCGCGCCGATCGCCCCGCAGGCCATAAAGTAGCGAATATAGATCTCCGGGCTGAC
GGACTCGATAAAGTGATCGTAATAGGCGAGTACCGCCGGAACGATGCCGCAGGCGCCGTT
GGTCGGCGCGGTTACCACGCGACCGCCGGCGGCGTTCTCTTCATTGACCGCCAGCGCGAA
CATATTGACCCAGTCAACAACGTTCATTGGATCGCTGGAGAGCTTATCGCTGGCCACCAG
CAGACGACGCAGCGCCGAGGCGCGACGCGGTACGCGCAGCGGGCCAGGCAGCACGCCCTC
GGTGTTCATCCCGCGGTCGATACAGGCGCGCATGGTCTGCCAGACGTTGGCGAAATAATC
CTCGATCTCTTTTTTGCTGTGCAGAGCCAACTCGTTCTGCATCACCATCCCGGAGAGCGA
CAGGCCAGTCTCTTTGCAGTAGGCCAGCATTTCCTGCGCCGATTTAAATGGGTAGGGCAC
CTGCAGTTCGTTGGCGTTTTCCTTGCCGAAGTGCTCTTCGTCGACAATAAAGCCGCCGCC
GATCGAGTAGTAGGTCTTGCAGTAGATCTCTTTCTCGCCGGCCCAGGCGTGAATGGTCAT
GCCGTTTTCGTGCAGCGGCAGGTTGTCGCTACGAAAACGCATGCCGTCATCCGCCGGGAA
GTCGACCTCGTGCTGGCCGTTGGCCAGCAGCAGACGACCGCGCGCTTCGACGTCACGGAT
AAAAGCCGGGATCGCGTCAATATCGACCGTATCGGGCTGATTGCCCGCCAGTCCCATGAT
AATGGCGATGTCCGTATGGTGGCCTTTGCCGGTTAATGACAGTGAACCGTAGACGTCAAC
CGCCACACGAGTCACTGCATTAAGCAATCCTTTTTCGACCAGGTCATCGACGAACTGTTT
TCCGGCCTTCATCGGGCCAACAGTGTGGGAAGATGAGGGACCAATCCCCACCTTGAACAT
GTCGAATAGACTAATCACGATAATACTCCTGACAGGGTTACCGCGGGTGCGGTAACGATG
TAATAACTGCGCATAGTGTAAGAGGGAAGCGCCCTGTCAGTTCAACTATTCACATGAATT
AAACTAATGGCTAACCGCGATTTTACTAATAATGAGAGCGCCCTCTCATTATCAGTATAG
CTAAGGACGTGCGCCAATTTGCAGCGCCAGCTCGCGAATGATCCCGGCGGTCATTCCCCA
GACAAAATAATGCTGGTACCAGGAGAGCCAGACGCGGTGGTCGTTGCCCCGGCGGTGGAT
ATCGAGCGGATGGTAGCGCCCAAGGCGCAGGGCTTCGGCGAGCGGCATTTCAAATACCGC
GGAGACTTCGTCCTGGCTGGCGTGATAGTGCAGATCCGGGGGAATAATGCCCACCACCGG
CGTCACCTGAAAGCCGGTGACGCTGTCCACCGGCGGCAGGACGCCGATCACCTCGACCGC
CTCCGGCGGGATCGCCACCTCTTCCTGAGCTTCGCGCAGGGCGGCGGCGATAAGCGTCGC
GTCGGTATTATCTACTGCGCCGCCGGGAAAGGCGACCTGGCCGGCGTGCTTGCGCAGCAG
CGGCGAACGCTGGGTCAGCAGCAGGCCGGGCTGCGGCCGGCGCACGATCGGCACCAGCAC
CGCCGCCTGCCGCTGATTGAGCGCATGGCGCGAAGGCTGCGGGCGCAGAAGCTGAAAGCG
GGACAGAAAATCATCCAGATTAAGGGCGCGATCCGCCATGGTCTAGTTCTCCAGTTGCTG
CAGGATACGATTAACTTTATCAAAAGTTTCCTGATATTCCGCCGCTTCCTCGCTATCCGC
CACAATTCCGCCGCCGGCGGAGCAGTACAGCTGTCCCTGCCATGCCGTCAGGGTGCGAAT
GGTGATGCTGGTATCCATATTGCCGCAATAGCTCAGGTAGCCAATGCTCCCACACCAGGC
GTTGCGTCGTTGGGGCTCCAGTTCATCGATAATCTCCATCGCCCGCACTTTCGGCGCGCC
GGTGATCGAGCCGCCGGGAAAGGCGGCGCGCAGCAGGTCGCTGGCGTGCAGCGTCATTGG
CAGGCGGGCGGTGATGGTGCTGACCAGATGATGGACCGCCGGGAACGGCTCCACCACGAA
CAGCTCGGGGACCCGGACGCTGCCCGGGACGGCGACGCGGCCGATGTCGTTGCGCATCAG
GTCGACAATCATTAAATTCTCGGCGCGATCTTTCGGCGAATTCGCCAGCTTCTCAGCCTG
CTGCGCATCTGCCAGCGGCGAATCGAGCCGCGGCAGGGTGCCTTTTATCGGCCGCGTCTG
GATCTCCCCCTGGCGCAGCTGGATAAAGCGCTCCGGCGACAGGCTTAAAATCGCCCCTTC
ATCGAGGCGAATAAAGGCGCTAAAGGGGGCGCGGTTGACGGCGTTCAGCTGGCGGAAGGC
CTGCCATTCATCACCGACGTAGCTGGCCTGAAAACGCTGGGCGAGGTTGACCTGATAGCA
GTCGCCGCTGTGCAGATAGGCCTGTACCTGGCGAAATTTTTCGCCGTACTGCTGGCGGCT
CATATTTGACTGCCAGGCAGAGGTCAGGGCGAAGGTTTCACCCGGCGTCGGCGTTTGCGC
CTCCAGCCACTGTAGACGCTGCTGCGGGTCGTCATAGCTGAGCAGCGATATCTGTTGGCG
CTGGTGGTCGACGATAAGCGCCCAGTCATAGATCCCCACCGCCATATCCGCCAGCGCGAT
ATCGGCCTGCGCGTGCGAAGGGAGACGCTCAAAGCGACGGCCCAGGTCGTAACCGAATAA
TCCCAGCGCGCCGCCGAGAAACGGCAGATCGTCATGGGGTTGCGGCGTGAACGGCTGACG
ATCCAACTGCTGCTGCAGGAGCTGCAGCGGATCTTCCGCTGAGACAACAACGGTTTCGCC
GTCGTCGACCCACGTCTGTTCATCGCGCGTCAGTAGCGTGGCGCGCGGGGCAGCCACCAG
AATATCAAAGCGGTTATGCGGATGGTCGGCAAAGCCGGAATGCAGCAGCATCGCCCAGGG
CAGGGCGCTTAACGGCGCAAAATAGTGTTCGGCCGCATCCGGGCGCCAGGGCAGGGTAAT
AATCGCGGGGGACAACATCTTTCTCGATCCTGAACGTTGCCGCCCCTCTGGCGTAGTCGG
GGACGGCGTGAAATAATTACGCCCCACAATGTAGCAGGAGTAAAAGATGTTTGCAGGTTT
ACCTTCGCTGAGCCACGAGCAACAGCAAAAAGCGGTCGAACGTATCCATGAGCTAATGGC
TCAGGGGATAAGCAGCGGCCAGGCGATTGCCCTGGTGGCGGAAGAGCTGCGCGCAACGCA
TACCGGCGAGCAGATCGTCGCGCGCTTTGAAGATGAGGATGAGGACGAGTAATTACACCG
CGGCGATAATTTTGATCTCAACTTTATACTGCGGGTTCATCAGCGTCGCTTCCACCGTGC
AGCGCACCGGGGCGTGACCAGCCACCACCCACGCGTCCCAGGCTTTATTCATCGCCGCAA
AGTCGCTTTTATCGGCGAGGAAGATGGTGGCGTCAAGAATACGCGACTTGTCGCTGCCCT
GTTTTTCCAGCACCGCGTCAATCTGCGCCAGGGTATTGGCGGTCTGCTCGAAAGCGTCGG
CATCGAGATTTGCCGGCACGCCGGTGTAGTACAGGGTCTGGTTGTGGATCACCACGTCTG
ACCAACGGGCTTCGGCATCAATACGCGTAATTGTCATTGCTTTTTCCTCTTTAAGCATTC
CATTCGGCTGCGGCAAGACTGCCATAATGTGCCGCTCGCGTCACTACCCGGACTGGCGAA
ACGCCGTCCTCCCTGACATAATCACTGTCCAAATAACCAGGGGGCAATGTGATCGACGAT
TTTGCAGCAGACGGCCAGCTAGCCAAAGCCATACCGGGATTTAAACCGCGCGAGCCGCAG
CGCCAGATGGCGGTGGCGGTCAGCGAAGCGATTGAGGCCTCCCGGCCGCTGGTGGTGGAA
GCGGGGACCGGAACCGGTAAAACCTACGCTTACCTGGCGCCTGCGCTGCGGGCGAAAAAA
AAGGTGATTATCTCCACCGGCTCGAAAGCGCTGCAGGATCAGCTTTACAGCCGCGATCTG
CCCACCGTCGCCAAAGCGCTCAAATTCACCGGGAAACTGGCGCTGCTCAAAGGGCGCTCC
AACTACCTGTGTCTCGAACGTCTTGAGCAGCAGGCGCTGGCGGGCGGCGATCTGCCGGTG
CAAACCCTCAGCGATGTGATCCTCCTGCGCTCCTGGTCGAATCAAACCCAGGATGGCGAT
ATCAGCACCTGCGCCAGCGTCGCGGAAGACTCTCAGGCCTGGCCGCTGGTCACCAGCACC
AACGATAACTGTCTCGGTAGCGACTGCCCACTGTATAAAGATTGCTTCGTGGTGAAGGCG
CGTAAAAAAGCGATGGACGCCGACGTGGTGGTGGTCAACCATCACCTGTTTCTGGCCGAT
ATGGTGGTCAAAGAGAGCGGCTTTGCCGAGCTGATCCCCGAGGCGGAAGTGATGATCTTC
GATGAAGCCCATCAGCTGCCGGATATCGCCAGTCAGTACTTTGGCCAGTCGCTCTCCAGC
CGCCAGCTGCTGGACCTGGCGAAAGACATCACCATTGCCTACCGCACCGAACTGAAAGAC
ACTCAGCAGCTGCAAAAATGCGCCGACCGCCTGGCGCAAAGCGCGCAGGATTTCCGCCTG
CAGCTGGGAGACCCGGGCTACCGCGGCAATCTGCGCGAGCTGCTGGCGGACAGCCACATT
CAGCGAGCGCTGCTGCTGCTCGATGACGCGCTCGAGCTATGCTATGACGTCGCCAAACTT
TCGCTGGGTCGCTCGGCGCTGCTCGACGCCGCTTTTGAGCGCGCCACCCTCTATCGCGGG
CGCCTGAAGCGGTTGAAAGAGATCAACCAGCCGGGCTACAGCTACTGGTATGAGTGTACC
TCGCGCCACTTTACTCTCGCGCTGACGCCGCTGACCGTGGCCGAGAAGTTTAAAGAGGTG
ATGGCGCAGAAGTCGGGGAGCTGGATCTTTACCTCGGCGACGCTGTCGGTGAACGACGAT
CTGCATCACTTTACCGCCCGGCTGGGGATCGACGAGGCGCAGACTCTACTGCTGCCGAGT
CCCTTTGACTATCAGCACCAGGCGCTGCTCTGCGTGCCGCGCAACCTACCCCTGCCGAAC
CAGCCCGGCGCGGCGCGACACCTGGCGGCGATGCTCAAGCCGCTGATCGAGGCCAACGAT
GGTCGCTGCTTTATGTTGTGCACCTCGCACGCCATGATGCGCGATCTGGCTGAGCAGTTC
CGCGCCACCATGACGCTACCGGTGCTGCTGCAGGGCGAGACCAGCAAAGGCCAGCTGCTG
CAGCAGTTCGTCAGCGCCGGCAACGCGCTGCTGGTGGCTACCAGCAGCTTCTGGGAGGGA
GTCGATGTGCGCGGCGACGCGCTGTCGCTGGTGATTATCGATAAGCTACCGTTCACCTCG
CCGGACGATCCGCTGCTAAAAGCGCGGATGGAAGATTGCCGGCTGCGCGGCGGCGATCCC
TTCGATGAAGTGCAGCTCCCGGATGCGGTGATCACCCTCAAGCAGGGGGTGGGTCGCCTG
ATCCGCGATATCGACGACCGCGGGGTGCTGGTGATCTGCGACAACCGGCTGGTGATGCGC
CCCTACGGCGCGGTGTTCCTGGCCAGTCTGCCGCCGGCGCCGCGAACCCGCGATATCCGT
CGGGCGGTGCGCTTTCTCGCCGTACCGCCGGCAAGGTAATCCGCACTAAAATGTGTTAAG
CTGCGCGCCATTTTGTTAATTAGCGGTTCCCAATAGACTTCGGGCGGCATGGCGGCGGGT
TGGCCGTTTGCCGGAAATCAGGCTGCCTGAAGGCCTGAACTATGTAACGAGAGCGTGACC
ACCCATGCGAATTTTGGCTATCGATACCGCCACAGAGGCCTGCTCCGCGGCTCTGTGGAA
TGATGGCACCCTTAGTGCTCATTTCGAAATTTGTCCCCGCGAACATACCCAACGTATCCT
GCCGCTGGTGCAGGAGGTCCTCACCGAGAGCGGCACCACGCTGAGCGAGCTGGACGCTCT
GGCCTTTGGCCGCGGTCCGGGCAGCTTTACCGGCGTGCGCATCGGCATCGGTATCGCTCA
GGGGCTGGCGCTGGGCGCCGAACTGCCAATGATTGGCGTTTCCACGCTGGCCACCATGGC
GCAGGGCGCCTGGCGCAAAACCGGCGCCACCCGTGTGCTGGCGGCCATTGATGCGCGTAT
GGGCGAAGTCTACTGGGCCGAGTACCAGCGCGACGAGCAGGGCGTCTGGCATGGCGAAGA
GACGGAAGCGGTGCTCAAACCGGACGCGGTAGCCGAACGACTGGCACAGCTTTCCGGCGA
ATGGGCCACCGTCGGCACCGGATGGCAGGCGTGGCCGGATCTGGCGAAAGCGAGCGGACT
GACCTTAAGCAGCGGCGAAATTGAATTGCCGGCGGCGGAGGATATGCTGCCGTTAGCCTG
TTACCTGCTGGCGGCGGGGAAAACCGTGGCCGTGGAGAAAGCGGAGCCGGTTTATTTGCG
AAACGAGGTGGCGTGGAAGAAACTTCCATGCCGCGAGTGAATCTCAGTAACAAGAAGACT
GAGAAAAGGAGTCGCATCATGGCGGGTCAAAAACAGGGCGTTCGCTGGCTGTTAGCCGCG
GCGGTTGCCGTTGCGCTAAGCGGCTGCGTGTCAGTGCCGGATGCCATCAAAGGCACCAGC
CCGACGCCGCAGCAGGATTTGGTGCGGGTGATGAACGCCCCGCAGCTGTACGTTGGCCAG
GAAGCGCGCTTTGGCGGTAAGGTGGTCAATGTGCAAAACCAGCAGGGGAAAACCCGCTTA
GAAATCGCCACCGTACCGCTGGACAGCGGCGCGCGGCCAGTGCTGGGCGAGCCGTCCCGC
GGAAGGATTTTTGCTGACGTCAATGGCTTCCTCGATCCGGTGGATTTCCGCGGTCAACTA
GTGACCGTGGTCGGACCGATCGCCGGGGTGGTTGACGGCAAGGTGGGCAGCACGCCGTAT
AAATTTATGCTGATGAACGCCACCGGCTACAAGCGCTGGAACGTAGTGCAGCAGGTGGTG
ATGCCTCCGCAACCTATCGACCCGTGGATGCTGGGTCCGCGCCCCTGGGGCTACGGCTAT
GGCGGCTGGGGCTGGTACAATCCCGGCCCTGCTGAGGTGAGAAACGTTGTAACCGAATGA
TTTTGTTGTTTATGTTAGTTCAAAGAAACAGCGGCCGGTCCGCTGTTTCTTTGTTTTCAG
TCGAATAAGAAAAAAAATAGTGACGCGCTTCGCAACCTGCTCATTGCCTAATTAATAAAC
TGGTACGCTGAGTTAATATAATGTTAACAAAATGTATTATCCAGGGGCTGTGATGACGAC
GAATAACTATTTCAGAGGTGATGCAGTGAAAAAGGTTTGGCTAAACCGTTATCCCGCAGA
TGTTCCGGCGGAGATAAATCCTGACCGCTATCAATCCCTGGTTGAACTGTTTGAACATGC
CACCACCCGTTACGCCGACCAACCGGCGTTTATCAATATGGGTGAAGTGATGACCTACCG
TAAGCTGGAGGAGCGTAGTCGCGCCTTCGCCGCTTATCTTCAGGAGGGGTTGGGGTTACA
GAAGGGCGATCGCGTGGCCCTGATGATGCCTAACCTGCTGCAGTATCCGGTGGCTCTGTT
TGGCATCCTGCGCGCCGGGATGATCGTGGTTAACGTCAACCCCTTATATACCCCGCGCGA
ACTGGAGCATCAGCTCAACGACAGCGGCGCGGCGGCGATCGTCATAGTCTCCAACTTTGC
CCATACCCTGGAAAAAGTGGTGGCGAAAACTCAGGTCCAGCATGTGATCCTGACGCGCAT
GGGCGACCAGCTTTCCACCGCCAAAGGCACGCTGGTGAACTTTGTGGTCAAGTACATTAA
GCGCCTGGTGCCGAAGTACCACCTGCCGGACGCCATCTCGTTTCGCAGCGCGTTGCAGCA
CGGCTATCGCATGCAGTACGTCAAGCCGGAGATCGTTGCGGAAGATCTGGCGTTTCTGCA
GTACACCGGGGGCACCACCGGCGTGGCCAAAGGTGCGATGCTCACCCACCGCAATATGCT
GGCTAACCTCGAGCAGGTCAATGCCACCTACGGCCCGCTGCTGCATCGCGGCAAAGAGTT
CGTGGTGACCGCGCTGCCGCTGTATCACATTTTCGCCCTGACCATGAACTGCCTGCTGTT
TATCGAACTGGGCGGGCAAAATTTGCTGATCACCAACCCACGCGATATCCCCGGGCTGGT
GAAGGAGCTGGCGAAGTATCCTTTTACCGCCATGACCGGGGTCAATACCCTGTTCAACGC
CTTGCTGAACAACAAAGAGTTCCAGCAGCTTGATTTCTCCTCGCTGCATTTGTCCGCCGG
CGGTGGGATGCCGGTGCAGCAGGCGGTGGCCGAGCGCTGGGTAAAACTGACCGGGCAATA
TCTGCTGGAGGGCTACGGCCTGACAGAGTGTTCTCCGCTGGTCAGCGTTAACCCGCACGA
TATTGACTACCACAGCGGCAGCATTGGCCTGCCGGTGCCCTCCACCGAAGCCAAACTGGT
GGATGATGATGATAACGAAGTGGCGCCGGGTCAGCCGGGCGAGCTCTGTATTAAAGGGCC
GCAGGTGATGCTGGGCTACTGGCAGCGCCCTGACGCGACGGATGAGATTATCAAAGACGG
CTGGCTGCACACCGGGGATATCGCGGTGATGGATGAAGAGGGGTTCCTGCGCATCGTCGA
TCGCAAAAAAGATATGATCCTGGTGTCGGGTTTTAACGTCTATCCGAACGAAATCGAAGA
TGTGGTCATGCAGCATAGCGGGGTGCTGGAAGTGGCGGCCATCGGCGTGCCGTCAGGCAG
CAGCGGCGAAGCGGTGAAGATTTTCGTAGTCAAGAAAGATGCTGCGTTAACCGAAGAGGC
GCTGATTACGTTCTGCCGTCGCCATTTGACCGGATACAAGGTGCCGAAGCTGGTGGAATT
CCGTGATGAACTGCCGAAATCCAACGTCGGGAAAATTTTGCGGCGAGAACTGCGTGACGA
AGCGCGCGCTAAAGTGGACAATAAAGGCTAAGTAACGAATGAGTCGCCTGACGCCGGCTA
CGCCGGCGTTTTTTATGGGCGCAAGTTAAGAGAGTATGCTTTGAACTATCAGATGATCAC
CACCGACGATGGCCTGCGCGCTGTCTGCGAAGCGGCAAGCACGGCCTCCGCCGTCGCTCT
GGATACGGAATTTGTCCGCACCCGCACCTATTACCCGCAGCTGGGCCTGCTGCAGCTGTT
CGACGGCCAGCAGGTCTCTCTGATCGATCCCTTGACGATTAACGACTGGGCGCCGATGCG
CGACCTGCTGCTCAACCAGGATGTGACTAAATACCTGCATGCCGGCAGCGAAGATTTAGA
AGTCTTCCTTAATGCATTTAACCTGATGCCGCAGCCGCTGATTGACACCCAGATCCTGGC
GGCCTTCTGCGGCCGCCCAATGTCCTGGGGCTTCGCCTCGATGGTGGAAGAGTATTCCGG
GGTAGCGCTGGATAAAAGCGAATCCCGCACCGACTGGCTGGCGCGCCCGCTGACTGAGCG
TCAGTGTGAATATGCCGCGGCCGACGTCTGGTATCTGCTGCCGATCGCCAGCCAGTTAAT
GGCGGAGACCGATCGCGCTGGCTGGCTGCCGGCGGCGCTCGACGAGTGCCGCGTGATGCA
GCAGCGTCGTCAGGAGGTGGTCGACCCGGCCGAGGCCTGGCGCGATATCGGCAACGCCTG
GCAGCTGCGTACCCGCCAGCTGGGTTGTCTGCAGCTGTTGGCGGAGTGGCGCCTGCGCAA
AGCGCGCGAGCGCGACCTGGCGGTAAACTTTGTGGTGCGGGAAGAGCATCTGTGGAGCGT
GGCGCGCTATATGCCCACCAGCCTGGGCGAGCTCGACAGCCTCGGGTTATCCGGTAGCGA
AATTCGCTTCCACGGCAAAACGCTGATTAGCCTGGTCGAAAAAGCGCAGGCGCTGCCGGA
GTCGGCCCTGCCGGCGCCGCTGCAGAACCTGATCGACATGCCGGGCTACCGCAAAGCCTT
TAAAGATATTAAAGCGCTGGTGCAGGAAGTGAGCACGGAGAAGGGCGTAAGCGCGGAGCT
GCTGGCGTCGCGTCGGCAGATCAACCAGCTGCTGAACTGGCACTGGCAGCTGAAAACGCA
AGCCGGTGAACCTGAGCTGATTTCCGGTTGGCGCGGGGAGCTGATGGCCGAGCGGCTGAA
GAGGCTGTTAAACGACTATCCGCGCTAGTTCGCGGCCAGGTTCAGAGCATTAAAAAACCG
GCGGCGCGTGGCGTAGCCGGTTTTTTTCGCGATGGCGCGAAAGGTCAGGATTTCGACTCT
TCCGTTTCGGGTAGGGTCACGTTCAGCTCAAGAATGGATATATCCCCGTCCCGCTGCTCC
AGCTGCACGCTGACCATCTCCGGGTCGATCTGTACGTATTTACAGATCACTTCCAGGATA
TCTTTGCGTAACTGCGGCAGGTAATGCGGCTCCGCGTCTCCGCGGCGGCGCTCGGCGACG
ATGATTTGCAGGCGTTCTTTCGCAATATTAGCCGTGTTCTTTTTTCGCGAGAGAAAAAAG
TCGAGTAAAGCCATAATTTATCCTCCGAACAGGCGTTTGAGGAATCCTTTCTTCTCTTCT
TCAATGAAGCGGAAAGGGCGTTCTTCTCCGAGCAGACGTTCAACGGTATCGGCATAGGCT
TTGCCTGCGTCCGAGGCGGCATCGAGGATCACCGGCTCACCCTGGTTGGATGCGCGCAGG
ACTGACTGGTCTTCCGGGATCACGCCTACCAGGTTGATGCGCAGAATTTCCAGCACGTCT
TCCATGCTCAGCATATCGCCTTTATTAACGCGGCCTGGATTGTAGCGGGTCAGCAGCAGA
TGCTCTTTGATTGGCTCTTCGCCATTTTCCGCGCGGCGGGATTTAGAGGCGAGAATGCCA
AGGATACGGTCGGAGTCGCGAACGGAGGAGACTTCCGGGTTAGTGGTGATGATGGCTTCA
TCAGCAAAGTAAAGCGCCATCAGCGCACCGGTTTCAATGCCTGCCGGGGAATCACAGACG
ATGAAATCGAATTCCATTTTCTTCAGTTCTTCGAGAACCTTGTCGACGCCTTCGCGAGTC
AGAGCGTCTTTATCCCGGGTCTGGGAAGCCGGGAGAATGTAGAGATTTTCCGTGCGCTTA
TCTTTAATCAGCGCCTGGTTCAGTGTGGCATCGCCCTGAATGACGTTGACGAAATCATAA
ACGACGCGACGTTCGCAGCCCATAATCAGGTCGAGGTTACGCAGGCCGATGTCGAAGTCG
ATAACGACGGTTTTCTTTCCCTTCTGGGCCAAACCTGTAGCGATGGCCGCGCTGGAGGTG
GTCTTGCCAACGCCCCCTTTACCCGAAGTCACAACAATAATGCGTGCCATAGAAATTCCT
TGTTAAAAAGGGATTAATTTAACGGTTGAATTGCCAAAGCGCTTTCACCTAAACGCAGGC
GCGCCGCTTTGCCATAAAATTCGGCCGGGATGTTATCGCTCAGCCAATATTCCCCGGCGA
TGGAGACCAGCTCCGCCGCAAGGTGGGTACAAAATATCTGGGCGTCTCTGTCGCCACCGG
CGCCTGCCAGCGCGCGTCCTCGCATCATGCCATATACATGGATATTTCCGTCAGCGATAA
GTTCCGCACCGGCACTCACATGATTTGTAACAATAAGATCACAGTGTGGCGCATAAATGC
GCTGACCGGAACGTACCGGCTGATCAATCAAACGCGTTTTTGTGATCTGACTAGCAACTG
GCGGCGGCGGGGTGGGTTCGGACGGTGCCGGACGAGAGGCTTTTTCTTTCCCTTCGGTTA
ATAACGGGATGCCGGCGCGGTCGATTTCGGTTTTCAGGCGCGGAATTTTGCATCCGCTAA
CGCCCATAATACGTAAACCGGTCGCGGCGATAGCCTCGTTGATGGCGCGCCATTCTACCT
CCTCCTCGATGCTGGCGATATTCACCACCACCGGAGCATGACGTAAAAAGGCGGGAGCCT
GGGCGATTTTGTCTTCTAACGCCTGACGAATAACCTCGGGATTTGCATCGTGCAAATGAA
CGACAGATAACGTGAAGCTACTGCCTTTAAGTTCGATTGGCGTATTTGACATCCTGGCCT
TACTCAATTTGCTGTTTATCAACCGCCGAAGTGCGGTGATATTCCGAAGACTAAAAGGCA
TGTTATAGTCACTCATATATTGAGGCAAGTGACCACGGGTCTAATTCCGAGTAAAACTAT
GTTTTGTGTGATCTATCGAAGTACTAAACGTGAACAAACCTATTTATACGTCGAAAAAAA
GGACGATTTCTCGCGCGTTCCTGACGAGCTAATGCGCAGCTTTGGCACGCCGCAAATGGC
GATGCTGCTGCCGCTGGATGGGCGCAAAAAACTGGTTAACGCCGATCTGGAAAAAGTGAA
ACAGGCGTTAAGCGAACAGGGCTATTACCTGCAACTGCCTCCGCCGTCTGAAAATCTACT
AAAGAAACACCTGGCGGAACAGGGGAAACAATCCGATTAACCCACGAGGGAAAATAATGT
ACCAACATCATAACTGGCAGGGTGCGCTTCTGGATTATCCAGTAAGCAAAGTAGTGTGCG
TCGGCAGTAATTATGCGAAACACATCAAGGAAATGGGCAGTGCGACGCCGGAAGAGCCGG
TGCTGTTTATTAAACCTGAGACTGCGCTGTGCGATCTTCGTCAGCCGTTGGTGCTTCCTG
AGGGGCTGGGCTCGGTGCATCACGAAGTCGAGCTGGCGGTGCTTATCGGCAGCACGCTGC
GTCAGGCGACGGAAGAGCATGTGCTGAAAGGGATTGACGGCTATGGTGTCGCGCTGGATC
TCACGCTGCGCGACCTGCAGGCGAAAATGAAAAAAGCGGGACAACCCTGGGAGAAGGCCA
AAGGCTTCGATAACGCCTGTCCGATCTCCGGCTTTATCCCGGCCGCTGAGTTCCACGGCG
ACCCGCAGAATACGTCGTTAAGCCTGAAGATTAATGGCGAAGTGCGCCAGCAGGGCACCA
CTGCCGACATGATCCATAAGATTGTGCCGCTGATCGCCTATATGTCGCGCTTCTTTACCC
TCAAAGCCGGGGATGTGATCCTCACCGGCACCCCGGAAGGCGTGGGGCCGCTGCACAGCG
GTGACGAGCTGGAGGTCGGCTTCAACGGCCTGGCGCTCACTACCCGCGTGCTGTAAGCGC
TATTTGCCGCCTTTTGGGGCGGCAAAACTTGCATCGGCGTGCCAGACTGGTTATAAGGTG
CACCCTTAACTGGCAACGACGGACACTCCGATGAGCGAACAACCTTTCTGGCAACAAAAA
ACACTGGATGACATGAGCGACGCGGAGTGGGAATCGCTGTGTGACGGCTGCGGCCAGTGC
TGCCTGCACAAGCTGATGGATGAAGACACTGACGAGATCTACTTCACCAACGTCGCCTGT
CGTCAGCTCAATATCAAAACCTGCCAGTGTCGTAACTACGCGCGTCGCTTTGAGTATGAG
CCGGACTGCATCAAGCTTACCCGCGAAAATCTGCCGACCTTCGAATGGCTGCCGCCGACC
TGTGCCTATCGCCTGCTGGCGGAAGGCAAGCCTCTGCCGGCCTGGCACCCGCTGCTGACT
GGCTCAAAAGCGGCGATGCACGGCGAACGCATCTCCGTTCGCCATATTGCGGTGCCTGAG
TCCACGGTGGTCGACTGGCAGGACCATATCCTTAATCTGCCTGACAGGGCGCGCTAAGCG
CCGTCACGCTTTCTTCGCGTGGAACAGCCCGTTTTCACCGTCGGTTTCTTCCGCCACCCA
GAAGTGAATATTGAAGCGGGCGTCGTCACTGAGTTCGACGCGGTGCCAGTACTGCGGCGG
ACTGGTAGCAAACTGCCCGGCATGAATCACGACTTTTTTCTCCGGCTCCGTCGCCTGTTC
ATTGGCAAAACCGTAATAGGTCACCGTTCCCTCCATGACGCACAGCTGGCCGAAGACGCC
AGCCGCGGTGTTGTGGTGGCTCAGCAGGGCGGCAGGGACATTCTCTTTGGTAAAGAATGG
GGTGGAGCGTTTAACTTTCCAGTCTGCGGGGATCAGTAAAGATGACATGTGAGCTCCTGT
GGGGTTTTAAAAGATGTATTTAATATGCGCCTTTTGGTGGCTGTGGTCAACCATAGACAT
GAAACGATTCAGCGATGCGCAGGAGGCATAAAAAAACGCCCCGCAGGGCGTTTCATTGTG
GGCTGTACTCGCCGCGGCTTAACGACCAAACAGATCGCGTTTTTTCGCTTTGAAAGGCTG
AGCAACGATCACCAGAATAGCGACCAGCAGATAGGCGGCGAAAATCCCCACCAGCCATTG
CGGCATCTCCAGCGACAGGAACTGCCACTGACGTACTGAACAGTCTCCGGACGCAACGAA
AACCTGCGGCAGCCATTTATCCAGCGGCAGCCAGGTTGGGAAGCGGGCGGCGAAATCGCA
GGTCTGGAACGGTGAAGGGTGCAGCTGGATCATCGTATGCTCCCACGCCAGCTGTAGTCC
GCGTATCGCGCTGTACAACCAGATTGCCATGGCGACATAGCGCAGCGGCGTTTTGGGGGC
GATGGCGCCCACCAGTCCCGCGCCCATGATGCCGAACAGCGCGCAGCGTTCGTAAATACA
CATGACACACGGCTGCAGCAGCATCACGTGCTGGAACCACAGCGCGACAAGTTCGAGAAT
AAAAGCGGTCAACGCCATCAGGAGCCAGGCACCGCGTCCTCTTGAGCACTGGTTTAAATA
TTGCAACATAATCATTTCCCTGGAAGATGCTAAATCATGGCAGTGTAAACGAAAACCGAA
CCGACGCCAGAGGCGCGGCGGAAAATATTCCGTAACGGGTTATTGATGCGCCCGGGCGAA
CCCGGGCAAAAACTGACTCAGGGCAGGGTGGGCGTCACCAGCCAGCCGTGCGCCAGCAGC
CAGTCGGTGACTGGCATCAGGGTGAACTCGACGCATAACAGGCCGACCAGCGTCAGTACG
ATGGTGTAGGGCAGCGCCATCCACACCATACGGCCATAGGAGAGCCTAATAAGCGGCGCC
AGGGCGGAAGTCAGCAGGAAGAGAAACGCCGCCTGGCCGTTCGGGGTGGCCACCGAGGGC
AGGTTGGTGCCGGTGTTGATCGCTACCGCCAGCATCTCAAACTGGGGCAGGCTGATGGCG
CCATGTTCGAGCGCCGCTTTCGCTTCGTTGATGTAGACCGTGCCGACAAACACGTTATCC
GAAATGGACGACAGCAGGCCGTTGAACAGATAAAACAGCGACAGCTGCGCGTGCGGCGAG
GCCTGCAGGACAAACTCGATCACCGGCGTGAACAGCTGCTGATCGATGATAACCGCGACG
ATGGAGAAGAAGACCGTCAGCAGCGCGGTAAAGGGCAGCGCCTCGGTGAACGCCTTGCCA
ATGGCGTGCTCATCGGTAACGCCGGTAAAGGTGGTGGCGAGGATGATCACCGACAGGCCA
ATCAGGCCGACCTCAGCCAGGTGAAAAGCCAGGGCCACGATCAGCCAAACGCCAATGAGC
GCCTGGGCAATCAGCCGCAGTCGCTCCTGACGGCTGCGCTGGGCGCGGCTGCGATCGTCA
AACTCCTGCAGCACCTTGCGCACCGTCGGCGGTAGCGGTTCGCCGTAGCCAAACAGGCGA
TACTTTTCGACCAGCAGACAGGTTAACAGACCGCAGACCATCACCGGCAGGGTCACGGGC
GCCATGCGAAGAAAGAACTCGCCAAAATGCCAGCCCGCGGCTTTGGCGATAATCAGGTTT
TGCGGCTCGCCGACCATGGTCATGACGCCGCCGAGCGCGGTCCCGACGCCGGCGTGCATC
ATCAGGCTGCGCAGAAAGCCGCGGAACTGCTCCAGCACTTCACGGTAGTGCTGCTCGATA
TGGCTGTCATCGAGCAGGTCGCTATCGTCCGGGCGCGCCGAGGCGACGCGGTGATAGATG
CCGTAGAACCCGACGGCGACGCTGATCACTACCGCCACCACCGTCAGCGCATCGAGAAAG
GCCGAGAGGAAGGCGGCCGCCAGGCAGAAGGACAGCGATAGCAGCATTTTGCTGCGGATC
CCCAGCAGCAGGCGCGTAAACACGAACAGCAAAAGCTGTTTCATAAAGTAGATACCCGCC
ACCATGAACATCAGCAGGAGCAGCACCTCCAGATTGCCGGCGATCTCGTCCCGCACGTGC
GCCGGGCTGGTCATGCCGATCAGCAGCGCCTCGATAGCCAGCAGACCACCCGGCAGCAGC
GGATAGCACTTCAGCGCCATGGCGAGGGTAAAGATAAACTCGACCACCAGCAGCCAGCCG
GCGACAAACGGCGCCACGGCGAACACCAGCGGATTTACGATTAAGAAAATGATTAATGCC
AGCTTGTACCAGTCCGGCGACTGGCCAAGAAAATTGCGCCACAGCGCGCGGCCATAAGAA
ATTTCCACGACAGAATCCTTCCCCGTCAATGAGTGCATGGTTTTGTGCATAACGATTGGC
AAGAGTACCAGTTGAGCAAAATGAGAAGCAACTTTCTTCGCGCCGTGCTGGCGGTTTGTG
AAGATAAGGAAAAGCGCAAAGTAAAAGCGGAAAATGAAACGGCGATCCCTTTTTAATTCA
CTTGCCATGCTATCTGCGCTATAGCGGCTCTGGTATGATGAGTGCAATTGTAACGCTGTG
TAATGGAAATCTTACTATGGTCATTAAGGCGCAGAGCCCTGCGGGTTTCGCGGAAGAGTA
CATCATTGAGAGTATCTGGAATAACCGCTTCCCTCCCGGATCGATTCTCCCCGCTGAACG
CGAGCTTTCTGAGCTGATCGGTGTCACCCGCACAACCCTGCGCGAAGTATTGCAGCGTCT
GGCCCGTGACGGCTGGCTGACCATTCAGCATGGTAAGCCCACTAAAGTGAATAACTTTTG
GGAAACCTCAGGCCTGAATATCCTCGAAACGCTGGCGCGCCTCGATCACGACAGCGTACC
GCAGTTGATTGATAATCTGCTCTCCGTGCGCACCAACATTTCCACGATTTTTATCCGCAC
CGCGTTTCGCCAGCATCCGGATAAAGCGCTGGCGGTCCTGGACAGCGCCCGGGAGGTGGA
GGATCACGCCGACGCCTTCGCCGAGCTTGATTATAATATTTTCCGTGGTCTGGCGTTTGC
CTCCGGCAACCCGATCTACGGTCTGATCCTCAACGGCATGAAGGGGTTGTATACCCGCAT
CGGCCGCCACTATTTCTCCAGCCCGGAAGCGCGCAGCCTGGCGCTCGGTTTCTATCATCA
GCTGGCGAAAGTGTGTGAGGCTGGCCTGCATGACCAGGTTTACGAGCTGGTTCGTCGCTA
CGGCCATGACAGCGGCGAGATCTGGCACCGGATGCAGAAATCGCTGCCCGGTGATTTAGC
CATGAATATGCGTTAAGCGGGCTTTTCGCGATCGATATACAGAACAAGGGGGCCAATGGC
CCCCTTTGTTATTTTACTCGCCCCGCAATGCTATAGCGCGTTCGGCCGCGCCGGGCAGCG
GTCCAACAGCTCAATGCTGCCGTCGGCGTTCTGCTGCTCCAGCAGCACATCGAACCCCCA
CAGACGATGCACATGCTTCAGCACTTCGCGCCGGCCTTTGTCCAGCGGGACGCGGTTGTG
CGGCACATAGCGCAAGGTCAGCGATCGGTCGCCGCGCAGGTCAACGTTCCACACCTGGAT
GTTCGGCTCAAGATTGCTGAGGTTATACTGCGCGGAGAGCTTATTGCGGATCTCGCGATA
ACCCTCTTCGTTGTGAATCGCCGAGATCTCCAGATAATTGTTGTGATCGTCGTCGAGCAC
GGTAAAGAAGCGGAAATCGCGCATGATCTTCGGCGACAGGAACTGACTGATAAAGCTTTC
ATCCTTAAAGTCGCGCATGGCGAAATGCAGCGTTTCCAGCCAGTCAGAACCGGCGATATC
GGGAAACCAGTACTTATCCTCTTCCGTGGGCGACTGACAGATGCGCTTGATGTCCTGGAA
CATGGCGAAGCCCAGCGCGTAGGGGTTAATCCCGCTGTACCACGGACTGTTGTACGGCGG
CTGGAACACCACGTTGGTATGGCTGTGGAGAAACTCCAGCATAAAGCGCTCAGTCACTTT
CCCTTCATCGTAGAGATGGTTGAGGATGGTGTAGTGCCAGAAGGTGGCCCACCCCTCGTT
CATCACCTGGGTCTGTTTCTGCGGGTAGAAATACTGGCTGACTTTACGCACGATGCGCAG
GATCTCGCGCTGCCACGGTTCGAGCAGCGGGGCGTTCTTCTCCATAAAGTACAGCAGGTT
CTCCTGCGGTTCGGAAGGGTAGCGACGAGCGGATTCAATCGCTTTTTCCTCTTCGCGCTT
CGGCAGGGTGCGCCACAGCATATTCACCTGGCTTTGCAGATACTCTTCCCGGCTTTTCTG
CCGCGCTTTCTCCTCCTGCAGAGAGATTTTTTGCGGACGTTTATAGCGGTCGACGCCGTA
GTTCATCAGCGCGTGGCAGGAGTCGAGCAGTTTCTCTACTTCGTCGACGCCATAGCGCTC
TTCGCACTCGGTGATGTACTTACGGGCAAAGATCAGATAGTCGATGATCGAGCTGGCGTC
GGTCCAGCTGCGAAACAGATAGTTATTTTTAAAAAACGAGTTATGCCCGTAGCAGGCATG
GGCCATCACCAGCGCCTGCATGGTGATGGTGTTTTCCTCCATCAGGTAGGCGATACAGGG
GTTGGAGTTGATGACTATCTCATACGCCAGACCCTGCTGACCGTGCTTATAGGCCTGCTC
GGTCTCAATAAATTTTTTGCCAAACGACCAGTGCGGATAGTTGATGGGCATGCCGACGCT
GGAGTAGGCGTCCATCATCTGCTCGGAAGTAATGACTTCGATCTGGTGCGGGTAGGTGTC
AAGACGATAGAGCTTGGCGACCCGGTCCACTTCGGCCAGGTAGGTTTCCAGTAACTCGAA
CGTCCAGTCGGGTCCATCGCTTAAACGGGTGGTGTCCCTGTTCATGGAGTCAATCGTAGC
CATTAGCGCGCCCTCGTTGTTGTTGGTTTTCTCTGAACGGAAAACCTCTAAACAAGCATA
GAACACGGTGCAGCAAACTGTGCTGTACGCCAATCGCTTTTCTTCGCGATTTCCCCATCT
CAAAGCCGTTTTTTTGCCTTATTTGCAGAATTTAATGCTGGGTAAAAATAAAGCGCAGCA
TGAGATCGTAAATCTCACAGCGCAGGGCTGGTGCGGTTTGCTGTGAGTTAAGTCACCATA
AATAAAGCGTATGTTGAATAATATTTTCAACTGAGTTATCAATTTGTAATTAGATGATTG
TTCTTTAACTGTTACGGAGTCGCTATGCGTGTCGTCATACTGGGAAGTGGGGTGGTTGGG
GTAGCCAGCGCGTGGTATTTGAGTCAGGCGGGTCATGACGTGACGGTCATCGACCGTCAG
CCCGGTCCGGCAGAGGAGACCAGCGCGGCCAACGCCGGGCAGATTTCTCCCGGCTATGCG
GCGCCCTGGGCGGCGCCGGGGGTGCCGCTGAAGGCGATCAAATGGATGTTTCAGCGCCAT
GCGCCGCTGGCGATCGGTCTTGACGGCACCTCGTTCCAGTTGAAGTGGATGTGGCAGATG
CTGCGCAACTGCGACACCCGCCACTATATGGAGAACAAAGGCCGTATGGTGCGCCTGGCG
GAGTACAGCCGCGACTGCCTGAAGGCGCTGCGCGACACCACCGGCATTCAGTATGAAGGG
CGCCAGGGCGGGACGCTGCAGCTGTTCCGTACCGCCAAACAGTATGAAAATGCCACCCGC
GACATCGCGGTGCTGGAGGACGCCGGCGTGCCGTATCAGCTGCTGGAAGCGAAGCGGTTG
GCGGAGGTGGAGCCGGCGCTGGCGGAGGTCAGCCACAAACTGACCGGCGGCCTGCGCCTG
CCAAATGATGAAACCGGCGACTGCCAGCTGTTTACCACCCGTTTGGCGGCAATGGCGGAA
CAGGCCGGCGTGACCTTCCGCTTCAACACCGCAGTGGATGCGCTGCTGCACGAGGGCGAT
CGCATTGCCGGGGTGAAATGCGGCGATGAGATTATCAAGGGCGACGCCTATGTGATGGCC
TTCGGCTCCTACTCGACGGCGATGCTTAAAGGGCTGGTGGATATACCGGTCTACCCGCTG
AAAGGCTACTCATTGACTATTCCGATCGCTCAGGAGGACGGCGCGCCGGTTTCAACTATC
CTTGATGAGACTTACAAAATCGCCATCACCCGCTTCGATCAGCGCATTCGGGTCGGCGGC
ATGGCGGAGATCGTCGGTTTTAACAAAGCGCTGCTGCAGCCGCGTCGCGAAACCCTGGAG
ATGGTGGTGCGCGATCTGTTCCCGCGCGGCGGCCACGTGGAGCAGGCGACTTTCTGGACG
GGCCTGCGGCCGATGACGCCGGACGGCACGCCGGTGGTCGGCCGCACAGCGTATAAAAAT
CTGTGGCTCAACACCGGCCACGGCACGCTTGGCTGGACCATGGCCTGCGGCTCCGGGCAG
CTTATCAGCGATCTGATCTCCGGCCGCACGCCGGCGATCCCTTACGACGATCTGGCGGTT
GCCCGCTACAGCCCCGGTTTTACCCCGGCGCGCCCGCAGCACCTGCACGGCGCACACAAC
TAAGGAGCTTGCATGACCCGTCCGGTAGTGGCCAGCATCGACCTGCTGGCCTTGCGGCAG
AATTTACAGATAGTGCGTCGCGCGGCCCCCGGGTCGCGCCTGTGGGCGGTGGTCAAGGCC
AACGCCTACGGCCACGGCGTGGCGCGCGTATGGAGTGCGTTAAGCGCGGCGGATGGTTTC
GCCTTGCTCAACCTGGAAGAGGCGATCCTGCTGCGCGAGCAGGGCTGGAAAGGCCCGATC
CTGCTGCTGGAGGGCTTCTTCCATGCCGATGAGCTGGCGGTGCTGGATCAATATCGTTTA
ACCACCAGCGTCCACAGCAACTGGCAGATTAAGGCCCTGCAGCAGGCGAAGCTGCGCGCG
CCGCTGGATATCTATCTCAAGGTGAACAGCGGCATGAACCGGTTGGGCTTTATGCCTGAG
CGGGTCCACACCGTCTGGCAGCAGCTGCGGGCGATAAGCAACGTCGGCGAGATGACGCTG
ATGTCGCACTTCGCGGAGGCGGAGAACCCGCAGGGAATTGTCGAGCCGATGCGCCGTATC
GAACAGGCGGCGGAGGGGCTGGATTGCCCGCGCTCGCTGGCCAACTCGGCGGCGACCCTC
TGGCATCCGGAAGCGCATTTTGACTGGGTTCGTCCAGGCATCGTGCTGTATGGCGCGTCG
CCTTCCGGGCAGTGGCAGGACATCGCCAACACCGGGCTGAAGCCGGTCATGACGCTGCGC
AGCGAAATCATCGGCGTGCAGAACCTGCGCCCCGGCGAGGCGATTGGCTATGGCGGCCTG
TACCGCACCAGCCAGGAGCAGCGGATCGGCATCGTCGCCTGCGGCTATGCCGATGGCTAT
CCGCGGGTGGCGCCGAGCGGCACGCCGGTGCTGGTGGATGGCGTACGCACCACTACCGTG
GGACGCGTATCGATGGATATGCTGGCGGTCGATTTAACGCCTTGTCCGCAGGCCGGGATC
GGCGCGCCGGTCGAGCTGTGGGGCAAAGAGATTAAAATCGACGACGTGGCGGCCAGCAGC
GGCACCGTCGGCTATGAGCTGATGTGCGCCCTGGCGCCGCGGGTGCCAGTTGTGACCCTG
TAACTTATTCCGGGGCGGATCACTCCGCCTCGTCTTCCGCGACCCGCACCCCAACCTTCA
GCACGTGATCGTTCTCTTTTTCAGCTACCGTCCACACCATCCCGGCGAACTCCACCTGGT
CGCCCACCACCGGCGCGGCGCCCAGCAGCTGCTGCACCACTTCCCCGAGCGACTGCTGAT
GCTCGCGGAACTCCTCACCGCCGTCGAGACCGTAGATTTGCGCCACATCGGCGAAGCGGG
CCTCAGCATCAAGAATGAAGTCGCCGAAAAAGCGCTGATCGAGCGCCACCGGCGGCGACT
GGCTGAACATTTTGCCGAGCGCCGGCAGGTCGTGCTCCCGACCAATAACGCACAGGATAT
CGCCTTCCCGCAGGCGGGTGCTGCCGGTGGGGTGCAGCAGGACATTGTTGCGAAACAGCG
CGGCAATCCGCGTATCCGGTGGCATGTGCAAGTCGCGCAGCGCCGCGCCGATGCACCACT
TATCGGCCCCCAGCTGGTAGACAAACTGCTCCCACGGGTTTTCCGGGTGAATATCCAGCC
CGACGCGGGAGATGGGCCAGCTGATGGGCGGCACCACCACTTTGGCTTTTTTCGCCGCCC
ACGACAGCGAAGTGCCCTGCAGCAGCAGCGACACCAGCACCACGAAGAAGGCGACATTGA
AGAACAGGCGGGCGTTGTCCAGGCCGGCCATCATAGGGAACACCGCGAGAATAATGGGCA
CCGCGCCGCGCAGGCCAACCCAGCTGATAAACACCCGTTCGCGCAGGTTAAAGCCGCGAA
ACGGCAGCAGGCCGGCAAACACCGACAGGGGCCGGGCAATGAATATCATCCACATCGACA
GCAGCAGCGCCGGGATAGCGATCGGCAGCAGGTCGGAGGGCGTCACCAGCAGGCCCAGCA
CCAGGAACATGGCGATCTGCGCCAGCCACGCCAGGCCGTCGAAGTTCTGCAGGATGCCGT
GCCGGTTGCGGATCGGCCGGTTGCCCAGCAGAAAGCCGCAGAGATAGACGGCGAGGATAC
CGCTGCCGTCGAGGGAGGTGGTGACGGCAAAAATCATGATCCCGCCGCTCAGCGCCAGCA
GCGGATAGAGGCCGGCGGGCAGCACGATGCGGTTAATCATCTGCAGCAGCAGGTAGCCGC
CGCCGAGGCCGATGGCGATCCCGAGGCCGAACTGCTGAATGATATGCACGGCGAACATCC
AGCTGAGGCCGGTTTGGTGCTGCTGGATCATTTCGATCAGGGTGATGGTCAGGAAGACCG
CCATCGGGTCGTTACTGCCTGACTCTATCTCCAGCGTCGAGCCGACGCGCTCGTTGAGCC
CCTTGCCGCCGAGCAGCGAGAAGACCGCCGCGGCGTCGGTGGAGCCGACAATGGCGCCGA
TCAGCAGGCCTTCGATCAGATCCAGCTTGAACAACCAGGCCGCCATCATCCCGGTCAGCG
CCGAGGTGATCAGCACCCCAACCGTCGCCAGCGACAGCGCGGGCCACAGCGCGACGCGAA
AGGAGCTGGCCTGGGTGCGCATCCCGCCGTCCAGCAGGATCACCGCCAGCGCCAGGTTAC
TCACCATATAGGCGAAGGGGTAATTGTCGAAGGGGATGCCGCCGATGCCGTCAATGCCTG
CCAGCATCCCGATGGCCAGAAAGATGACCAGAATCGGGATGCCAAGGCGCGAAGAAAAGG
AGCTCAATAAGATACTGCAGGTTACTAAAACAGAACCCAGAATAAACAGACTAATGACCG
CAGCGGCGTCCAATGTTCACGTACTCCCTGACTGGCGTGAAAAAATGGCTAAAAGTGACA
CTATTTTAACAATTCGCAGGGGATCCGCCTATGCGTTCGGGAAATTTATTCTGTCAGCAC
CGGATGGCCGCCGATCGTCAGGGTGGTGGCCGCCGCCTGATTCACCAGGCGCGCGCGGGC
GCCCAGCGGCAGGGTCACCGTGCGCTGCTCGTGGCCAAACTCCAGTCCGCTAATCAGCGG
CAGGGATAGCTGCTGGCGCAGATAATCAAAGACCTGCGGCAAATCGTATCCCGCGTCATA
GTCGTTCGGCGCGCTGCCGGTGAAGCTGCCGAAGATCACCGCTTTCTGCGCCGCCAGCAC
GCCGCTGTGCAACAGCTGAAGCAGCATGCGCTCGACGCGGAACGGGTGCTCGTTGATATC
CTCCACCACCAGGATGCCGTCGCGGATCGCCGGCAGCCACGGCGTGCCGATAAGCGAGGT
CAGCATCGCCAGATTTCCCCCCCACAGGGTGCCTTCCACCCGGCAGTTCGGCCCTTCGCC
CGGCCATTCGAGGGTGAATTCCGGCTGGCGTAGCGCCTGCCAGAAATGGTGCTCGGTAAA
CGGGTCGAGGGTCTCCGCGCCGAAGTTGCCGGCGAGCATTGGCCCGCTGAAGGTGATGAC
GTTGCCCATGGCCAGCAGGCCTGACTGGATAGCGGTGAAATCGCTGTGGCCGCAAATCAG
CAGCGGGTCGCGCTGCTGGCGGGCAACCAGTCCCTGCCAGTCGATATGCGGCAGCAGGCG
ACTGGCGCCGTAGCCGCCGCGCACGGCGAGGACGATCCGGTTGCGGCCGGGCAACTGGGC
CAGCTGGTTAATATCGGCCAGCCGTTCATGTTCAGTCCCGGCGAAACGCTGCTGCCGGCG
GGGAATGACCTGCTGGTGGGCCACCTCGTGTCCGGCCTGCTGCAGACGCTCGACGCCGCG
GGCTGCCGCCTGCTGGTTGATGCAATAACCGGATGGCGCGACCAGATAAAACTGAGACAT
GATAATTCCTTGCTATGAATGAAAGGGTTATGATGCCGCCTGGAATGGCGATTGTCATCT
CCAGGTGGCTAACTTCAGTCCGCACCCGTCATCCTTCAGGTTGTCGGCAGGCGGGAGACG
TACCGCGGCCGTCGTTCTGTAGCATGATGGCGTTTGGGTAGATAAGGATAGATGTGTGAA
ATTGAGATGGTTGCTTATTTTAGTCGTTTTTCTGGCCGGTTGTAGTTCGAAACATGATTA
CACCAATCCGCCGTGGAACCCTGAGGTCCCGGTGAAGCGGGCGATGCAGTGGATGCCGAT
CAGTGAAAAAGCCGGCGCCGCCTGGGGCGTGGATCCGCAGCTGATCACGGCGATCATCGC
CATCGAGTCGGGCGGTAATCCTGCGGTGGTGAGTAAATCCGGCGCCGTCGGGCTGATGCA
GCTCAAGCCGTCGACCTCCGGACGCGATGTCTATCGGCGGATGGGGTGGCGCGGCGAGCC
GTCGGTCAGTGAGCTGAAAAACCCGGAACGTAATATCTCGATGGGGGCCGCCTATCTGAG
CATTCTGGAGAACGGTCCGCTGGCGGGGATCAAAGACCCGCAGGTGATGCGCTATGCGGT
GGTGGTCTCCTATGCCAACGGCGCTGGCGCGCTGCTGCGTACCTTCTCCTCGAACCGCCA
GGACGCCATCGAGGAGATTAACGATCTCGACGCCGATGAGTTCTTCGAACATGTGGTGAA
AAAACACCCGGCACCGCAGGCGCCGCGCTATATCTGGAAACTACAGAAAGCGCTGGACGC
CATGTAATCCCTCGTTTGGCCTCCGGTAGTCTCCCGGAGGCCACGTCCTCAGAAATCGTA
GCCCACGGTGGCTATAACGCTGCGCTCTGCTCCCCAGTAACAGTTGCCGGTGCCATAGCA
GCCGGAAATATACTCGCGGTCGCCGATATTGTTGGCGTTAACCTGCACATAAGCGCCTTT
CAGCGTTGGCGACCAGACGCCGAGGTCGGCCCGCATCATGGCGTCCATCAGCGTGACCGA
CGGCAGCCGCGCGGTGTTGGCATCATCCGCCCACTGTTTACCGATGTAGCGGACGCCGGC
GCCAACGGAGATCCCCGCCGGGAACTGATAGCGCGCCCAGAAGGAGGCCATCTGATCCGG
GGACAGCTGCGGCGTGTTATTGTCGGTCCCGTCTTTGGTGTCCTGGAAACGCAGACGATT
CCAGGTATACGAGGCGATAGTACTCAGCTGCGGGGTGATCTGGTGGTGCGCTTCCAGCTC
AACGCCCTGGGAATGGACCTTACCCGCCGGAATATAGGTGGCGGTGGCGATGTTCGGGTC
GCGAGTGGCGACATCCTTTTGCGTCAGGTCGTAAATCGCGATGCTATAGAGATCGCTGCT
GCCCGGCGGCTGGAACTTCAGGCCGGCTTCAACCTGTTCGGCGGTGGTCGGTTTCAACGG
TTTGCCGTCCGCGCCCGGCAGCATCGCCGGAGTGATCGCCTGGCTGTAGCTCAGGTAGGG
CGACAGACCGTTGTCCAGGGCGTACAACAGCGAGGCGCGGCCGCTGATATGGTCGTCTGA
ACGGCGGTTTGAGGTCCCCTGGGTATCGCTGACCTGCTGGGAAACGATGCGGTCGTAGCG
GGCGGAAACATCCACATGCCAGCGGTTCCAGACCATCTCATCCTGCAGATACAGCCCGGT
CTGGTAATAGCGGCGATTATTGTCGTCGCTGTAGGTAACGGTATGTCCGGTCTGCGCGGT
ATAGCCGCTAAACGGGTTAAGGGGCGCCGCGCCGCCGGCGCCGGTCCACAGGTCGTTACG
GAAGCGATGATATTCGGCGCCGAGGATCAGGGTGTGCGCCAGGTCGCCTGTATTGAAATC
GGCGCGCAGGCGGTTATCGGTTGACCAGCCGTCCAGCGAACCGCGCGAACCGCTGTAGCC
CCGGGCCAGCATGTCGCTGTCATCTATCCAGCCGACCTGGTAGACCTGATCGAGGGAGAC
GTTGGTATGGGTGTAGCTCCCGGCGGAATAGACCGACCAGACGTCGGTGAACTGGTGGTC
AAACTCATAGCTGTAGATCTGCTGGCGGCGTTGATAGCCATCTCCCGGATCGCCTTCGTT
GGTGCTGGGGGAGAGTTTACGGCCATTGTGCGCGTAGCGGGTGCCGTCCAGCGGCAAAGA
GCCGTGGTAGCCGCCGGAAGGATCTTTTTGCAGATAGGCGCGCAGCAGCAGCGAGGTGTC
GCTGTCCGGCTGCCACAGCAGGGAAGGCGAAATCGCGTAGCGCTCTTCGCGGGTATGGTC
ATACTGCGTGTCGCTGCTGCGGGTCATCCCGATCAGCCGCCATGCCCACTGGTCATTGAT
GGCGTCGGTGTAATCGAAGGCCGCGCCTTTGGTATTTTGCGTGCCGCCGGTCAGGCGGAT
GTGGCCCTGCTGGCTGAACTGCGGACGTTTGGAAGTCAGGTTGACCACGCCGCCCGGCAC
GCTCTGCCCGTAGAGCGCGGAGGAGGGGCCGCGGATCACATCCACGCGTTCGATAAACCA
CGGGTCGATTTGCAGTACGTTATGGCTGCCGCCGTCGCTCATCAGGCGCATGCCGTCGAG
GAACAGGTTATCGACGTCGCCGCCGTGGTAGCCGCGCAGGGAGATGGCGTCGAACCGGGT
GGCGCCGCCGCCGAAGCTGGAGTAGACCCCCGGGGTATATTCCAGCGCCTGGCTGATGGT
ATTCGCCCCCTGATCCGCCATCTGCTGGCGGGTGACCACCGACACCGACTGGGCGGTAGT
GATTAACGGCTGGTCGGTTTTCGTCGCCCCGAGCGAGGTGCTGGCGCTGTAGCCCTCCGT
CGGCGCGCTGGCGGACGCCGGCGGGGTGGCAGTGACCACCACCGTCTCTTCGGCTTGCGC
GGTGAAGGGGAGTGTGACCGCAAGGGCATACAGCAGCCCCGGGCGTTTTCGAGAAATAGC
CACGTTCATAAGATCATCCTGAACCAACGCGGTCTGGTACTCCTGTACGCCGCCGCGTGA
AAAACGAATCTGTCATTATTCGTTAAAAAGTAATGCGAATTATTATTGTTTGTATTTGTG
CGATCAAGCGAAAAGGTGACCTGTTCAACGCGAGGGCGTGGGGAAGTGTTTCCCGCGAGC
CGCAGAATGGGTCTGCACGGGACGGTAGTGACCAGGGAGACCGCTTCCCCCTACCGATTT
TGGTAGGGGGCGGCGAAGCGTCAGGAGCCGGTCTTTTGCGGTTCCGCAGGGGCGGGGTCG
TTAGCCGCGGGCGCCGCAACAGGTTTGTCCTGCGGTGAAGGGGTTGTCGCCGGACGGGTA
GCGGGCAGCGCATCGCAGGGTTTCTCCTGCGGGCAGATCAGATCCAACATCTTCAGGGTG
ACGCCGTTGGTCCAGCCAAAGCCGTCCTGCAGCGGATATTCCCCGCCGCCGCCGCCGGTG
CCGGTCGAGCTCACGTCATACTTCTCCACCAGCTTTTGCTTACTGTCATAGGTATGCTGC
ACGTTGGTCAGGAAGCGCCAGGTGACCTCCATGGCGATCTTCTGCTGACCATAGTTTTGC
AGCCCCTCGACCGCCACCCACTGCAGCGGCGCCCAGCCGTTGGGGGCGTCCCACTGCTGG
CCGCTGTTGACGGTGGTGGTGGTCAGCCCGCCGGGTTTAAGCAGGCGCGACTCGGCGGCG
GCGGCCACTTTCGTCGCCCGCTCGCGTGACGCGGCATTGACGTACAGCGGGAACAGCGCC
GCCGCGGTCAGTTGATTGCGCACCTTGTGGGTTTTCAGATCGTAGTCGGCGTACCATCCC
TCTTTATCATTCCACAGGTATTTCTCGATGGCCTGCTGGCGGGCGTTAGCCAGCGCATCG
TACTGCGTAGCGCCAGCGCTGTCCCCGGATGCCTTGCTGGCGCGGGCGAGGGTTTTCTCC
AGATGGAACATCAGGGCATTGAGATCGACCGGGACAATCGAGGTGGTGCGAATGGTGGCG
AGCTGCTGCGGATTGTCCATCCAGCGGGAGCTGAAATCCCAGCCGGAGGCGGCGGCGGAG
CGCAGGTCGCGATAGATCTCGGTTGCCGGACGATTCGGGTTGCTTTTGGCGGTTTTGACG
TCGTCAAGCCAGGACTCGGGACGCGGGGTGTCGTTATCGTCCCAGTAGCGGTTGAGCAGC
GCGCCGTCCGCCATCCGCACCGCCCGTTTGTCGGCGCTGCCGGGAGCCAGCGCGTCCGCT
CCGGCCATCCAGTAGCGATACTCTTTCTCCAGCTGCGGCTGGTAGGTTTTCAGCACCTGG
TCGCCATCGTGCGTCGCCAGCAGGCTCACCATAAAGGAGAAGAAGGGGGGCTGCGAACGG
CTGAGATAATAGGTGCGGTTGCCGTTGGGGATATGGCCCCAGGCGTCAATTTCCGCGGCG
AAGTTGGCGACCATATCCTCGACTTTATCCCAGTGACCGCTTTCGGCAAGACCCAGCATG
GTGAAATAGCTGTCCCAGTAATAGACTTCGCGGAAACGTCCTCCGGGCACCACGTAGGGC
TTAGGCAGCGGCAGCAGCGAGTCCCATTTTTCCACCTCGACGGTGCTGCGGGTCAGGACC
GGCCACAGGCCATCGATATGTTGACGCAGAGTTTGCCCTTTGGGCGGCACATAGGTGTCG
TTCTCTTTCGGCAGCGTGAAGTTCAGTTCGACGAAGTGGCGCAGGTCGAAGCTGGCCTGG
TTTTTTTGCATCCGGTAATCGGCAAGGATCATCAGCGGATCGCTGTTGGGGATAGCGTCG
GCGAAGGTTTTCTGATCGGCAAACAGCTTCGCGCTCTGGACATCATTGAACAGCGGGCCC
AGCAGAATATCCGGCGAGGGGGGCGGCGCGGTTTTGCCGTCTTCCGCCTGAGCGTTCAGG
CTCATCAGGGCGATCAGAGCGCCGCCGATCGCCAGGCGCAGGGAACAGGGCAAAGCAGCG
GGACGACGTGCATCAGTACTCGTCATGGGGAGTTCTCCTTATCATTATCGACTGCGGGCC
ACGACGTTTGGCCATCCAAAAACCTTAGACGAATATCTGCCGCTGCGCGTGTCAGGGGTA
ACATTTTGCGCGAAAACAGAGGATTTACCTGCCAGGTCTCCTGAGACCGCCGCGGGCTGG
GCCGCCTGGCTGAGGGCGCTGGCGTCCACGATGGCGCAAAAAACGTCGCCCTGCCTCACG
ACGGTGCAGCCGCCGCCGGGCGCGGGCGGCTGTTTTGGCGATTTTTTGCACAACCAGACG
GCGGGGCTGAACCGATTTGCACAACGCCGCGGCGGCAGATGACCTGGCATAATTAATGCT
TATCTCTTAGCGGGATTACCACAAAGTGAGTACAACCGGAGGGGATAGCCATGATTAAAA
TTACGCTACCTGACGGGCATTATTATGACGAGATGCTGACCGCGCAGGGTGAACAGCGGC
CGCACTATAATGCCTGGTGGCAATGGTTTCGCAACACCGATCAATTCTCTATCCGGCAGA
AAAAAGCGCAAGCGGAACTGCTTTTTCACCGTATCGGCATCACCTTTAACGTGTACGGCG
AGGATGAGGGGACCGAGCGGCTGATCCCGTTTGACAGCGTGCCGCGGATCATACCCGCCG
GGGAGTGGCAGCGCATTGACCGCGGCATACGCCAGCGGGTGAAAGCGCTGAACGCCTTCC
TCTATGACATCTATCATGAGCAGAATATCCTGCGCGCGGGGCTGATCCCGGCCGAGCAGG
TGTTGGCCAACGAGCAGTATCAGCCGTGCATGCAGGGCATCAACCTGCCAAACAATACCT
ATGCCCATATCACCGGCGTCGATATGGTGCGCAATAACGACGGTCAGTACTACGTGCTGG
AGGATAATCTGCGCACGCCGTCCGGCGTCTCCTACATGCTCGAAAACCGTAAGATGATGA
TGCGTCTCTATCCGGAGATGTTCGAGCAGCATCATATTGCGCCGGTGGAGCGCTACCCGA
GCTACCTCCTGCAGACCCTGCGCGAAAGCTCGCTGGTGGATGATCCCTGCGTCGTGGTGA
TGACCCCGGGTCGCTTCAACAGCGCCTACTTCGAGCACAGCTTCCTGGCGCAGCAGATGG
GGGTCGAGCTGGTGGAGAGCGCCGATCTGTTTATTAAAAACGGCGCGGTGTATATGCGCA
CCACCGAGGGGCCGCGGCGGGTGGATGTGATTTATCGCCGCATCGACGACGCCTGGCTCG
ACCCGCTGGCCTTCCGCGCCGATTCGATGCTCGGCGTCCCGGGGCTGCTGTCCGTCTATC
GCGCCGGCGGCGTAGTGCTGGCCAACGCCATCGGCACCGGGGTGGCTGACGACAAATCGA
TCTATCCGTACGTCCCGGAGATGATCCGCTTTTACCTCGGCGAACAGCCGATCCTCAGCA
ATATCCCCACCTGGCAGTGTCGGAAAGCGGAGGACCTGCGCTACGTGCTGAGCAATCTCG
AGCTGATGGTGGTCAAGGAGGTCCATGGCGCCGGGGGCTACGGCATGCTGGTCGGCCCGC
GTTCCACCAAAGAGGAGCGGGAGGCCTTCCGCCAGCGCCTGCTGGCCAATCCGGCCAACT
ATATCGCCCAGGACACCCTCGCGCTGTCGACCTGCCCCACCTTCGTTGATGAAGGGCTGT
CGCCGCGGCATATCGATTTACGCCCCTACGTGCTGTCCGGGCAGGAGATGCGGCTGGTGC
CCGGCGGCCTGACCCGCGTGGCCCTCACCGAAGGGTCGCTGGTGGTCAACTCGTCGCAGG
GCGGCGGAACCAAGGATACCTGGGTGATGGAGGATGACGCATCATGCTAAGTCGTACGGC
GAGTGAACTGTTCTGGATGGCCCGCTATCTCGAGCGGGCGGAGAGCTACGCCCGGGTGCT
GGACGTGACCTGGAAATTATCAATGATACCCCGCCACAGCCAGCAGTCGCGGGATCTGGC
GCTGCCGCTGAATTTGTCGATGACCCACGAGCTGTTTCAGGCGCGCCATGCCCGCTTTAC
CATGAGCAATCTGCTCAACTTTTTTGCCCTTGATGGCAACAACCCCTGCAGTATTTACAG
CTGCGTGGAGATGGCGTGGAACAACGCGCACGCGGTGCGCGGCAGTCTGTCGGCCGAAGT
GTGGGAGAGCATCAATGCCACCCGCATTGAACTGCGGACCCTCCGCCAGCAGGGGCTGGG
CGAGCTGGGGAGCGACGGCTTTTTTGAGTGGGTGAAAGAGCGGGTGCATCTGTTTCGCGG
GGCAGTGATCGGCACGCTGCTGCGCAACGACGCCCTGAGTTTTATCGGTATCGGCACCCT
GATTGAGCGCGCCTTCGCCACCACCCAGCTGCTGCTGATTAAGGATCAACAGCTGACCAA
CGACCCGGATCCGGTGCGGGAATACTACCGGCTGGATACCCTGCTCAATGCGGTCAGCGC
CCGCGAAGCCTACAACAGCCTCTACCGCCAGCCGGTCAGTCGCGAAACGGTGATGGAGCT
GCTGATCCTGCGGAACGATATTCCGCGTTCGCTGCGCGCCAGCATTGCCGATCTGGTGGG
CGAGCTGGAGAAGATCGCTAACGACCGCTCCTATCAACCGCTGCGCCTCGCCCATCAGCT
CAACGTTGATCTGCGCTTCAGCACCCGTGACGACCTGGCGCAGGCGGACCTGCAGACCAC
CCTTAACGGGCTGCTGGCGAGAATTAACGCGCTGTCCGACAGCATCAGACAAACCTATCT
GGAGGCCTTATGAAACTGGTCATCGATCATCTCACCCGCTATGGCTACGATGAAGAAGTG
AAGTTTTCCACCCAGTATCTGCGCCTGACGCCGCGCAGTACCGCCCGGCAGACGATCACC
GCCTGGACGCTGACCCTGCCGGACGGCGCGGCGGTGACCACTACCGACGGCTGGGGCAAT
GTGCTGCATGTGCTGACGCTGGATAACCCGCACAAGGAGATCACCATCCGCGCCAGCGGG
ATTGTCGATATCGCCGACGAAGGGGAGGAGACGCGTGATGAAGAGGCCGAGCTGCTGTCG
CCGCTGGTTTTTCTGCGCTGTACGCCGCTAACCCGCGCCGATACGGCGATCCGTGAGTTT
GCCCAGCGCCTCTATCGTCCCGATGCGGCGGAAGAGAGTCTGAATCAACTGATGGCGGAT
CTGCTGTTAAGAATGCCATACTCCCCCGGCGCGACCCAGGTGCAGGACTCCGCCGCCGAC
GCCTTCGCCCGCGCGAAGGGGGTGTGCCAGGATCATACCCATGTTTTTCTCGCCTGCTGC
CGCGCGCTGGAGATCCCGGCGCGCTACGTCAGCGGCTATGTCTACAGCGATAACGCCCAG
CATGTGGCGATGCATGCCTGGGCGGAAGTCTGGCTCGACGGCCGCTGGCTGTCGTTTGAT
ATCACCAATAATACCCGTCGCCTGAATCAGCATTTACGGCTGGCGACCGGGCTGGATTAT
CTCGACGCCTGCCCGGTACGGGGCACCCGGCTGGGCGGCGGCGGGGAGATTATGTTAACT
AACGCTGAAGTGCGCGAACACAGCCAGCAGGCGCAGCAGCAATAATACGGGAATAACCGC
AATGACCTACTGTGTGGCCATGTGCCTGGCGGATGGACTGGTGTTTGCTTCCGACTCCCG
CACCAACGCGGGCGTCGACCATATTGCCACTTTTAAAAAGCTGCACGTTTTCCATCAGGA
GGGGGAACGGGTGCTGGTGCTGCAATCCGCCGGCAATCTGGCCACCACCCAGAGCGTGAT
AAGCCTGCTCAGCGCGCGCATCCGTACCCAGCAGGAGCCGAATCTGATGCAGGTCACTTC
CCTCTACGACGCCGCGATGCTGATCGGTAAAACGCTGCTGGAGGTGATCCAGCGCGACAG
CAGCAACCAGCAGACCTGCAGTAACACCAACTTCAACTGCAACCTGCTGCTTGGCGGCCA
GATCGCCGGCGAAACCCATCGTCTGTTCCATATTTATCCGGAGGGCAACTTTATTGAAGC
CACCCGCGACACGCCTTATTTCCAGATTGGCGAAAGCAAATACGGCAAACCGATCATCGA
TCGGGTGCTGACCATCGACACGCCGCTGGAGCAGGCGATGTGCTGCGCGTTGATCTCCAT
TGACTCGACGCTGCGCAGTAATCTGTCCGTCGGCCTGCCGCTGGATACGCTGCTCTACCG
CAGCGGCAGCTTCAGCAGTGCCGGGCAGCATCGCATCACCGACAGCGATCCCTACTTCAA
CCGCATTCGCAAGGCGTGGTCCGAAGGGCTGTTGCACACCTTCCAGACTCTGCCGACCTG
GACGCCAGCGGAGCGGGAAGAGGAGTAGCCTCTGTGACGCTCCGCCGGTATCGTCGGCGC
GAAGGCGGGTAAGGCGCTGGTGTCCTTAAGTATCCTCGACCTGGCGGTAAAATTTCAGCA
ACAGCGGTAAATAAATTAACGACAGGCCGCACGCATCGTAGGCCGGGCAAGGCGTCGCCG
CCGCCCGGCACAAAAGCGGCGCCGCTGTCCTTGTCCGGCGGCGCTGCGCCTGCACCGGCC
TGGATGGCCCGGGGAGGGGTTATCCCATAGGCCCGGCAAGCGCAGCGCCGCCGGATGATG
GACCAGTTTAAACACCGCCAACCTGTTGCGCCATGGACGGTATTCTCTTTGCCCTGTTGA
ACACAAACGCGCTTTTTGGCAAAGCTAAGTCAATTAAATACTTTGTTATTTAACGTGTTA
TCTCACATCTTCGGTGGGAATGAGGCAACACGGCAAGGTATCGGAAGTGACGGAAAAGAA
GACGGCTGTCTATGTGGATGACCAACAGCGCATCCTGATCCGCCAGCTGGCGCGCAGCTG
GCTGTGGCGCAGCGAGCTGCCGACCTGGCTGCTGATTGTGACGGTTTACGGCGGCTGGTT
TGCCTGCGTGGCGGGCTGGCGGACGCTGGGACTGTTTCCGGCCACGCTGCTGTTGATCTG
GTTTACCGCCTGGTATATGTCCTTACAGCATGAGCTGATCCATGGGCATCCCACCCGGCT
GGCATGGTTTAACCAGCTGTTGGGGACGCTGCCGCTGGCGGTCTGGTATCCCTATGGCGT
CTACCGCGACAGCCACCTGGCGCACCATCGCAACCATCTGCTGACGCACCCTGAGGATGA
CCCCGAATCGTACTACGTAACGGCGGAAAGCTGGCAGCGCTTCTCAGCCTGGCAGCGCCG
CCTTATCCACCTGCGCAACACCTTCTGGGGGCGTCTGCTGCTGGCGCCGATGATGGATAT
TATTCACACCCTGAACAGCGCGCTGCGGGCTTTCCACGAGGGCGACCGCCGCGCTATCGC
CATGTGGAGTCTGCATCTGTTGCTGCTGACGGGCCTGCTGACCTGGATGGCGGCGCAGGG
TTTTTCTCCGCTGTGGTTTGTGCTGGCGGTGAGCTACCCGGCGCTGGCCCTGACCAAAGT
ACGCTCTTTTCTCGAACACCGCGCCGCGGATGACCCGCTGGCCCGCTCGGTGATCAACGA
GGCCGGGCTCCCCTGGCGGGCGCTGTTCCTCAATCTCAACTACCATGCGGTGCATCATGA
TCTGCCAGGGGTCCCCTGGTACGCTTTACGTCAACTGTATCTGCATCGCCAGGCGGCGTA
TCTGCAGCGTAATCAGGGGTTCCTGGTGCGCGGGTACGGCGAGTGGCGACGCCATTTTAG
CCGCCGGGCGGTGGCGGTGAACGCCCATCCGGGCTTTGGCGAGCAGGCGGGAGGAGAACA
TGGCTGAACGCATGACTTTTCCGATGTATGCCATCCACCGCCAACAGACCCAGGCCCTGT
GGCAGGCGGTGCAGTCGCTGCTGGACGAACGCGGCGTGATGGTGGCGGGGGACCCTCCGG
CGGCTGACCCCGGGGATCTGCTGGCTCACTGGCGCCAGCCGACGCTGTTGCTGAGCCAGA
CCTGTGGCTACCCGCTGGTGACCCAATTGCCGGAGGTGCAGACGGTGGGCTGCTTCCACT
ACGCTGCGCCCGGTTGCGAAGGGCGCCGCTATCGCAGCCTGCTGGTGGTCCGCGAAGCGG
ATAGTCACCGGATGCTGGGGGACTTTTTTGGCCGTCGGGCGGTGTGCAATGCCGAGCACT
CGCAGTCCGGCTACAACGTACTGCGTAAAATGGTCGCGCCGCTCTCCCGGGAGGGGCGTT
TTTTTTCAGCGGTGATGTTCAGCGGCAGCCATCGGCAATCGCTGCGCGAACTGCAGCAGG
AAAACGCCGATATCGCCGCCATCGACTGCGTGACCTACGCTCTGCTGCAGCGCCATCAGC
CGCAGGCTCTGGCTGGCCTGGTGGCGATCGGCTGGAGCCCGGCCGCGCCAGGGCTGCCGC
TGATCACCGCCGGCGCCACCCCGGCGGCAACGCTGAATAGCCTGCGCGAGGCGCTCCAGC
AGCTGGTAAGCGATGATCGCTATCGTTCCCTGTGCGACGCCTTGCTGATCTGCGGCTATA
GCGATATGTCGCGGGAGGCCTATGCGCCGCTGCTGGCGTGGCGGGATGAGGCCGCGGCGC
TGGGGGTCAGCCAGCTATAGGCGAAATGCCCGGGCCAGCGATCTGCGCCGGGGCGGGCTA
TAGCGGCTGGTCCCACGGCTGGGCGCTGAGATCCATTCGCAGATAGGAAGAGAGCAGGTC
GACAGCCAGCTGGTCGCTCATCAGCTGCTCGTTAAGCTGCTGGCGCAGCCGCGGGATCAT
CTCTTCACGATAGGCCGGGTCGTTGTTTTATGGATTTGTGATCGGCAACACAAATGACTC
TCCAATGGCCGTCGTAAAAGATAAATTACCAGGGTTGATTTTAATCAAAGTATGACCAAC
TGCGCTATGGCGGAAAAAAGATCGCTGCCTATCGCGACCCAAAAGAAAAATTGTGAATTT
AATGTTTCTTTGGTGTAAATAATGACCGTGCATTTTCCCCAACCGCCGGGGATAAAATGT
GATGCCCGACCGGCTTGTCGTTAAATAATGGCGTTTATTACGTCTGCTTTTTATTCTTTA
CAGCATTAATTTAATTTTCGGCTTTCTTCTCACCCTGATAGCGCGGGTCGAATAACGTAC
AAAAGACGTATTTTTTATCGCCATTTCGCCGTCGATGTTATCGCCATCAATTATTTTTAT
CCCCGCATTCGGCCACGGCAAAAGGCGCGCAAATAGCGGTCATGATGCTTGTAATGTATT
GATTTTAATTTGCTTATTCTGGCTCGTGGATCCTGCTTATCCGCCGCGGCGGAGCCTTTG
TGAGAGCTCTCACATAACCCGGCAATTGCGATTTGTTACACTTTCCGCCGTCAACAAAGG
AATGAAAGTGAGACGCGATGAATACTTTTTCTCTGCCTAAAACACAGCATCTGGTAGTTT
TCCAGGAAGTGATCCGCAGCGGGTCAATCGGGGCCGGAGCAAAAGCGTTAGGACTCACTC
AGCCGGCGGTCAGTAAAATTATTGGCGACATGGAGAGTTATTTTGGCAGCGAATTAATCG
TCCGGCGAAATACCGGCGTCTCGCTCACCGAGGCCGGGCAGGTATTTCTCAACTGGTCAG
AAGCGATCACCCGTGAAATGAAAAATATGGTCAATGAAATGAATGCTCTGACCAACAGCG
CGGTGGTGGATGTCTCCTTTGGTTTCCCTTCGCTGGTCGGGTTTACCTTTATGTCGGAGA
TGGTGCATCAGTTTAAAATGACTTTCCCCAAGGCGCGGGTCTCGATGTATGAGGCGCAGC
TCTCCGCCTTTTTGCCGGCAATCCGCGACGGGCGCCTCGACTTCGCCATCGGGACGCTGA
GCGATGAGATGAAACTGCAGGACCTGCACGTCGAGCCGCTGTTTGAGTCTGAGTTTGTGC
TGGTGGCGAACCGGGCGCGGATCGGCAACGGCACCGTCCGCCTGGCCTCGCTCCAGCACG
AGCAGTGGGTGCTGCCGGAGACCAATATGGGCTACTACAGCGAACTGCTGACCACCCTGC
AGCGCAGCGGTATCCGCCGTGAAAATATCGTTAATACCGATTCGGTGGTGACGATCTATA
ACCTGGTGCTCAATGCCGATTTTCTGACGGTGATCCCCTGCGACATGACCACGCCGTTTG
GCTCGAGCCAGTTTGTCACCATCCCCATTAAAGAGGCCTTGCCGGTGGCGCGCTATGCGG
CGGTATGGTCGAAAAATTACCGGTTAAAAACCGCCGCGGCGTCGCTGGTGGAGATGGCGA
AACACTATTCCTCGGGGCAGGGCAACCGCCACTGGCAGCCATTACAAATTATTGCGTAAC
TGAAAGTCGTTAAATAATCCAACACACGTCCTCGCTGTTATCAGCAGGATGACGCCCGGT
CATTGACTTTATATTAAGATACAGAGGCCATAATGCATATTACCTACGATCTTCCGGTAT
CTATTGACGATATTCTCGAAGCGAAACAACGCCTCGCGGGAAAAATATATAAAACAGGCA
TGCCCCGTTCGAATTATTTTAGCGAGCGCTGCCAGGGCGAAATATTTCTTAAATTCGAAA
ATATGCAGCGCACGGGTTCATTTAAAATTCGCGGCGCCTTTAATAAACTGTGCGGTTTAA
CCGCGGCGGAAAAACGCAAAGGGGTGGTGGCCTGCTCAGCGGGCAACCACGCCCAGGGTG
TCTCGCTCTCCTGCGCCATGCTAGGCATTGACGGGAAAGTAGTGATGCCGAAAGGGGCGC
CGAAATCGAAAGTTGCCGCCACCTGTGATTATTCGGCGGAAGTGGTGCTACATGGCGATA
ACTTTAACGATACCCTCGCCAAAGCCAGCGATATTGTTGAACTTGAGGGCCGCATTTTTA
TTCCCCCCTATGACGACCCGCAGGTTATCGCCGGGCAGGGGACGATTGGACTCGAAATAT
TAGAAGATCTGTATGACGTGGATAATGTCATCGTGCCCATTGGCGGCGGCGGCTTAATTG
CCGGTATCGCGATTGCGATTAAATCCATTAACCCGACAATCCGCATTATCGGCGTGCAGT
CGGAGAATGTTCACGGCATGGCCGCCTCCTGGTATGCCGGGGAAATCACCAGCCATCGCC
ACGCCGGCACCTTAGCCGATGGTTGCGACGTCGCCCGCCCGGGGAAACTGACCTATGAAA
TCGCCCGCCAGCTGGTGGATGACATCGTCCTGGTGAGTGAGGACGACATTCGCCAGAGCA
TGGTCGCCTTAATTCAGCGCAATAAAGTGATCACCGAAGGGGCCGGGGCGTTAGCCTGCG
CCGCGTTATTAAGCGGCAAACTCGACAGCTATATCCAGAACCGCAAAACGGTCAGCCTGA
TTTCCGGGGGCAATATCGATCTCTCCCGGGTATCGCAAATTACCGGTTTTGTTGACGCTT
AATTCAATACATAAGTGAGGACAGGATATGAGTACGACTGAGAGCATTGCATCCAGCCAG
ACAAGCCTTTCGTCCTGGCGTAAATCTGACACCACCTGGACCCTGGGCCTGTTTGGCACC
GCTATCGGCGCCGGGGTGCTGTTTTTCCCGATCCGCGCCGGCTTCGGGGGGCTGATCCCG
ATCCTGGTGATGCTGGTGCTGGCCTATCCCATCGCCTTTTATTGCCATCGGGCCCTGGCC
CGGCTATGCCTGTCGGGGGCTAATCCCTCCGGCAATATCACCGAAACGGTGGAAGAGCAT
TTTGGCAAAACCGGCGGGGTGGTGATCACCTTTCTGTACTTCTTCGCCATCTGCCCACTG
CTGTGGATTTATGGCGTCACGATCACCAATACCTTTATGACTTTCTGGGAGAACCAGCTG
CAGATGCCGGCTCTCAACCGCGGGGTGGTGGCGCTGCTCCTGCTGCTGCTGATGGCGTTT
GTCATCTGGTTTGGTAAAGACCTGATGGTCAAGGTGATGAGCTATCTGGTGTGGCCGTTT
ATCGCCAGCCTGGTGGTGATCTCCCTGTCCCTGATCCCCTACTGGAATAGCGCAGTGATT
GACCAGGTCAACCTCAGCGATATCGCCTTAACCGGTCACGACGGCATTCTGGTGACGGTA
TGGCTGGGCATCTCCATCATGGTGTTCTCCTTCAACTTCTCGCCGATCGTCTCCTCGTTT
GTGGTCTCCAAACGCGAAGAGTATGAAGCGCAGTTTGGCCGCGAGTATACCGAACGCAAA
TGCTCACAGATCATCTCCCGGGCCAGCATGCTGATGGTGGCGGTGGTGATGTTCTTCGCC
TTCAGCTGCCTGTTTACCCTCTCACCGCAGAACATGGCGGACGCCAAGGCCCAGAATATC
CCGGTGCTCTCCTATCTGGCGAACCACTTTGCCTCGATGTCGGGCACCAAATCCACCTTT
GCCACCCTGCTGGAGTATGGCGCGTCGATCATCGCCCTGGTGGCCATCTTCAAATCGTTT
TTCGGCCACTATCTCGGCACGCTCGAAGGGCTGAACGGTCTGATCCTGCGCTTTGGCTAT
AAAGGGGATAAAACCCGGGTCTCCAGCGGCAAGCTCAATACCCTGAGCATGGTGTTCATC
ATGGGCTCGACCTGGGTGGTGGCGTATGCCAACCCCAATATCCTCGACCTGATTGAGGCG
ATGGGCGCGCCGATTATCGCCTCGCTGCTGTGCCTGCTGCCGATGTACGCCATTCGTAAA
GCGCCTTCGCTGGCCAAATACCGTGGCCGTCTCGACAACCTCTTTGTGACCGCTATCGGT
CTGCTGACCATCCTCAACATTGCTTACAAACTGTTCTAATCCGGCTCAGGCCACGCGGAG
TACAACATGACTGAATTTCCGGTAGTACTGGTGATTAACTGCGGCTCGTCGTCAATCAAA
TTTTCCGTCCTGGACGCCGCAAGCTGCGACTGCCTGCTCAACGGCGTGGCCGAGGGCATC
AACGCGGAATGGGCATCTCTCTCGCTCAACGGCGGCGAGCCGGTGGCGCTGGCGCAGCGC
GGCTACGAAGGCGCCCTGCAGGCGATTGCCGGGGCATTAGCCCAACGCGACCTCATCGAC
AGCGTGGCCCTGATTGGCCACCGCGTCGCCCACGGCGGCGACCTGTTCACCGAGTCGGTC
ATTATTAGCGAGGAGGTTATCAATAACATTCGCCAGGTATCGTCCCTGGCCCCGCTGCAT
AACTACGCCAGTCTCAGCGGCATCGCCTCGGCGCAGCGGCTGTTCCCGGAGGTGATGCAG
GTGGCGGTCTTTGATACCAGCTTTCACCAGACCCTGGCCCCGGAAGCTTTTCTCTATGGT
CTGCCGTGGGAGTATTACCAGAATCTCGGGGTACGCCGCTACGGTTTCCACGGCACCTCG
CACCGCTATGTGTCCCAGCGCGCCCTGGCGCTGCTCGGGTTGCCGGAGCAGGAGAGCGGC
CTGGTGATCGCCCACCTGGGCAATGGCGCCTCGATCTGCGCGGTGCGTAACGGCCGCAGC
GTGGACACCTCGATGGGGATGACGCCGCTGGAGGGGCTGATGATGGGCACCCGCAGCGGT
GATGTCGACTTCGGCGCCATGGCGTGGATTGCCGGGGAAACCCGGCAGACCCTCAGCGAC
CTGGAGCGGGTAGCCAACACCGCCTCCGGCCTGCTGGGGATCTCCGGTCTTTCCTCCGAC
CTGCGGGTGCTGGAGCAGGCGTGGCATGAGGGCCATGCCCGCGCCCGCCTGGCGATTAAA
ACCTTTGTCCATCGTATCGCCCGCCATATTGCCGGCCACGCCGCGGCGCTGCAGCGTCTC
GACGGCATTATTTTCACCGGCGGGATTGGCGAGAACTCGGTGCTGATCCGTCGGCTGGTG
AGCGAGCGGCTGACGGTCTTTGGCCTTGCGATGGACGCCGCCCGCAATCAGCAGCCCAAT
TCGGCCGGCGAGCGCCTGATCTCCGCCGACGGCAGCCGGGTGCGCTGCGCGGTTATTCCT
ACCAATGAAGAGCGCATGATTGCCCTCGATGCGATCCGCTTAGGCCGGATCCACACCGCG
GCGGCGCTGGCCTGACTTTTTATTCTGTAGAGAGACGATGTTCATGAAAGTAGATATCGA
TACCCAGGATGTACGATACGCTGACGCCTGGCTGGGCTTTCGCGGTACGGCGTGGCAAAC
GCAGATCGACGTTCGCGACTTTATTCAGCATAACTACACCCCTTACGAGGGCGATGAGTC
TTTCCTCGCCGACGCGACGCCAGCGACCACCGCCCTCTGGGAGCAGGTGATGGCCGGGAT
CCGCGTCGAGAACGCCACCCATGCGCCGGTGGATTTCGACACCAATGTCGCCACCTCCAT
CACCGCCCACGCGGCGGGCTATATCAACCAGCCGCTGGAAAAGATCGTCGGCCTGCAAAC
GGACCAGCCGCTGAAGCGCGCCCTGCATCCTTTTGGCGGCATCAAGATGATCAAAAGCGC
CTTCGAGGCCTATGGTCGCGAAATGGATCCTGACTTTGAGTATCAGTTTACGGCGCTGCG
TAAGACCCACAATCAGGGCGTTTTTGACGTCTATTCCCCGGATATGCTGCGCTGCCGCAA
ATCCGGGGTGCTGACCGGGCTACCGGACGGCTATGGCCGCGGACGGATCATCGGCGATTA
CCGCCGCGTGGCGCTGTACGGCATTCGCTACCTGGTCCGCGAACGTGAGCTGCAGTTTGC
CGACCTGCAGCCGGCCCTTGAGCGCGGCGAGGCGCTGGAGGCCACCCTGCGCCTGCGCGA
GGAGCTGGCCGAACAGCGGCGCGCGCTGCTGCAGATGCAGGAGATGGCGGCCCGCTACGG
CTGCGATATCTCTCACCCGGCGCGCACTGCCCGGGAGGCGGTGCAGTGGCTCTACTTCGC
CTACCTGGCGGCGGTGAAGTCGCAGAACGGCGGCGCCATGTCGCTGGGGCGCACGGCCAC
CTTCCTCGACATCTATATCGAACGCGATCTGCGCGCCGGTTTATTGAATGAGGAGCAGGC
CCAGGAGCTCATTGATCACTTCATCATGAAGATCCGCATGGTGCGTTTCCTGCGCACCCC
GGAATTTGATTCGCTGTTCTCCGGGGATCCCATCTGGGCGACGGAGGTGCTGGGCGGCAT
GGGGCTGGATGGTCGCACCCTGGTCAGCAAAACCACCTTCCGCTATCTGCATACTCTGCA
CACCATGGGCCCGGCGCCGGAGCCGAACCTGACCGTGCTCTGGTCGCAAGCGCTGCCGGC
GGCGTTTAAAAAATATGCCGCCCGGGTCTCTATCGCCACCTCGTCGCTGCAGTATGAGAA
CGACGATCTGATGCGCAGCGATTTTCACAGCGACGACTACGCCATCGCCTGCTGCGTCAG
CCCGATGGTGATCGGCAAGCAGATGCAGTTCTTCGGCGCCCGCGCCAATCTCGCCAAAAC
GCTGCTCTACGCGATTAACGGCGGGGTGGATGAGAAACTGAAGATCCAGGTGGGGCCGAA
AACCGACCCTCTGCGTGATGAGGTGCTGGACTACGACACCGTGATGGCCAGCCTCGACCA
CTTTATGGACTGGCTGGCGGTGCAGTACATCAGCGCGCTGAACATCATCCATTGCATGCA
TGATAAGTACAGCTACGAGGCGGCGCTGATGGCCCTGCACGACCGCGACGTCTACCGCAC
GATGGCCTGCGGCATCGCCGGCCTGTCGGTGGCAGCGGATTCGTTGTCGGCGATAAAGTA
CGCCCGGGTGAAGCCGGTGCGCGATCACCACGGGCTGGCGGTGGACTTTGTCATTGAAGG
CGACTATCCGCAGTACGGCAACAACGACGATCGGGCCGATGCCATCGCCTGCGACCTGGT
GGAGCGCTTTATGCGCAAAATTCAGGCGCTCCCCACATGGCGTCAGGCGGTGCCGACCCA
GTCGATCCTGACCATCACCTCCAACGTGGTATACGGCCAGAAAACCGGCAACACCCCGGA
CGGACGTCGGGCGGGGACGCCGTTCGCTCCGGGGGCCAATCCGATGCATGGCCGCGACCG
GAAAGGGGCGGTGGCGTCGCTGACCTCGGTGGCGAAACTGCCGTTTACCTACGCCAAAGA
TGGCATCTCGTATACCTTCTCCATCGTGCCGGCGGCGCTCGGCAAAGCCCCGTCAGCGCA
GGAAAACAACCTGGTGGGCCTGCTGGACGGCTACTTCCACCACGAGGAGACGGTGGAGGG
GGGACAGCATCTCAACGTCAATGTGCTGAACCGGGAAAAGCTGCTCGATGCGATAGAACA
CCCGGAGCAGTATCCGAATCTGACGATCCGCGTCTCCGGCTATGCGGTCCGCTTTAACGC
GCTGACCCGCGAACAGCAGCAGGATGTGATCTCCCGAACGTTCACCAGCCAACTCTGAGC
GGCCACCGGGTCACAGGAGAGCCTTTACGGGCTCTCCTGTTATCATCTTCACATTACCGC
AACAAAAAAATCACCACTGTTGATCATATTCGCATTTTTGCACCACGCCGGCGCGCAGCG
ACCGCTAACTGCATCTATGTTTAGCTCACGGGCCGGTACGGATACCGCGTTGTCCGGCTC
GCCACGTGATGGCAACCGATCTCCTGACCTGAAAGGGAATGCGCCCTTGCCGGATGCGGC
ACGGGTTGCCGTCGCGTGCGTACCGACCGGGGCGACTGTTCTCCGGTGTTCCACTCCTTC
CTGGCGGGATTTTTGCTTCTTCCACCCTGGCCGTCCTGGCGCTGCGCCAACGTCGGCACC
ACACGGTAAGTGATATTTTCTGCGTCATTCCATGACGCCAGGCTTTACATCGCTGAGGAA
TATCCGAATGTCTTTGAAACTGAAAACAATGACGCTTCATGTTGTGATAGCAGGTTGTAT
GAGCATGGCCTTTTACGCCCAGGCAGACGTGAAGATCGGCGTCGCCGGGCCCTTTACCGG
CCCCAACGCCACCTACGGCGCCCAGTACTGGAAGGGGGCCTCGCAGGCGGTGGCCGATAT
CAATGCCGCCGGCGGCATCAAAGGCGAAAAGATTGTGCTGGTGCAGGGGGATGACGCGTG
CGAACCGAAGCAGGCGGTGGCGGTGGCCAACCGGCTGGTGGATGAAGCGAAAGTCTCCGC
CGTGGTGGGGCACTTTTGCTCTTCCTCAACGATGCCGGCCTCCGAGGTATATGACGAAGC
CGGGATCCTGACCATTACCCCCGGCTCGACCAACCCGCAGATCACCGAGCGCGGCATGAA
AGATCTCTTCCGCATGTGTGGTCGTGACGATCAGCAGGGGGCGATCGCCGCCAACTATAT
GCTGGACGTGCTGAAGGCGAAGAAAATCGCCGTCATCCACGATAAAGACACCTATGGTCA
GGGGCTGGCCGATGCCACCCGCGCGGCGCTGGCGAAGCGGGGTACCAAAGAAGTGTTGTA
CGAAGGCCTTTCCCGCGGTGAAAAAGACTTTAACGCCCTGGTGACCAAGATCGGCGCCCT
CAAGCCGGACGTGGTCTACTTTGGCGGCTGCCATCCGGAAGCGGGCCCGCTGGTGCGCCA
GATGCGCGAGCAGGGGGTGCAGGCCAAATTCTTCTCCGGCGACTGTATCGTCACCGAGGA
ACTGGTCACGGCCGCCGGCGGGCCGCAGTTCACCAACGGCGTGCTGATGACCTTTGGTCA
GGATCCGCGCACCCTCCCGGACGGCAAAGCGGTGATCGAGAAGTTCCGCGCCAGCGGCTT
TGAGCCGGAAGGTTATACCCTCTACGCCTACGCCTCCATTCAGGCTATCGCCGCGGCCTG
GAACGCCGTCGGTACCGATAACGCCAAAGCCAGCGACTGGCTGAAGAGCCACGACGTCGA
GACGGTGATGGGCAAGAAAGCCTGGGATGGCAAAGGCGACCTCAAGGTGTCCGACTACGT
GGTCTATCAGTGGGACGACAAGGGCAAATATCACCAGCTCTGATCGGCCACGACCTGAGG
GCGCTCTGTCCTTTTGACTTGCGAATTGTCACATGACGGCGGTTGACCGGGAACGGAACC
CGGCGGCCGTCTGCCTGGCGGCTGGAGGGGCTATGACGGCGTTTTTTCTGCAACAACTGA
TCAATGGGCTGACGCTGGGCGCGGTGTACGGCTTAATCGCCATCGGCTACACCATGGTGT
ATGGGATCATCGGCATGATCAACTTCGCCCACGGCGAGGTGTATATGGTCTCCGCCTACC
TGTGCGCCATCGGCCTGGCGCTGCTCTCTTTCTTCGGGATCCACTCCTTTCCGCTGCTGA
TTTTCGCCACCCTGGTGTTCACCATCGTGGTCACCGGCGTATACGGCTGGGCGATCGAGC
GCATCGCCTACCGGCCGCTGCGCAACTCGACGCGGCTGGCGCCGCTGATCTCGGCTATCG
GGATGTCGCTGATCCTGCAGAACTATGTCCAGCTGAGCCAGGGGCCGAACCAGCAGGGGA
TCCCGACGCTGCTTAGCGGCGCGTTGCGCATGACGGTGGGCGATGGGGTGGTGCAGATCA
CCTGGACCAAGGTGTTTATTCTCGTCGCGGCGCTGGTGGGGATGCTTATCCTGACCTGGA
TTATTCAGTATACCCGGCTGGGGCGCATCTGCCGCGCCACCCAGCAGGACCGGCGCATGG
CGGCGATCCTTGGCATCAATACCGACCGGGTGATCTCCCTGGTGTTTGTCATCGGCGCGG
CGATGGCCGGTCTGGCCGGCGTGCTGGTGACCATGAACTACGGCACCTTCGACTTCTATA
TCGGATTTATTATCGGCATCAAAGCCTTCACCGCCGCGGTGCTGGGCGGGATCGGCTCGC
TGCCTGGCGCGATGCTGGGTGGTCTGCTGCTTGGGGTGGCCGAAGCCCAGTTCGCCGGGC
TGGTGAATTCGGATTACAAAGATGTCTTTTCCTTTGCGCTGCTGGTGGCGATCCTGATTT
TTCGCCCGCAGGGGCTGCTGGGACGTCCGCTGGTGGCCAAGGTCTAAGGAGGCTTTATGG
GTGAAATTACGCGCCAGCCTGCGCGGGCTATCCAAAACGCGCTGATCGACAGCGTACTGG
CCGGCCTTTGCGCGTTAATTGTCTTTGGTCCGATCGTCGGCGTGGTGCTCAAAGGGTATG
GTTTTACCCTCGCGCCTGCGCGGGTGGCGATTCTGGTGGCGGTGGTGATGGCCGGCAGGC
TGGCGCTCAGTCTGCTGCTGCAGAGCCACAGGGGAAAAGCCTTTATTGCCCGCTTTGAGG
GGGCGGATGACGGGGTATACGTCCGGCCGCCGGGCTACCGCTCGCGGCTGCGCTGGATAA
TACCGCTGCTGGTGGGGCTGGCCATTGTCTTTCCGTTTCTCGCCACAAAATATCTGCTGA
CCGTGGCCATTCTTGGGCTGATCTACGTTCTGCTTGGCCTGGGGTTGAATATTGTGGTGG
GCCTCGCGGGTCTGCTCGATCTGGGCTATGTGGCGTTTTACGCCATCGGCGCCTACGGCC
TGGCGCTGGGCTACCAGTACCTGGGCCTCGGCTTCTGGGCGATGCTGCCGCTGGGGGCGG
TGATGGCGGCCCTCGCCGGGGCGTTGCTGGGCTTTCCGGTGCTGCGTATGCATGGCGACT
ATCTGGCCATCGTCACCCTCGGCTTTGGCGAAATTATCCGCCTGGTGCTCAACAACTGGG
TGAGCTTCACCGGCGGCCCTAACGGCGTACCGGTGCCATCCCCCACGCTGTTTGGCCTCG
AGTTTACCCGCCGGGCCAAGGATGGCGGCATCCCCATCCATGAGTTTTTCCACGTCAGCT
ACAACCCCAACCTGAAATTCATCTTTCTCTACGCCGTGCTGTGCCTGGTGGTGATGCTGG
TGCTGCTGGTGAAGCATCGCCTGACGCGGATGCCCATCGGCCGCGCCTGGGAGGCGCTGC
GCGAGGATGAGATCGCCTGTCGGGCGATGGGGCTCAACCACGTGCTGGTGAAGCTCTCGG
CGTTTATGCTCGGCGCGTCGACGGCCGGCATCGCCGGGGTGTTCTTCGCCAGCTATCAGG
GGTTTGTTAACCCGACGTCGTTCACCTTTTTTGAGTCGGCGCTGATCCTGGCGATTGTGG
TGCTCGGGGGAATGGGCTCCACCCTGGGAGTGGTACTGGCGGCGTTTGTTCTGACGGTCA
CCCCGGAGCTGCTGCGCGGTTTTGACGAATATCGGGTGCTGCTGTTCGGCGTGCTGATGG
TGATGATGATGATCTGGCGGCCGCGCGGCCTGGTGCGCACCAGCCGCAGCGGGGTTGCGT
TGCGAAAAGGAGTCGCGCCATGACCGACAGCATCTTACGCGTTGAGCATCTGATGATGCA
TTTCGGCGGCATCAAAGCGCTGAATGATGTCAATCTGGAGGTGGAGCGGGGGTCGATCAC
CGCCCTGATCGGCCCCAACGGCGCGGGCAAGACCACGGTGTTTAATTGCCTGACCGGTTT
TTATCGGGCGACGGGGGGCAGTATCGTGCTGCGGGCGCGGGAAAAGGTCACCGATGTTAT
TCAGGTGCTGGGGCAGAAGCTTCACCCGGACGATTTTCTCCACCCGGCGCAGCTGGGGAG
GCGGATCTATTACAAGATGTTCGGTGGCACCCATCTGGTGAACCGCGCTGGCATGGCGCG
CACCTTCCAGAATATACGTTTATTCCGCGAGATGTCGGTGATCGAGAACCTGCTGGTGGC
CCAGCATACCCAGGTCAACCGCCATCTGCTGGCCGGGATCCTCAATACCCGTGGGTATCG
GCAGGCGGAGAATCAGGCGCTGGATCGCGCTTTTTACTGGCTGGAGGTGGTGGAGATGGT
GGACTGCGCCAACCGTCTGGCGGGGACCCTCTCCTACGGACAGCAGCGGCGGCTGGAGAT
CGCCCGCGCCATGTGCACCCGTCCGGAGATGATCTGTCTGGACGAGCCGGCCGCCGGTCT
CAACCCGGTGGAAACCCAGGCGCTGAGCCGGATTATTCGCTTTCTGCGCCAGCAGCACGG
CATCACGGTGCTACTGATCGAGCATGATATGGGGATGGTGATGGAGATTTCGGATCATAT
CATCGTCCTCGATCACGGGGACGTCATCGCCCGCGGCGCGCCGCAGGCGATCCAGGCCAA
CGCCAGCGTGATTGCCGCCTATCTAGGCGCTGAGGAAGAGGAGACGCGCCGATGAGCCAG
CCTTTGCTTGCCTTTAATGAGGTAGATGTCTTCTACGGGCCGATCCAGGCCCTGAAGCAG
GTCTCTCTCACCGTCAATGAGGGGGAGACGGTGGCGCTGATCGGCGCCAACGGCGCCGGT
AAATCAACGCTGCTGATGTCGGTCTTCGGCCAGCCGCGCATTGCCGGCGGGGAGATTTTC
TATCGCGGGGAGGCGATCAGCCGGAAATCGACCCACTTTATCGCCAGCAACGGCATCGCC
CAGGCCCCGGAAGGGCGGCGCATCTTTCCCGATATGACCGTCGAGGAGAATCTGCTAATG
GGGACCATTGCCATTGGCAACCGCTATCAGGCCGAGGACAAGGCGCGAATGTACCAGCTG
TTCCCCCGGCTGGAAGAGCGGCGGGGACAGCGGGCGATGACCCTCTCCGGCGGCGAGCAG
CAGATGCTGGCCATCGCCCGGGCGCTGATGAGCAGACCGCGCCTGCTGCTGCTGGATGAG
CCGAGCCTGGGGCTGGCGCCGCTGGTGGTGAAGCAGATTTTTCAGATCCTGCGCGAGCTG
ACGGCCCAGGGGATGACGCTGTTTCTGGTGGAGCAGAATGCCCGCCATGCCCTCAACCTG
TCGGACCGCGCCTACGTGATGGTGAACGGCCAGATCCGCCTGAGCGGTAGCGGCCAGACG
CTGCTCAACGACCCGGAGGTGCGTAAGGCATATCTGGGGATCAGCGGCTGAGGGGGTTAT
TCCCGCGGTTCGTTACGGGTTTTAATGTGCTGCCAGAAACGTTCGGCGGCCTGGTTAAGC
CGCGAGCCGGAGCGGTAGAGCCAGGCGCCGATCGGCAGCGACAGGCTCTCATCGAGGATC
GTCAGCCGGCCTTCGTCCAGTTCGCGCTGAATAGAGTATTGCGGCAGCCAGCCCACGCCG
TCGCCATTGAGGATCATGCGCTTGAGCAGCTCGCTCATGGAAGAGACAAAGGTGAGAGAG
AAGGTAATCTCCGGCGTGCGGTCGATCACCTGGTTCACCTGGCGCCCCATATAGCTGTCG
TTGGCGTATTTCATCAGCGGCAGCACGCCGCGATGTAAATGAAACAGCGGGCGGCCATGT
TCGTCGCAGGGAGAGACCAGGTGCAGGTAAGAATCAAAAATTTTATGATTAATAAACGGA
TAGTTCATTAATTCTTCATTATAGAAGGAGAGGATAAAATCGCTTTTTCCCTCTTTCAGG
TTAAATACGGCGTCGTTGACGTTAATCGATTCAACATGAAAAGTCTTATTTTTACGGTCG
GTGTAACCGGCGATGATCTCCGGCAGTAATAACACCGACAGCGAAGGGGCGGCGTCGATT
CTTATTTTCTGGGTGGTGTTATTTAAGCCTTTAATACGGCTGATCTGAAAATCCATGTCA
TCGAGCATATTTCGCGCATAGCCGACAAAAATTTTCCCGCGGTTGGTCAGCTGCAGAGGG
TTGGCGCTACGATCGAAGATGCTGAATCCGAGGGAAGCCTCCAGCGACTGGATGCGTCGG
CTGAACGAAGACTGAGAGATGTTGCGGGCTTTGGCCGCCAGGGTAAAGCTGCGCGACTCC
TCAAGGGCAATCACATCATACAGCCATTTTACTTCCAGATTTGCCAACACCGATCCAGTC
CTCAAAAACGCAATAAAGGCTATGCAATTTTAGCATAGCGCATAGAAACTATGCAATTAA
CATAATTATCGACAGGTGTTAACATTTTTTGGAAAGTTGAGATTTATGAATGCATATCGG
CGACCCTACATGAGCACGATATGAAATCGCGACTCACGGTTATTTATTGCTTTATTTCAT
TGTCCAGGACTTATCTTATTAAATAGCCGGCGACGATGACGAAAGCAATGAATAACCCAG
GCCTCTTACCTTAAATAGTTTGTCAGGAGTTCCATGTCACAACAAATTGAATCAGTAAAA
ATGGCTCTGCAGGAGCTGGGGATTAATGCAAGCGGCGAATTCTATTACAACCCTGATTAC
GATTTGCTTATTGCACATGAAACCTCTCCTGAGCTGACCGGCGCGGCCCGCGGCGTGATG
ACCGACTCTGGCGCTGTGGCTGTTGATACCGGGATCTTCACCGGCCGTTCGCCGCGCGAT
AAATACATCGTCCGCGACGAACAGACTCGCGACACCGTCTGGTGGGCAGACTCCGGCCTC
GGCCGCAATGACAACAAACCGTTATCGCCAGACGTGTGGCGCAGCCTGAAAAGCCTGGTC
GCGGGCCAGCTGAGCGGCAAAAAACTGTACGTCATCGACGCCTGGTGCGGCGCCAGCCCG
GACACCCGTCTTGGCGTACGCTTCGTCACCGAGGTGGCGTGGCAGGCCCACTTTGTCAAA
AACATGTTTATCGTGCCAAGCGCCGACGAGCTGGCCAGCTTTACGCCAGACTTCGTGGTG
CTCAACGGCGCGGGCTGCACCAATGCCAACTGGCAGGCACAGGGGATGAACTCCGAGAAC
TTTGTCGCCTTTAATCTGAGCGAGCGTATTCAGCTCATCGGCGGTACCTGGTACGGCGGC
GAAATGAAGAAAGGGCTGTTCTCGGTCATGAACTACCTGCTGCCGCAGAAAGGCATCGCG
TCGATGCACTGCTCGGCCAACCGTGGCGAAGCAGGGGACGTGGCGCTGTTCTTCGGCCTC
TCCGGGACCGGGAAAACCACCCTGTCGACCGATCCGCATCGTCAGCTGATCGGCGATGAT
GAGCACGGCTGGGACGATGACGGCGTGTTTAACTTCGAAGGCGGCTGCTACGCTAAGACC
ATCAATCTCGATCCGCAGGCGGAGCCGGAGATTTATGGCGCCATCCGCCGCAATGCGCTG
CTGGAAAACGTGGTGGTGCGCGCTGACGGCAGCGTGGATTATGCCGACGGCAGCAAAACC
GAAAACACCCGCGTCTCCTATCCGCTGTCGCATATCGACAATATCGTCAAGCCGGTGTCC
CGCGCGGGCCATCCGTCGAAGGTGATTTTCCTTGCCGCCGATGCGTTTGGCGTCCTGCCG
CCGGTCTCCCGTCTGACCACCGAGCAGATGCAGTACCATTTCCTGTCGGGTTTCACCTCG
AAGCTGGCGGGCACCGAGCGCGGCATTACCCAGCCGACGCCGACCTTCTCCGCCTGCTAT
GGCGCGGCGTTCCTGCTGCTTCACCCGACCCAGTACGCCAGCGTCCTGGCGGCGAAGATG
GCGGAGTCCGGCGCCGAAGCCTGGCTGGTCAACACCGGCTGGAACGGCGAGGGCAAACGC
CTGTCGCTGCGCGATACCCGCAGCATCATTAGCGCGATCCTCAACGGCACTACCGGCCCG
CTGCGCGAGGAGACCATCCCGGTGTTCGGTCTTGCGATCCCGCAGAGCATTCCAGGGGTA
GACAGCGCGGTGCTGGATCCGCGTAATGGCTGGAGTTCAGCGGATAAATGGCAGGAGAAG
GCCGAGAGCCTGGCTCAGCTGTTTATGGATAACTTCAAGCAGTACAGCGATACCGAAGCG
GGCGCGCGTCTGGCGCTGGCCGGTCCGCAGCTGCAGAAGAGCGCGGTCGAAGCCTGATCC
GCGGCCAGCAGGTCGACGCCTGGCGCCGACCTGCTGGCGAGCCGCTTTACTCCGCAAAGG
CCCGCAGCGCATCTCCCGTGAGGCGATAACGCACCCACTCATCCTGCGGCTGCGCGCCAA
TGCTCAGATAGAAATCAATCGCCGGTTGGTTCCAGTCGAGCACGCTCCACTCCAGACGCC
CGCACTGACGTTGTACAGCATATTGCGCGATGGTTTTCAGCAGCGCTTTTCCGGCGCCGA
TCCCGCGATAGTCGGGGGTGACGTACAGATCCTCCATATAGATACCATTGCGTCCAAGCC
AGGTGGAGTAGCTGGTGAAGAACACCGCGTAGCCCACCGCTTTGCCCGCCACCTCGCAGA
TCAGCGCTTCGGTTTTGCTGCCGCTGGCAAACAGAGTCTCTCTGATCTCCTCTGGCGTCG
TCACTACCTCTTGGGGGGCTTTCTCGTAGACCGCGAGTTCATAAATCATGTCGTAGATAG
CGGTGGCGTCGTCCGGGGTGGCCTGGCGGATTGTGATGCTCATGGGGTGTCCTGTATCCA
TAGTCAAAAGAGAGCAAAATTGCTGACCCTGAGGATAAGCGGTATTGTGAAAAGAATTAA
GTGCAATGAAATCAGCAAACGATGAATATTATGCATCCTGTCCTGCGCCGGATTGACCTC
AACCTGTTGCCGGTCTTTGACGCGGTCTATCGCTCCCGCTCGGTACGCCTGGCGGCGGAA
GAGCTGGCGATGAGCACCTCGGCGCTGAGCCATGCGCTTTCCCGGCTGCGCAGCGCCCTC
AACGATCCGCTGTTCTACCGCGAAGGCCACCGGATGTGCCCCAGCGTCTATGCCAGCCAG
CTGGCGCCCTCTATCGCTTCGGCGCTGAAGTTTCTCAACCAGGAGCTGACGCCGCCGGCG
GCGTTTGTGCCGGCCGCCAGCACCGACTGCATGCAGATTGCGATCACCGATTTCACCGCG
TTCTGCGTCTTTCCGACGCTGATGCATCACCTGCAGCGTGAGGCGCCCGGGCTGCGGTTT
GAGCTCCGTTATCTGCCCCACAGCCCGGCGCTGACCGAGCTGCTGGCGGGCGAGGTCGAC
CTGGCCCTCGGGTTCAATACCCCTGACGAGCCAGCCCATCCCGATCTTGAGGAGATTAAC
TGGCTGCGGGACGAATATGTGGTCATCAGCCAGGCCAACCGGACGGCGCTGACCCTGGAC
GCCTACCTTGCGGCCCGTCATCTGGTGGTGACCCCGTGGAATGAGCGGCAGGGGGTGCTG
GACTGTGAGCTGGAGCGACAGGGCTATTCGCGGCAGGTGGCGATGAAAACCCCCTCGATG
CTGAGCGCGCCCTTTATTATTGAGCAGAGCGACCTGTTGATGGCGCTGCCCCGGCGGGCG
GCGGAGACGATGGCCCGCGCCGCCCGGCTGACCATTTTCCCGCTGCCGTTTCCGGTTCCG
CCGTTTGACGTCAAGATTTACGCCCACCAACGCAGCGGGAAACGCGAGGCTACCCGCTGG
CTTATCTCCCTGTTGCAGACGCTGGTGGCGGGGTCCACCGCTTCCTGACGCGCTTTCCAG
CCGGCAGGGTATTTCGTTACCCCAGGCCAGGTTTTATGCCTTCAACCCACGGCGACATAT
CCTGGCCCCGGTCACAAAACGGAAAACTGACTTTTTCGCCGTCACCCGCGGCGTGGTTAG
GACGGCGTGTGTTAAATGATTGTATGTAAAAGTAATGTTAATTAGTTAAATGTTATTCAT
GCGTAAAATGCATTAGTGGATGCGTTTATTACGCTTATTTCGTTCCCGGTTCTGTTTCAG
TCTTCAGCGACAGGCGCGCGACAACGCGTGGATAACAAACTGGAGACCTGCATGCATTCA
ACAACCTCACAGATGAGTACCCGTGACCGGATCGGCGCCATTCTGCGCGTCACGTCCGGT
AACTTTCTCGAACAGTTCGACTTTTTCCTGTTCGGGTTTTATGCCACCTACATCGCCCAT
ACCTTTTTTCCGGCGAGCAGTGAATTCGCCTCGCTGATGATGACCTTCGCAGTCTTTGGC
GCCGGCTTTTTGATGCGCCCCATCGGCGCTATCGTACTTGGCGCCTATATCGACAAGGTG
GGGCGGCGCAAGGGGCTGATCGTCACCCTGTCGATCATGGCCACCGGCACTTTCCTGATC
GTGCTGATCCCCTCTTATCAGACCATTGGCCTGTGGGCGCCGCTGCTGGTGCTGATCGGC
CGTCTGCTGCAGGGCTTTTCCGCCGGCGCCGAGCTGGGCGGGGTGTCGGTCTATCTGGCC
GAGATCGCCACCCCGGGCCGCAAAGGCTTTTACACCAGCTGGCAGTCGGGCAGTCAGCAG
GTTGCCATCATGGTGGCAGCCGCGATGGGCTTTGCCCTCAACGCGGTACTGGAGCCGAGC
GCTATCAGCGACTGGGGCTGGCGTATTCCGTTCCTTTTCGGCTGCCTGATTGTTCCGTTC
ATTTTTATCCTGCGCCGTAAGCTGGAGGAGACCCAGGAGTTTACTGCCCGCCGCCATCAT
CTGGCGATGCGCCAGGTATTCGCCACCCTGCTGGCGAACTGGCAGGTGGTTATCGCCGGG
ATGATGATGGTGGCGATGACCACCACCGCGTTCTACCTGATCACCGTCTATGCCCCGACC
TTTGGTAAAAAGGTGCTGATGCTCAGCGCCTCTGACAGCCTGCTGGTCACGCTGCTGGTG
GCGATTTCCAACTTCTTCTGGCTGCCGGTGGGCGGGGCGCTGTCCGACCGCTTTGGCCGC
CGGTCGGTGCTGATCGCCATGACCCTGCTGGCGCTGGCTACCGCCTGGCCTGCGCTGACC
ATGCTGGCGAACGCCCCGAGCTTTTTGATGATGCTGAGCGTGCTGCTGTGGCTGTCGTTT
ATCTACGGCATGTACAACGGGGCGATGATCCCGGCGCTGACCGAAATTATGCCCGCCGAA
GTGCGCGTGGCAGGTTTCTCGCTGGCCTACAGCCTGGCGACCGCGGTGTTTGGCGGCTTC
ACGCCGGTGATTTCCACGGCGCTGATTGAGTATACCGGTGATAAAGCGTCTCCCGGCTAC
TGGATGAGCTTTGCCGCCATCTGCGGTCTGCTGGCCACTTGCTACCTCTATCGCCGTAGC
GCCGTTGCGCTGCAGACGGCACGTTAATCAGGGAGAAGATGATGCGTAAAACGACAGGAA
CCCTGCTAGCCACGCTGCTGCTGGCCGCCACCGGCGGCAGCGCGTTGTCCGCTGAGGTCA
CCGTGATGATCTCCGGCGGCTTCAAAGCGGCGCTGGAAAAGCTGGCCCCGGCGTGGGAAA
AACAAACCGGCAACCACCTCGTGGTGATCCCTGGCCCGTCGATGGGAAAAACGCCGCAGG
CGATCCCTAACCGTCTGGCGCGCGGCGAACACGCGGACGTGGTGATCATGGTCGGGGACG
CGCTGACCAGCCTCGAGAAAGCGGGCCGTACGCAACCGGATTCGCGCCGGGAGCTGGCCG
ACTCGCCGATCGGCGTGGTGGTGAAGGCGGGGGCGCCGCTGCCGGCTATCCACAACGCAG
ACCAGCTGCGGGCGACGCTGCTGGCGGCGCCATCGGTCGCGTACTCCGACAGCGCCAGCG
GACGCTATGTCAGCTCGACGCTGTTCCACACCCTGGGCATTGATGACGCGATGCAGAGTA
AAGCGCAGATGGTGGAGCGCATTCCGGTGGCCTCGGAAGTGGCCAAGGGACGGTATGCGA
TCGGTTTTCAGCAGGTGAGCGAACTGCTGCCGGTGCCCGGCGTAACCTTCGTCGGCGAAC
TGCCGGATAACCTGCAGTACATCACCCGCTTTGCCGGGGCGGTGACCATCAGCGCCGACC
ACCCGCAGGAAGGCAAGGCGCTGCTGACGTATCTGGCGTCACCGGCGGCGCAGGAGACCA
TCCACGCCACCGGTATGCGAAGCGTAGCCGCCGCCGTGCCGGTCAGCCAGAAGGATACTG
TTCAATAATCAGCTTCTCCAGCTCTGCCGCCACGTAGGACTGAATACGGCCGCTGAGGCG
GATCAGGCCTACCGTACGCGTGACCACCGGGTCGGTGAGCGGCACAGCGCGGAGAACGGA
ATGCTCCCCGGCGGGCATCGACATCGCGGGCACGGCGGCAATGCCGATGCCCGCTTCCAC
CATCCCCAGCATCGTGGTGACGTGGCGGGTTTCGCAGATACTTGGCCGCGCCGGCGTCAG
ATGCGCCAGCTCCCGGTCAAGCAGCGTCCGGTTGCCGGAGACCCGATCCAGGCCAATATA
ATCCTGTTCAAAATAAGCCTGCCAGCTTAGGTGCGTCTTGCGCGCCAGCGGATGATCGTG
CCGACAGGCGGCCACATAGCGGTCGTCGGCAAGAGGGGTGAATTCGATACTGGCTGGCAG
GTTTTTGGCAAAGCAGAGGCCAAAGTCAGCCTGTCCGCTGCTGACCGCCTCGATCACATT
CCCGACGCTGCTGTCAATCAACCGGATGCGCACCTGGGGATAACGCGCCTGAAAGCTGCG
GATGATTTCCGGCATAAAGTAGTAGGCGGCGGAGGGCACTGTCGCCACCGTCACCAGCCC
GGTGCGCGCCTTGCTGACCTGGCTGATATCCGCCAGCACCGTCTCGACATGGGCCAGCAG
CTGCTCCGAACGTTCGGCAAAATTTTGCCCATACAGCGTGAGGGTCACCCGTCGGGTGGT
GCGATCGAACAGCCGGTTGCCCAGCGCCGTCTCCAGCTTTTCGATGCGTCGGCTAAGGGC
CGACTGCGACAGGCAGATGGATTCGGCCGCCAGCCGAAAACTGCCATATTCCATCAGGGC
GCGAAAGGCGTAGAGATCGTTGAAGTCAAAATTTACGGGCATGGCGGCATCCTTATCGGC
TGTCTGGCGCCATCGCCCCGTCCGGCGAGGGGCGATGGCGGGTAGCATATCGGGCAGGAC
TTCGGGCGCGCGGGAAACCGCGCGCCAGGGCTTACACCTTAAGCAGTTTTACCGTGGCAT
CGATATCGATTTCGTCTTCCGAAAAGATCAGGGTTGTCCCCTGAAAGGTGGTGATCGCCA
GCTTTTTCACCGAGCGCATCTCTCCCGGCTGCACCGTGGCTTTTGGCCGGATGCTGTTCA
TCAGCAGCCCGACCGACAGCACGGCGTTTTCTTTATCGACGCGGGTCTCGACCGGCTCTT
CTTCCCGGTACACCACATAGGATTTGATGGAGGTCAGCTTCAACCGCTCGCCGGCAATAT
AGATATATTTGCTTTCCGGAATGACCTTCACCGCGTAGGCCGACAGCCCTTTATTGTTGG
TGGTAGGTTCGAAAGTCACCGCCGCGTCTTTCTTGATAAGATCAGGATTGGCGACCTTAA
TCACGTGAAAATAACGATTTTCGCCGTTTTCATCTTTGATAAATCCAAAACCTTTATCTT
TAAACCACGTTGTGATTGTTCCGTTCATCGCCATTACCGTATTACTCGTTGGTTAACACA
AATTTTGCAGCGCGCAGTGTAAAGCACATTGCCTGTACAGGCCATGCCTTTGCGATAAGT
GTGGGTGATAAATGACGCCGCCGCGAGGGCGGATTGTGCGCCAGCATCGTGCCGCTGGGC
AAAATGGGGTACTATCGCCAGCCACTCCTTCTTCGGGCCGCCTGATGTCCACCATTATCG
ATACCTTTGTCGCGCCGCCGTGTCGCGAACAGATCACCCTCTTGTATCAGGACGAACACC
TGGTGCTGATCAATAAGCCCGCCGGGCTGCTGAGCCTGTCGGGCAAAGATCCGCGCAACC
TCGACTCCGTGCATCATCGGCTGGTACAGCGCTTTCCGGGCTGCACCCTGGTGCACCGCC
TGGACTTCGGCACCTCCGGCCTGATGGTGATCGCCCGCAACAAGGGCATTAACGCCTTGC
TGTGCCAGCAGTTCAGCCAGCGCACGGTGGACAAGGTCTATACGGCGCTGCTGTGCGGCC
ATCTGGCGGAAGATGAGGGGATAGTGGAGGCGGCAATCGCCAAAGATCCGGCCCGTTTCC
CGCGCATGGCGCTCTGCGCCCGCCACGGCAAACCGGCGCGTTCGCGCTATCGGGTCATAG
ACCGCCTGTATCAGGCGCGAGAAGGCGAGAGGGCGCTGGCGTTAACCCGGGTGGCGCTCA
CCCCGGAGACCGGACGGACCCATCAGCTGCGTATTCACTGCCAGCTGCTGGGCTATCCGA
TCCTTGGCTGCGATCTGTACGGTGGCCGGGAGCTGCCCGGCACGGAATGCGCTTCGCGGC
TGATGCTGCACGCCAGCGAACTGCGCTTTGTCCACCCCGTCAGCCATGAGCCGATGCATA
TCCAGCAGGCGAGCCCGTTTTGATCGCCCGCGGCGGGAAAGCCCGGGGTTACCACATCAG
ATCGTCGGGTACCTTAAAGTCGGCGTACGGATCGTCTTCATCCTGCTCATCCTGACTCAG
GGCGCTGTGCAACACGATACTGCTGGCGTCGCGCTGGGCAATTTTCTCAGCCACCACCGC
CGGAATAATCGCATATTCACCTTCGGGCTTGTTATCCACCGCCAGGCGGGCAATCGCCAG
ACGGCCGTTAATCAGCTGGGTCTGGGTGGGCTTGTCGACCATGATTTTTTTGATCAGATT
ATTATCGGTAAAGTTAAAGCCGATATCGCCCCGGGCGACCGTAATGCGGTTCATCTCGAT
CAGCTGCTTTACCTGGGCTTTATACTCTTTCGCCAGCACCGCCTGCTTTTGCTGCTCGCT
AAGCTGTTTATCACGCTCCAGCTGGGCTTTTTTATTTTCTTCCACCGCTTCCCGGGCCTC
ACGGGCCTGAACGCGGGATTTTTTCGCCGTCCTCTGGACTTTAGCCATTTTTTTGCTGCT
GACCAGGCCGGCTTTGAGCATCTGCTCTTGTAAGGTGAGTTTTGTCATCTGCGTGTCTGA
AACTGAGGAAACATCTGGCAAGTATACCTGCATTGGCAGAAACGACGCCAGACTCGCGAT
CGCGCTGGGCTGCTGTACCATGCCGCGCAGCGCGGCGGGGGATTACCCCCGGGGCTGAAG
CTGATAAATCCAGGCGCTGATCTGCTGTCCATCGTCGGTGGTCACTTCCACCGGCACCCG
ATCGTACCCCTCCTCAAAGTCGTCCAGCATCGGCCAGTGCGCCGCCAGCCGATCGGACAG
GAACAGATAGCCGTTGACCCGTGGGCCGTGAGCGTCGAGGACGATCCCCGGGAAATCGGC
GGCTGCGCCCCAGCCGCGCGCGTAAAAGGTGCCGGTGACGTAGCCGGGACGCCACTCGCC
CCCGATCGCCTCCAGAATATGCGCATTGCTGCGACCGGGACAGAGCGTCCCATAGACAAA
TAGTGGTTTCATTTTCTCTCTCTCGTTCGCCCTGACACCCGCCCACAGCGGAGCGGGAAA
CCAAAATACGGGGTAATGCAGCGCCTGGCAATGGCCGGGTGGGGCGCTCCTCCGGGTATC
TGGCAGTTGCCGGGGGAGATTCTGGACTCAGCGCTACTGAGGGTATATCGATTGCGGTGA
TATTTTTATTATTATTTATATTTAAGGTAAATATAAATATTCCTGACGGAGGGATTAATT
CGCTAATTAATATTCAACAGGGAAATAATAAAAGGGTCGCTTATGGAATATTCCTTCTAC
ATGTGATGACCGAGAGCAATAAAGCTACCTTGGGTTGAATTCAGATATTATTTAGGGCCA
GGCGTTACCTCCCCCTGACTCTTTCGCTTTATGATAAACATCCCTTGACCAAAAAATATC
ATCTGACTTCGAAACTCTCGCGGGCAGGGGAGATATTTCCTTTCCCTGAAGCGGCAGGTA
ATAAATCCAGCCGAACACACGGCGGATGAGGGATATCCGTCCGGGCATTTGGTCCTGTCT
GCAGACCAATGAAAGCGAAAGGCACAGGAGGTGCAATGAAGATTTTCCGCCCATTATGGC
GCGACGGGGCTTTTCTGGTCCCGCAGCAGTTTCAGCAACAGGCCCGCTGGGACGCGCACG
TCGCCGATACGGTCTCCCGCATGGCGCTCGCCCACCCGTGGGGGGTATTGCGCGCGGAGT
TTGACGCGAGCGCGCTCACCCTTTCCCGGCTCAACGCTACCCGGCTGATCGTGCGTTTCG
CCGACGGAACGCTGATTGACACCGAGCTGGCGGATATTTTGCCACCGGTCCGCGATGTAT
CGGACGTGATGCAGGACAGCGTGGAGGTTCTGCTCGCTCTGCCGCTGCTCAGCGCCAGCG
GCGGCAATCTTGATGACGGCCAGGAGAGCGCCCGCCCGCGCCGCTGGCGCGCCGAGCAGG
TGACCGTCCAGGAGCTGGCCGGCCATGAACGCAGCGAGCTGGCCGTTCTGCGGCACGCGC
TAACGCTGCGTCTCTCCACCGAGGAAAATGCAGCCTTCCTCACCTGCCCGGTAGCGCGTC
TGGTGCGCGACGCCCAGGGGCAGTGGATCGTTGACCCGGAATTCATCCCGCCGCTGCTTT
CGCTGGCGGCAAGCCCGACGCTGGTCAGCGAGCTGGGCGAGCTGTTACATCGCCTGCAGG
CCCGACGCAGACGCCTGATGGCCATGCGTCGTGAAAGCAATGCGCGGATGGCTGATTTTG
CCGTGGCGGATGTTTCCCTGTTCTGGCTGCTCAACGCGCTGAACAGCGCTGAACCGGTGC
TCAGCGAGCTGCATCAGGACCCTTCGCGCCATCCGGAGCTGCTCTATCGCGAACTGGCCA
GGCTGGCCGGTAGTCTGCTGACTTTCTCCCTTGAACATCATCTGGAAGCAATCCCCCGCT
ACCGGCATGCCTCGCCAGAGCAGGTATTCCCACCGCTGTTTGCCCTGCTGGATACGCTGC
TCGAAGTCAGCCTGCCCTCAAGGGTGATCGCCATCGTTCTGGAGCAGGGCGCCGACCGGG
AGATCTGGCGGGGCAGGCTGCACGATGCGCGGCTGCGCGAGGGGGCGGATTTTTATCTGT
CGGTGCGCTCTTCATTCCCCCCTCACCAGCTACAGAGCCGCTTTCCGCAGCTCTGTAAGG
CGGGTAGCCATGATGATGTCGCCGAGGTCGTCAATATTGCCCTCAGCGGCATCGCGATCA
AACCGCTGAGCCATGTGCCGGCGGCCATTCCGCTACGTCTGGAAAACCAATATTTCGCTC
TGGATCTTTCCACCGATGCCGCCCGCGCGATGCTGGAGGCCGGCAACTGCACCTTCTATA
CCCCGGAATCGCTTGGCGACGTGAAACTTGAACTCTTTGCGGTACTGCGCTCATGAATAC
CTCTGAAAGCGATCTGATCAACAAAACTTTTTACCCGGGCTGGCTGATGGTCAGCCAGTT
ACGCTGCGGCCAGCCGGTGACGGATGGCGAGGCGCTCTATCGCCAGGCCTGTCGATGGGT
GACCGAGGCGCGCGAGGCGCTGACGGCGGGGGGAGTCAGTGAAGCCAGCGCTGAGCAGAT
GCTCTATGCCTACTGCGCGCTGCTCGATGAGAGCGTCCTCAACCGCGCCAGTCAGGATGA
TGGCTACCGCAGGTGGCGCAAGGATCCGCTGCAGGCGCGCTTTTTCAGCACTCTCAACGC
CGGGGAAGAGCTCTGGGAACGGATCCGCCAGCTGCTGCGAGAGCCCACGGCGGATGCGGC
AGTGCTGACTTGTTTCTATCGTACTTTGCAACTGGGGTTTGTCGGACAGTACCGCGCCGA
GGATGACGAACGGCGTGAGGACGTGGCGCAAGCGCTTGGCGCGCGGGTCCCGCCGTTCAG
CATGACCCAGGAGGCGCCGGTGGTGGTTCGTGCCTCCCGGCTGCGCAGCGGACGGCGGAT
GTACTGGTGCGGCTGGGCGGCTGGCATTGTGGCGCTGGCGGCGCTGTGGTTGACCTGCTC
CGCCATGCTGTCACAGATGGTGGCGCAGATAGCAGGGCAGGGATAAGAGATGCGTGATAA
CGCTCGTCGTCTGCTTACGATACTGACCGTCATCCTGGCCCTGTGGCTGGTGCTGGGCTT
CTGGCCGCTGTCCATCGGCAACCAGGTGATCTTCAGTCTGTGCATCCTGCTGGCGGGCGG
CGCGGCGCTCTGGCGTCAGCGTCGCCGGGCAGTCAGCCGTCAGCGATCGGAAATCGTCCT
GCCGCCCGAGGATTTTCAGGGGGCAGTGGTTCTGGTCTGCGGGGATACCGACGGTCTGTT
TCCCGGGCGTTCGGCGCACGGCGAAACCCGTCACGGCTGGTATCTACGGGGAGACAGCGC
GGAGCAATTGCCGCGGCTGGCGCAGTACCTGGCGGCGGCGCGTCCGGCGCTGGTATCGCA
GGTTTCCGTGCTGCTGGCGGTGGTACCGGAGCACCACCCCTCCGGGGAGCATCTGGCGCA
GTCGCTGCGCGACTGGCGGCGGAGTATCGTTCAGTGCCGAACCTGGCTAAACGGTCTGCC
GCCGGTGTGGAGCGTGTTCTGGGTGACGCCGCCAGGCGGCCAGGCCGTGGAAAGCCGCTG
GTTTACCGTCACGCCGGAGAGGGCTGGTCTCCAGGCGCAGCAGAAGGGACAAGCGCCCCA
GTCGGTTGCCGGGTGGCAGCGGAAGGGCAGCCCTGCCTCACGCCTGCATCAGACGCTGTG
GCTGGAGAGCATTCTGTCCTTGGCCGAAAACGCTCTGTTCCGGCCATTCCGCGCCCGGCA
GGCGGAACTTCCTCCGCTGAACCTGTGTGCCGCGGGCATCTGCCTGACACCGGTAGCGGC
GGTGGCGAATAACCTCTGGCAACAGCAAATCGCCGGGATCACCACGCTCTCCCCGGGCAA
CGACGCGGCGCCAGGTCCTCACCCGCTGCCGGATCTTCTTCTGTCGTCACTGCCGCACCG
CCACGGGGTCAGCCGCCGGATGCGCGATGCCGGTCTTGCCGCTGGGGTGGGCTTCCTCTT
TCTGGCGCTGGCGATGCTGGCTTCCTTTATCAACAACCAGCGCCTGGTGCGCAGCGTCGG
CGATCATCTGGCGGTGTATCACCGCCTAAGCGGCACGCCGCCGACGCCGAAGCTGCAGGC
GCAGCAGCGTCTGCGTGCCGACAGCCGCCTGCTGGATGACTGGTTGCGCCGGGGGGAGCC
GCTGCGTTATCGGCTGGGGCTGTATCAGGGGGGGCGGCTGATCCCCTTCGTGGAAGCCGC
TATCAATGACTGGGCGCCGCCCCCGCCGCCGCGTCCGGTCATTAAGCAGGTTGTGCAGGG
GCCGCAGACGATCCGCCTCGATAGCATGGCGCTGTTCGATACCGGCAAATCGACGCTGAA
ACCGGGTTCGACAAAGCTGCTGGTGAACTCGCTGCTGGGCATTAAGGCCAAACCCGGCTG
GCTGATCGTGGTGGCAGGCCATACCGACAGCATCGGCAACGATAAATCCAATCAACAACT
CTCCCTGAACCGTGCCGAGGCGGTCCGCGACTGGATGCGCGATACCGGCGATGTGCCGGA
GAGCTGTTTTGCGGTGCAGGGCTACGGCGCAAGTCGTCCTGTCGCCAGCAACGAGACGCC
AGAGGGGCGGGCGCAAAATCGCCGGGTGGAGATCAGTCTGGTCCCGCAGAAGGACGCCTG
TCTGACGCCGGGCACGGCTAATACGTCAGGAGCCGGGGCTGACGCCTTAAAAAACGAAAC
CGAGTAACCCGCGAACCCGATCGCGGACGTTGAACAACAACAATCTGCCTGCCTGCCTGA
CCTTGTGCGCTACGGGTCCCTGATAAACAGGAAACAGCGATGGGCGGTAGCGTGCCTGCA
GCCAGTCAATCTTGTCGGCAAAGCGGGGCCTCTGCGGGGATTAAGCGCAGGAAAGGGGAT
GGATAAAGGAGAACAGTATGGATAGCGCTAAGGACAGTGGCAGAGAAATGCTGGCGGCGA
TAAACGTTGAAGGCTCCGGTTTCTGGCTGCTTTTTTTATTTCTCAGTCAGTGAATATAAA
TATCCCTGGGGTTACCTTTTAGTTACGAAACTCCTGGTGGGGTATCTGATATATCGATAT
GCACATAAATATATTTATGATGAATGAGATGATTATCATTAAACAAAATTAAACAGGGCG
TCCTGTGAATTGATTTTTGATAGTCATTACAGCGGAGTAAAACAGGAATATAATGGATAC
CTCTTCAATAATTACCGGCACCACCCTTAACCGTTACCAGCTGGGTATTCCTTCATGTAC
CGCATCGCTGGATGTGGAAGAATTCAGTGGGGCAGAAAAACTGAGTGAACTTTATTATTA
CACTATTACGTTTACCAGCGCAGAGAAAAATATTGATGCCGCACAGCTCCTGAGCAAACC
CGCCATGCTGACGATGGGCGGCGGCGCACTGCAGCAGCTGGCGGACTGCAAACGCGTCCA
TGGTGTGATTACCACCTTCCGGCGCGTCAATCGTTCTGAAGATCAGTCGACCTATCAGAT
AACCCTCCAGCCGTTTCTCTCCCTGCTGGATAAACAGTTTCGCAGCCATCGTTTTTTCGT
CAACAAATCGGTACCGGAGGTGGTGGAGCAGGTATTGCAGGAACATCACCTGCATGACTG
GGAGTATGAGTTTTATCTCAAGCAACACTATCCACGGCGCGAGCAAATTAATCAGTATCA
GGAGAGCGACCTGGCGTTTATCCAGCGCCTGCTGGCAGAGGTAGGGATATTTTATTTCTT
CACCCTGCAGGAAGAGGCGCAGAGCGAAGTGGTCCACTTCGCCGACGCGCAGCGGGCGCT
GACGTTTGATAAGACACTCCCTGTAAACAGCCCGTCGGGGATGAGCGACAGCGGTGCGGA
ATCGATATGGGGTCTGAGCATCACCCACAACGTCGTAGAGGCGAACGTTACTACCCGGGA
TTATAACCCCCGCGATGCGCAGAGCGTTCTCCAGTCGGCAACAGCGGATATGACCCGGGG
AAATGGTGAAGGCATCACTTACGGTGAGGTATACCACTATAAGCTTCGCCACCGGGAGCG
TGGCGATAAAATCGACCCGCAGACGGAGACCGCCAACTTCTATGCCCGCCTCGACCATGA
GCGTTTTCTGGCTCACCAGACGCTTATTACCGCGATCAGTACTGCAGCCTGGCTGGCGCC
GGCCCAGGTGCTGACCGTTACCGACAGCCTGCCGTCGACCCTGCCTGCGCCCGTACAGGA
TCCGCTGTTAATCACCGGCACCGGTTTTACCGCCAGCCGCCGGGAGGCGCTGCGGGTGTC
CCTGCTGGCGGTGCCCTACAGCGAAACATTGTGCTGGCGTCCGCCGCTGCTGCCGCGCCC
GAAGGTGACTGGCACCATGACGGCGCGGGTGACCAGCGCGAAAGCGAATGATATCTATGC
CTGGCAAGATGCGTCCGGCCTGTACCGGGTGAAATTTGACGCTGACAGAGAGGAGAAAGG
GCAGGGTCAGGAAAGCATGCCGGTGCGTCTCGCCAAACCCTACGGCGGCGACGTGTACGG
CTTTCACTTCCCGCTGGTCCAGGGCACGGAGGTGGCGATTGCTTTCCACGAAGGCGATCC
TGACCGGCCGTACATTGCGCATGCGCTGCACGACTCGCGGCATGTCGACCCTGTGACGGA
GAAAAACAGCACCCGCAATGTGATTCGTACTCCGGCCAATAATAAGCTGCGAATGGAGGA
TAAGCGCGGCGAGGAGCATATCAAGCTCAGCACCGAGTACGGCGGCAAGACGCAGCTGAA
CCTCGGGCATAACGTGAATGCGCAGAGGGAGTTGCGGGGCGAGGGTGCGGAACTGCGTAC
GGATAAATGGGTGAGCATCCGGGGCGGTGCGGGAGTGTTTATCAGTGCGGATAAACAGCC
TTCGGCAGGCGACAGGATGCTGGCAATGGAGGAGGCGATTGCGCAGCTTGAAAATGCCCT
GGGTATTGCGAAAAGCCTGGCGTCGGCAGCGGAATCGGCTCAGGCCCTGCCATCGGATAC
CGGCAACCAGCAGACGCTGAACGATGCGCTGAAAGAGCTGGCGCAGCCGGGGATAGTGCT
GAATGCGCCGCAGGGCGTGAGCATCAGCAGTCCGCAGGCGGTACGGTTGTCTTCGGGTAG
CGCCAGCGTGGGGATTGTGTCACAGCAGAATACGGACATTAGTGCGCTGAAACGTTTTAC
GGTGGCGGCGGGAGAAGCCGTCAGCCTGCTGGCGCGAAAGGCGGGGATGAAGCTGTTTGC
GGCGAAGGGAAAGATTGAAATCCAGGCGCAGGATGATGCGCTGGAGGCGACGGCGAAAAA
GGATATCACCGTGACCAGCGTGGAAGGGCGAGTGGAAATCACGGCGGCGGAGGAACTGGT
GGTGAATTGTGCGGGAGCGTATATCAGGCTAAGTGGTGGCAATATCGAGCTGGGCTGCCC
TGGGAATATTCTGCTGAAATCGGCCAATGTGCAGAAAATGGGTAAGGCGGATTTTCGGGT
GCCTCCGCTGGAATTGCCTAAAGGGTTCGAAGAGCGTTTTACTGTCAAAGATCAGAAGAC
CGGTGCCATTGTGCCATTTGCCCGTTACCGCATCACCACTGAAAAAGGCCCGGTATTCGA
AGGCCGGGCAGATGCTGAGGGGAAAACGGCCAGCGTTTATACCGCATTGCCTGAGTCAAT
AAAAATAGAGCTACTGTGAGCCATGGACAGGAGAAAGCCGGGATGACACAAATACTGGGA
ACCGGAGAGGGAAAAACATCATCAGCCGCAAAAGAGCCGGTTGTTGAGCGTAAACCCGCA
CAGGTATTTTTTGAATCAATGGCGCTGGCTGCCTCAATGAGTGGTTATTATGCAGGGCCA
ACAGCCACAACGCTGGGAAATTCGCTTTCATTGGGGGCGGGGACTGCGGCAGGTGCCGGA
GAAGGCGTCGCGGGCGCACGGGTGCTCGCTGCGCCTAATCCTCTCACCGTTGCTCTGCTG
GCTATCTTCTATTCTCCGTCACTGAATGAAGGTGAGACGGAAACGCTACAAAATATACGT
GGCGACCAGCTCTATCAGAATCTGATCCATGGCCAGATGATGGTGGGCGCTTTTACCCGT
GTAAACTCAACGGTCATTCAGGGGGATTATGTCCCGGAATATGAACTCCGGGAAATAGCC
CGACAAAACGGCACAGTGCGCACGAGGGTACGCTTTCGTATTGAAGAAGATCCTGAGTCA
GGGGAACTGGTTTCCCGCAGCTATGAGGTGGGGGAAAAAAGCGGGCTGGATCGGGTCCGG
GTGCGGTTTGCAAAACAGCTGGATAAAGAGACATGGGGTTTTGAAGATCCTTCAATTAAA
GGCACATTTGTCTGGTCCCGGTCTGCCGGGCAGGGAAAATTTGAGTGGGGTTCCAGCCAG
ACGACTGTTCATGACGGGAGCGCTGGCGGCTATACCACACCGCCTACACCCATTCCGGAA
CCGCGGAGCATCTGGGGGTTGCCTAACCCGGCCCCGGAATCGTTACCGCCCGTACCGGGA
ACGCCGATCCCGGAGGAACAGGAACCAAATATTGAAACATTGCCCATCGAAGACCGGGAT
TTCGATGACTTTATTATTGTTGACCCGATGGGGGTTATCCCGGCAATCTATGTGTATTTT
AAGAAGGCTCCTGCCGGATTTCTAGAAACCGGTTATTATAACGACTTTGATGGGAGGTCA
AGAGAAGGAATGTACGAGGTTGACCATTTACCATCAAAAGCGGCGGTTAGAGAATATTTG
ATTAATAAATATCCTGAAGCAGAAAAGGATGATATAAAAAAATTACTTGGTAAGGTTGCA
GTCGTTTCTATCCCTATAGATGTACATCGTGACTGTAGTGAAACCTTCAGAGGGCGTAAT
AATAGTAGGATAGAAACAGAAAATGGTGAGACAATATCTAAAAAAGAACTTGATGCTCGT
GATTTAGAATTTGCCGTTGACTCGAATTGGAATGCTAATGCTAAGTGTCTTAAAGAAAGA
TATGGCATAAGTGATGAGAAAATTGAAGAAGTTAGAGCAAAATTGCATGACTTAAACAGA
AAAGTGGGGTTGTACTAAATGAAAATTGATGTTGAAACACTTATAAAACACTTAGGAAAA
CCGTACCAGGAGATTTTTGAGAAAGGATTGATTCCTTATAAAACAAAACCCCATGGTCCT
ATTGATGAAGATGAAGCTGACCTGGATATGAGACGTGAAGGAATGCTTTTGGTCTTTGTT
AATGATTCAGAAAAGAAACTTAAAGAAGTCACACTAAGATTAGAAGATGAGGGTAAGACA
GATTGGTTATTTCCTAACCCTATGCCGTTTGGTCTGAAACCGGTGATGACCCAGCAGTGG
GCTCGTGAGAATTTAGGCTTGCCGATGGTTCATGTTGAGGCAAAGATTGTTATGACTATT
TATATGGGGGTTAAAGAAATTTACGCTTTACCAATGCCCAACCAGCATATTGCAGCAGCG
CTCACATATGATAAAGATTTTTTTGTAAAAAAAATCACTTTTTATTCTTTGGAGCGAGCC
AAAGAGATACAGGTCGCGTTACAGAAAAAGCGACTTGGTGGTAAATGAATATTGATATCG
AAACACTTGTGAAGCAATTGGGTAAAGATTATCAGGAAATTTATGATAGTGGGCTAATTA
AATATAAGACAAAACCAACTGCCACAGTGGGCTATGATACAGCTACATTAGATACGAAAC
GAGAAGGATTATTTTTATCTTTCGAGAATGATAAAAATAAAACCTTCAAAGGAATTACAT
TAACATTAGAAGATGATGACATAACAGACTGGGTCTTTCCGAATTCAATGCCTTTTAATC
TTGAACCTGTAATGACTCAAAACTGGATGCGTGAGCGTTTTGGGTTCCCAATGATTTATG
GCGAGCCATAAAACTATGGGGAGTTACAGTCGTGGTATCAGTGAGGTATACCCACTGTTA
CCACCTAATCAGAACATTGCTGTTTTATTTGTTTATGACGCCGACCTTTTTGTTGTTAGT
GTGACTTTTTATTCTTTGGCGCATGCAGAAGCAATTCAGGCTGCGTCAGAGCGAAATAGA
TTAATGAATAAATAAGCGTTAATGTTTTACTGCTTGTAAATGATGATTTTTTACAGAGCT
AATTCATATTCCCTGATCTCTGTACTGTTCCCGCAATGTTGACCACATTCTTAAGAAGAG
CTGCTCCCCTAATGTGATCATAAGACCGATGAAATTGTTCTTTTTGCCCGTTACCGCATC
ACCACTGAAAAAGGCCAGGTATTCGAAGGCCGGGCAGATGCTGATGGGAAAACGGCCAGC
GTTTATACCGCATTGCCTGAATCAATAAAAATAGAGCTACTGTGAGCCATGGACAGGAGA
AAGCCGGGATGACACAAATACTGGGAACCGGAGAGGGAAAAACATCATCAGCCGCAAAAG
AGCCGGTTGTTGAACGTAAACCCGCACAGGTATTTTTTGAATCAATGGCGCTGGCTGCCT
CAATGAGTGGTTATTATGCAGGGCCAACAGCCACAACGCTGGGAAATTCGCTTTCATTAG
GGGCGGGGACTGCGGCAGGTGTCGGAGAAGGCGTCGCGGGCGCACGGGCGCTGGCTGCGC
CTAATCCCCTCACCGTTGCTCTGCTGGCTATCTTCTATTCTCCGTCACTGAATGAAGGTG
AGACGGAAATGCTACAAGATATACGTGGCGACCAGCTCTATCAGAATCTGATCCATGGCC
AGATGATGGTGGGCGCTTTTACCCGCGTAAACTCAACGGTCATTCAGGGGGATTATGTCC
CGGAATATGAACTCCGGGAAATAGCCCGACAAAATGGCACAGTGCACACGAGGGTGCGCT
TTCGTATTGAAGAAGATCCTGAGTCAGGGGAACTGGTTTCCCGCAGCTATGAGGTGGGGG
GAAAAAGCGGGCTGGATCGGGTCCGGGTGCGGTTTGCAAAACAGCTGAATAAAGAGACAT
GGGGCTTTGAAGATCCTTCAATTAAAGGAACATTTGTCTGGTCCCGGTCTGCCGGGCAGG
GAAAATTTGAGTGGGGATCCAGTCAGACTACTGTTCATGACGGGGGCGCTGGCGGCTCTA
CCACACCGCCTACACCCATTCCGGAACCGCGGAGCGTCTGGGGATTGCCTAACCCGGCCC
CGGCATCGTTACCGCCCGTACCGGGAACGCCGATCCCGGAGGAACAGGGACCAAATATTG
AAACATTGCCCATCGAAGACCGGGATTTCAATGACTTTATTATTGTTGACCCGATGGGGG
GTGTCCCGGCAATCTATGTTTATTTTCAGAAAGCTTCAGTTAGAGATTTAGAGGTTGACT
ATTACGGAAATTTTGAAGGTCGTTCAAGGCAGGGCCTATATGAAGTGGATCATATTCCTT
CAAAGGAAGCTGTTAGGATATATTTGAAAGGGACATATCCAAACCTGAAAGATGACATTA
TAGAACAAATGACTGACAGAGTGGCTGCTGTCGCTATACCGATAGAAGTACACCGGCAAT
GTAGTGAAACCTATGGTGGGAAAAACAATAGTAAATTTAGAACACAAGACGGAGGATTAG
TCACTCAAAAAGTTCTAGATGCCAGTAATTTAGAAGCTGCAGTTGATGCTAACTGGGATG
TCAATGCTGAGTGCCTTAGGAATGAATATGGTGTAAGTGATGAAAAAATTGAAGAGATCA
GGGCCAAACTACATGAGTTAAACCGGAAAGCGGGGTTATATTAAATGAGCTTGAATGTTG
AGAAGTTGATAAAGAACCTTGGGAAATCGTATCTGGATATTTATGAGCAAGGATTGATCC
CCTACAAAACAAAACCAAGTGGTACGGTTAGTGATGACATTTATAGATTAGATATGAAAC
GAGAGGGGGTATTTTTATCATTTTTTAATAATCAAGATAAAAATCTTAAGGAGGTGACCT
TAAGGTTAGAGGATGAGAATAAAACTGACTGGTTATTTCCTAACTTGCTGCCATTTGGTC
TTGAACCAGTAATGACACAGCGATGGGTACGAGACCGATTTGGTCATCCGATTACTTACG
TTGATGCCTGCGTGATTATGACTATTTATGTCGGGGTGGAGGAAACATATATTTTACCGA
CTCCGAATCAAAATATTGCAGCGGCATTTTCTTACAATAAAGATTTTTTTGTTAACAGGA
TCACATTTATTCCGGTTGAACAGGCGAAAGAAATCCAGTCTGCACTTGAGAAAAAACGAC
TTGGTGGCAAATGATCATTGACGTCGAAAAACTGGTAAAACAACTGGGTAAGCCTTATCA
TGAAATTTACAGTCACGGGTTGATTCCTTATAAAACAAAGCCTTACGGTCCTATTGATGA
AGATGAAGATGAAGATGAAGCTGAATTAGATATGAAACGAGAAGGAATTCTTTTGGTTTT
CACCAATAATTCCGAGAAAAATCTTACTGAAATTACATTAAGGTTAGAAGATAAAGGCAA
AACAGACTGGGTATTCCCCAATCCGATGCCATTTGGTATGGAACCGGTGATGACCCAATT
GTGGGTTAGAGAGCGCTTTGGGTTGCCCATGATTTATGCTGATGCGGAAATCATCATGAC
TATTTATATGAGGGTGAAAGAGGTCTATGCTCTACCTACTCCTCATCAATATATCGCTGC
CGCATTTACCTATAACAAAGATTTATTTGCAGAAACCGTGACTTTTTACCCACTGGAACG
GGCCAAAGAGATTCAGGCCGTACTGGAGAAAAAACGATTAGAGAGTTAATGAATCCTTAA
TGGTCCGGTCATGACTGGACCATTTTCTTGCTCCATGAAGATAGTATTTAGCCGGATGTC
GGGACGTGTGGTGTATTTATCAAATGAGTATTGATGTCGAACAGCTTATTAAGAAAATTA
GTCGACCTTATCAGGAAATAGTTGAGCAAGAATTGATTCCCTATAAGAATAAACTGCATG
GCCCGGTTGATGAAAATGAAGCCTATCTGGATATGTTGGTGGCAAATGAATATTGATGTC
GAAACACTCGTGAAACAATTGGGTAAAGATCATCAGGAAATTTATGATAGTGGACTAATT
AAATATAAGACAAAACCAACTGCCACAGCGGGCTATGATACAGCTACATTAGACATGAAA
CGAGAAGGATTGTTTTTCTCTTTCGAGAATGATAAAAATAAAACCTTCAAAGAAATTACA
TTAACATTAGAAGATGATGACATAACAGACTGGGTCTTTCCGAATTCAATGCCTTTTAAT
CTTGAACCGGTAATGACTCAAAACTGGATGCGTGAGCGTTTTGGGTTCCCAATGATTTAT
GGCGAGCCTAAAACTATGGGGAGTTACAGTCGTGGTATCAGTGAAGTATACCCACTGTTA
CCACCTAATCAGAATATTGCTGTTTTATTTGTTTATGACGCCGACCTTTTTGTTGTTAGT
GTGACTTTTTATTCTATGGCGCATGCAGAAGCAATTCAGGCTGCGTCAGAGCGAAATAGA
TTAATGAATAAATAAGCGTTAATGTTTTACTGCTTGTAAATGATGATTTTTTACAGAGCT
AATTCATATTCCCTGATCTCTGTACTGTTCCCGCAATGTTGACCACATTCTTAAGAAGAG
CTGCTCCCCTAATGTGATCATAAGACCGATGAAATTGTTCTTTTTGCCCGTTACCGCATC
ACCACTGAAAAAGGCCCGGTATTCGAAGGCCGGGCAGATGCTGAGGGGAAAACGGCCAGC
GTTTATACCGCATTGCCTGAGTCAATAAAAATAGAGCTACTGTGAGCCATGGACAGGAGA
AAGCCGGGATGACACAAATACTGGGACCCGGAGAGGGAAAAACATCATCAGCCGCAAAAG
AGCCGGTTGTTGAACGTAAACCCGCACAGGTATTTTTTGAATCGATGGCGCTGGCCGCCT
CAATGAGTGGTTATTATGCAGGGCCAACAGCCACAACGCTGGGAAATTCGCTTTCATTGG
GGGCGGGGACTGCGGCAGGTGTCGGAGAAGGCGTCGCGGGCGCACGGGTGCTGGCTGCGC
CTAATCCCCTCACCGTTGCTCTGCTGGCTATCTTCTATTCTCCGTCACTGAATGAAGGTG
AGACGGAAACGCTACAAAATATACGTGGCGACCAGCTCTATCAGAATCTGATCCATGGCC
AGATGATGGTGGGCGCTTTTACCCGTGTAAATTCAACGGTCATTGAGGGGGATTATGTCC
CGGAATATGAACTCCGGGAAATAGCCCGACAAAACGGCACAGTGCGCACGAGGGTACGCT
TTCGTATTGAAGAAGATCCTGAGTCAGGGGAACTGGTTTCCCGCAGCTATGAGGTGGGGG
AAAAAAGCGGGTTGGATCGGGTCCGGGTGCGGTTTGCAAAACAGCTGGATAAAGAGACAT
GGGGTTTTGAAGATCCTTCAATTAAAGGCACATTTGTCTGGTCCCGGTCTGCCGGGCAGG
GAAAATTTGAGTGGGGTTCCAGCCAGACGACTGTTCATGACGGGAGCGCTGGCGGCTCTA
CCACACCGCCTACACCCATTCCGGAACCGCGGAGCATCTGGGGGTTGCCTAACCCGGCCC
CGGAATCGTTACCGCCCGTACCGGGAACGCCGATCCCGGAGGAACAGGAACCAAATATTG
AAACATTGCCCATCGAAGACCGGGATTTCGATGACTTTATTATTGTTGACCCGATGGGGG
TTGTCCCGGCAATCTATGTGTATTTTAAGAAAGCCCCTGTGGAAGAGTATGAGGTTGACT
ATTATGAAAATTTTGAAGGCCGTTCAAGGCAGGGAAAATATCAAGTCGATCATATTCCAT
CTAGAGATGCGGTTCGTGTATATTTAGAGGATTTATATCCTGATGAGGGAAGTAAATATA
TAGATAAGATGGTTGATAAGGTTGCTTCAGTTGCTATTCCAATAGCTGTTCATCAAAAAT
GTAGTGAAACCTATGGCGGGCGTAATAATCGTAAGGTAGAGACAGAAAGCGGCGAGATGA
TAACTAAAAAAGAGCTAGATGCTCGTGACTTAGAAGCTGCCGTCAATGCCAACTGGGATG
CGAATGCTGAATGCCTTAAGAATGAATATGGTATGAGTAACGAGAAAATCGAAGAGATCA
GAGCAAAACTACATAAGTTAAACCGAAATGTGGGGTTATATTAAATGAATGTTAATGTCG
AAACACTGATAAAGCAATTAGGAAAGCCATACCAAGAAATTTACAATAAAGGTTTGATTA
ATTATAAAACAAAACCTTATGGCTCGGTTAGTGATAATACTGCCAGGCTGGATATGAAGC
ATGAGGGTATATATTTAGCATTTGTTAATGATCTTGAAAAAAAAATGAAAGAAGTAACAT
TAACGTTAGAGGATGAAAGCAAGAGTGACTGGTTGTTTCCTAATCCGATGCCTTTTGGTC
TGGAGCCTGTGATGACGCAGCCGTGGGTACGGGCGCGTTTTGGGTTGCCGATGATTTATG
TTGATGCGAAAGTGGTTATGACGCTCTATAGAGGAGTAAAGGAGTTTTATCCGCTATTAG
CTCCTGATCAAAATATAGTTGCGTCATTTAGCTATAATAAAGATTTTTTTGTTGAAAGTG
TGACTTTTTATCCGCTGGAGCGAGCCAAAGAAATTCAGGTTGCGCTGGAGAAAAAGCGAC
TTGGTCGCAAATGAATATTGATGTCGAAACACTTGTGAAGCAATTAGGTAAACCTTATCA
GGATATTTCTGATCAAGGTTTAATTCCCTACAAAACAAAACCAACGGGTACTATTAGTGA
TGATATTTCCAGGTTGAATATGAGGCGAGAAGGAATATTTTTATCTTTTATCAATAACCA
AGAAAAAAATCTTGAAGAAGTGACTTTGCGGTTAGAAGATGAAAATAAAATGGATTGGTT
ATTTCCTAATCCGCTGCCATTTGGTCTTGAACCAGTAATGACCCAGAAATGGGTAAGGGC
CAAACTTGGTCATCCAATGATTTACACTGATGCGCAGATAATCATGACTATTTATGTTGG
TGTGAAGGAATTTTATACTTTGCCTGTCCCTCATCAATATATCGTTGCTGCATTTACCTA
TAACAAAGATTTTTTTGTACAAAAAGTCACATTTTACTCAATTGAGCGAGCCAAAGAAAT
ACAAGCCGCGTTAGAGATAAAAAGGTTGGGTGGGTAATTGTTCTGCAATGGTTCGCTCAT
AGCTGGACCATTTCCTTGCGCAATGAAGATAGTACTAGCAGGATACAAGGACGTGTGGTG
TATTTATCAAATGAGTATTGATGTCGAAACACTTGTGAAACAATTAGGTAAACCTTATCA
GGATATTTATGAGCAAGGGTTAGTCCCCTACGAAACAAAACCAAGTGTTACGGTTAGTGA
TGATATTTATAGATTAGATATGAAACGTGAGGGAATATATCTAGCGTTTATTAATGATCT
GGAAAAAACTTAAAGAAGTGACGCTGACATTCGAGGATGAAAGTAAAACCAACGGGCTAT
TTCCTAATCCATCAGTATATTGACATTAGCGCACTGGCCCAACTGATGCGTTACAGCCAT
GGAGCGGGTGCATCAGCGGAATATAATCCGTCAGAAAAAACTGGAGGGAAAAATTGAAGG
TCATGCCAGTTTTGCACTGGGGGAGGCGAAGGCCGAAACGGCCCTGTACCTGCCGGACAG
GTTAGGTGTCAGCCTTTTATTTCCGGCGAAAAAAGTGACTCCACAGACACCGGATGGTGT
CTGTAATATGGGAGCGCTGCGTTTTGCCATGAAACTGGTATTGTCAGGTAGCGTTGGTGC
CAGTGCTGCAATTGAATTAGGGGTGACAGCAGACTGGAGTGGAGAAATGGGAAAGGGCTA
TGGCATTAAAGGCCGTCCTGCAACCCTGACTGCTCCACCGTTGCCAGGACAGCAGCAGGT
GAATTTAAAGACCTCAACAATACCTGAAGCACAGGGGGGAGGTGAAATTGGTGTTTTTGT
TGGTGCTCAGGCGGGAGGTAATATCAGTGGTGCCATTGAGTGGTTTGACCCGCATCCTGA
TGATACGCCAGTAGCTATAGGTGTTGAGAAAGATAACAAACCCCTTGTCAATAAAGAGAA
GAAGTTTGCCGCGATAGCCAAACTGGAAGCGGGGATGACGGTGCAGGCAGGCGCTGGGGG
AAGTGGGGTTTTTTATATCACCTATATTCAGGGACGTTTTCGTATTTACTGTAAAGCGGC
TTTATGTTGGGGAGTGGGAGCCAAAGGGGAAGTCGGTTTTGAAGTTGATGGCAGCAGTTT
TGCGGCTTTTATGAAGAGTTTTATGTTTATGCTGAGGAATGTGGATTATCAGAAGATTGA
GCTGATGATGGAGGGAGATGCCTTCCGTTCTTTATGTGCAATTCCTATTATTATGGCGGC
ACAAGGGATACAGGCAATTGATGCGATGTACATCGATGTAACTAGAGTGTTAGTTAACTT
GAGTAATCAGATTAGTGATGAGGGAAAACGAATTGATTTAATGTATAGTATTTTGTCTAA
TCCGGATCAGCTAAAATATACTCCTCCAGAAACAAAAGGGGCAGTGATTGCCACATTAAT
TGATCAGAATTGGGTAGACTGGCTTGACCCTCGCAATCAAAATAATGATTTTTTTTCCGT
TAACAGCTGGAAGCTCGGTCCTCTCAAGAGGCGAAAGCAAGCGGTGTTTATGGCGCTGAA
GTGGGTACAAAGTCAGGCAGATTATAACAATGTTATGCAGCATTTGACGTTGTCGCCAGG
GGAGAAGAAAGGTAATAAAGAACTGAATGAAAAGGATGTGATTAACTTTTTAGGTATCGG
GGAACACAAATTTTTTTTCTACACCAATTATGGTGAAAAGCTCACCTTATTGCATAATAA
CCTCCCGGTTTTTGTTGACCCGGATGAGCCATTTAAACCCATTCCTGACATCCTTATGTC
AGAATATCTTGCCATGATCGACGACCAGCACCCGACGGGGACAATGACTGCCTGATGCAA
TGGCTGAGGTGATAAGATGAGAAAATTAATCGTAGTTGCTTCAGTTGCCGCCAGTTTACT
GCTCGGGTGCGACCAGAAGAGTACTGGCAAGCGTGAAACCTTGTCTGAAGCGCTTGTTGC
TAAGTCGCTTTCTAACATGGTTCCCGTTCAGGGCGGCGAGTTCTTAATGGGGGATTTCGG
CCCATTAGTCGGTGAAAAACTGCCTTTCAGCATAAACCAGGATGATAAGGTATTACATAA
GGTTGTATTAAGTGATTTTTCGATATCAAAGTTTAAAGTTACCAACGATGATTATAATAA
ATATCTGCAGATAACAGGAATAAAAAAACCTCCCATTAATATTCTGGTAAAAGAGTACCC
ATCCTTGCAAAAAGGTGATTACTCTGTTGGTGTGACCTGGCAACAGGCAAAAGACTATTG
TCAGTGGTTAGGTAAGGAGTCTGGTAAAAAATTTGATTTACCAACAGAGGCGCAATGGGA
ATATGCAGCAAGATCCAGAGGGCAATACATTCCGTTTGCAACGAATAATGGTGAGTTCCT
GCCCGGTAAAAACATCCCCAGCCAGGATGAGCTGAGTGAATATACTGATGGAGCAGGTAT
TCCTATTTATCCAGTGGGGAAATATCCCCCAAACCTCCTGGGTCTGTATGATATGGGACT
TAGTGGCTCAGAATGGACCAATGACTGGTATGCGTCAGATTATTACTCTCATTCTCCGGT
AAACGATCCTCAGGGACCCGTAAAGGGGACCGAAAAAGTCCTCCGCGGGAATGTTGGCGG
TGACAGACAATACGCTTTAACCGTGTTCAGACAATCAGATTTGCCAGTTCCAAAGATCAA
TAAAGACGATGATTATGAAAAATATGGTGTTGGTCCGCAGTATGTTTTCCGTTGCGTCAT
CAATAAATAATGTCGTTTGGTGGTGACATATATCATTTTAACCGGAGCAACAACGTTGAA
TGAATGTTCCAATAAACCGGAGAGACTATTTAAACCTGTCCCGGATAGCCTGATGTCAGA
ATATCTTGCCATGATCGACGACCAGCACCCGACGGGTACAATGACTGCCTGATGCAATGG
CTGAGGTGATAAGATGAGAAAATTAATCGTAGTTGCTTCCGTTGCAGCCGGTTTACTGAC
CGGGTGCGACCAGAAGAGTACTGGCAAGCGTGAAACCTTGTCTGAAGCGCTTGTTGCTAA
GTCGCTTTCTAACATGGTTCCCGTTAAGGGCGGCGAGTTCTTAATGGGGGATTTTGGCCC
ATTAGTCGGTCAAAAACTACCTTTCAGCATAAACCAGGATGATAAGGTATTACATAAGGT
TGTATTAAGTGATTTTTCGATATCAAAGTTTAAAGTTACCAACGATGATTATAATAAATA
TCTGCAGATAACAGGAATAAAAAAACCTCCCATTAATATTCTGGTAAAAGAGTACCCATC
CTTGCAAAAAGATGATTACTCTGTTGGTGTGACCTGGCAACAGGCAAAAGATTATTGTCA
GTGGCTAGGTAAGGAGTCCGATAAAAATATTGATTTACCGACAGAAGCACAATGGGAATA
TGCGGCAAGGTCAAGAGGGCAGTATCTTCCTTTTTCGACTAATAATGGAAATTTCGAGCT
TGGTTCTAATATACCTGAACAAAAGAAATTAGATGAATACACAGATGGTTATGGTTTTCC
TATTTATCCAATTGGGAAATATCCTCCGAATCCGCTAGGTTTATACGATATGGGGCTAAG
TGGAGCCGAATGGAGTAATGATTGGTATTCAACTGATTATTATTCCCACTCCCCTGTTTA
TGATCCTCAAGGTCCAGTTAAGGGTAATGAAAAAGTTTTAAGGGGGTATGTTGGCGGAGA
TCGTCAGTATGCCTTGACTATATTCAGGCAATCGTCACAACCTGTGCCAAAATTTGCTGG
GCGTGATGATTATCAAAAGTTTGGAGTTAGTCCTCTTTTTGTATTTCGTTGCGTTATTAA
TAAATAATATCGTTTGACTGTAATACTATATTATAGTCGGAACGCTCAATGAATATAATA
TTCCGCTGGACAGCCTGTTTAAACCTGTCCCGGATAGCCTGATGTCAGAATATCTTGCCA
TGATCGACGACCAGCACCCGACGGGGACAATGACTGCCTGATGCAAAGGCTTAGGTGATA
AGATGAGAAAATTAATCGTAGTTGCTTCTGTTGCTGCCAGTTTACTGCTCGGGTGTGACC
AGAAGAGTACTGACAAGCGTGAAACCCTGTCTGAAGCGCTTGTTGCTAAGTCACTCTCTA
ACATGGTTCCCGTTCAGGGCGGCGAGTTTTTAATGGGGGATTTTGGACCATTAGTCGGTC
AAAAACTACCTTTCAGCATAAACCAGGATGATAAGGTATTACATAAAGTTGTATTAAGTG
ATTTTTCGATATCAAAGTTTAAAGTTACCAACGATGATTATAATAAATATCTGCAAATAA
CAGGGGTAAAAAAAGCACCCATCCATATTTTTTTTAAAAAATTATCCATCCTTGCAAAAA
GGAGATTATTCTGTTGGTGTTACCTGGCAACAGGCAAAAGGCTATTGTCAGTGGTTAGGT
AAGGAGTCTGGTAACAAGATTGATTTACCAACAGAGGCGCAATGGGAATATGCAGCAAGA
TCCAGAGGTCAATATTTTCAGTTTCCAACAAATAATGGTGAGTATTTACCTGGAAAAAAT
GTTCCGGGTAAAGATGAATTAGATAAATATACAGATGGTTTTGGTTTCCCATTTTACCCA
GTAGGCAAATATCCCCCAAATCCCCTGGGTCTGTATGACATGGGACTTAGTGGCTCAGAA
TGGACCAATGACTGGTATGCGTCAGATTATTACTCTCATTCTCCGGTAAACGATCCCCAG
GGACCTGCGCAGGGTACTAAAAAAGTCCTGCGTGGATATATTGGCGGCGACAGACAGTAC
GCTTTAACCATGTTCAGGCAATCAAAATTGCCAGTTCCGAAGATCGATAAAGACGATGAC
TATGAAAAATATGGTGTTGGCCCGCAGTATGTCTTTCGTTGTGTCGTTAATAAATAATGT
GTGATGCTATCTCTTATTTTAACCGAATCAGAATGCTCAACGAATATTCGGCTGAACCGG
ATAGGATATTTAATCTACGCCGGATTTCCTGATGTCAGAATATCTTGCCATGATTGATGA
CCAGCACCCGACGGGGATAATGACTGCCTGATGCAATGGCTGAGGTGATAAGATGAGAAA
ATTAATCGTAGTTGCTTCTGTTGCCGCCAGTTTACTGCTCGGGTGCGATCAGGGAAATAC
CACCGGGAGTGAAAAAGCAGCTAAAGCACTTGTGGATAAATCGGTCTCTAATATGGTCCC
TGTTCAGGGTGGTGAGTTTTTAATGGGTGATTTTGGTCCATTAGTTGGTGAAAAATTACT
TTTCAGCATACAACAGGATGATAAAACTTTACATAAGGTTATTTTAAGTGATTTTTCGAT
ATCAAAATATAAAGTCACCAACGATGATTTTAATGTTTATTTGAAAGTAACAGATAAAAA
AATCCACCTGTGGATATACTGGCAAAACGTCATCCTTCTCTGCTAAAGGGGGATTATCCT
GCAGGTGTTATCTGGCAACAGGCAAAAGATTATTGTCAGTGGTTAGGTAAAAAATCTGGT
AAAAAAATTGATTTGCCGACAGAGGCACAATGGGAGTTTGCAGCAAGATCCAGAGGTCAG
TATCTTCCGTTTGCTACTAACAATGGTGAGTTTTCACCAGGAAAAAATGTCCCCAGCCAG
GATGAACTGAATAAATACACTGATGGGATGGGGCTTCCCATTTATCCAGTAGGTAAATAC
CCATCAAATCCCTTAGGCCTGTATGATATGGGACTGAGTGGTTCAGAATGGACCAATGAC
TGGTATGCAGAAGATTATTACTCCCACTCTCCGGTAAAGAATCCTCAGGGACCAGAGCAA
GGGACCAAGAAAGTGTTGCGTGGGAATGTTGGCGGCGACAGACAGTACGCATTGACTATG
TTTAGACAATCTGCTTCACCACTCCCAGAAGAAGTTGATGGTGACTATGAAAAATATGGT
GTTGGTCCGCAGTATGTATTTCGTTGTGTCGTTAATAAATAATGTGTGATGCTATATCTT
ATTTTAAAGAATCGGTGGCGTTCAACATATAAGGTTTTTTTCTAATGGATGGTAAAATCA
TGTACAGTAGTGAAATTAATTCATCGTCATCAACGATGATTGTCAACGGAAAATGTGGTG
CTCATTAAAAATCTGAAAGAAGAAATGTTAAGGTTTGAAGATGAAGCCAAAACTGACTGG
CTGTTTCCTAATCCTATGCCGTTTGGTCTGGAACGAGTTATGATTCACCAGTGGGTGCGG
GCTTATCTAGGATTTCCGATGGTTTACGTTGAAGCAAAAATTGTTATGACTGCTTATAGG
GGGGGAGATATATATACCTTACCTATGCCTCATCAAAATAGTTCTGTCGGATTTACCTAT
AACAAGGATTTATTTTCAGAAATCGTGACTTTTTATCCACTGGAGTGAGCAAAGGAGATT
CATATTGCGCTGGAGAAAAAGCGACTTGGTGGCAAATGAATATTGATATCGAACACTTGT
GAAGCAATTAGGTAAACCTTATCAGGATATTTATGAACAAGGTTTAATTCCCTACAAAAC
AAAACCAACGATTACTGTTAGTGATGATATTTTCAGGCTGGATATGAGGCGAGAAGAAAT
ATTTTCATCTTTTATAAATAACCAGAAAAAATCTTGAGGAAGTGACTTTGCGGTTAGAAG
ATGAAAATAAAACGGCTTGGTTATTTCCTAATTCGCTGCCTTTTAGTCTTGAACCAGTAA
TGACGCAGCGATGGATGCGCGAACGCTTTGGATTTCCCATAGGTTATGGCGAACGCAAAA
TGATAGGGAGCAATAGTCGTCATATTAGCGAGGTATACCCACTGTTGCCACCTAATCAGA
AAATGTCTGTTTTATTTGCTTATAATTCTGATTATTTTGTTGTTAGTGTATTTTTTATTG
TATAGAGCATGCAATAGAAATTAAGGCGACTTTCGCGAGCATAAGGTCGTCTGGCAATTG
GCGTTCGAAGTGAAAAATTATTAATGTAGGGGATATCACCTGGGGGAAGAAGTATGTATT
AAGTAAAGAGAGGTGTGCAGATATTCCAGATATTATTTTATGTTTATTATTCTTCCTTTG
GCAGGAGTCGCCGGTTTTTATCTGTTATTAAATGTTATTGCCTCACTCTTTAGGTTGAAA
TAGATGCGATTGAGTATTCTAATTAATAATTACTGTATCGCTGATATATAAAAGGAAATT
CAATGTCCAAAGGTTTTGTATTACTCGGCGATAAAACCACGCACGGCGGTGCTGTTATTT
CCGCATCCTCCACCATGATTGTAAATGGAAAGCCCGTAGCGCTGGTGGGGGATAAAGTCA
GCTGCCCGATTCCGGGACATGGCACTAATGCCATTATTGAGGGAGCGCCGGAATGGTCTT
CCGATGGTAAAGCCATCGTGGTCGATGGCTGCAAATGTCAGTGCGGTTGCCAGGTGATTT
CCGGCGCGCCGGAATGCGCGATAGGATAAAAAATGGGCTGGGTACGAACAAAAGCATTGA
CCATGGAGCAGCCATCGGCTCCTTCACTGACCCGATGGCTGTTTGCCGGTGTACTGATGG
CGATTATCGGTGTCCTGCTCTTTACCCTCCATGCTTCCGGCACCGTAAAAATTCTCTCAG
TGATAAATATCTGGTGGGTATCCCTGATGCCTGCAGGGTGCTGGTTGCTGATTTTTTGCC
TGCGTTGCTATCTGTGGGACAGGGATCTGAAAGCGCATCAGTTCTTGCTGAAAGAGGCGG
AATACGGACAGCAGAGGTGGGAAGACTGGGCAGGGCGCTGGCTGGCCGTTCTGGGCAGTG
CAGTGCTGTTGCCGGATCATATTTCTGCGGCGCATTGGGGGAGTGAGCGGCCTCAGCAAT
ACGGACTTACCCGCCGGATTAATTACCTTCCGGCAGAAGAGCCCGTGCAGCTGAGTGCGA
TGCATGCGCTGCTGACCAGTATAGAAGAGCGCGTGCAGTGCCTGCCGGAAGAGCTACCGC
TGTATGTCACCCTGATCACGGATAATCCCTCGCCTGAGCTGACCAGCAGTTTCATTAATC
TCTGGAAAGAACACATTCCTGGCCGCGCCGTGCCTGATGATATTACCGTTACCGGCTCAT
TCTCACTGTCGGAAGTGGAGGAGCGCCTGAAGCAGCCTGTACTGACGGTCAATTTACTCC
TGGTCATCCAGCTCAACGGTGGTACAGCATACTCCGACGGGCTGGCCGTGCTGCTGCTGA
CCAGCGATGATGTGGCGCAAAAATACCATCTGCCGCACTCATCACGGCTGTTACGTCCTA
TGCCCTTAGATATGACGAACTTTGAAGACGATATCACCCTGTTTCTGGAAACCCAGACTG
TCGCCTGCCATACGCCCTCCGTTATCGGGGACGCAAAAAAATGGACGGAAAGAAGCGCCG
CGCTTATCACGCAGGGCGGCAAAATGCATACCCCATGGAAAGCTGAAGATATCGCGCTGC
TGGAAAAATGGTGCGGTATTCCGGGACCCGCAGCGCCCTGGCTCCTGACCGCGCTGGCAG
CCGATCTGGTCAGCCTCCGTAAACAGCCCCTGCTGGCGTTATTTTCCAGCGAACAGGAAC
ATTTTATCAGTACCATCACCCCAGGGAGTGAAGATGAATATACCGGGTAATGGCCTGGGC
CGGTTTGGCCTGGCCGGGCTTACGTTGGCCGGGATGGCTGCAATATGGTGGGGGATCACC
CGCTATGGCGGCATGCTGAATATCAATACGCGGGGCGAGCAGGTACTGGCGTTTGTCCTG
GTCTGTCTGGCGTTGGTATTTGTTTTTTACCTTCCTGCAATGTCCCGCCGTGTGAAGGAG
AGTTTATATCGCCGGCAGTCGCAGCAGGACAGCGTCTTACCCGGCGAAGAAGGGCGCGTG
GCGCTGACACCTCCCCATCATATTACGGTGGGGGAAATTCGCCAGACTCTACGCTATCAG
TATGGACGCGCCTGGTCCCGCAAAGTCCGTATTCTGCTGATAATTGGCTCAGTCAGAGAC
GTAGAACAACTGACCCCAAAGCTCACGCAGGAACTCTGGCAGGAAGATCAGGGTACATTA
TTGCTGTGGGGTGGAGACCCTGGGGCAGCGGTAGATAACGCCTGGTTCACAGCGCTGCGT
AAACTGCGTTATCGCCCGGCTGATGGTATGGTGTGGGTAACATCGGGCTTTGACGGCGTT
TTGACAACGATGAACAGAACGAAGCCCAGGCTCACGCCAGATGAAATGGACAGTGTGTCT
CACTCTCTAAAGCTACGCTACGAAGCTCTTGGCTGGAAACTACCCCTATACGTCTGGTCG
CTGTATGAGGGGGGCAACGAAAAAAATGGACGTATCACTCAGCCTGTAGGCTGCCTGTTA
CCTGCAGGTTGTACGCCGCAAATAGTTGCCGAACAGTTCACTGCCCTGGCGTCGTTACTG
ATAGAGCAGGGCATCCAGCAGATATGCGGGCAACCACAGCACAATTTTTTACTCGCGCTG
GCCGATCAGTTGACCCGTAAACCGGAAACGGTGACGGAGCCGTTATCGGTATTGCTTAAT
CCTTACCGCCCGCAGCCGCTGGCCGGGGTGGTATTTAGTGAGGCGTCAGTAGAGGCTGGT
CGCAGTGTCCGTCATCACTGGGGACGGGATAACCGCTGGGAAACGATACCAGACTCAGTG
CTGTGGTTGCCAGCCGGTCTACGTCCGCGCAAACAGGGAGTCAACTGGATGCGTGGGATG
AGCGTGGCCGCCGCCGCCCTGATGTTACTCTGGGCCGCCTCAATGACAGTCTCTTTTATC
GCCAACCGCCACCTGGTGGCGATCGCACAGCAGCAGGTGCAGCAGGCCTCGGCGGGAAAA
CAGCCGCTGGCCGTACGCCTGCATGCGCTCTCCGCGTTACAGAAAACGCTTTCTCAACTG
GAATACCGCTCGCAGCACGGAGCGCCGTGGTACCTCCGCGCTGGCCTCAGTCAGAACGAT
GACCTGCTGGCGGCGCTGTTCCCGCGCTACGGGGAGATGGCGCAACCGCTGCTGCGCGAT
GCGGCGGCGCATCATCTGGAAGAGCAGCTCACCGCCTTCGTGCAGCTGCCGCCGGACAGC
CCACTGCGTGAGAAGATGACGAAGACCGCTTACGGACAACTGAAACAATATCTGATGTTG
ACCCGCCCGGAAAAAATGGACGCCGCGTGGTTCGCCACTACGCTAATGCAGGACTGGCCG
CAGCGCTCAGGCATCGCCGACGCCGTCTGGCAGGGCAGCGGCCCTTCGCTGCTGGCATTT
TATGCCGCCAGTCTGGTGTCGCATCCGCATTGGCGTCTGCCTGTCGATGACGGTCTGGTC
AGCCAGGTGCGCACACGGTTAATTCGCCAACTGGGCCAGCGCAACAGTGAGTCCACGCTT
TACCAGAAGATGCTCGCGCAGGTGGCGAATCAGTATGCCGATATGCGCCTGGCGGATATG
ACTGCCGACACCGATGCTTCGCGTCTGTTCAGCACTGATGAGGTGGTGCCGGGAATGTTT
ACCCGTCAGGCCTGGGAGCAGGCCGTGCAGCCGGCCATTGAGAAAGTGGTCGCGGAACGC
CGCGATGAAATGGACTGGGTGCTGAGCGATACGAAGCAGACTGCCGCGCAGTCGACGTCG
CCGGAAGCTCTGCGAGCCAGGCTGGCGGAGCGTTATTTCGCTGATTTCAGCGGCGCCTGG
CTGGATTTCCTCAACAGTCTGCGCTGGCAGCGCGCGGCGACCCTCTCCGATGCTATCGAC
CAGCTGACCCTGATGGCCGATGTGCGCCTGTCGCCGCTGGTGGCGCTGATGAACACCCTG
AGCGTGCAGGGGCGAACCGGCCAGACCGGGGAAGCCATCGCCGATTCGCTGGTCAAATCG
GCCAGGCAGCTGTTCAACCGTGATAACTCGCCCGCCATCGATCAACGGTCCGGCGCGCGC
GGTCCTCTGGATGCCACCTTCGGGCCCGTACTGGCGCTGCTGGACAATCGCGACGGCGGG
ACACCCACCAGCCGTCTTAGCCTGCAGACCTTCCTGACCCGCGTCACCCAGGTGCGTCTG
CGCCTGCAGCAGGTCACCAACGCCACCGATCCGCAGGCGATGACCCGGTTGCTTGCGCAG
ACGGTATTCCAGGGCAAGGCCGTGGATTTAACCGAAACGCGCGACTACGGCAGCCTGGTG
GCGGCGGGGCTGGGCCAGCAGTGGAGTGGATTTGGGCAAACGCTGTTTGTTCGCCCGATG
GAACAGGCCTGGCAGCAGGTGCTGACCCCGGCGGCGGAAAGTCTCAACGCCCAGTGGCGC
AGCGCGGTGGTGGAGGACTGGAATAGCGCTTTTGGCGGTCGCTACCCCTTTAAAAATACC
AGCAGTGAAGTCTCTCTGCCGCTGCTGGCAAAATACCTCGACAGCGAGACCGGGCGCATC
GCCCGCTTTCTGCAGACCCGGCTGAACGGCGTGCTGCATAAAGAGGGGAGCCGCTGGATG
GCGGACAGTATCAATGCTCAGGGGCTGACGTTTAACCCGGCCTTTCTGCAGGCGATGAAT
ACCCTGAGCCATCTCTCCGACGTCGCGTTCGCCAACGGCGAAGCGGGATTGCATTTTGCG
CTACGTCCCGGCACCGCGGACGGCGTGATGCAGACGGAGCTGGTCATCGACAGTCAGAAA
CTTGTCTATATGAACCAGATGCCGGTCTGGCGGCGGTTCAGCTGGCCCGCTGACACCGAA
GCGCCGGGCGCCAGTCTGAGCTGGGTCAGTACCCGGACGGGCACCCGCCAGTATGGCGAT
TTCCCGGGCGCCTGGGGGTGGATCCGTCTGCTGGATAAGGCGGTGGTCAGCGCTTATCCC
GGAACGAGCAGCAGCTGGAGCCTGAGCTGGAAAGCGCCGGATGGTCTGTTGCTGAACTAC
ACGCTGCGTACCGAGGCGGGGGAAGGACCGCTGGCGCTGCTGGTGCTGCGAAACTTTACG
CTACCGGAGACGATATTCAGCGTGCGCGCGTCTGCGGAACGTGTTCCGCTGACCGACGAT
ATACCCGGCGAAGAGGGATATTGAACCTTCTCCCTCACTGATTGGCGTTAACCTGCAACG
CCAGGCCTCCTTCGCTCATGGCCGCCCGACGGCCAACTAATCTGACCGCGCAGCCATGCT
GCGTGTCTCCCTGTAGACGAATAAGGGAATATTCATAATGGACGATTTAACCCTGCGATA
TTTTGATGCTGAAATGCGCTACCTGCGCGAGGCGGCAAAAGCGTTCGCGCAGGCTCACCC
CGATCGGGCGGCGATGCTGGATCTCGATAAAGCCGGTACGCCGGACCCTTACGTTGAGCG
CCTGTTTGAAGGCTTTGCCTTTTCCGTAGGTCGCTTGCGCGAAAAAATTGATGATGATCT
GCCGGAGCTGACCGAGGGGCTGGTCAGCATGCTGTGGCCGCACTATTTGCGCACTATTCC
ATCGCTATCGATCGTGGTGCTGACCCCAACGCTGCCGGCGATGAAGATGGCGGAAACGGT
GCCCGCCGGGTTTGAGATTAGCTCCCGCCCACTGGGGCCGAAAAATACCGTGTGCCGGTA
CCGAACCACCCGCGATCTGACGCTTAACCCGCTGGCGATAGAGGAGGCGGTGATGACGGC
GGAGCCGGACGGACGTTCGGCCCTGCGACTACGATTCGCCTGTAGCGAGCTGGCTAACTG
GTCGCAGACCGATCTCCGCCACCTGGCGCTGTACCTGGGGGAAGACGCTGTTACCGGCAG
CGCCCTCCATCTGTGGCTGACCCGACGCCAGGCCGCGCTGTACCTGCGTCTGCCGGGTCA
GACAGAGCGGGTAAGCCTCGATGGCTATTTTTCCCCGGGGGGATTCAGCGAGGAGGATCG
TTTATGGCCGAAGGGGGAGAGTGCTTTCAGCGGCTATCAGCTGCTGCTCGAGTATTTCAC
CTTTCGCGAAAAATTTATGTTCGTGCAGCTAAATGGCCTGGAAAACATCACCCTGCCGGC
GGGGATATCGCATTTCACGCTTGAGGTGGTGTTCAGCGAGGTCTGGCAAAGTGATTTACC
CGTCAGCGCAAGCAGCCTGCGCCTGCACTGTGTGCCGGTGATTAACCTGTTTACCCTTGA
GGCCGATCCGTTGACCATCAGCGGGCTGGAGAGCGAATACCTCCTGCGTCCGAAGCGCCT
GCAGGACGGGCATACCGAAATCTATTCTGTTGACAGCGTGACCGGCTCCGGGCGCACCGG
GGAGGCGCGCTATGTGCCTTTCACCCGCTTTCGTCACCAGGGGGGAATGATGCGTCGCCA
TGCGCCGGAGCGCTACTACCACACCCGCGTAAAACGGGGCGTAACCGGCATGCACGATAC
CTGGCTTATCCTCGGCGGACAGCAATGGGAGGCTGACCGGGAGCTGGCGCGGGAAACGGT
CTCCTTGCGCATCACCGGCACTAACGGCCAGCTGCCGCGCCGGGCGCTACAGAGCACGCT
GCTGGATCGCTGTGAGTCGATATCAGCCACGCCGCTTACCGTCTGCAATCTCTGTAAGCC
CACGCTGCCGGCCTATCCCCCGGCGGAAGACCGCTACCACTGGCGGGTCATGAGCCATCT
GGGCACCCGTTTTCTCAACATGATGAGCAGCGCCGAGGTGCTGCGCGGCACGCTGTCGCT
CTACAACTGGCGGGAGGATGAGCTCAATAATCGCCGTCTGGACGCCATTCTGGCGGTCAG
CCATCGCCGAATTCAGCGTTTCGAGCAGGGCTTCCTGCTGCGCGGGCTGGATATCGAAGT
GACGCTCGACGGTAGCGGATTTACCGGTGCGGGCGATGTCCACCTGTTTGGCGACATGCT
CAACCGCTTTTTCGCACTGTATGCCGATATGAATCAGTTCAACCAGCTGACGCTCATTGT
TCAACCTGAAGGGAAATGTATCCGGTGGAAAGAGAATCACAGTCTGCGCCTGCCCGGCTG
ATGGCGCAGCTCCGGCCTCAGTTGCCGTACATGAATTTTTACCGCTTCTGCCAGTTGCTG
GAGAAGAACCATCCGAAGGCGCCGATCATCGGCAGCGGCTGGCTAGTAGGTGATGAACCC
ATACGCTTTCGCCCGCATCCGGGGATGGGCTTTCCGGCTGGCGAAATCCGTGGAATGGAC
GATCCTGAACCGCCCCGTCCGCCGGCGGTTCGCGTGACTTTTATGGGACTCTACGGCGTG
GAATCCCCGCTGCCGACCCACTATAGCGATGACATTGCGCAACGGCGGGAAGGCGTCGAG
GCCACCGAGGATTTCCTCGATATCTTTAACCATCGGCTGATCGCCCAGTATTACCGTATC
TGGCGCAAATATTCCTACCCGGCAACCTTTCGGGCGGGCGGCACGGACAACATCTCGCAG
TATCTGCTGGGCCTGGCGGGGCTGGGCATACCGGGATGTGCCGCCGTTGCCGCAGCGCCG
CTGTCGCGATTTCTGGCGCTGCTGCCGGTGATGATGCTGCCGGGGAGATCCGGGGAAGGC
ATGGAGGCGCTGGTGGCGCTCCTGGCCCCGGGGACCCGGGCGACGGTGTACCACCACGAT
CCCTGCCGGATCCCCTTGTCGCAGCCGTTAACGATGAGCGTCCGTCAGCCGGTTAGCCTG
CAACATAGGCCAGTGATGGGAACCCACGCCACGGATGTGAACGGTCAGGTGTTGCTGCAG
CTGGCCACGGAAAAGCCTGATGAGGTTCGCGGCTGGCTGCCCGGCGGCGAACTGTTCAGC
GACCTGATGGCGCTTCTGCACGTCTGGCTCGGATCTCATCTTGACGTGCGGCTGCAGCTT
TGCGTCGCCCGCCATTTACTGCCGGATGCGCAACTTTGCTGCCAGCAGGAGCATGCCGTC
CAGCTCGGCCGTACCGCTGTGCTGCGTCCTCTGGATGCGCAGAAACAGGCTGACGACAGA
GTCACGATTTATCTGGGGCGCTATCAGCGCGTCCGGGAAAATATCCACCGCAGGGAGAGC
GATGAAGATGGCGATTACCGCAGTTAAACCCTCCGCCAGGTTGCTGGCATTCCTCATGGT
TACCGTCTTAACCGGCTGCGGACTGACGCAGACCGTGAAAGACGGCGCCGTTTCCGTGAC
CCAGTCCATTTTTTACCCCCAGGTGAAAACCCTGCATCTGGATCTTCGCGCCCGGGAAGG
CGTGAATAACAATGCCAAAGGCGCCTCCCTGGCGACGGTGGTGCGTATTTATCAGCTGAA
GGACCGGCAAGCGTTCGACAATACTGACTACCCGTCGCTGTTTGCCGGCGATGGCCAGGC
GCTGCAGGCGGACCGGGTGGCGGAAAAAGATGTTCGCCTGCGTCCGGGCGAATCGGTGAC
CGTCGATATGCCCATGGAAACCAGCGCGCAGTTTGTGGCGGTGGCGGCCATGTTTATCGA
TCCAGACCTGACGCAAAACAGCTGGCGACTGGTACTCACCCGGGACGAACTTGATCCGGC
GAGGCCGCGCATTATCGAAGCCAGCCAAAATCAACTGACGCTGCACCCGTTTAAGGAGAA
GTGAAAATGCCTCGTCCCTACCTGTATGACATCCTGTACGGCAATTTCGCCGGCGGGCTT
GACCTGAATACTGTCAGCGAAACGGATCAGGTCATCCTGTCGGTGCTCGATAACATGCAG
CGCATCCTCAACTGTCGGGCCGGAACGCTGGCGCATCTGCCGGACTACGGCCTGCCGGAT
ATGACCGCTGTCCTCCAGGGGATGCCAGCGTCGGCGCATCAACTGATGAGCACGTTGTCG
GCGGTGTTGCTGAAATACGAACCGCGCCTGCAGCGGATCGCGGTGGTGATGCTCGATCAG
CATGCGCCCGGCGAACTGCGCTATGCCATTGATGCGGAGCTGAAGGATATTGGCCTGGTG
CGTTACGGCACGGAGTTTATGCCCGAGGGCAGGGTGTTGATCCGCCACCTCAAACGTCAG
CAGTACCTTGACGCCCGCTCCGCCCTCTAATCTCTCGCTGAAAGACATCATGATGACAAC
ACACCACGACCGTCACTATAAAGCCGGTGGCGACCCGCGCACGCTGGCTGATTTTATGGC
CCTGCGTGCGGAAATGAACAAGCTCAGCCACCCGGCGCGGCCGGATATTAACTGGCCGTA
TGCCGAGCAGCTTGCCCGCGGGCTGTTGGAGCATCACGGCGCGGACCTGCAGACTGTCGC
CTGGTATACCCTGGCCCGCGCCCGGCTGGGCGGGGTGGCAGGGATCAATGAGGGGCTGAC
GCTGATGGAGTCGCTGCTGGTTCGTCAGGGGAAAAACCTGTGGCCACAGGCGCTCCCGGC
CCGGACAGAGATCTTCCGCACCCTGAGCAAGCGGCTGCGGCAGGTGATCCGTACCCTGAA
TCTTACCCCAGAGGATGTTGAGTCGCTTGAGCAGGCTGAACGTTCGCTGCAAAGCTTCGA
CGCAGTGCTCCAGCGCCTTGAGATCGCTCCTGAAAACCAGCTGAGCGACCTGCGGGCGCT
ACTGCACAGCACGGCAACTCGCTTCGAGAGCCTCGACCCTGCGCCAGCGCTTCCCACCGC
GCCGCCGGTGGCGGTGTCTGACGCGGAACTTCCCGGCACTCTGGTCAGCGAAGAGGATGC
GGCGAAGGTTGAGCCAGTGCCAGACCTAAAACGTAGACCAAAGGCTGAGCCGCTGGCTCC
GCCTTCACCTGCAAAGCGGCCCGCGCCGGTGGCGGCGTCTACTCCGGCAGCCGCGCCGCG
CTGGAAGCCGTTTATCGCCGGGATGGTTACCATGCTGGCGGTAACGGGTATTGCCGTCGG
CGGATGGCTGGCGCTGCGTCAGTCCGACTTGCCGCCCATTTCGGTCACCCAAAATGCCGG
ACCGATACCGGGCCTGCCGGCGACAACGCCCCCGGGGCCGGTTGATCTGCCACAGACGCA
GCGCCAGCTTGGCGAGCTTGCCCGCCTGGCGCCGGACTGGGCGGTCAGCTACGGCGACCA
GCTGGTCCACCAGGCCCTGATCCGCTGGCCGGATCAGGCGCAACCGCTGGCGCAGCAGTG
GCGGCAGCAGCTGAGTACTGGCGCATTGCCCGCGGAAAACCTTACCGGCTGGTCGGAGGG
CATGCAGCAGCTGCAGCGGCTCGCCGACCAGCTCAATGCCCTCGACGAGCAGAAGGGGAA
GTACCTGACGGTGAGCGAACTGAAAACCGCAGTATTTGCCATCACACAGTCGTTTAACCG
CGCTGTTCCGCTGGAGGAGCAGCTGCGCCAGCTGGCCGCGCTTCCCGTTGATCAACCCTG
GCCAGCCGCGCGGGGAAGCCTCGCGGAGCTGCATCTGCAACAGCTGATAGTGGAGTATGC
CCTGCTGAAGCGAAAACAGCCGGCGTCGCCGACCGCTGCGCTCCCCGCAACCGGTGAGCC
CTCGGTGAGTGAGGCGGTGAAATAAAGTGTGCGCATGGCAACATTTTCTTTACATCAATA
TTGCAAGAACCGAACGCCCTTCGTAGTCTGAAAATGATTTAAATATACCGTTTGTAGTTG
TATTGAAAATTTTATTTCGATCTCTGAGGGCATACTATGAAGCACTGTAAAATCATCCTG
TTAGTAGGCCTTCTGGCCAGTTCCGCTTCGGCATTAGCAGAGAAGATCGGCGTCTCAATG
GCCTACTTCGATCAAAACTTTCTCACTATTATCCGCCAGTCCATTGAGAAAGAAGCTCAA
GCCCGCCACGTCGACGTACAGTTTGAAGACGCCCGCGGCGACACCGGACGCCAGGCCGAT
CAGGTGCAGAGCTTCATCGCCTCCGGCGTGGACGCGATCATCGTCGACCCGGTGGACTCC
GCCAGCACCCCGCAGCTGACGAAGATGGCGCAGCAGGCCAAAATGCCGCTGGTGTATGTG
AACCGGACGCCGGGGGATAAAACGTTACCGCCCGGCGTGGTGTTTGTCGGTTCGGACGAG
CGGGAGTCTGGCACATTGCAGATGGAGGCGCTGGCGAAGCTGGCGAACTACAAAGGCAAC
GTCGCCATCATGATCGGCAATCTCACCGACGCCGGCGCGCTGCAGCGCACCAAAGATGTG
GAGCAGGTGGTGGCCAAGTATCCGGCAATGAAAGTGGTGCAGAAACAGCCGGCCAACTAT
TCCCGCAGCGAGGGAATGGATCTGATGCAGAACTGGACGGGCAACGGAGAAGCGATTGAT
ATTGTGGCGGCGAACAACGATGAGATGGCGATTGGCGCGGCGATGGCGCTGGAGAAAAGC
CAGAAGAAGCTGCTGATCGGCGGGATCGACGCCACCCCGGACGGGCTGAAAGCCCTGGCC
AGCGATAAGATTCAGGTGACGGTTTTCCAGGACGCCGTCGGTCAGGGCAAAACGGCCTTA
GCGGTAGCGCTGAAGCTGATTAAAGGAGAAAAGGTCGAGTCTCATGTCTGGATCCCGTTT
GAGTTAGTGACCAAAGAAAACATGCAGACCTATGTGGAAAAGAGTCATTAACGGCAAGGC
GCAGGTGCGCGAACCTGGCTGATAAAACCGGGCTGATAATGCGACTCCCGGGCAACTAAA
TCGGAGGAAAAGGCATGGCAACGGCAAGAAGCGGCTATACGCTGCAGGTGATAAAGTCAG
GACAGCAGGGGCATGTTGAAATGAGATGGGGGCATCTCGCAGACGTTGATACGCGCGCGG
CGGCGGCGGCTATCATGCAGCATATCGGGCGTTCTTCGTCCTCGCGGGGCCAGCAGGAGA
TCAGCCTGTCGCTGACCAATGCCGCCAGCGGCATCTCGGTGGAGCTTCATCACCCGGCCT
CTGGGGAAAGCGCCACCCCGGCTTTTATTGAGGCTGAGTTAAAGAAAATTGTGCAGATCG
TTGATGGCTACGAGGCGGCAGAAGATACCCATATTGTGGAGTAGCGTGTCGCCTGGGTAA
AAAAAAATCCACGCCGCTGCGTGGATTTTTTTTGCGCGGTGGCGGCGAAAACGCCAGTCA
GCGGGATTAGACGTTGAACAGGAAATTCATCACATCGCCATCTTTCACGATGTAGTCTTT
ACCTTCAGCACGCATTTTACCGGCTTCTTTCGCGCCCTGTTCGCCTTTGTAGGCAATGAA
GTCTTCATAAGCGATGGTCTGCGCGCGGATAAAGCCTTTTTCGAAGTCGGTGTGGATCTT
ACCGGCTGCCTGCGGCGCGGTCGCTCCGACCGGGATGGTCCATGCGCGAACTTCTTTCAC
GCCCGCGGTGAAGTAGGTCTGCAGGTTCAGCAGAGCGTAACCGGCGCGGATCACGCGGTT
CAGGCCCGGCTCTTCGAGGCCCAGCTCAGCCATGAACTCGTCACGCTCTTCATCGTCCAG
CTCGGCGATGTCCGCTTCAACGGCGGCGCACACCGGCACCACCACAGACCCTTCCTGCTC
GGCGATGGCGCGAACCTGATCGAGGTACGGGTTGTTCTCGAAACCGTCTTCATTGACGTT
CGCGATGTACATGGTCGGCTTCAGGGTCAGGAAGCTCAGATAGCGGATGGCCTCTTTCTC
TTCTTTGGTCAGATCCAGCGCACGCAGCATACCGGCGTTTTCCAGCTGCGGCAGGCATTT
TTCCAGCGCGGCCAGCTCAACCTTCGCGTCTTTATCGCCGCCTTTGGCTTTTTTGGAGAC
GCGGTGAATCGCGCGTTCGCAGGTATCAAGGTCAGACAGCGCCAGTTCGGTATTGATAAC
GTCGATATCTTCCGCCGGGTTCACTTTCCCCGCGACGTGAATAATATTATCGTTTTCAAA
GCAGCGAACCACATGGCCGATGGCTTCGGTTTCACGGATGTTGGTCAGAAACTGGTTGCC
AAGACCTTCACCTTTGGACGCGCCTTTCACCAGGCCCGCGATATCCACGAACTCCATGGT
GGTCGGCAGGATGCGCTGCGGTTTGACGATTTCAGCCAGCTTGTCCAGACGCGGATCGGG
CATCGGTACGACACCGGTGTTCGGCTCAATGGTACAGAAGGGGAAGTTGGCCGCTTCAAT
ACCCGCTTTGGTGAGCGCATTGAACAGGGTGGATTTGCCGACGTTGGGCAAACCGACGAT
ACCGCATTTGAATCCCATGATTTAAATCACCTTAATCTTTGGATAATCAATCTGTTACAA
GGAACAGATTGCAGAAAATTGAATAGCTTTGCCTATTATACACGGTGCGCGGCAAAAATG
CCGCACGCCAACGGCTTATTGCGCCTTAAAGGCGTGCAAACGGTTGGTCGCTTTGGTCAG
CCCGTCCTTTAACCAGATTTCGGTACAGCGCGCCGCTTCGTCGACAGCGTCATCGATCAG
TTTCTGCTCGCTGGCCGGTGGTTTGCCAAGCACAAAGCCGACAACCTTGTTTTTGTCGCC
CGGATGGCCGATTCCGACGCGTAAACGGTGAAAGTTCGGGTTATTGCCGAGCTTACTGAT
GATATCCTTCAGGCCATTGTGGCCGCCATGGCCACCGCCAAGCTTAAATTTCGCCACGCC
CGGCGGTAAATCCAGCTCGTCATGGGCGACCAGAATTTCATCCGGGTTGATGCGATAAAA
GGTCGCCATCGCGGCCACGGCTTTACCGCTGAGGTTCATAAAGGTAGTGGGGACCAGCAG
GCGGACGTCCTCGCCCGCCAGGTTGATGCGCGAGGTGTAGCCGAAGAATTTGCTCTCTTC
GCGCAGCGGCGCACGATGGCGATCCGCCAGTAAATCCACATACCAGGCGCCAGCGTTGTG
CCGGGTAGCGGCATATTCCGCACCGGGGTTGGCCAGGCCGACAATTAGTTTAATGGTCAC
GTTTTCTATCCTGCATGGGGCATTCTCTGCCGCGTAGTGTACTGTCTGCGGGCGCGCTTG
ACAAAATTCTGGCTATTAGACAATACCCGCATTGATGATTTACTCACTAAATCATTAGAA
TTTGATATGGTTCATAGACTTATTTGTAAATTTTTGTCTATTCGCTGTTCACTAATGTGA
TCGTGGACGCACTCCGCAGAAGAGACCTTGTCTATACTACACCTATAAGATTTGGGGACA
TTCCCTGGCAACCCAAAGTCCGGAGGTGACACATGAAACGCAAAAACGCTTCGTTACTCG
GTAACGTACTCATGGGGTTAGGGTTGGTGGTGATGGTTGTGGGGGTAGGTTACTCCATTC
TGAACCAGCTTCCGCAGCTTAACCTGCCACAATTCTTTGCGCATGGCGCAATCCTAAGCA
TCTTCGTTGGCGCAGTGCTCTGGCTGGCCGGTGCCCGTATTGGCGGCCACGAGCAGGTCA
GCGACCGCTACTGGTGGGTGCGCCACTACGATAAACGCTGCCGTCGTAACCAGCATCGTC
ACAGCTAACCGTAGCATGATTTCCCGCATCGGCCGCTGAAGGCCGATGCGCTTTTCTGTG
TCTCACTTTATCTCTTCCTCTTTTTCCCGCCATATTACGCCCCCATTCCGTCCTGGCCTT
CGTGCTGCTATGGTTGCCAGCAAAAATGAATAGCAAGCGCGGTTTTTGCTTGACCCTGAC
GTTACGTCAGGCTGCAGAGTAGCGGACCTGGCCACAGAGAGGAGCAGTCATGTTAATTCA
GGTGGGAGAGCTGGCGAAGCGTGCCGGACTGACGGTACGTACGCTGCATCATTATGAACA
GACGGGGCTGTTAACGCCTTCGGCCAGAAGCGAGGCGGGCTATCGGCTCTATAACCTGTC
CGCGGTTCAGCGCCTGCATATGATAAAGGCGCTGGCGCAGGCCGGGCTAACGCTCGCCAC
AATCAAGGACTATCTCGATCGGCAAACGCTGTCGCTGCCCGAGCTGCTGACGCAGCAGAT
AGATACGCTCAACGCCCAGCTACGCGATGTTGGCAGGCTGCGCGACCGACTATTGGTGCT
GCGCGAGGCGCTGGCGAGCGGCAATGAACCCGATCTGGAGTCCTGGCTACAGACGCTGGA
GTTAATGAAAATGTACGATCGTTGGTTTAGTCAACAGGAGTTAGCCGCGCTGCCGTTTGC
GGCACAGGATGAACAGCGGGCGCAGGCGTGGCGCGAGCTAACGGAGGAGGTGCAGACGCT
GATGGCGAGCGGCTGCCCGACGGACAGTCCGCAGGCGATGCGTCTGGCGACGCGCTGGAT
GGAGCGCCTGGAGCAGGATACGGCCGGGCGTCCGGAGTTTCTGACCCGCCTGAACGAGAT
GCATGCCGCCGAGCCGCAGATGGTTGAACAGACCGGCGTCACGCCGGCAATCATCGCCTA
TATCACCGAGGCCTTTGCCGAAAGCAAACTGGCCATCTGGGCGCGGTACCTTGACGAAGA
AGAGATGGCGTTCACCCGCCAGCACTATTTTGACCGGCTACAGGAGTGGCCTGCGCTGGT
GGCGAAGCTGCATCAGGCGTGCCGGGAGGGCGTAGCGCCGGACTCGGCGTCGGGTCAGGC
GCTGGCCCGGGCGTGGCTTGAACTGTTTCAGTCCTACGCCGGTACCCGGCCGCAGACGTT
GCAGAAGTTTCGTCGGGCAATGGAGCAGGAGCCGCATTTGATGAAGGGCACCTGGATGAC
GCCGGCGGTGCTGAGCTGGCTGCAGCAGGCGACCGGATCCTTGATGCGGCAGGCGCAGGG
ACCTGCCGCCGGGTGATCACAGGTCAGCCAGCGCGGCCTGACGATCGGGGTAGAAGCTCA
GGCGTCCGGGCAGCGGCTTGACGCCGGCGCGCGCTAGCGTGCGTAGCGGCTGAAACTCGA
GGTTAGATACGCGCAATTCACAGCCTTCCGGCAGCTTGTTCACAAAGCGCTGGAAGGCAT
CCAGGCCACCGGCGTCGAGAACCGGCACCGCGTCCCATTTCAGCACCACGATGCGCTTGC
CGGCGATCCGGGTCTCCAGATCGTTGAACAAGCCTTCGGCGGCGGCAAAGAACAGCGGCC
CAATTACCCGCAGCACCAGCACATCGTCTGGCACTTCGACGTTGACCGGCGCCAGATGAG
TCATGCGTGCGATACGGCGCATAAACAACAGCGAAGCCAGCACGATCCCGACGCTGATAG
CGATCACCATGTCAAACAGCACCGTTAGCGACATGCACATCAGCATCACCACGATGTCGT
CCTTCGGCGCGTGGCGCAGCAGATTGATGACTTTATGCGCCTCGCTCATATTCCATGCCA
CCATCAGCAGCAGGGCGGCCATCGCCGACAGCGGCAGCCAGGAGAGCAGTGGGGCGAGGA
TCAGCAGCGCCAGGATCACCAGCAGGGCGTGGATCACGGCGGCAACCGGCGATGTGGCGC
CGGCGCGGACGTTCGCCGCCGAGCGGGCAATCGCCGCGGTGGCAGTGATCCCGCCGAAGA
ACGGCGCGACAATGTTGCCCAGCCCCTGGCCAATCAGCTCGCTATTGGCTTTGTGCTTGG
TGCCGGTCATGCCATCAAGCACCACCGCGCACAGCAGAGATTCAATGGCGCCGAGCATCG
CCATTGAGAAGGCGGCAGGCAGCAGAGCCTGCAGCGAGGCCCAGCTCAGGGTAAAGTTTG
AGCCCGGCATATCCCAGGGCAATACCAGCTGCGGCAGCAGCTGCGGAATGCCATTGCCCT
GAGTGCCGTCCGCCAGCTGATAATGGAACTGTGAGCCGATCGTCGCGACATCGCCGCCGA
GCAAGTTGACCACCAGCATGACCGCGCAGCCGCCCAGCAGCGCCGGGAGGTGGCCCGGCA
GGCGGATACCCAGCCGCGGCCAGAGGATCAGAATGCCAAGAGTAACGACGCCGATGGCGG
CATCGCCAACGTTAATGGTCGGTAGGGCCATCGCCAGCGCCGCCACTTTCTGCAGATAAT
GCTCCGGCACATGGGGCATCTGCAGGCCGAGGAAATCTTTAATCTGCATGGTGCCGATGG
TGATACCGATCCCCGAGGTGAAGCCGAGGGTGACTGACAGCGGGATATATTCGATCAGGC
GGCCAAAGCGCGCCAGGCCGAAGAGGATTAAAAAGATCCCCGACATCAGCGTCGCCACCA
GCAGTCCCGCCAGACCAAACTGCTGGGAAACCGGGTAGAGGATCACCACAAAGGCGGCAG
TCGGACCGGAAACGCTAAAGCGTGACCCGCCGGTCAAGGCGATCACAATCCCTGCCACCG
CTGAGGTATAGAGGCCGTACTGCGGCGGCACGCCGCTGCCAATCGCCAGCGCCATCGCCA
GCGGAATCGCAATGATCCCGACGGTGATCCCGGCGATCAGGTCACGCGTGAAGCGGGCGG
AGGTGTACTTTTCTTTCCAACAAGCGTCGATGAGGGCGCGGAAAGGCATCACATGTGAGG
AAAATAATCTGTTCACAATAATGTTTCATCCATGAGCGCATCATCTGTCAACTAAATGGC
AGGTGAAGGAGGCATTGATCATACAAATAAGGTGCGGAGACAAAAAAACCCGCCGCAGCG
GGTTTTTGTGCTGGGCTCGATTAATGTTCGAACATAGCAGAGATAGATTCTTCATTGCTG
ATACGGCGAATAGCTTCAGCCAGCATACCGGAGAGCGTCAGAGTACGCACTTTATCCAGC
GCTTTAATTTCTGGTGCCAGCGGAATGGTATCGCAGACGACAAATTCATCAATGACAGAG
TTTTTGATGTTCTGGATAGCGTTGCCGGAGAAGATTGGGTGCGTCGCGTAAGCGAATACG
CGTTTCGCGCCACGCTCTTTCAGCGCTTCTGCCGCTTTACACAGGGTGCCGCCGGTGTCG
ATCATATCGTCGACCATCACGCAGTCACGACCGGCAACGTCGCCGATGATGTGCATCACC
TGGGAGACGTTGGCGCGCGGACGGCGCTTGTCGATGATAGCCATATCGGTATCATTCAGC
AGTTTAGCGATAGCGCGGGCACGCACGACGCCGCCGATGTCCGGAGAAACCACAATCGGG
TTGTCCAGGTTCAGCTGCAGCATATCTTCCAGCAGGATTGGGCTGCCGAACACGTTATCG
ACTGGCACATCGAAGAAGCCCTGGATCTGTTCTGCGTGCAGGTCAACGGTCAGCACGCGG
TCAACGCCGACGCTGGACAGAAAATCCGCCACCACTTTCGCGGTGATTGGCACACGAGCA
GAACGAACACGACGGTCCTGACGAGCATAACCGAAGTAAGGGATAACGGCGGTGATACGA
CCTGCCGAAGCACGACGCAGAGCATCAACCATAACAACCAGTTCCATCAGGTTGTCATTG
GTGGGAGCACAAGTGGACTGGATGATGAAAATATCACCACCGCGTACGTTTTCATTGATT
TGTACGCTGACTTCGCCGTCGCTAAAACGACCTACAGCGGCGTCGCCAAGAGAAGTGTAC
AGGCGGTTGGCAATACGTTGTGCTAGTTCCGGGGTGGCGTTACCAGCAAAAAGCTTCATA
TCAGGCACGAGAAGAACCTCAGGCATGCGTCCAGTGGTGGATGAATGGGCCAATAATGTG
CGGGATGGCGCCATTCGATCCAGTCGGTGTATTTAAAGAGCACGATGCAACGTCTGGAAC
AGGGTGACGTTGTCACCGTAACTCAATTTCCCCGGCTGACTCATTATCAATGTGCCATCA
CGGCGCAGGATTCAGAGCAGGGCCTGCTTGAGCGGCGAAAGGTTAACTCCGCGCGCCACA
AAGCCATTTAGCCATGCCGGGGCAGTGTCCAGCACCTGACGGGCAGCGGATTCGGTGTTA
AATTCAGCAAACACACAGGCCCCTGTGCCGGTCAGGCGTGACGGCGCATATTCTAACAGC
CAGGAAAGCGCGGCATCAACCTCGCGAAAACGTTTTCTTGCGATAAGCTCGCAATCGTTG
CTGAATTCACAATTTAATAACGTATTAATTGACCGGCGCGGGGTATTTCGTGGTAGCTCC
GGATCGCGAAAAATGATCGGCGTCGGAATACTGACCCCCGGGTGGGCCACCAGGTACCAT
TTTTCCTCGGGTTCTACCGGCGTCAGTATTTCACCCACCCCCTCGGCGAAGGCGGCATGG
CCGCGTACGAAAACCGGCACATCGGCCCCCAGCTGAAGGCCAAGAGTCGCCAGCTCATCT
TCCGAGAGACCGCAGCCCCACAGATGGTTGAGCGCCACCAGCACGGTGGCGGCATTGGAG
GAGCCACCGCCCAGGCCGCCGCCCATCGGCAGGCGCTTATCGATACTGATATCGGCGCCG
CTGCCCGCCGGCAGGCGATCGCTTTCGCTGGCGGCATGCATCAGCAGACGCGCGGCGCGA
ACGATCAGATTCTCCTCGTCCGGCACGCCGGCCACCGGCGTCAGCAGGCGCAGTTGGCCG
TCAGTACGCGGTTCGATGGTCAACGTATCGCCGTAATCGAGAAACTGAAACAGCGTTTGC
AGGGTATGGTAACCATCGGCCCGCTGGCCGGTGATATATAAAAACAGATTCAGTTTTGCA
GGAGAGGGCCAGCGGGTCATCATTTCACGATCCAGTTATCCATCTTCAGCTTGATGCGCT
GAGCGCCATTGTTCAGCTCGACATTGGACGGTAGGGCTGGCTGGGTATCGCTGGTGTAGC
CGCCGTAGGTCACGTGCCAGGTTTTGCCGTTTTGCGTATAGTTCAGTTCACGCAGACGGT
ACCGATCGTCCAGCGAATAGTCGGTGGCGTCGCCCGGCAGGCCGATGATCCACTGGCGCA
GGCTGTTCAACGGGATCGGCATCCCGGTCAGACGGCCAATCATCTCTTCGGCATCAGTGG
CGGTATAGGTCTGGCCTTTGTTATCGATCAGCTGCACGCTGCCCGGCTGCGCGGTCAGCG
ACAGCTCGGTGCTGCCCAGCGGGTTGGTCAGCAGCAGGCGATAGCGGTCCTGGCCGGTTT
GCTGCCAGAAGAAGCGGGCATAGACTTTTTGCTCATCGGAAAGATAGGCAAACGCCCCGC
GGGTCTGGAACTGATTGAGGCTGCGGACAGCCTGCTGGTGCTGACGCCACTGCGGCGAAT
CCGGGCTTTTGCCAGGCCCTTGCGGCGTATGAAGAGAACAGGCGGTGAGGACGAGGCTGG
CCAGCGGCAGCAGGCGGAACAGTCGATTCATAATGATGACAAATCCTTGATGTCTACAGG
GAAAAACGGCGGCAGGGAACAGCGGGCCGATTTGTGTAGCAGGTTACATTTATAACCCTT
AATGCTAGCGTCGCCGGGCGATAGCGTCTACGTTCAAGTTGTCTGAAATCAAAAAATTAA
CCTTAATGGCGGTCTTGCTTTAACTATTACTCCAAAAGGGGAGCCTCTCTTTTATTGATT
ACGCGCATCCTGTATGATGCACTCAGACTAACCTTAGCAACGCTGGTACTACTCCCTCAC
AATGACCCTTTTAGCTCTTGGCATCAATCACAAAACAGCTCCGGTCGCCCTGCGAGAACG
CGTCACGTTTTCGCCGGAAACGCTCGATAAGGCGCTGGAGAGCTTGCTGGCTCAGCCGAT
GGTGCAGGGTGGGGTGGTGCTGTCGACCTGCAACCGCACGGAACTCTATCTCAGCGTCGA
AGAGCAGGATAACCTGCAGGAAGCGCTGATCCGTTGGCTGTGCAACTACCACGGCCTCAA
CGAAGAAGACCTGCGAAAAAGCCTTTACTGGCATCAGGATAATGACGCCGTCAGCCATCT
GATGCGCGTCGCCAGCGGCCTCGATTCGCTGGTGCTGGGCGAGCCGCAGATCCTCGGCCA
GGTGAAAAAAGCCTTCGCCGACTCCAGCCGCGGCCATCTTAACGTCAGCGAGCTGGAGCG
GATGTTCCAGAAATCCTTTTCAGTGGCTAAGCGCGTGCGTACCGAAACCGATATCGGCGC
CAGCGCGGTCTCTGTGGCTTTCGCCGCCTGTACCCTGGCGCGGCAAATCTTTGAATCGCT
CTCCAGCGTCACCGTGTTACTGGTCGGCGCCGGTGAAACCATTGAGCTGGTAGCGCGCCA
TCTTCGCGAACATCACGTGCGCAAAATGGTGATCGCCAACCGCACCCGTGAACGCGCCCA
GGCGCTGGCGGAGGAAGTGGGCGCCGAGGTGATAGCCCTCAGCGATATCGACGAACGGCT
GAAAGAGGCCGACATCATTATCAGCTCCACCGCCAGCCCGCTGCCGATCATCGGCAAAGG
CATGGTGGAGCGTGCGCTTAAGGCGCGCCGTAACCAGCCGATGCTGCTGGTGGATATCGC
CGTCCCGCGCGACGTTGAACCAGAGGTCGGCAAACTGGCTAACGCCTACCTCTACAGCGT
CGACGATTTGCAAAACATTATTCAGCATAACCTGGCGCAGCGTAAGGCTGCCGCGGTGCA
GGCGGAATCGATCGTCGAGCAGGAAACCAGCGAATTTATGGCCTGGCTGCGTGCGCAGAG
CGCCAGCGAGACCATTCGCGAATACCGTTCTCAGTCTGAGCAGGTCCGTGAGGAGCTGAC
GGCGAAAGCGCTGGCCGCGCTGGAGCAGGGCGGTGATGCCCAGGAAATTATGCAGGATCT
GGCGCGCAAGCTCACTAACCGCCTGATCCACGCGCCAACCAAATCTCTTCAGCAGGCCGC
CCGTGACGGGGACGACGAACGTCTGCATATTCTGCGCAACAGCCTCGGGCTGGAATAGCG
CACCTTTCTCTTATTTTCAGGACAGGGTGAATTCACGCCTATGAAGTCTTCTATTGTTGC
CAAACTGGAAGCGTTGTACGAGCGCCATGAAGAAGTGCAGGCGCTGCTCGGCGATGCCGC
GACGATTGCCGATCAGGATAAATTCCGCGCGCTGTCGCGGGAGTATGCTCAACTGAGCGA
TGTGGCGCGCTGCTATACCGACTGGCGTCAGGTGCAGGAGGATATTGAAACCGCGCAGAT
GATGCTCGACGATCCGGAAATGCGCGAAATGGCGCAGGAAGAGCTGCGTGACGCCAAAGA
AAAAGGCGACCAGCTGGAGCAACAGCTGCAGGTTCTCCTCCTGCCGAAAGATCCTGATGA
CGAGCGTAACGCCTTCGTGGAAGTGCGCGCCGGGACCGGCGGCGACGAAGCGGCGCTGTT
TGCCGGCGATCTGTTCCGCATGTACACCCGTTACGCAGAATCGCGCCGCTGGCAGGTAGA
GATCCTCAGCGCCAACGAAGGTGAGCACGGCGGCTTTAAAGAGGTGATCGCCAAGATCAG
CGGCGACGGCGTTTACGGTCGGCTGAAATTTGAATCCGGCGGCCATCGCGTGCAGCGTGT
GCCGGCCACCGAATCGCAGGGGCGGATCCACACCTCCGCCTGTACGGTGGCGGTGATGCC
GGAGCTGCCGGAAGCCGAAATGCCGGACATTAACCCGGCAGATCTGCGCATCGATACCTT
CCGTTCCTCCGGGGCAGGCGGTCAGCACGTTAACACCACCGACTCGGCTATCCGCATTAC
CCACCTGCCCACCGGCATCGTGGTGGAGTGCCAGGACGAGCGTTCTCAGCATAAAAACAA
AGCCAAGGCGCTGTCGGTGCTGGGCGCGCGCATCCGCGCCGCCGAAGTGGCCAAACGTCA
GCAGGCGGAAGCCTCCACGCGCCGCAACCTGCTGGGCAGCGGCGACCGCAGCGACCGCAA
TCGCACCTATAACTTCCCGCAGGGCCGCGTGACCGACCACCGCATCAACCTGACGCTCTA
CCGTCTGGATGAGGCGATGGAGGGCAAACTCGACATGCTGATTGAGCCGATTGTCCAGGA
ACATCAGGCCGATCAGCTGGCGGCGCTGTCCGAGCAGGAATGATGACCTTTCAGGCCTGG
CTGCAGCAGGCGATCGCCCGCCTGGCGGAGAGCGACAGCCCGAGACGCGACGCCGAGATC
TTGCTGGGACACGTTACCGGCCGGGCGCGAACCTGGATTTTGGCCTTCGGTGAAACGACG
CTCTCTGCTGACGAGGCGGCGAGGCTGGAGGCGCTCCTGGTGCGACGCCAGCGCGGGGAA
CCTATTGCTCATCTGGTCGGGCAGCGCGAGTTTTGGTCGCTGCCGCTGTTCGTCTCCCCG
GCGACGCTGATCCCCCGCCCGGATACCGAATGTCTGGTAGAGCAGGCGCTGGCGCGTCTG
CCAACCGCGCCGTGCCGTATTCTCGACCTCGGCACCGGGACCGGCGCCATTGCCCTGGCG
CTGGCCAGCGAACGTCCGGACTGTGAGGTCACCGCGGTGGACGTGATGCCGGACGCCGTG
GCGCTGGCGTTGCGCAATGCCGAACATCTGGGCATCGCTAACGTGACGATAAGTCAAAGC
GACTGGTTTAGCGCGCTGGACGGGCAGCGCTTCGCCACGATCGTCAGCAATCCCCCCTAT
ATCGACGCCGCCGACCCGCATCTCGCCGAAGGCGATGTGCGCTTTGAGCCGTTGACGGCG
CTGGTCGCAGGCGACCAGGGGCTGGCCGATCTGGCGCATATCATCCGCGAGGGACGGCAG
TATCTGCAGCCCGGCGGTTGGATGCTGCTGGAGCATGGCTGGACTCAGGGCGAGGCGGTT
CGCGCGCTGTTCCGCGAAGCGGGCTATCTGGACGTCGCGACCTGTCGCGACTATGGCGAC
AATGAGCGTCTGACCCTCGGACGTTTACCCGACATGGAGAATGTTGGCTGATGAACTTAT
TCACGGCTGTCCTCTACCTGCACATTGCCACAGTGGCGGTGTCGGTAGGATTGTTCGTTT
TACGTTACTGGTGGATGTATCACCAGAGCCCGCTGCTGAACCAGCGGTGGGTGCGAATTG
CGCCGCACTGCAGCGATACGCTGCTGTTTCTCAGCGGCGCAGGGTTAATGGCGATAACGC
ACTACCTGCCGTTCACAGAAGACGGCGCATGGCTGACTGAAAAGCTGTTTGGCGTTATCA
TTTACATCGCATTAGGTTTTATCGCGTTGGGCCGTCGTCGTCCGCGCAGCCAGCAGAGCC
GCTTTATCGCGTTCCTGCTGGCGCTGGTGGTGTTGTTTATCATCATTCAACTCGCCATCA
CAAGAATACCGATACTGGGGTAGGTCATGGGGTCATTAGCGGATTTCGAATTTAACAAAG
CGCCATTGTGTGATGGCATGGTCCTCATTTCTGAACAGGTCCGCGACGATTTTCCGTCGC
GTTTTGTCGAGGAAGAGCTGCAGCGATTGCTGCGCCTCGCGCAGGAGGAGATTGCGCCGT
CGTGGGACCAGGAGCGCCAGATAGAACGATTGCTGGAGCTGTTTTATGACGAGTGGGGCT
TTGGCGCCTCGCAGGGCGTGTATCGTCTTTCCGACGCGCTATGGCTGGATAAAGTGCTGG
TTAACCGCCAGGGGAGCGCGGTGTCGTTAGGCGCGATCCTGCTGTGGATCGCCCAGCGCC
TGGCGCTGCCGGTGGTGCCGGTGATCTTCCCAACCCAGATGCTGCTGCGTGCGGACCCGG
AAACCAGCGAAGAGATGTGGCTGATTAATCCGTTTAACGGCGAGACCCTCGACGAGCATA
CCCTGGAGGTATGGCTGAAGGGCAACATCGGGCCGGTGGCGGAACTGTTTAATGAAGATC
TCGACGAAGCGGATAACGCCGAGGTGATCCGCAAGCTGCTGGACACCCTGAAGTCGGCGC
TGATGGAAGAGCGGCAGATGGAGCTGGCCCTGCGCGCCAGCGAAGCGCTGCTGCAGTTTA
ATCCGGAAGATCCGTATGAGATCCGCGACCGCGGGCTGATATACGCCCAGCTGGACTGCG
ATCACGTGGCGCTGTTGGATCTGAGCTATTTCGTTGAGCAGTGCCCGGAGGATCCGATCA
GCGAGATGATCCGCGCGCAGATCAACACGATTTCGCATAAACAAATTACATTGCATTAGT
CTGGAACCATTCCGGTTACACCCTGATAAGGCGAACTTATGAAACAAAAAGTGGTTAGCA
TTGGTGATATCAACGTAGCGAACGACCTGCCGTTCGTGCTGTTCGGCGGGATGAACGTGC
TGGAGTCGCGCGACCTGGCGATGCGTATCTGCGAACATTATGTCACCGTTACGCAGAAGC
TTGGTATTCCCTACGTCTTCAAAGCCTCCTTTGATAAAGCCAACCGTTCCTCCATCCACT
CCTATCGTGGGCCGGGTCTGGAAGAAGGGATGAAGATTTTCCAGGAGCTGAAGCAGACCT
TTGGCGTGAAAATCATCACCGACGTTCATGAAGCCAGCCAGGCGCAGCCGGTAGCTGACG
TGGTGGACGTGATCCAGCTTCCGGCTTTCCTCGCGCGCCAGACTGACCTGGTGGAAGCGA
TGGCGAAGACCGGGGCGGTGATCAACGTCAAGAAGCCGCAGTTCGTCAGCCCGGGTCAGA
TGGGCAACATCGTCGATAAGTTTATCGAAGGGGGTAACGACAAAGTAATCCTCTGCGACC
GCGGCGCGAACTTCGGTTACGACAACCTGGTCGTGGATATGCTCGGCTTCGGCGTGATGA
AGAAAGCCTCCAACAACTCGCCGGTCATTTTCGACGTCACCCACGCGCTGCAGTGCCGCG
ACCCGTTTGGCGCAGCCTCCGGCGGTCGTCGTGCGCAGGTGAGCGAGCTGGCCCGCGCCG
GTATGGCGGTAGGTATCGCCGGTCTGTTTATTGAAGCGCATCCGGATCCGGACCACGCGA
AATGCGACGGCCCGTCCGCGCTGCCGCTGGATAAACTGGAGCCGTTCCTCAAACAGATGA
AAGCGATTGACGATCTGGTGAAAAGCTTCGACGAGCTGGATACCAGCAAGTAAGCCTGAC
TGCATCAGTAAAAAAGCCTGCCGGCGTCAAAACCGGCAGGCTTTTTTTCGCCCGGACTCC
GCCGGGTGGGAAAGCGGGGTCAGGCGAAAATGGTCATCAGATAGGCGGCGAACAGCGCCA
TGTGGGCTGCGCCGTTCAGCACATTGGTGCGTCCGGTGGAGAAGGAGATATGGCACAGCA
CCAGCGAGGCGACCATCACCACCATCTCCGGGGCGCCAAGGCCAAAGCGCAGCTCATTGC
CGGTCAGGAAGGCGATGAGGGTGACCACCGGGACCGTCAGCGATATGGTGGCCAGCACGG
AGCCGAAAAACAGATTCATCGCCCGCTGAACCTGATTGTTGAGCACCGCTTTCAGGGCGC
CAAGGCCTTCCGGCGACAGGATCAGCAGAGCCACCAGGAAGCCTGTAAAGGCCACCGGGG
CATTCATGCTGGTCAACAGCGTTTCCAGCGGGTTAGCGTTCATTTTGGTAACCGCGATCA
CTGCCACCAGGTGCACCAGCAGCCAGGCGGTATGCCACCCGCTGCTGTGGGCGGACGGTT
TACCGTGGTGCGGGTCGTCATCGTCGCTGTCGTCTTCATGCTCATAAACAAACAGGCTCT
GATGGGTTTTGGTCTGAATAAGCAGGAAAACGCCGTACATGGCCGCCGAAATTACCGCCA
CCAGCAGCGATTGCCCGGTACTGAAGTTCGCGCCCGGCAGCGCCATCGGAAAGACCAGCA
CGATAATCGCTAGCGGAAACAGGGCGATAAGATACTGCTTAATGCCGAACAGATTCATAT
ATTGGGTGGCGAATTTACGCCCGCCCAGCAGCAGAGAGAAACCGACCAGACCGCCGGTGA
CGATCATAATAATGGAGTAGAGGGTATCCCGCATCAAGGTCGGCGCGGCGTCGCCGGTGG
CCATTAAGGCAGAGATCAAACTGACCTCAAGGATAACCACCGACAGGCTTAAAATCAGGG
AGCCATAGGGTTCGCCCAGGCGGTGGGCGAGGACGTCGGCGTGGCGGACCACGCTGAAGG
CGCTGCTCAAAATGCCGACCAGTGCGAGGATATTGATCGCGATAACCACTGGCAGTGACT
GGCTGCTGCCCCAGAAAAACAGCACCGCCAGCGCCAGCACCGGAAAGACGAGGGAAGACT
CCTTATGGCGGGTTTTTACCGCCTCATGTGCATGGGTCATGAACCATCTCCATTTATGCA
GGTGTTATAATTATAAAAACGTAGGGCGGTAAAGTAACAGATCTTGCTAAATTACCGCTG
GTTTTTTACTTAAATTTACGGGTATCGAGGGATATCTTGATTAGTTTATTATAATTTATG
TTTACTTATATTTAGTTCTTATTATTCAGATAATTACTAAAATAATTTTTCTGCTCATTT
TAACCTTGATAGCCAGCCGACTGCGTACCAGACTTAAACTTAATGCTCAAACAGGAGGTC
AGTATGCCCTATCGCAGTAAACATGAACTCCCCGACAGCGTTCAGCATGTACTGCCTGCC
CATGCGCAGGAAATTTATAAAGAAGCGTTTAACAGCGCCTGGGATCAATATAAAGATAAA
GACGAGCGGCGCGATGACGCCAGCCGCGAAGAGACGGCGCACAAAGTCGCCTGGGCGGCG
GTGAAGAACAGCTATGAGAAAGGCGATGATGATAAGTGGCATAAGAAAAAATAATCGCTG
ACGCCGCTTTTTCGCTTGCCAGCGCCCCGCTGATTGCTTATTGAAAGATAAAGCTGGATA
ATATTTCAGCAATATTGACGGATGCATGAGACGAACGCCGGGAAGCGGGCAGTGGCGGAG
GTAGTAAACAGTGTTAACTCGTGATTTCTTAATGAATGCGGATTGTAAGACAGCGTTTGG
CGCTATTGAGGAATCGCTACTCTGGTCGGCAGAACAACGTGCAGCCTCGCTGGCGGCGAC
GCTGGCCTGCCGCCCGGATGATGGCTCAGTATGGATCTTTGGCTACGGTTCGCTTATCTG
GAACCCGGCGTTCAATTATCGCGAGTCCTGCACCGGCACGCTGCCGGGCTGGCACCGCGC
GTTTTGCCTGCGGTTGACCGCCGGGCGCGGTAGTGCCTGCCAGCCGGGACGCATGCTGGC
TCTCAAAGAGGGCGGCCGAACCACCGGCGTCGCCTATCGTCTGCCTGACGACACGCTGGA
GGAGGAGCTGACCCTGCTGTGGAAGCGGGAGATGATCACCGGCTGCTATCTGCCCACCTG
GTGCAAGCTGGAGCTGGACGACGGACGGACGGTGAATGCCCTGGTGTTTATTATGGATCC
GCGCCATCCACTGTTTGAACCGGATACCAGTGCCCAGGTTATCGCCCCGCTGATCGCCCG
GGCCAGCGGGCCGCTCGGCACCAACGCCCAGTATCTGTTTTCGCTTGAGCAGGCGCTGCG
CAAGCTGGGCATGCACGATGCCAGTCTCGATGACCTGGTGGCCAGCGTCCGCGCGCTGTT
GGGCGAGAGTCCGACGCCGGGCCTGGCCTGAGCGCGCGCAAAAGAAAACGCCCGGCATGA
CCGGGCGTCCGATTGCTGACCAGTAAGGAAAAAGCGTGGTTTTTCCTTACTGGTGGTTAT
CAGCCGAAAATCAATAAATTGATTTTCCTTGTTATTTTTCTGGTGCAATCTGCAAGTACA
ATGATTGCATGAGGTTTGTCATGAATCTCACGCCCGGCATGACCGGGCGTGTGTTCTGGC
AGTGACGGTCAGGCCGGCACGTAGCTGATGGAGTGCTCCAGCGACTGGCTGTGACTGTCG
ATAAGCACGTTCCAGGTGCCGCTGTAGGGCACCGTCAGATAGGCGCTGTCCCGATCCTGC
ACGCTCAGAATATCCGCATGACTGTCGCCCGGGACCTTCGCGCTCATCAGATGAATATGG
CAGCGCTCTGAGCACCGCACCACCAGCGTGTCACCACCAAATAACGTCAAACTTGCTTTA
ACCATCGCCATTTTATACCCCGTTTCTGTCCCGCTACAGCATCCTGCCCACCCAGTCCTC
GCGTGATATTGTTCACACTTTGCTCTGTGCATCACACCAAACGGCGCGGGTCGGGATGCT
GATTTTGATCAAAAAAAGGGATAAAGATTAAACAAAAATGACGTTGTTCCTGAAAGCATT
CAGCTAACGTTTTTTTTACCTCTGCAGGCGGCGAAACCTGATATTTCCTGCCGTTTGGCG
CCCCAGATTCAGAAGGTCAGCACTTTATCTGCCGCCAGGGTCCACTGGGCCAGCTCAACG
AGAGTGCCAACCTCCACGCCGTCAACCAGCGGCAGTGCGCTGACCCCGCGGCCGTCCGCG
CAGGTTTTACACAGCTTCACGGGAACCTGCTGGGCGGTGAGGATCTCCAGCATCTGCTGC
ACATTATACCCTTCTGCCGGCTTCTGCCCCCGCAGCCCGGCGGTGACGGCGTCGGACATC
AGAAACAGCTTGAGATCGAGGTCGGACTGCTGCTCGCGCAGGGCAATGGCCAGGCGCAGG
CTGTTGAACAGGGATTCGCTGCCGTAGGCGGCGCCGTTGGCGATGATCACAATACGTTGC
ATACAAACTCCTTCTTAAAGGCACGGTTATTGCTTTAGGCAGTATAAAGCGTTAACCCGG
AGGAGGGGTATGAATAATACGACTGGTCATGCGCACGATGCGACGGCCTGGCTGCAGCTG
GCGCGTCGCCTGCAAAAACAACAGCTTCAGCAGCTTAGCCAACTGGGGGAACTGGCCAGC
CAGCTCAGCGCGCTGGTGCATATGCTGCAGTGTGAGCGCGGGGCGTCGAATATCTATCTT
TGCTCGGGCGGCTTGCTGTATACAGCGGAGTGTCGGGCGGGAGGGGCGCTGGTTGACGAG
CGGCTAGCCCTGTTTTATGCCAGCCTCGAACGGGCGCGCGCGGTAGCCGGCAGCGCGCTG
TGCTGGCGTATCGCCAGAGCGGTTGACGAGCTGGCGCAGCTCCCGGCGCTACGCGCGCAG
ATCGGCCGCCGGCAAATTGCCGCTGAAGCCGCGACGGAGCAGTTCAGCCGCGTCATCCGC
CATCTGCTGAACATCGCCCCGCAGCTCAATGACAGCATTGACGATCCGCCGGTGGCTGGT
CGGATGGTCGCCCTGTACAGCTTTATGCAGGGAAAAGAGCTGGTGGGCCAGGAGCGCGCG
CTGGGAGCATTGGGCTTTACCCGCGGCGAGTTCAGCGACAGCCTGCGCCAGCAGCTGGTG
GACCGTATTGACGGTCAGCAGCCCTGCTTCGACAGCTTTCAGGCGCTGGGCAGCCCGGCG
ACCGTCCAGTTGTTCAGAACCCAGTGCCACGCCGGTCTGGATATTGAACAGCTGCGGCGG
ATCGCCTGTACCCGCCAGCCGGCTGCCGACGGCGGGGAAACGGCGCTGCGCTGGTTTGGC
CTGCAAACCCAACGGCTTGAGCAATTGCGCGAAGTGGAAGAGCAACTGATCGACGATCTG
CTGGATGCCACCGACGCGCTGTTAGCAGACGACGCGCCTGGCTGGCAGGCCGGAGAGGAA
GACGATTGCGTGACGCCACGGCTCGATAAACAGCTACTGCCGCTGGTGCGCCAGCAGGCC
TATGAGTTGCAGCAGCTCTCCAGCCAGCTGGCCTCGCTGAAAGACGCGCTCGAAGAGCGC
AAGCTGATCGAAAAAGCGAAAAGTCTGCTGATGACGCACCAGGGAATGCAGGAGGAGCAG
GCCTGGCAGACGCTGCGCAAGATGGCCATGGACAAAAATCAGCGCATGGTTGAGATAGCC
CGCGCGCTGCTGATGGTGAAGGCGATTTGGCCGCTAACACCAAAGGAGTAGATGCACAAT
CGATGGGCATTCTTTGCCTGCCGGCGGTGCACTTTTAGGTGAAAAACCGGCCAGCGTTGG
GAAAAAGCCCGCCAGCGCGCTATTGCCAAAGCTGGCATCCCGTTTGCATTACTGATTAAG
TGAATAAAAGTCCGGGCAACGAACCAATGGCGGTTCGGGTGTCCGTGGATAAAGGCGTCC
TGCAGTGCGTATGCACTGTCGGGCGCTTTTTTTTTGCGCATGGTGGAGCGGATATGGGCG
ACAAATTTTCAATTTCCCGGCGGCGCTTGCTGCAGGCAGGGGCCGCGCTGGGCGGCGCGA
TGCTGCTGCCGGGCGTGATGCAGGCCGCCTGGGCCGGCGGCTCGGACAAACCGGAGCAAA
CCCGCGTGCGGGTCGGATTTATTCCGCTGACCGATTGCGCGCCGCTGGCCATCGCCGCGG
CGAAGGGGTTTGACCAAAAATATGGCATCACCCTGGTGGCGAGTAAGGAAGCCAGCTGGG
CGGCGGTGCGCGACAAGCTGGTGGCCGGCGAGCTGGACGCGGCGCATATTCTCTATGGCC
TGCTGTACGGCCTCGAACTGGGGATCGCCAGCAAGCCGCAGGCGATGGCCAATCTGATGA
CCCTCAACCGCAATGGCCAGGCGATTACCCTCTCCAGCGAGCTGCAGGAGAAAGGGGTGA
CCGACCTCGGCGGGCTGAAGCGGCTGATCGACCGCAGCGCGCCGGGCAGTTACACCTTCG
CCCATACCTTTCCTACCGGCACCCATGCCATGTGGCTTTACTACTGGCTGGCGAGCGTCG
GCATCGATCCCTTCAACGATGTGCGCACCGTCGTGGTGCCGCCGCCGCAGATGGTGATGA
ACATGCGCATCGGCAATATGAGCGGCTTTTGCGTCGGCGAGCCGTGGAACGCCCGCGCTA
TTAACGACCGTATCGGCTTCACCGCGGCCACTTCCCAGGATATCTGGCCCGAGCATCCGG
AAAAGGTGCTGGGCACCCGTCGCGACTGGGTGGAACGCAACCCGAACACCGCCCGCGCGC
TGGTGGCGGCCCTGATGGAGGCGCAGCGCTGGATCGCCGCCTCGCCGGAGAACACCCGGG
AGACGGCCCGCCTGCTCGCCAGACGCGGCTGGCTCAATACCAAGGAGCAATACCTCACCG
GCCGGATGCTTGGAGAGTATGACAACGGCCTTGGCCGCCGCTGGCAGGATGCCCATCCGA
TGCGCTTCTGGGCCGGGGGCGAGGTGAGTTTCCCGTGGCTGTCGGACGGGATGTGGTTCC
TCACCCAGTTCCGCCGCTGGGGGTTGCTGAAGCAGGCTCCGGATTACCTCGCGGTGGCGT
CGCGCATTAACCGCATCGATGTCTGGCAGGCTGCCGCCCAGGCGGTAGGAGGGATCAGCG
CGCCGGCAGCCAGGATGCGCAGCAGCACACTAATGGACGGGACGGTCTGGAACGGGTCCG
ACCCGGAAGGCTACGCCCGCCATTTCTCTATTCAACGTAAGGGGGCATGAGATGAAGCAG
GCACAACGTAAGCAACCGGTCGTCAGCGTGGACAACGCGCCTGGCGAAGTGATTATCCTG
CCGCCGGTGCAGGTCCGGCGCACCACGCCGACCGTCACGCGCTGGCTGCGTGAGCTCACC
CAGCGCCTGCTGCCCCCGCTGTTGGGGCTGGGTGTGCTGCTGCTGGCCTGGCAGCTGGCG
GCGATGCATAGCAAAGGCTTTCCCACGCCGCTGAGCACGCTGGACTCGGCGCTGACCCTG
TTTGCCGATCCGTTCTATCAGGACGGGCCCAATGACATGGGCATCGGCTGGAACGTGCTG
GCCTCCCTGCAGCGCGTGGCGGTGGGCTTCGGCCTGGCGGCGCTGGCGGGCATTCCGCTG
GGGTTTTTGATCGGCCGTTCGCTGTTCTTCGCCCGCATGTTTAATCCGCTAATTGCTCTG
CTGCGCCCGGTCAGCCCGCTGGCCTGGCTGCCAATTGGCCTGCTGCTGTTCCAGAAGGCG
GAGCCGGCTTCCAGCTGGACCATTTTTATCTGCTCCATCTGGCCGATGGTGATCAACACC
GCGGAGGGTGTGCGGCGGATCCCGCAGGACTATCTCAACGTCGCCCGCGTCCTCCAGCTC
TCGGAGTGGACGGTGATGCGCAAAATCCTCTTTCCGGCGGTGCTGCCGGCGGTGCTTACC
GGCGTGCGCCTCTCCATCGGCATCGCCTGGCTGGTGATCGTGGCGGCGGAAATGCTTACC
GGCGGGCTGGGGATCGGCTTCTGGATCTGGAACGAGTGGAACAACCTCAATGTGGAAAAC
ATCATCATCGCCATCGTCATTATCGGCGTCGTCGGCCTGCTGCTGGAGCAGGGCCTGATG
CTGCTCGCTCGCCGCTTTAGCTGGCAGGAAAAATAAGGAGCCAACATGAAACCATTAATT
CAGGTGCAGGCCGTCAGCCAACGCTTCAACACCGCCAGCGGCGAGTTCCTGGCGCTGCAG
AATGTCTCCTTCGATATCGTCGAAGGGGAGACCATTAGCCTGATCGGCCACTCGGGTTGC
GGAAAATCGACCCTGCTAAACCTGATCGCCGGGATCACCACCCCTACCGAGGGCGGACTA
CTGTGTGATAACCGGGAAATCGCCGGTCCCGGGCCGGAGCGGGCGGTGGTTTTCCAGAAC
CACTCGCTGCTGCCGTGGCTGAGCTGTTTCGACAATGTGGCGCTGGCGGTGGATCAGGTG
TTCCGTCGCACCATGAGCAAGAGTGAGCGCCGGGAGTGGATCGAACACAACCTGGCGCGC
GTACAGATGGGTCATGCGCTGCACAAACGTCCCGGGGAGATCTCCGGCGGCATGAAGCAG
CGGGTGGGTATCGCCCGGGCGCTGGCGATGAAGCCGAAAGTGTTGCTGCTTGATGAGCCC
TTCGGCGCCCTGGATGCGCTGACCCGCGCCCACCTCCAGGACACGGTGATGCATATCCAG
CAGGAGCTCAATACCACCATCGTCATGATCACCCACGACGTTGATGAAGCGGTGCTGCTC
TCGGATCGGGTGCTGATGATGACCAACGGTCCGGCGGCGACGGTCGGCGAGATCCTCGCG
GTCGATCTGCCGCGTCCGCGCCACCGCGTTCAGCTGGCGGACGACAGCCGGTATCACCAT
CTGCGCCAGCAGATCCTCCATTTCCTGTATGAAAAACAGCCGAAAGCGGCGTAAGGAGGC
GGTCATGACGCGGCGACTGGTGGTGATCGGTAACGGCATGGCGGCCACCCGGCTGGTGCA
GCGGCTGGTTGAGCGCGACCCCGCGCGGTTTGCCATTACCGTCGTCGGCGACGAGCCGCA
CCCGGCCTATAACCGCATTCAGCTCTCGCCGCTGCTGGCAGGTGAAAAAACGGCGGCGCA
GATCCCGTTGCTGCCGGCGGAGTGGTACACCCGGCACGGGGTGTGCCTGCGGTCTGGCGA
GGCGGTCGATGAAGTCGATATTCAGCAACGGCGGCTGCGCATCGCGGAAACCTGGCTGCC
GTGGGATGAGCTGGTGTTCGCCACCGGTTCGCGGCCCTTTATCCCGCCGCTGCCGGGCAT
TGATCGTCCGCAGGTTATGCCCTTCCGCACCCTGGCGGACGTGGAACGTATTCTGGCGAT
ACCCGGCCCGGCGGTGGTGATTGGCGGTGGCGTGCTGGGGGTGGAAGCGGCGGCGGCGCT
GCGTCGTCACGGCGGAGAGGTTACTCTTCTGCATCGCGGCAGCGGATTAATGGCGCCGCT
GACCGACGCTTTTGCCGCCGATGAGCTCAGGCAGCAGCTTGAAGTGCGCGGCATTCGCTG
CGTGCTGGCGTGCCGCATCGCCGCCATCGACGCCGATGGCGTGCGGCTGGCGGACGGGCG
CGTATTCCGCGCCGCCAGAGTGGTGCTGGCTACCGGCGTGCAGCCCGACAGCCGTCTGGC
GGCGCAGTCCGGCGTGCTGTGCCAGCGGGGGATCGTGGTCGACCGTCAGATGGCCTCCTC
GCTGCCGGGGATCAGCGCCATCGGCGAATGTTGCGAAATTGACGGCCAGACCTGGGGGCT
GGTGGCTCCCTGCCTGCGTCAGGCCGAGGTGCTGGCGGATCGCCTGTGCGGCGCCCCCGG
CGAGGGCTTTGTCTGGCAGGACGCCGGGACCCGCCTGAAGGTCACCGGCATTGAACTCTT
TAGCGCTGGCGAGCAGCAGGCCGGCGAACAGGATGACATTTATACCAGCTGGGACCCCAT
CGACCGCCACTATCGCCGCCTGCTGCTGCGCGATGGCCGCCTGCGCGGCGTGCTGCTGAT
GGGCGACTGCACCGCCGCCGCCGCGCTTACCGCGCGCCTGGAAAGCGATGAGCCTGCCAC
CGTGGACTGGCTTTTTGACCCCTCTTCAACGCAGCCGCAGGCTGCAGGAATAATGACGAT
GACGAAACCTGTATTAGTGCTGGTGGGACATGGCATGGTCGGCCACCATTTTCTCGAACA
ATGCGTGAGCCGCAATCTGCATCAGCAATATCGAATCGTGGTGTTTGGCGAAGAGCGTTA
TCCCGCCTACGACCGGGTACATCTCTCCGAGTATTTTGCCGGACGCAGCGCCGAGTCGCT
GTCGCTGGCGGCCGGGGATTTCTTTATTGAACACGGTATTGAACTCCGCCTCGGCGAGGC
GGTGGCGAGCATCGACCGCGACGCACGGCTGGTGCGGGACGCCGAGGGGCATGAAATCCA
CTGGGATAAACTGGTGCTGGCGACCGGCTCGTATCCCTTTGTGCCGCCAATCCCCGGTAA
CGATCTCGCGGGGTGCTTTGTCTACCGCACTCTTGACGATCTCGACCGTATCGCCGCCCA
TGCCGCCGCGGCGAAGAGCGGGGTGGTTATCGGCGGCGGGCTGCTCGGGCTGGAGGCGGC
CAACGCCCTGAAACAGCTGGGGCTGGAGACGCAGGTGGTGGAGTTTGCCCCGAACCTGAT
GGCCGTCCAGCTGGATAACGGCGGGGCGGCGATGCTCCGGGAGAAGATCGTCGCCCTCGG
CGTGGGGGTGCATACCAGCAAAGCGACCACCGCCATCGTGCGCGAGGCCGACGGCCTGCG
GCTGAACTTTGCCGACGGCGGCGCGTTGCGGACCGACATGGTGGTCTTCTCGGCGGGGAT
CCGCCCGCAGGACGCGCTGGCCCGCGGCTGCGCGCTGCAGGTGGGCGAACGCGGGGGAAT
TCACATCGACGGCCAGTGCCGTACCTCTGACCCGGACGTGCTGGCGATAGGCGAATGCGC
CCTGTGGGACAATAAAATTTACGGTCTGGTGGCGCCGGGCTATCAGATGGCGCGCATCGC
CGCGGCCACTCTCGCAGGAGAGGACGCCTGCTTTAGCGGCGCCGACATGAGCACCAAACT
GAAGCTGCTGGGAGTCGACGTGGCCTCGTTTGGCGATGCGCAGGGGCGCACGCCGGGCTG
TCAGAGCTATCAATGGACCGACGGTCCGCAGCAGATTTACAAAAAAATCGTCGTCAGTCA
GGACGGCAAAGCCCTGCTTGGCGGCGTGCTGGTGGGGGATGCCAGCGACTATGCCACGCT
GCTGCAGATGATGCTGAACCGCATGGCGCTGCCGCCGCGTCCGGAGAGTCTGATCCTGCC
CGCGCTGGAGGGAGCCGCGCCGAAGGCGCTCGGCGTCGCGGCGCTGCCGGACAGCGCGCC
GATCTGCTCCTGCCATAACGTCAGCAAAGGCGATATCTGCCAGGCGGTGAACAATGGGGC
GGGGGATATGTCGGCGATAAAAAGCTGCACCAGAGCGGCTACCGGCTGCGGCGGCTGCAG
CGCGCTGGTGAAACAGGTGATGGAGTATCAGCTGGCGGAGCAGGGCGTCGAAGTGAAAAA
AGACGTCTGCGAACATTTCCCGTGGTCGCGCCAGGAGATCTACCACCTGGTGCGGGTTAA
CCATATCCATACCTTCGAGCAGTTGATTAGCCGCTACGGCCAGGGGCACGGCTGCGATGT
CTGCAAACCGCTGGTGGCCTCGGTGCTGGCCTCCTGCTGGAACGAGTACCTGCTGAAGCC
GGCGCACCTGCCGCTGCAGGATACCAACGACCGCTATTTCGCCAATATCCAGAAGGACGG
GAGCTATTCGGTGGTGCCGCGGATGGCGGCAGGGGAAGTGACGCCGGACGGACTGATCGC
CATCGGGCAGATCGCCAAACGTTACCAGCTCTACAGCAAAGTGACCGGCGGCCAGCGCAT
CGACCTGTTTGGCGCGCGGCTGGAACAGCTGCCGGCTATCTGGCGCGAGCTGGCCGACGC
CGGGTTTGAAACCGGCCACGCCTACGGCAAGTCGCTGCGCACGGTGAAATCCTGCGTCGG
CTCAACCTGGTGTCGCTACGGCGTGCAAGACTCCACCGGGCTCGCGGTACGGCTCGAGCA
TCGCTATAAAGGGCTACGCGCCCCGCACAAAATCAAGATGGCGGTCTCCGGCTGCACCCG
CGAATGCGCTGAAGCCCAGGGGAAAGATATCGGGGTGATTGCCACCGACAAAGGCTGGAA
TCTGTACGTCTGCGGCAACGGCGGGATGAAACCGCGTCACGCCGACCTGTTTGCCAGCGA
TCTCGACGAAGCGACGCTGATCCGCAGCATCGATCGTCTGCTGATGTTCTATATCCGTAC
CGCCGATCGCCTGCAGCGAACCAGCACCTGGATGGATAACCTGGAGGGCGGCGTCGCCTA
TCTGCGGCAGGTGGTGCTGGAGGATAGTCTTGGCATTGGCGAGGAGCTGGAGCAGGAGAT
GGCCCGGATCGTCGACAGCTACCAGTGCGAGTGGCAGACCACCCTCAACGATCCGCAGCG
TCTGGCGCTGTTCCGCTCCTTCGTTAATAGCGACCAGCCCGACGAGGCTGTGCAGCGCCG
CGATCTGCGCGGTCAGCCGCAGCCGCTGCTGACTGAGACGTTGCCCGAAGGCGAACTCCC
ATCCCGACCGTGGCAGGCGGTATGCGACCTTGACGCCATTCCGGCGCAGGCGGGGATCGG
CGCCCGCTTAGGGGAGCGGCAGATTGCCCTGTTCCGCTTCGGCGAGCGGGTCTACGCCCT
CGACAACCGCGAGCCGGGCAGCACGGCCAACGTGCTGTCGCGTGGGCTGTTAGGGGACGT
CGGCGGCGAGCCGGTGGTGATCTCCCCGCTGTACAAACAGCGGATACGCCTGCGCGACGG
CTGGCCGTGCGACGGCAGTGAACAGGCGGTACGCGCCTGGCCGGTGAAAGTGGAAAACGG
CAAAGTGTGGGTGGGCAACCAGCAGCTGCTGGCCCGCGCGGAGGCCTCCTGATGAAGACC
ATCCGAACAACCTGCCCCTACTGCGGCGTAGGCTGCGGGGTGCTGGCGAGCGTGGACGAC
GCGGGGCAGGTGAGCGTGCGCGGCGACGATCAGCACCCGGCGAACCTCGGCCGTCTGTGC
GTCAAAGGGGCCGCCTTAGGGGAGACCACGGGCCTGGCGGGGCGGCTGCTGACGCCGGAG
GTCGACGGCCAGCAGGTAGCCTGGCCTCAGGCGCTGGCGGAAACCGCTGCGCGCCTGAGA
CAGATCATCGACCAGCACGGACCGCAAGCGGTGGCCTTTTACGCCTCCGGCCAGCTGTTA
ACCGAGGATTACTATGCCGCCAATAAGCTGATGAAAGGGTTTATCGGCGCGGCGAACATC
GATACCAATTCACGGCTGTGCATGTCGTCAGCGGTCACTGGCTACAAGCGGGCCTTTGGC
GCCGACGTGGTGCCCTGCAGCTACGATGATGTGGAAAACAGCGATCTGGTGGTGCTGGTC
GGCTCGAACGCCGCCTGGGCGCATCCGGTGCTGTTCCAGCGGCTGGCGCAGGCGAAGCGG
GATAATCCCCGATTGCGGATCGTGGCGATCGACCCCCGACGCACCGCTACCTGCGAGATC
GCCGACCGCCATCTGGCGCTGGCCCCAGGAAGCGACGGCGGGTTGTTTGCGGGGCTGCTT
AACGCCCTGGCTGAGGCAGGAGCCTGCGTCGATGGCTTTCGCGACGGCCCGCAGGCGCTG
GCCGCCGCCCGCGGCTGGGACGTGGCGAGGGTGGCGGCCTTTTGCGGTCTGCCTGCCGAT
GAGGTGGCGGGATTCTATCGCGAGTTCATCGCCGCCCCGCGGGCGATCACCCTCTACACC
ATGGGAATCAATCAATCCGCCAGCGGCAGCGACAAATGTAACGCCATCATCAACGTCCAT
CTGGCCAGCGGGAAGTATGGCCGCCGCGGATGCGGCCCCTTTTCGCTGACCGGTCAACCC
AACGCCATGGGCGGCCGCGAAGTCGGCGGGCTGGCGACGATGCTGGCGGCACACATGGAT
TTTGTGCCAGACGATCTGCAGCGGCTGGCCCGCTTCTGGGGGACGGAACGGCTGGCGCAG
ACCCCCGGGCTGACCGCCGTGGAGCTGTTTGCCGCCATTGGCCGCGGCGAGGTCAAAGCG
GTCTGGATCATGGGTACCAACCCGGTGGTGTCGCTCCCTGACAGCCACGCGGTGAGCCAG
GCGCTGGCCGCCTGTCCGCTGGTGATCGTCTCGGATGTCGCCGCCCAGACCGATACCGGA
CGTTTCGCCCACATCCGCTTTCCAGCGCTGGCCTGGGGCGAGAAGAATGGCACGGTCACC
AACTCGGAGCGGCGGATCTCCCGTCAGCGCAGCTTTCTGCCGCCGCCGGGGGAGGCGAAA
GCGGACTGGTGGATCATCGCCAGAGTGGGCCAGGCTCTGGGGTATCGCGAGGCGTTTGCC
TGGCAGCATCCGCATGACGTCTTCCGCGAGCATGCGGCGCTGTCCGGTTTCGAAAACGAC
GGCCAGCGGGCGTTTGATATCGGCGCGCTGGCGGATCTCAGCCGTGAGGCGTGGGACACC
ATGCCGCCGGTGCGCTGGCCGGTCAGCCGCAGCGAGGTCGCCTGGGATATCACGCGCGGC
TGGCATGGCGATGGCAGGCTGCGGATGGTGCCGGTGACGCCTCAACCGACCCGGGCGACA
ACCGATGCCTTTTATCCGCTGATCCTCAACAGCGGGCGGATCCGCGATCAGTGGCACACC
ATGACCCGTACCGGCGCAGTGCCGCGGCTGATGCAGCATATCGCGGAGCCAATGGTGGAG
GTGGCGCCGCAGGATGCCGTTCGCTATCAGCTTCCCGCTGACGGGCTGGCGCGGATCTGG
TCGCGGCATGGGGTGATGGTGGCGAAAGTGGCGATCAGCGAAGGGCAGCGCCCCGGCTCG
CTGTTTGTTCCGATGCACTGGAACAACCAGTTTGCCCGTCAGGGGCGGGTGAATAACCTG
CTGGCCGCCGTCACGGACCCGTATTCCGGCCAGCCGGAAAGTAAACAGGCGGCGGTGGCG
ATTGCCGCCTGGCAACCGGCCTGGCACAGCGAGCTTTTTTGCCGCGAACCGCTACCATTT
CCTGCGGCCTGGCACTGGCGGCGGCGGGCGACGCCAGGCGTGCTGCACTACTCGCTGGCC
GGGGAGGCATCTGCCCGACAGTGGCTCAGCGCGTGGTGCGCCCGGCGCGGCTGGCAGTTA
CAGGTGGCTGACGGCGGCGCGGTGTGGAACCTGCTGGCCTGGCATCAGGGAAGGCTGATG
CTCGGCTGGTGGAGCGATGCGCGCGAGCCGGCGGTGGATTGCGCATGGATAAGCGCTGCC
TTTGCCGCGCCGCCGTCCGATGCTGCCCAACGACATGCCTTGCTTAGCGGCCGACCGGGC
GCCGCCGTCGCGCCGCGGGGGCGGATCGTCTGCAGCTGCTTTGGGGTGGGGGAATGGTCA
ATTAACGAGGCCATCGCCAGCGGCTGCGCCAGCGTCGGGGCGCTGGGTGGGAAGCTGAAA
TGCGGGACCAACTGCGGCTCTTGCGTGCCGGAGCTCAACGCGCTGCTGGCGGCGCAACGA
ACCCGGGCGTAACGGTGGCGCGCAGCGACGCCTCCGGTTGGGCGGCACCTTACCCAACCG
GTTTCAGCTTATTCCTGGAATTGCCCACAGGGCTGCGGGAGCAGGGAAAAAACGATAAAC
TAACACTTCTATCCATTTTTGTGAGCTTGCGCAAACTCTGTTAATGCCTGTGTCGTTCCG
TTTGTTGCCAACGTTGACCTTTCTCCTGCTGTTGCCGGGCGTTCCCGTCTGGGCGCTGAC
CGCCAGCGACACCACCCGCCCTGCGCAAGCGCAAGATCCGCTGCCCGATATGGGGATTGC
TCCCCAGGTTGATGACGACGCCCGGCACTTTGCCGAAGTGGCGAAGAAGTTTGGCGAGGC
CAGCATGAGCGACAATGGTCTGACGGCGGGTGAACAGGCGCAGCTGTTTGCCATCAGTAA
AATCGGCAATGAAGTGAGTCATCAGCTGGAGAGTTGGCTCTCGCCGTGGGGCAACGCCAA
TGTCGACCTGCTGGTCGATAAAGAGGGGAAATTCACCGGCAGTAAAGGGAGCTGGTTCGT
GCCGTTGCAGGATAACGACCGTTATCTGACCTGGAACCAGTACTCGGTGACCCGGCGCGA
GCACGATCTGGTGGGCAACATCGGGCTTGGCCAGCGTTGGCGGGTTGGCGGTTGGCTGCT
GGGCTATAACTCGTTTTACGATAAAGTGCTGAGCGAAAGCCTGGCGCGCGGCAGCGTTGG
CGCCGAAGCGTGGGGAGAATATCTCCGCCTGTCGGCAAACTATTACCATCCGCTGGGCGA
CTGGCAGCTACGCGATAATCAGACTCAGGAGCAGCGGATGGCCGCAGGGTATGACGTCAC
CGCCCAGGCGCGGCTGCCGTTCTACCAGCACATCAACACCAGCGTCAGCGTCGAACAGTA
TTTCGGCGATAGCGTCGATCTGTTTCACTCCGGCACCGGCTACCATAATCCGGTGGCCGT
CTCCGTTGGGCTCAATTACACCCCGGTCCCGCTGGTCACGGTGACCGCTAAGCATAAGCA
GGGGGAAAATGGCGTCAGCCAGAACAATGTGGGCCTGAAGCTAAACTACCGCTTTGGCGT
ACCCCTTAAGCAGCAGCTTGCGGCAGACGAGGTGGCGATCAGCAACTCGCTGCGCGGGAG
CCGCTTCGATAGTCCGGAGCGGGATAATCTGCCGGTGGTGGAGTATCGTCAGCGCAAAAA
TCTGACGGTCTATCTGGCCACGCCGCCCTGGGATCTGCAGTCCGGGGAGACGGTGCAGTT
GAAGCTGCAGATCCATAGTCTGCATGGCATCAAGGCGCTGCACTGGCAGGGAGACACCCA
GGCCCTCAGCCTGACGCCGCCGGTAGATGCCAGCAGCCCCGATGGCTGGAGCATCATTAT
GCCGGTGTGGAACAGTGAACCGGGCGCCGCGAACCGCTGGCGCCTGTCGGTGGTGGTGGA
GGATAAACAGGGGCAGCGCGTCTCCTCCAATGAGATCGCCCTGGCGCTGACCGAGCCGCT
GGTCAAGTTTACCACGCCAGGCGTCTCCTGGACGGACTCGCCTTAGAAGATTCGCTCCTG
GTGGACCCATACCGCCGCTTCCACGCGGGATTTGAGCTTCATTTTCTTCAGCATGTGCTT
CACGTGTACTTTGACGGTGCTTTCGGTGATATCCAGGCGACGGGCGATCATTTTGTTCGG
CAGTCCCTGGGCTATCAGCTTGAGAATGTCGCGCTCGCGCGGGGTCAGCTGGCTGATGTC
GCGATCGGAGGTGGCGCGGTTGGCGCGCAGGCTGGCGGCCAGCACCGGCGTTAACGCTTC
GCTTAATACCATCTCTCCGGCGGCCGCCTGCTGCAGCGCTTTCAGCAGATCTTCCGGTTC
CATGTCCTTCAACAAATAGCCATCGGCGCCGCGCTTCAGGGCGGTGACAACGTCCTCTTC
ATGGTTGGAGACGCTGAAGACCACTACCCGGCCAGAAAGGGATTTCTCACGCAGCTTATC
CAGCGTCTCCAGACCGTTCATGCCCGGCATATTGAGGTCCAGCAGGATCAGGTCAGGATC
CAGCGACTCGGCCAGCTCAATACCTTGCGCGCCATTGCTGGCCTCGCCAATCACCTGGAT
GTCCGGCGCCATGCTGATCAACTGTTTCACGCCGGTGCGCAGCATCGGATGGTCGTCAAT
GAGAAGGATAGTTGCCCGTTCCTGTTGACTCATGAGGGTCTCCTTATTGGATGGAAAACG
TTTTTTCCGGGATAAACGTGACGATCACTTCGGTTCCACCGATTTCCCGGCGTCGTACCT
GACAGTCACCGCGCAAGCTCTGGGCGCGATCCCGCATAATAATTAAACCGTAATGGTTAC
TCCGTTCGGCGTGGTCCGGTACGCCGCGGCCGTTATCCGCTACCACCAGACGAACCTGAT
TATCGCGTTGTGACACCGTCACGGTCACTTCGGTCGCGCTGGCATGCTTCAGAGCGTTGC
TCAACGCTTCGCGAGCGATCTGCAGCAGGTGGATCGCCTGATGCGAGGGCACAAAGCGCG
GCGGGAGCTGGTAATCAAGCTGCACCGTAAAGCCGAAGTGGGCGCTGTACTCCTGACAGC
TGGCCTCCAGCGCCGGGCGCAGCCCCGGCTCGGTCAACTGCAGGCGGAAGGTGGTTAACA
GCTCCCGCAGCTGGGCCCACGAGGTATTCAGTTCGTTACGGATCTGCCCCAGCAGCTGGC
GGCTTTCCGTCGGCAAGGCGTCGCCTTGCATCTGCAGACAGCTAACCTGCATCTTCATAC
AGGATAGCGACTGGGCGATGGAGTCGTGCAGCTCGCGGGCGATAGTGGCCCGTTCTTCCA
TGACGATCAGCTGCTGCTGCTTCTCCTGATGGCGGTCCAGCGCCAGGGTGCTGGTCAGCT
GTTCCACCAGGGTATCCACCAGCTGCTGCTGATCGTGGCTGAGATGGCGGCCAACCGGCA
GCGTCGCCAGCAGGATGCCGTACTGACTATGCGCATCTGACAGCCGCCACTTCAGCGTTG
TTCCCCCATCCGGCAGCGGCGGCAGATTGCGTGGACAGAGGTAGCAGCCTTTATCATCAC
AGTCATCATCCGAGTGGCAGGTAAACTCCTGGTGATTATCTTCGTCTTCCAGGTCGTAAA
CCCGTACCTCGATATCGCGCAGCAGCGTCAGCCCCTGCAGGCCATTCAGTACCGGCGAAA
TACGTTCGCAGAGCGGGGCGCTGGAGTGCAGCCGGCGGTTGGCCTGCCATAAGAAAGCGA
GGATCTCGTTCTTCTGCTCCAGTCCGGCAGTCTTCTCCTGCACCCGCCGCTCGAGCACGG
CGTAGCTTTCCGCCAGCTCTTCCGACATGTTATTCAGCGCCATGCCCAGGGTCGCCATTT
CGTTGCGGCCGCTGATGTGCGCCCGCTGGGTGAAATCACGCTGACTCACCGCGCGCGCCA
TGCTCAGCAGCTGTTTCCACGGCCGCAGCAGACGGGCGCGTAGCCAGATGATAGTGAAGA
TCAGCAGCAGCGCCATACCAATGGCGAGGATGCGATGGATCCAGACCACCCGTTCGATAC
GCTGCTCGGTGGTGTGGTCGAATGCGGTGACCAACTGGTCGATACGATCGACAAAGTCGG
CGACATCCTGGGCCACTTCCGCCTGATTGACTGCGCGCTGCATGCCGGGGGCCAGCGCCA
GCTGCCAGTACTGCTGCAGGGCTTTAAGCTGGATTTCCTGGCCGTCGCGGCGGGCGGAAT
TTTGCAGCTCCGGGCTGAAGACGGTGGCGGTCATGTCCGCCACCAGTTTTTGATCGTTTT
CATTCAGCGGGATCGCCGCCAGCAGCCGGTAGCTTTGCATACGCAATGAACCGGCCTTGT
TAATGGCGTGCGCGCTGCCCTGCACGCCGTTCACCAGGCGCGCGGAGATCGCCATGCCGG
CGACGCCAATAATCGTGGCGAGCAGCACGATTAACGCCAGTTGATTGACCAGCGTCAGCG
GGGTAAAAAGACGTTTTAACATGGAATGCGTGGCTCCTGACCGGTCATGTCTCCGGGAGT
GGCGCTTATTCTCGACTATCCCCTGGAGTATACCCATACCCCCAAAGAGTTACTCCTTAA
TTGTCGGTGGTAGGCGATGTTAGGGGGGGGATTATACGCAACCCGGCAGCAGCGTGAAAA
ACCACACTTTTTTCCCCGCCATTCTCTACTCACTTGGAGGCATGGTTTATTTTTGCACAA
ATTAGCTCGCGCTTTTCCTTTGATTTATATCAACTTACCGCTCCGGGTAACCCCTAAGGT
AGCGGCAGGAAATATGAATAATCAGAGGTATCTATGAGTCAATCTTCCCTCCCGGAGAAG
GCTAACCGCTCGGTCATAACCGACTGGCGGCCTGAAGATCCTGAATTCTGGCAACAGCGC
GGCCATCGTGTGGCAAGCCGCAATTTATGGATCTCCGTTCCCTGTCTGTTACTGGCGTTC
TGCGTTTGGATGTTGTTCAGCGCGGTTGCCGTTAACCTCAACAAAGTAGGCTTTCAGTTT
ACAACCGATCAGCTGTTTATGCTGACCGCGCTGCCGGCGCTGTCAGGCGCCTTATTACGC
GTGCCTTACGCCTTTATGGTGCCGCTGTTCGGCGGCCGTCGCTGGACGGCATTCAGCACC
GGGATCATGATTGTGCCATGCGTCTGGCTGGGCTTCGCGGTCCAGGATACCTCTACGCCG
TTTAGCATCTTCGTGATTATCTCTCTGCTGTGCGGCTTCGCCGGAGCCAACTTTGCCTCC
AGTATGGCTAACATCAGCTTCTTCTTCCCGAAAGCGAAGCAGGGCGGGGCGCTCGGCGTT
AACGGCGGACTTGGCAATATGGGCGTCAGCGTGATGCAGCTGGTCGCGCCGCTGGTGGTC
TCGATCTCTATCTTTGCCGTTTTTGGCGGTAACGGTAGCGAGCAACCGGACGGCTCGATG
CTGTATCTGGAAAACGCCGCGTGGATCTGGGTACCTTTCCTGATTATTTTCACTCTGGCG
GCGTGGTTCTTTATGAACGACCTGTCGGCTTCGAAAGCGTCGCTGAGCGAGCAGTTGCCG
GTACTTAAGCGCCTGCATCTGTGGATTATGGCGCTGCTCTATCTCGCGACCTTCGGCTCC
TTTATCGGCTTTTCCGCCGGGTTCGCGATGCTGTCAAAAACTCAGTTCCCGGATGTGCAG
ATCCTGCATTACGCCTTCTTCGGCCCGTTCATTGGCGCGCTGGCGCGTTCGATGGGCGGG
GCGATCTCCGACCGCCTCGGTGGGACCCGCGTAACGCTGGTCAACTTTGTGGTGATGGCT
GTCTTCTGCGCGCTGCTGTTCCTGACCCTGCCGACCAACGGCCAGGGCGGTAACTTTATC
GCCTTCTTCGCGGTGTTTATGGTGCTGTTCCTGACCGCCGGGCTGGGGAGCGCCTCCACC
TTCCAGATGATCTCCGTGATCTTCCGTAAGCTGACTATGGACCGCGTGAAGGCCCAGGGC
GGCAGCGAAGCGCAGGCGATGCGCGAGGCGGCGACCGATACCGCGGCGGCGCTGGGCTTT
ATCTCCGCCATTGGCGCTATCGGCGGCTTCTTTATTCCGAAAGCGTTCGGTATCTCGCTG
GATCTGACCGGCTCGCCGGCCGGGGCGATGAAAGTGTTCCTCGTGTTCTATATTGCCTGC
GTGGTGATCACCTGGGCGGTATACGGTCGTAAGCGTCAGTAATCCGGCCGCGGTAACGTT
GGCGTATAAAAAGGCGCGCTCCCCACGGAGGCGCCTTTTTTAACCGCTTAATTAGTTACA
ACATACTATGGGAGAATATTGTCCGCATCGACCGCTGAGCCAGAACAGGTGGGCTTGCCA
GTGAAATGGCTCTACCCCTTAATACCTCCGTTGTTAACAAATCCCGGTGAGGCGCCGCTT
TTTGAGGTGAAAACCATTAAAAAACAACAAGTTAAAAAATAACATCTTATACCACCTTGG
TGGTAATCGAGGTTTTGCTGCGCAGTAACAAGCCAGTTCGGATTGATCGCTATCAATTCT
CGCCCTCTTTCATAGCGTTACCTTCGCTGCAAATCCAGCAATGTCGATTTATCAGAGAGC
CGTCAGGCTCCATATCAGGAGAAACCCGATGAGTAAATTCCTGGACCGGTTTCGCTACTT
CAAACAGAAGGGTGAAACCTTTGCCGATGGGCACGGCCAGCTTCTAAACACCAACCGGGA
CTGGGAGGATGGATACCGTCAACGTTGGCAGCATGACAAAATTGTGCGTTCCACTCACGG
TGTCAACTGCACCGGCTCATGCAGCTGGAAGATTTATGTCAAAAACGGTCTGGTGACCTG
GGAAACGCAGCAGACTGACTACCCGCGCACCCGCCCGGACCTGCCGAACCACGAACCACG
CGGTTGCCCGCGCGGCGCCAGCTACTCCTGGTACCTGTACAGCGCTAACCGCCTGAAATA
CCCGCTGATGCGTAAACGCCTCATGAAGATGTGGCGGGAAGCGAAAGTTCAGCATAGCGA
TCCGGTTGAGGCATGGGCGTCGATTATCGAAGACGCCGACAAAGCTAAAAGCTTCAAACA
GGCCCGCGGTCGCGGCGGTTTTGTACGTTCCTCCTGGCAGGAAGTGAATGAGCTGATTGC
CGCCTCCAACGTCTATACCGTCAAAACCTACGGTCCGGACCGCGTGGCTGGCTTCTCGCC
GATCCCGGCGATGTCGATGGTCTCCTACGCGTCCGGCGCCCGTTATCTGTCGCTGATCGG
CGGCACCTGCCTGAGCTTCTACGACTGGTACTGCGACCTGCCGCCGGCTTCGCCGATGAC
CTGGGGCGAGCAGACCGATGTGCCGGAATCCGCCGACTGGTATAACTCCAGCTATATCAT
CGCCTGGGGCTCCAACGTGCCGCAGACCCGCACCCCGGATGCGCACTTCTTTACCGAAGT
CCGCTATAAAGGGACCAAAACCGTAGCCATCACTCCGGACTACGCCGAAATCGCCAAACT
CTGCGATCTGTGGCTGGCGCCGAAGCAGGGTACCGATGCCGCGATGGCGCTGGCGATGGG
CCATGTGATGCTGCGTGAATTCCACCTCGATAAGCCGAGCCAGTATTTCACCGACTATGT
GCGCCGCTATACCGACATGCCGATGCTGGTGATGCTCGAGGAGCGCGACGGTTATTATGC
CGCCGGCCGTACGCTGCGCGCATCCGACCTCGTGGATTCCCTTGGTCAGGAGAACAATCC
GGAATGGAAAACCGTCGCCTTTGACGAGAAGGGCGACATGACCGTACCGAACGGTTCCCT
CGGATTCCGCTGGGGCGACAAAGGCAAATGGAACCTCGAACAGCGCGACGGTAAAACTGG
CGAAGAGATTGAGCTACGTCTGAGCCTGCTGGGCAGCCATGATGAAGTGGCGAACGTCGG
CTTCCCGTACTTCGGCGGCGAAGGTTCTGAGCACTTCAACAAAGTCGATCTGGAAAACAT
TCTGCTGCACAAACTGCCGGCTAAACGCCTGCAGCTGGCCGACGGCTCTACCGCCCTGGT
CACCACCGTGTATGACCTGACCATGGCTAACTACGGCCTGGAGCGCGGTCTGAACGATGA
CAACTGCGCCGCCGGCTACGATGAAGTGAAAGCCTACACCCCGGCGTGGGCGGAGAAGAT
CACCGGCGTCTCCCGCGCGCATATCATCCGTACCGCCCGTGAATTTGCCGATAACGCCGA
TAAAACTCACGGTCGTTCGATGATTATCGTCGGGGCGGGCCTCAACCACTGGTTCCACCT
CGACATGAACTACCGCGGCCTGATCAATATGCTGATCTTCTGCGGCTGCGTCGGTCAGAG
CGGCGGCGGTTGGGCGCACTATGTGGGCCAGGAAAAACTGCGTCCGCAGACCGGCTGGCA
GCCGCTGGCGTTCGCCCTTGACTGGCAGCGTCCGGCACGTCACATGAATAGTACCTCGTA
CTTCTATAACCACTCCAGCCAGTGGCGCTATGAAACGGTGACCGCGCAGGAACTGCTGTC
GCCGATGGCGGATAAATCCCGTTACAGCGGCCACCTGATCGACTTTAACGTGCGCGCAGA
GCGGATGGGCTGGCTGCCGTCGGCGCCGCAGCTTGGCGTCAACCCGCTGCGTATCGCTGA
CGAAGCGAAAAAAGCCGGCATGACCCCGGTGGATTACACCGTGAAGTCGCTGAAAGAGGG
CTCGATTCGCTTTGCGGCCGAGCAGCCGGAAAATGGCAAAAACCACCCGCGTAACCTGTT
TATCTGGCGTTCCAACCTGCTGGGCTCCTCCGGTAAAGGCCATGAATACATGCTCAAGTA
CCTGCTGGGTACCGAGAACGGCATTCAGGGCAAAGACCTGGGCAAGCAGGGCGGCGTGAA
GCCGGAAGAAGTCGAATGGCGGGATAACGGCCTCGACGGCAAACTGGATCTGGTGGTGAC
CCTCGATTTCCGTCTGTCGAGCACCTGTCTCTACTCCGACATCGTGCTGCCGACCGCCAC
CTGGTACGAAAAAGACGACATGAATACCTCGGATATGCATCCGTTTATTCACCCGCTGTC
GGCCGCCGTTGATCCAGCCTGGGAATCGAAGAGCGACTGGGAGATCTATAAAGGTATCGC
GAAGAAATTCTCTGAAGTGTGCGTGGGCCACCTCGGTAAAGAAACCGACGTGGTGACCCT
GCCGATCCAGCACGACTCCGCCGCGGAAATGGCGCAGCCGCTGGATGTCAAAGACTGGAA
AAAAGGCGAATGCGATCTCATCCCCGGGAAAACCGCGCCGCATATTATTCCGGTTGAGCG
TGATTACCCGGCGACTTACGAACGTTTCACCTCGATCGGCCCGCTGCTGGAAACCATCGG
TAACGGCGGGAAAGGCATCGCCTGGAACACCCAGAGCGAGATGGATCTGCTGCGTAAGCT
CAACTACACCAAGGCGGAAGGCCCGGCGAAAGGCCAGCCGAAGCTGGAAACGGCCATCGA
CGCCGCGGAAATGATCCTCACCCTGGCCCCGGAAACCAACGGTCAGGTGGCGGTGAAAGC
GTGGCAAGCGCTGAGCGAGATCACCGGTCGCGAGCATACGCACCTCGCGCTGAACAAAGA
AGACGAGAAGATCCGTTTCCGCGACATTCAGGCGCAGCCGCGGAAGATTATCTCCAGCCC
GACCTGGTCTGGCCTGGAAGATGAGCATGTCTCCTACAACGCCGGTTACACCAACGTTCA
CGAGCTGATCCCGTGGCGCACGCTGTCCGGCCGTCAGTCGCTGTATCAGGATCACCAGTG
GATGCGCGACTTCGGCGAAAGCCTGCTGGTCTATCGGCCGCCGATTGACACCCGTTCGGT
GAAAGCGGTGATGGGCGAGAAGTCCAACGGCAACCCGGAGAAGGCGCTGAACTTCCTGAC
CCCGCACCAGAAATGGGGTATCCACTCGACCTACAGCGATAACCTGCTGATGCTGACCCT
GTCGCGCGGTGGGCCGATTGTCTGGATGAGCGAAGCGGATGCGAAAGATCTGGGTATCGA
AGATAACGACTGGATCGAAGTGTTCAACGCCAACGGCGCCCTGACGGCGCGTGCGGTGGT
GAGTCAGCGCGTTCCAGCCGGGATGACCATGATGTATCACGCGCAGGAACGTATCGTGAA
CCTGCCGGGCTCTGAAATCACCGGTCAGCGCGGGGGGATCCATAACTCCGTCACCCGTAT
TACGCCGAAACCGACCCACATGATCGGCGGCTACGGCCACCTGGCCTATGGCTTTAACTA
CTACGGCACCGTCGGCTCCAACCGCGATGAGTTTGTGGTGGTACGTAAGATGAAGAACAT
TAACTGGTTAGACGGCGAAGGCAACGACCAGGTACAGGAGAGCGTAAAATGAAAATTCGT
TCACAAGTCGGCATGGTGCTGAATCTCGATAAGTGCATCGGCTGCCACACCTGCTCGGTG
ACCTGTAAAAACGTCTGGACCAGCCGGGAAGGGATGGAATACGCCTGGTTCAACAACGTG
GAAAGTAAGCCGGGCGTCGGTTTCCCGAACGACTGGGAAAACCAGGAAAAATGGAAGGGC
GGCTGGATCCGCAAAATCAACGGTAAACTGCAGCCGCGCATGGGCAATCGCGCGATGCTG
TTGGGAAAAATCTTCGCCAACCCGCATCTGCCGGGCATCGATGATTACTACGAGCCGTTT
GATTATGACTACCAGAATCTGCATAACGCGCCGGAGAGCAAACATCAGCCGATCGCCCGT
CCGCGCTCGCTGATCACCGGCCAGCGGATGGACAAGATCACCAGCGGTCCGAACTGGGAA
GAAATCCTCGGCGGCGAGTTTGAAAAACGCGCCAAAGATCAGAACTTCGACAACATGCAG
AAGGCGATGTACGGCCAGTTCGAAAACACCTTCATGATGTATCTGCCGCGCCTGTGCGAG
CACTGCCTGAACCCGGCCTGCGTTGCGACCTGCCCGAGCGGCGCCATCTATAAGCGTGAA
GAAGACGGCATCGTACTGATCGACCAGGACAAGTGCCGCGGCTGGCGGATGTGTATCACC
GGCTGTCCGTACAAGAAGATCTATTTCAACTGGAAGAGCGGGAAATCCGAGAAATGCATC
TTCTGCTACCCGCGTATTGAATCCGGGATGCCGACGGTGTGCTCCGAAACCTGCGTGGGC
CGTATCCGTTATCTCGGCGTCCTGCTATACGACGCGGACGCGATTGAAAACGCCGCCAGC
ACCGAGAACGAGAAAGATCTGTATCAGCGTCAGCTGGACGTGTTCCTCGATCCCAACGAT
CCGAAAGTGATCGAGCAGGCGCTGAAGGATGGCGTACCGCAGGGGGTCATTGAAGCTGCG
CAGCAGTCGCCGGTTTACAAAATGGCGATGGACTGGAAGCTGGCCCTGCCGCTGCACCCG
GAATATCGCACCTTGCCAATGGTCTGGTACGTGCCGCCGCTGTCGCCGATTCAGTCCGCC
GCCGATGCGGGTGAACTGGGTAGCAACGGGATCCTGCCGGACGTGGAAAGCCTGCGTATT
CCGGTGCAATATCTGGCGAACCTGCTGACCGCGGGCGATACCCAGCCGGTACTGCTGGCG
CTGAAACGAATGCTGGCGATGCGCCACTATAAGCGTGCGGAAACCGTTGACGGCGTCGTT
GATACCCGCGCGCTGGAAGAGGTGGGGCTGAGCGAAGCGCAGGCCCAGGAAATGTATCGC
TATCTGGCGATCGCCAACTACGAAGATCGTTTCGTGGTGCCGAGCAGCCATCGTGAACAG
GCGCGAGAAGCGTTTCCGGAGAAAAACGGCTGCGGCTTTAGCTTTGGCGATGGCTGCCAC
GGCTCTGACAGTCAGTTCAACCTGTTCAACAGCCGTCGCATCGACGCCATCGACGTGACC
AGCAAAACGGAGCCGCACGCATGATTGAACTCGTGATTGTATCGCGTCTGCTCGAATATC
CTGACGCTGCCTTATGGCAGCATCAGCAGGAAATGTTCGAGGCGCTCGCGTCATCAGAGA
AACTCAGCAAAGAGGATGCCCACGCGCTGGGCGTTTTCCTGCGCGATTTAGTGGCTCAGG
ATCCGCTGGACGCCCAGGCGGCCTATAGCGAACTGTTTGACCGCGGCCGGGCCACCTCGC
TGCTGCTGTTTGAACATGTCCACGGCGAATCCCGCGATCGCGGGCAGGCGATGGTCGACC
TGATGGCGCAGTACGAGCGCCACGGCCTGCTGCTGGATAGCCATGAGCTGCCGGATCATC
TGCCGCTATATCTGGAGTATCTGGCGCAGCTGCCGGAAGAGGAAGCGCTTGGCGGCCTGC
GGGACGTCGCGCCGATCCTCGGTCTGCTCAGCGCGCGCCTGCAGCAGCGCGAAAGTCGCT
ATGCGGTGCTGTTCGAGCTGTTGCTGAAGCTGGCCAATACGCAGGTCGACAGCCAGAAGG
TGGCGGAGAAGATTGCCGACGAAGCGCGCGACGATACGCCGCAGGCGCTGGACGCCGTCT
GGGAAGAAGAACAGGTCAAATTCTTTGCCGACCAGGGCTGCGGCGAGTCGGAAATTTCCG
CTCACCAGCGTCGTTTTGCCGGAGCCGTGGCCCCGCAATATCTGAATATCTCTAACGGAG
GACAGCAATAATGCACTTCCTGAATATGTTCTTCTTTGACATTTATCCGTACATTGCGGG
TTCGGTGTTCCTGATTGGCAGCTGGTTGCGCTATGACTATGGCCAGTACACCTGGCGCGC
CGCCTCCAGCCAGATGCTGGACCGTAAGGGGATGAACCTGGCGTCGAACCTGTTCCATAT
CGGCATCCTGGGTATTTTCGCCGGCCACTTCCTCGGCATGCTGACCCCGCACTGGATGTA
TGAGTCCTTCCTGCCGATCGACGTCAAGCAGAAGATGGCGATGATCGCCGGCGGCGCCTG
CGGCGTGATGACCCTGGTGGGCGGGTTACTGCTGCTCAAGCGTCGTCTGCTCAGCCCGCG
CGTTCGCGCCACCACCACCGGAGCGGATATTCTGATCCTCTCGTTGCTGATGGTGCAGTG
TGCGCTCGGCCTGCTGACGATCCCGTTCTCCGCTCAGCATATGGACGGCAGTGAAATGAT
GAAACTGGTCGGCTGGGCGCAGTCGGTGGTGACGTTCCACGGCGGCGCGTCACAGCATCT
GGATGGCGTGGCGTTTATTTTCCGCGTTCACCTGGTGCTGGGCATGACCCTGTTCCTGCT
GTTCCCGTTCTCCCGTCTGGTTCATATCTGGAGCGCGCCGGTCGAATACCTGACGCGCAA
ATACCAGATTGTCCGCGCCCGTCGCTAACTGGCCCGCGACTGCTCACTGACCCCGCCGCG
GCGGGGTTTTTTTTCGCCCCAGCCGAGATTATTCCCTGCGGCGGCAAACAGAATAAGCAT
CCCACCGAGCAATTGCACCGCGGATAACGCATGGTGGAAGACCAGATAGTCAACCACCAT
CGCCACCAGCGGATAAATAAAGGAGAGCGAACCGGTAACGGGCGTCGGCAGTTTCTGTAT
CGCGCTATATAAAAGCTGATACATGATCCCGGTATGGACGATGCCGAGGATCAGCAGATA
GCGCCAGGGGAAGCTGGCCGTCAATTCGGGGGCATGCACCAGCGGCAGCAGCATCACGAC
GCCGACGAGAACCTGAATGAAGGCGATATGTTGCGCGGGGAGCGGATGCAGTTTGCGTGC
GATGATGGCGGTCAGGGCATAGAAGAATGCCGCGCCCAGCGCCAGCAACACGCCGGTGGT
AAGCCCCTCTTCGTGTGCAGGCATCAGCTCGCTCGACAACAGGATCACTACGCCGCCAAA
GGCCAGCAGTAACCATCCCCATTTCACGGCGCTGACCCGTTCCCCCAGCACCATCCCCAT
CAGTACCAGCATAAACGGCTGGGTGTTATAGACCACTGTGGCCATACCGATTGAGATCCG
CGAATAGGCGGCAAACAGCAGCAGCCAGTTGACGACCAGCGCCGCGCCGCCAATCACCGC
CAGAGCGAGAGTGAAACGCGTTAGCCGGCTGAAGGGCTGGCGGCTTAACACGATAAACAC
CAGCAGGGTTAGCGCGCCAATCAGGCAGCGCCAGAACACCACATCAGTCACCGGCAAACC
AGAGAGCAGCACGAACGCGCCGATCGAGCCGGAGATTATCATTGCCAGGCTCATCTGCCA
GACGCCGCGGGTAAGTTGCATTTTTCACCTCCACCATTTTTTAGTTATTGTGCGAAAAAC
CCTGACAGGGTGATATGGCTGAATTAAGGTAGAAGGGGGGAAGTGCCTTTTATAATTAGG
TGAAATATATGAATGACGTACTTGATGAAATTGACCGGGCGATCCTCACCTGCCTGACTC
AGGATGCCAGAGTTTCGCTCAAGGTCCTGAGCGCGCGAGTGGGGCTGACCTCGCCGAGCA
CCGCCGAGCGGGTGAAGCGCCTGGAGGAGCGGGGTGTCATTCAGGGCTATGGGGCGCGGG
TAAATCTCGCCGCGCTGGGCTATAGCCTGCAGGCGCTGGTGCGGGTCCGTCCGCTGCCTG
GGCTGCTGCAGAAGGTGGATAAATATATCCAGGCGATGCCGGAATGTATTGAAAGTGACA
AGGTGACCGGGGAAGATTGTTTTGTGATGCGTCTCGTGGTGCGCGATATTGCCCAGCTGG
ATACCCTGCTGGACGGTCTGGCGGAGTATGCGCAGTGTAACACCTCGGTGGTGAAAAGCT
CGCCGGTAAAAAGGCGGTTGCCACCGCTGTGAGTTTTTCCGGAGGCGGTGCTGCGCACCT
GTCCGGGCTACCAGACGGCACCACTTGTAGCCTCGCTAAGCGAAGCGCGAGCGATGAGAC
AGCAGAACAGGTGGCTGAGAGTGCAACAGTGGTGGGGGAAGGATTACTCGGCGCTAAAGC
GCTTCGCCCTTCGGGCCGTTGCCTGCGGCAACGTTCTCTCGCTTCGCTCGAGTCGAACCT
TGGTCGAAGCTTCTCATCCTTCCCCGTGGGGCAGAATATAGAATATCGTAGAATAATTGG
ATTGAGGTGTTTTTTAAGAAGATGGTGGTGGGGGAAGGATTACTCGGCGCTAAAGCGCCT
CGCCCTTCGGGCCGTTGCCTGCGGCAACGTTCTCTCGCTTCGCTCGAGTCGAACCTTAGT
CGAAGCTTCTCATCCTTCCCTGTAGGGCAGAATATAGAATACCGTAGGTAGATTATGCTG
GGCATGGCATGGGGAGATGGTGGTGGGGGAAGGATTCGAACCTTCGAAGTCGATGACGGC
AGATTTACAGTCTGCTCCCTTTGGCCGCTCGGGAACCCCACCAGGGGTAAAATCACATTG
TAGGCTATTCAGCAAAATGAATGGTGGTGGGGGAAGGATAACTCGTCGCTATCTCTCCTC
GCCCTTCGGGCCGTTGCCTGCGGCAACGTTCTCTCGCTGGCGCTCGAGTCGAACCTTAGT
CGAAGGTTCTTACCCTTCCCGCTAAGTGCAAACATCGTTTACGCTTGTCGGGGAAACCAT
ATCACTGTAGTGAATAATGGTGGTGGGGGAAGGATTCGAACCTTCGAAGTCGATGACGGC
AGATTTACAGTCTGCTCCCTTTGGCCGCTCGGGAACCCCACCACGGGGTAATGCTTGGTA
CTGGCCTGCTTCCTTCTCGGGAAGCGGGGCGCATCATACCAAATGATGCGCCCCTGTAAA
GCATTCGTTTGACAAAAATAAACTGGTTGCCTGATTTTTACACGTAACGCCGTAAAGCTA
ACCAATTCATTTCTCAGTCGATTAAAGAATAATCGTCCGGTTACCGTAAACGAAGACGCG
CTGCGCCAGTACCTGATACAGCGCCCGGCTCAAGACGTTTTTTTCGACATCGCGCCCAGC
GCGCATCATATCTTCTGCGGTATAAGTATGATCGACGTGAATCACGTCCTGCATGATGAT
CGGGCCTTCATCCAGATTGTCATTCACGTAGTGGGCGGTAGCGCCAATGATTTTCACGCC
GCGCTCATAGGCCTGATGATAGGGACGGGCGCCGATAAACGCCGGCAAAAACGAATGGTG
GATATTGATGATTTTGTTCGGGAAGCGGGCGACAAATTCTGGCGTCAGGACGCGCATATA
CTTGGCCAGCACCACGTAATCCGGTTCGTGGGCGGCGATAGCATCGCCCATCCGCTGATC
GTGTTCTTCGCGGCTCAGTCCTTCATGGCTGACCAGCTCAAACGGAATACCAAAGCGCTC
CACCAACGAGCGCAGGGTGTCATGGTTGCCGATAACCGCGGCAATATCGACATCCAGCCC
GCCGTAGTTGGCTTTCATCAGCAGATCGCCCAGACAGTGCGCCTCTTTCGTCACCAGAAT
CACCACCCGGCGACGGCCTGCCGGATTTAGTTCGCGGATGGAGCCTTCAGGCAGGGCGCT
GTCGAGATCGGCCAGCAGAGTAGCGTCGTTAAAAATGCCTTCCAGTTCGGTGCGCATAAA
GAAACGACCGGTACGGTGGTCAACAAACTCATTGTTCTGCACAATGTTGAGTTCATGCTT
GTAGCAGATATTGGTGATACGCGCGATGAGGCCTTTCTGATCAGGGCAAATAGTGCGTAG
TACTTTACGTTGTAATGAATGCATCGCGAGGAAAATCCTGTAATGTTTGCAAGCGCTGTG
CCAGCGTTACTGGCCGCAGCATTTTTTAAATTTTTTACCTGAGCCGCAGGGGCAGGGGTC
GTTACGGCCAATCAGCGGTCGTGTCCCGTCGATATAGTACCACTGTCCATTTTCTTTTAA
GAATCTGGAACGTTCAATAATGGCGCCAGGGCGGTTATTGTCATTAAAGCGGGCGACAAA
GCTGACAAAACCTTCATTTGGAGCTCGCCCCTCATCACTGGCGAACAGGGTTAAGCCCAG
CCATTCGGTCTGGGAAAACCCTTTCTCCAGTTCGGCGCGAAATTGCTGCGCCTGACAGAA
CGGATGCCAGGTTTTGATTAGATAGTCAGCGTCTTTCATGACGAACGCGCTATAACGGGA
GCGCATAAGCTGTGACGGGCCCGGCGCAAGCTCAGCGCCGGACAGATATCGCTGGCAACA
TGAGCTATACTCCAGTGCGCTGCCACAGGGGCATAATTGCGACAAAACTGCCTCCATGGA
AGAAAGAGTAACGGCGCTTCTACGCCAAAGGGCATTATGTTAACTGAGCCGTGACAATGT
TGCCACGCTCAGAGTGGAAGGATAGTTATTAGTACTAATGAGAAAGCTTAAAATTGGTCT
GGCGCTAGGTGCGGGAGCCGCTCGCGGATGGTCGCACATTGGCGTCATCAACGCCCTCCA
GCGGGCCGGTATTGAGATTGATATCGTAGCCGGTTGTTCTATCGGTTCGCTGGTAGGGGC
GGCGTATGCCTGTAACCGACTCCCGGCACTCGAATCATGGGTCTGCTCATTCAGCAACTG
GGATGTCCTGAAGCTGATGGATCTCTCCTGGCGCCGGGGGGGACTGCTGCGGGGGGAAAA
AGTATTCAATCATTACCGCCGCATTATGCCCGTCACCGAGATTGAACGCTGCGAGCGCCG
GTTTGCTGCTGTTGCCACCAATTTAAGCACCGGTAGGGAGCTGTGGTTTACCGAAGGCGA
TCTACATTTAGCCATTCGCGCCTCCTGCAGTATGCCGGGGTTAATGTCGCCAGTAAGGCA
TAATGGTTACTGGCTGGTCGATGGCGCGGTGGTCAATCCGGTTCCTGTGTCGCTCACCCG
GGCAATGGGAGCGGATATTGTGATTGCCGTCGACCTGCAACATGATGCCCATCTTATGCA
GCAGGATTTGTTCTCCCTTGAAACGCCGCGGCAGGAAGCGGAAGAGAAGGAGGGGCCATG
GCATACTCGTCTGCGCGCGCGCTTGACGCGAATGAGTTCCCGCCGTACGGCCGTGACGCC
GACGGCGATGGAGATCATGACCACCTCTATCCAGGTACTGGAAAACCGTCTTAAACGCAA
TCGTATGGCGGGTGACCCGCCGGATATCCTGTTGCAGCCATACTGTCCGCAAGTTTCGAC
GCTTGATTTTCATCGCGCCGGAGAGGCGATTGCCGCGGGGCAACTGGCGGTAGAAAAGAA
AATGGATGAATTATTACCCTTAGTGCGTACAGCCGTTTGACGTACGAGTTACTGACTTAA
GCAAATTCTGACAGGCGATAGTGAGAATAGCGTGCCACTATTGAATTATCGTCAGCCAGG
GGAGATATCATGACGCAGCCATTGGCGGGAAAACAGATTCTGATAGTTGAAGACGAACCC
GTTTTCCGCTCACTCTTGCATGGATGGCTGACCTCGCTGGGAGCAACAACCTTCCAGGCG
GAAGATGGCAAGGATGCCCTGCATAAAATGACGGAGGTGCATCCGGACCTGATGATTTGC
GACATTTCTATGCCGAGAATGAACGGTCTGGAGCTGGTGGAAACGCTGCGTAACCGCGGC
GAACAGTTACCGATCCTGATGATCTCCGCCACCGAAAACATGGCGGATATAGCTAAAGCG
TTGCGACTTGGCGTCCAGGACGTGCTGTTAAAGCCAGTAAAAGATTTCGATCGCCTGCGC
GAGACCGTTTACGCCTGTCTCTATCCCGCGATGTTCAGTTCGCGCGTGGAAGAGGAAGAG
CGTTTATTTGAGGACTGGGATGCGCTGGTCAGTAATCCCATCGCCGCTTCAAGACTATTG
CAGGAATTACAGCCGCCGGTGCAACAGGAAATGTCGCACTGCCGCGTTCATTATCGACAA
CTGGTGTCGGCAGACAAGCCCGGTCTGGTACTTGATATCGCGCCGCTTTCGGAAAATGAT
TTGGCTTTCTATTGTCTGGATGTCACACGCGCAGGCGATAATGGCGTGTTGGCAGCATTA
TTGCTGCGCGCGTTGTTTAATGGTCTGCTGCAGGAGCAACTGGCGCACCAGGGACAACGG
CTACCAGAAATGGGAAGTTTGTTAAAACAGGTGAATCAACTGCTGCGTCAGGCAAATCTT
CCGGGCCAGTTCCCTCTGTTAGTAGGGTATTACCACAGCGGGCTGAAAAATTTAATTCTG
GTGTCAGCGGGACTTAATGGCACGCTGAATACGGGGGAGCATCAAATTCAGATTAGTAAT
GGCGTTCCTTTGGGGACGCTGGGTGATGCTTATCTTAACCAAATTAGCCAACGCTGCACC
TCGTGGCAGTGCCAAATTTGGGGGGCTGGCGGTCGTTTACGCTTAATGTTGTCTGCGGAA
TGAGCAATTGCGTTTATATCTAAGCAGACGGGATTACCTCTTGCCCTTTAGCGGTGGTAA
CATCGAGCAGTTTTATGCGTAAAAGTCCTAATTCGAGGCTATCGGCAGCTTTTCAGACCA
GTAAATACGCGGTTGACTGATATACTCGACACGTTATTTGTAACGAGAAGTTTAAAAAAC
AAACAGTCCAGGAGATTTCAATGGCTGCCCTTAATTCTAAAGTCAGAAAAGCGGTTATCC
CGGTTGCGGGATTAGGCACCAGGATGCTGCCGGCCACCAAAGCGATTCCAAAAGAAATGC
TGCCGCTGGTAGATAAGCCGTTAATTCAGTACGTTGTTAATGAATGTATCGCTGCAGGAA
TTACTGAAATTGTTCTGGTAACGCACTCGTCGAAAAACTCTATCGAAAACCATTTCGATA
CCAGTTTTGAGCTGGAAGCGATGCTGGAAAAACGTGTAAAACGCCAGCTGCTGGAAGAAG
TGCAGTCTATTTGCCCGCCGCACGTGACTATTATGCAAGTTCGTCAGGGCCTGGCGAAAG
GTCTGGGTCACGCGGTGCTGTGCGCCCATCCGGTAGTGGGAGATGAGCCGGTCGCGGTTA
TTCTGCCAGACGTTATTCTGGATGAATATGAATCCGATCTGAGCCGCGATAACCTCGCTG
AGATGATCTCTCGCTTCGATGAGACTGGCGCCAGCCAGATTATGGTTGAACCTGTTGAAG
ACGTAACCGCTTATGGCGTGGTTGACTGCAAAGGCGAATCCCTGAAGCCGGGCGAAAGCG
TACCGATGGTGGGCGTGGTTGAGAAGCCAAAAGCTGACGTTGCGCCGTCCAACCTGGCGG
TGGTGGGGCGTTATGTCCTCAGCGCCGATATCTGGCCGCTGCTGGCGAAAACCCCTCCGG
GCGCTGGTGATGAAATTCAGCTGACTGACGCCATTGATATGCTGATCGAGAAAGAAACGG
TTGAAGCTTATCATATGAAAGGCAAGAGCCATGACTGCGGTAATAAGCTTGGCTACATGC
AGGCGTTTGTCGAATATGGTATTCGTCACAAAACGCTGGGCGACGACTTTAAAGCCTGGC
TGGAAACGGCGGTAGCGAAGTAATCCGCCGCGCGGTTGAAAGCACAAACCGGGAGCGCAT
CTGGGACTCCCGGTTTTTTTATATCGGCCCTGAGGGCAAAAAAAATCCCGCCGCAGCGGG
ATTTTTTATAGCGATCAACGGAGATTAGATCAGGAAATCGTCCAGTGATTTACCTTGCTC
ATCCATTGCTTTTTTGATCACAGCCGGGGTACGGCCCTGACCGGTCCAGGTTTTGGTTTC
ACCATTTTCGTCAACATAGCTATATTTAGCCGGACGTGCAGCACGCTTGGTTTTGGTACC
GGCTTTAACGGCAGCCATGGTGCTCAGCAGTTCATTCGGATCAATACCGTCAGCAATCAG
CATTTCACGGTATTGCTGCAGCTTACGCGTACGCTCTTCAATTTCTGCCGCGGCAGCGTT
TTCTTCTTCACGGCGCTCGTTAACGACGACTTCTAATTTTTCCAGCATTTCTTCGAGCGT
TTCCAGGGTGCATTCTCTTGCCTGCGCACGAAGAGTACGGATGTTGTTCAAAATTTTAAG
TGCTTCGCTCATTGTAGTAATCTCAAACTTATATTGTGGGGTGGTTTGTTGAACTAATAA
TAGAGCGATAAAATGCGTTGTGCAATAGGGGGGAATGTAAGGAATTCAAAATTACTGGTT
ATTTGTCGCGAGAATTAATTAATTTAAGTTAAAATTCCCGTGCCGCTTCACATCTTTCAT
CGCTTATAGCGATGAGGCGAAGGCAAGCTAAAACATTGAGACGGTATGCTTTTTGAGAGG
TTCAGTGAGAGAAATGATCCTTTACATGGGTAAATAACCCTCGTCAGTATTAGCGCATTT
TTGGTTACAAGGCTTAATATAAAACAACCGGCAGCCCTGCTTATAGCCCATGGGCAACCG
GTCTATAAGCACGAAAAGACAATGGTTACCGCGCCAGTAGCGTAACGGGGCGTACAAATA
GTGGCCCTGAAAATTCAATTCATCTTCTTAATCCTTTCGGTTTACAGGCCCTTCAGCTTC
GCGACAATACCCCTGCTGAAAGCGCGGCTGTGCGCATAAAATATGGTACAATCGTCGCCG
CGATAAAACACTTTGATTGGGGTCACGCAGCCGATGGCACAACTTTATTTCTACTACTCT
GCAATGAATGCAGGTAAGTCGACCGCTCTGTTGCAATCTTCGTACAATTACCAGGAGCGG
GGGATGCGTACCGTCGTTTATACCGCTGAGATTGATGACCGCTTTGGCGCCGGAAAAGTC
AGTTCGCGTATCGGGCTCTCCTCGCCGGCCCGATTGTATAATCCACAGACCTCGTTATTT
GACGATATTGCGGCGGAGCACCAGCTAAAGCCGATTCACTGCGTGCTGGTGGATGAAAGC
CAGTTTCTGACGCGTGAACAGGTTCATGAGCTGTCCGAAGTTGTCGATACGCTGGATATT
CCGGTGCTTTGCTATGGGTTGCGGACGGACTTTCGCGGTGAGCTCTTTACCGGCAGCCAG
TATTTACTGGCCTGGTCAGATAAGCTGGTTGAGCTGAAAACGATCTGCTTCTGCGGCCGC
AAGGCCAGCATGGTATTGCGCCTCGATCAGGAGGGGCGTCCTTATAATGAGGGTGAGCAG
GTCGTCATCGGCGGTAATGAGCGGTACGTATCGGTCTGCCGTAAGCATTATAAAGAGGCG
CTGAGCGTCGGTTCGTTAAACAAGGTACAAAACCAGCACCGTCCCTGCTGATACCCTCAG
AAGCTCGTACAGGCGCCTGTGGGCGCCTTTTTAATGTCTGCTATAGGTTGGCGTAGCTGG
CGATAAAGAATGGTTGATAGCGGGGATAAAAAAAGCCCCGTCAGGTGACGGGGCTTGTCG
CGATGCTATCGCTGTTGGTTAAGCGGATTTTTTCGCTTTTTTCTCAGCCTTTACCGGGGC
AACTTCGGCTTTCGCACCGGCTTCGCCTTCGACGAATTCGCGGCCGTAGTAGGTATCCAG
CAGGATCTGTTTCAGTTCGGAGATCAGCGGGTAGCGCGGGTTAGCGCCGGTGCACTGGTC
ATCGAATGCATCTTCAGACAGTTTATCAACGTGGGCCAGGAAGTCAGCTTCCTGAACGCC
AGCTTCGCGGATAGATTTCGGAATACCCAGCTCAGCTTTAATGCTTTCCAGCCATGCCAG
CAGTTTCTCGATTTTCGCTGCGGTGCGGTCGCCTGGTGCGGAGAGGCCCAGGTGATCGGC
GATTTCAGCGTAACGACGACGAGCCTGCGGACGGTCGTACTGGCTGAACGCGGTCTGCTT
GGTCGGGTTGTCATTCGCGTTATAGCGGATAACGTTGCAGATCAGCAGGGCGTTGGCCAG
ACCGTGCGGAATATGGAACTGGGAGCCCAGTTTGTGCGCCATCGAGTGACACACGCCGAG
GAAGGCGTTAGCGAACGCGATACCGGCGATAGTCGCGGCACTGTGTACGCGCTCACGGGC
AACCGGGTTCTTGGAACCTTCGTGATAGGAAGCCGGCAGGTACTCTTTCAGCAGTTTCAG
CGCCTGCAGCGCCTGGCCGTCAGAGAACTCAGAAGCCAGTACGGAAACGTAAGCTTCCAG
GGCGTGAGTCACCGCATCCAGACCACCGAACGCACACAGCGATTTCGGCATATCCATCAC
CAGGTTGGCATCGACAATGGCCATATCCGGGGTCAGCGCGTAGTCTGCCAGCGGGTATTT
CTGACCGGTCGCGTCATCGGTTACCACGGCGAACGGCGTCACTTCAGAACCGGTACCGGA
AGTGGTAGTGATCGCCACCATCTTGGCTTTGACGCCCATTTTCGGGAACTTGTAGATACG
TTTACGGATATCCATAAAGCGCAGCGCCAGTTCTTCGAAGTGGGTTTCCGGATGTTCGTA
CATGACCCACATGATTTTCGCCGCATCCATCGGGGAACCGCCGCCCAGGGCGATGATCAC
GTCTGGTTTAAAGGAGTTCGCCAGGTCGGCACCTTTACGTACGATGGTCAGCGTCGGGTC
AGCTTCAACTTCGAAGAAGACTTCCGTCTCAACACCCGCAGCTTTCAGTACGGAAGTGAT
CTGATCGGCATAGCCGTTGTTGAACAGGAAGCGGTCAGTCACGATCAGCGCGCGTTTGTG
ACCATCGGTAATCACTTCATCCAGTGCGATTGGCAGGGAGCCACGACGGAAGTAGATAGA
TTTCGGAAGTTTGTGCCACAACATGTTTTCAGCTCGCTTAGCAACGGTTTTCTTGTTGAT
CAGGTGTTTCGGACCAACGTTTTCAGAGATGGAGTTACCACCCCAGGAACCACAACCCAG
AGTCAGGGAAGGCGCGAGTTTGAAGTTGTACAGGTCACCGATACCACCCTGAGAAGCCGG
GGTGTTGATCAGGATACGCGCGGTTTTCATCATTTGGCCGAAGTAAGCCACGCGAGCCGG
CTGGTTGTCCTGGTCGGTGTACAGGCAAGAGGTGTGGCCGATACCGCCCATGGCGACCAG
TTTTTCTGCTTTGGCTACCGCGTCTTCGAAATCTTTTGCACGGTACATAGCCAGCGTCGG
AGACAGTTTTTCGTGAGCAAACGGCTCGCTCTCGTCAACGTTGGTCACTTCACCAATCAG
AATTTTGGTGGTGGCCGGCACGGTGAAGCCTGCCAGTTCAGCGATTTTGGCCGCTGGCTG
ACCAACGATAGCCGCGTTCAGCGCGCCATTTTTCAGGATAATGTCCTGAACGGCTTTCAG
CTCTTTACCCTGCAGCAGGTAGCCGCCGTGGCTGGCGAAACGTTCGCGAACCGCGTCATA
GACTGAATCAACCACCACAACGGACTGCTCAGAAGCGCAGATCACGCCGTTATCGAAGGT
TTTAGACATCAGTACGGACGCTACGGCACGTTTGATGTCGGCGGTTTCATCAATGACTAC
CGGGGTGTTACCGGCGCCGACGCCGATAGCAGGTTTACCGGAGCTGTACGCTGCTTTCAC
CATGCCTGGGCCACCGGTCGCCAGGATCAGGTTGATGTCCGGGTGATGCATCAGCGCGTT
AGACAGTTCTACAGACGGCTGATCGATCCAGCCAATCAGGTCCTTCGGCGCGCCGGCCGC
GATGGCAGCCTGCAGCACGATATCAGCCGCTTTGTTGGTGGCTTCTTTTGCACGCGGGTG
CGGAGAGAAAATGATGGCGTTACGCGTTTTCAGACTGATGAGCGATTTGAAAATGGCTGT
TGAAGTCGGGTTAGTGGTCGGTACGATACCGCAGATGATGCCGATAGGCTCAGCAATAGT
GATGGTGCCAAAGGTGTCGTCTTCTGACAGAACGCCACAGGTTTTTTCGTCTTTATAAGC
GTTGTAAATGTATTCGGAAGCAAAGTGGTTTTTGATCACTTTGTCTTCAACGATGCCCAT
GCCGGATTCGGCTACGGCCATTTTGGCGAGAGGGATTCGAGCATCTGCAGCGGCCAGAGC
GGCGGCGCGGAAGATTTTGTCGACTTGTTCTTGAGTGAAACTGGCATATTCACGCTGGGC
TTTCTTGACACGCTCAACAAGCGCGTTCAGTTCAGCGATATTAGTAACAGCCATAATGCT
CTCCTGATAATGTTAAACTTTTTTAGTAAATCAGTCGCTCGATTCGACATTATAGACAGG
CCGTTAACAGCTTGCATGTAAATGTTTATGTAGAAAAATCAGGGCGCTGTTTCACCGATT
TACTAAAAAAGCTTTATCTCTTTCGCTTTCAGGTACTGCTGCCTTCCACTCTGTTGGTGT
CATCAAGATTACTCACTTCTGAGTACAAATTACGTGATTTAGATCAAGTATTGTCGCTGC
TGATACCTTTCAGCTGGCTGCTTTTTGACCGGTTCGATCAAGTGTGATGGGAGGGTTTTG
AAATTAAAAAAAACGATTAGCATTAAATATACAAATGGCTAACATTCGATACATATCACC
GGGTTATGCATATTTATAATGAATATTGCAGGTAAAAAGCGTATGTTTCGCGCAGTTATT
TTATGCTGTTAACAGTCAACCGCCAATTTTGATGATGCTGCGGAGCCCAATGTGACTCAA
TCACTGTTCGATTTTTCTGCATATTTCAAGTTTTTCATCGGCTTATTTGCCCTGGTTAAC
CCGGTTGGCATTATTCCGGTATTCATCAGTATGACCAGCTATCAGCCGGCTGCGGTGCGT
AATAAGACCAACCTCACCGCCAACCTGTCGGTGGCGATCATCCTCCTGACGTCGCTGTTC
CTCGGCGATGGCATTCTGCAGATTTTCGGTATCTCCATTGACTCCTTCCGTATCGCCGGC
GGCATCCTGGTGGTGACCATCGCGATGTCGATGATCAGCGGTAAGCTCGGCGAAGATAAG
CAGAACAAGCAGGAAAAGTCGGAGACGGCGGTCCGGGAGAGCATCGGCGTCGTTCCTCTC
GCGCTACCATTAATGGCCGGGCCAGGGGCAATCAGTTCAACTATCGTCTGGGGGACCCGG
TACCACTCCTGGGTGCATCTGGTCGGGTTCTCACTGGCGATAGCGGTATTTGCCCTCTGC
TGCTGGGGGATTTTCCGTATGGCGCCGTGGCTGGTCCGTTTGCTGGGGCAGACGGGAATC
AACGTCATCACCCGTATTATGGGCCTGTTGCTGATGGCTCTCGGCATTGAGTTTATTGTG
ACCGGGATTAAAGCGCTTTTCCCAGGACTGCTGAGTTAGTTCGTCGCCAGCAGGCGGGGA
GTCTCGCTTCACGCCTGCGCGATTATTAGCAAAACCTATTAGCCAGCGCGGAGCTGGCGG
TAGGGATAATATTTTGCGATATCGCTATTAATTTCATGTTTTTCATTAAGATATGAAATA
TTTCTCTTAACATTCTCCTCACGCCTCCCCCTCCTGTGATGTTATTTTCTTCACATCATT
CTCTGGTACTTGCTGTCGGATCATCGAAATGATATTAGTAATTTTAACAAGGCGGCAGAT
GAATGTGCTAAAAAGTAATCTATTGTTAAATTTTTGTACAAAAAACCATCTTGCGGTCGC
TGCTCAGTATGTCGGCTGATGAAATTATCGTAACATACTGATAAGTAATGATATTTTTAC
ATCGACGTTTTATAGCAAACGCTTGTCACGCTGGCAAAACCGGCAATAAAAGAGAATTCG
GTAACATATTTGCAAATTGCATTGGCGGAGGTGTTTACCTTTTGGTACTTTCCGCCGTTA
TCGTCTGCTGAATTATGTACGCAAATGAGAATTATTTTTAATTAACTCATTTCGCCAGAA
CGACCCTCCTGCGAGGGCAACGAATCGACGTTAAGACTGCCGTTCGAGCGGTCGTAATAA
ATAAGTCGGTGATAGCAATCTGCCAATCGCAAACTCCTGCGTTGGACAGAACCCGAAAAC
GGGAAAAACAGGCTGGTTAAAAAACCAGTAATTATAATGACTGGAGTTACAACACAATGA
CCATCATCACTAAAAAGCGTTTAATCGCCGCGGGAGTGCTATCCGCACTGATCGCCGGCA
ATATGGCAATGGCAGCGGATGTCCCGGCTGGTGTGCAGCTGGCAGAGAAGCAAACCCTGG
TACGTAATAGCGGCGCCGAGCCGCAATCGCTGGACCCAAATAAAATCGAAGGGGTGCCAG
AGGCCAATATTAGCCGCGACCTGTTCGAAGGTTTGCTGAATACTTCGCCGAAAGATGGCC
ACCCGATCCCTGGCGTGGCGGAGAGCTGGGATAATAAAGATTTTAAAGTCTGGACCTTCC
ATCTGCGTAAAGATGCAAAATGGTCTAACGGCGAGCCGGTTACCGCCCAGGACTTCGTAT
ACAGCTGGCAGCGTCTGGTGGATCCGAAAACAGCTTCTCCTTATGCCAGCTATCCGCAAT
ATGGTCATATCGTTAACGTCGACGAAATCATTGACGGCAAGAAAGCGCCGAGCGAGCTGG
GCGTAAAAGCCATTGACGACCACACGCTGGAAGTCACCCTCAGCGAACCGGTACCCTATT
TTTATAAACTGCTGGTTAACCCGGCGATGTCTCCCGTCTACAAACCGGCCATCGAAAAAT
TTGGCGAAAAGTGGACGCAGCCTGGCAATATCGTTACCAACGGCGCGTATACTCTGAAAG
ACTGGGTGGTCAACGAGCGGATCGTGATGGAGCGTAACCCGCACTATTGGGATAATGCTA
AAACCGTCATTAACACCGTTACCTGGCTGCCGACCTCTTCCGAAGTGACCTATGTTAACC
GCTACCGCAGCGGTGAACTGGACATGACTTATAACCAGCTGCCGATCGAACTCTTCCAGA
AGCTGAAAAAAGAGATCCCCAACGAGCTGCACGTTGACCCCTATCTTTGTACCTATTATT
ACGAAATCAACAACCAGAAGGCCCCGTTCACCGACGTGCGCGTGCGTACCGCGCTGAAGC
TGGGTCTGGATCGCGATATTATTGCTAATAAGGTGAAAGGACAGGGCGATCTGCCGGCCT
ACGGCTATACCCCACCGTATACCGATGGCGCGAAGCTGAGCGAGCCGGAATGGTTTACCT
GGTCGCAGGAAAAACGCAACGAAGAAGCGAAAAAACTGCTGGCCGAAGCCGGCTATAGCG
CCGATAAACCGTTGACCTTCAACCTGCTGTATAACACCTCTGATTTGCACAAGAAGCTGG
CGATTGCCGCCGCCTCGCTGTGGCGTAAAAACCTGGGCATTGACGTGAAGCTGGTCAACC
AGGAGTGGAAAACGTTCCTCGATACCCGTCATCAGGGCACCTATGACGTGGCGCGTGCGG
GCTGGTGCGCCGACTATAACGAGCCAACTTCTTTCCTGAACACCATGCTCTCTGACAGTT
CAATGAACACCGCGCACTATAAGAGCCCGGCGTTCGACAAGATTATGGCTGAATCCGTAA
AAGCATCCGATGAAGCGCAGCGCACGGCGGCCTATGCGAAAGCAGAGCAGCAGCTGGACA
AAGACAGCGCGATCGTACCGGTCTATTACTACGTTAACGCCCGCCTGGTGAAACCATGGG
TCGGTGGCTATACCGGTAAAGACCCGATGGATAACGTCTATACCAAAGACCTCTACGTTA
TCAAACATTAATGGCAATACGTGGAGCGGGTCTCGGCTCGCTCCATCGTGTCTTATTTGA
GAGCAGTGCAAAGGCACACGCCAGAAGGTACGGGCAATGTTAAAATTTATCTTACGTCGC
TGTCTGGAAGCGATTCCGACGCTATTTATTCTTATCACCATCTCATTCTTCATGATGCGT
CTGGCGCCGGGAAGTCCTTTTACCGGGGAACGCACGCTACCGCCGGAAGTCATGGCGAAT
ATTGAAGCAAAATACCATTTAAACGACCCTATCATGACGCAGTACTTCAATTATCTGAAG
CAGCTGGCGCATGGCGATTTTGGTCCCTCTTTTAAATACAAAGATTATTCCGTCAACGAT
CTGGTGGCCGCCAGCTTCCCGGTTTCAGCGAAACTGGGCTTCGCCGCCTTTTTACTGGCG
GTGGTGATCGGCGTTGCCGCCGGGGTGATAGCCGCCCTGAAGCAAAATACCCGCTGGGAC
TACGCGGTGATGGGGGTAGCCATGACCGGCGTGGTTATTCCGAGCTTTGTGGTCGCGCCG
CTGCTGGTGATGATCTTTGCCATTACCCTGCACTGGCTGCCGGGCGGCGGCTGGAACGGC
GGGGCGCTGAAATTTATGATCCTGCCGATGGTGGCGCTTTCCCTGGCCTATATCGCCAGC
ATCGCGCGTATCACCCGCGGCTCAATGATTGAAGTGCTGCACTCTAACTTTATCCGCACC
GCGCGGGCGAAGGGGCTGCCGATGCGTCGCATTATTCTGCGCCATGCGCTGAAGCCGGCG
CTGCTGCCGGTGCTCTCCTATATGGGGCCAGCTTTCGTGGGCATTATCACCGGCTCAATG
GTCATTGAAACCATTTACGGCCTGCCGGGGATCGGCCAGCTGTTCGTTAACGGGGCGCTT
AACCGCGACTACTCTCTGGTGCTCAGCCTGACGATCCTCGTTGGCGCCCTGACTATCCTG
TTCAACGCCATCGTTGACGTGCTGTACGCCGTTATCGATCCGAAGATTCGCTACTGAAGC
CGGAGTTCGCCATGATGTTAAGTAAGAAAAATAGCGAGGCGCTGGAAAACTTCAGTGAGA
AGCTGGAAGTGGAGGGGCGTAGCCTCTGGCAGGACGCGCGTCGTCGCTTTATGCATAACC
GCGCCGCGGTGACCAGCCTGATTATGCTGGTGCTAATTGCGCTGTTCGTTACCTTCGCGC
CGATGGTATCGTCGTTCTCCTACTTCGATACCGACTGGGGCATGATGTCCAATGCCCCGG
ATATGGCCTCCGGCCACTACTTCGGAACCGACTCCTCCGGGCGCGACCTGCTGGTGCGCG
TAGCGATCGGCGGGCGCATTTCGCTGATGGTCGGGGTGGCGGCGGCGCTGGTGGCGGTGA
TCCTCGGCACGCTGTACGGTTCGCTCTCCGGTTATCTCGGCGGCAAAGTGGATTCGGTGA
TGATGCGTCTGCTGGAGATCCTCAACTCCTTCCCGTTTATGTTCTTCGTCATCCTGCTGG
TGACCTTTTTTGGTCAGAATATCCTGCTGATCTTTGTCGCCATCGGCATGGTGTCCTGGC
TGGATATGGCGCGTATCGTGCGCGGGCAGACGCTGAGCCTGAAGCGCAAAGAGTTTATCG
AAGCCGCGCAGGTCGGCGGGGTCTCGACGGCGAGCATCGTGCTGCGCCATATCGTCCCCA
ACGTGCTGGGGGTGGTGGTGGTGTATGCCTCGCTGCTGGTCCCCAGCATGATCCTCTTCG
AATCCTTCCTCAGTTTCCTGGGACTGGGGACGCAGGAGCCGCTCAGCAGCTGGGGGGCAT
TGCTCAGCGATGGCGCCAACTCAATGGAAGTTTCGCCCTGGCTACTGTTGTTCCCGGCGG
GTTTCCTGGTGGTGACCCTGTTCTGTTTCAACTTTATCGGCGATGGTCTGCGTGATGCCC
TCGACCCGAAAGACCGCTAAGGAGCGCTGCCATGACCATGATTGAAACGGCAAAAGCGCC
GCAAGCGCAGAGCCACAGCGGACTACTGCTGGACGTGAAAGATCTTCGCGTCACCTTTAA
AACGCCGGATGGCGACGTCACCGCCGTCAATGATCTGAACTTCACCCTGCAGGCGGGCGA
GACGCTCGGCATTGTGGGCGAATCCGGCTCCGGTAAATCGCAAACCGCCTTCGCCCTGAT
GGGACTGCTGGCGGCCAACGGTCGCATCGGGGGTTCCGCCACCTTTAACGGTCGGCAAAT
CCTCAATTTGCCCGAGCGTGAGCTGAACAAACTGCGCGCTGAACAAATCTCAATGATTTT
CCAGGATCCGATGACCTCTCTTAACCCCTATATGCGGGTGGGCGAGCAGTTAATGGAAGT
CCTGATGCTGCATAAAGGGCTGAGTAAAGCCGAAGCGTTTGAAGAGTCGGTGAAGATGCT
CGACGCGGTAAAAATGCCGGAAGCGCGTAAGCGCATGAAAATGTTCCCGCACGAGTTCTC
CGGGGGCATGCGTCAGCGCGTGATGATTGCCATGGCGCTGCTGTGCCGGCCCCGGCTGCT
GATTGCGGATGAACCGACCACTGCCCTGGACGTTACCGTGCAGGCGCAGATCATGACGCT
GTTGAATGAGCTTAAACGCGAATTCAACACGGCCATTATCATGATCACCCACGACCTTGG
GGTGGTGGCAGGGATCTGCGATAAAGTGCTGGTGATGTACGCCGGGCGCACCATGGAGTA
CGGTCAGGCGCGCGATGTCTTCTATCAACCGTCGCACCCATACTCTATTGGGCTGTTGAA
TGCGGTTCCACGTCTGGATGCGGAAGGCGATGCGTTGTTGACCATTCCCGGCAACCCACC
GAACCTGCTGCGATTGCCGAAAGGCTGTCCATTCCAGCCGCGCTGCCCGCATGCCATGGA
GCAGTGCAGCAGCGCGCCGCCGCTGGAATCGTTCGCGCCAGGCCGCCTGCGCGCCTGCTT
TAAACCGGTGGGGGATCTGCTATGAACGCCGTAACTGAACAACGAAAAGTCCTGCTCGAA
ATTGCCGACCTGAAGGTGCACTTCGATATCAAAGATGGCAAGCAGTGGTTCTGGCAGCCG
TCGAAAACGCTGAAAGCGGTGGATGGCGTGACGCTGCGCCTTTACGAGGGTGAAACCCTC
GGTGTGGTAGGGGAGTCGGGCTGCGGCAAATCGACCTTCGCCCGCGCCATTATTGGTCTG
GTGAAAGCGACCGATGGCAAAGTGGCCTGGCTGGGTAAAGATCTGCTGGGCATGAAGCAG
GAAGAGTGGCGCGACGTGCGCAGCGATATCCAGATGATCTTCCAGGATCCGCTGGCCTCG
CTGAACCCGCGCATGACCATCGGAGAAATTATCGCCGAACCGCTGCGTACCTATCATCCG
AAGATGCCCCGTCAGGAAGTGCGCGATCGCGTCAAAGCGATGATGATGAAAGTTGGATTG
CTGCCCAACCTGATCAACCGCTATCCGCACGAGTTCTCCGGCGGTCAGTGTCAGCGTATC
GGCATCGCGCGGGCGCTGATCCTTGAGCCAAAGCTGATTATCTGCGATGAGCCGGTCTCC
GCGCTTGACGTGTCGATTCAGGCGCAGGTCGTCAACCTGCTGCAGCAACTGCAGCGTGAG
ATGGGGCTATCGCTGATATTTATCGCTCACGATCTGGCGGTGGTTAAGCATATCTCCGAT
CGGGTTCTGGTAATGTATCTGGGCCATGCGGTGGAGCTGGGGACCTACGACGAGGTGTAC
CATAATCCGCTGCATCCCTATACCAAAGCGCTGATGTCGGCGGTGCCGATCCCCGATCCT
GATCTCGAGAAAACGAAAACTATCCAACTGCTGGAAGGCGAATTACCCTCGCCGATTAAT
CCGCCCTCAGGCTGCGTATTCCGCACCCGCTGTCCGCTTGCCGGACCGGAGTGCGCCAAA
ACCCGCCCGGTGCTGGAAGGCAGTTTCCGCCATGCGGTTTCCTGCCTTAAGGTAGACCCG
TTATAATCTCAGGGGCTGACGCAGGTCAGCCCTTTTTTTTTGCGAGGTTAACGAAGTGGG
TATGCTTTCTGCCGCTCGTCTGCGGCTTTATCATTTACTTTTCGATCAGAACCGACGTTC
CGGCCGCCGCTTTGAAGGGCTGTGCGGACTTTTCGCCCTGCTCAGCGTACTGGTGATATT
TATCGAGTCGGGACTGGGCACGCAATATCACCTGACATTAGATGAATGGCATATTTTCGT
CTGGCTGGAGCTGCTGGTGACCGCGGTCTTTACCCTGGAATACCTGCTGCGTATCGCTAC
CTGGCCCAATCCGCTCCACTATATTTTCAGCTTTTGGGGGCTGATTGACCTGGCGACGAT
TTTACCGCTGTATGTGATGTGGCTATGGCCGGAAATTAGCCTCAATTATGTATTCGCCTG
GCGGGCAATGCGGGCGATCCGCGCGCTGCGTATTCTCAAACTACTGCGCTTTATGCCTTC
GCTCAACGTGTTCTGGCGAGCGATTGTCAGTGCGCGCCATCAGCTGATCCTGTTTTATTC
GTTTATCGCCATTGTGATGGTGATTTTCGGCTCGTTAATGTATCTGATTGAGGGGCCGGA
ATACGGCTTTACCACGCTTAACGCCTCGGTCTATTGGGCCATCGTGACCATCACCACCGT
CGGCTACGGAGACATCACGCCGCACACGCCGTTGGGTCGCATCCTGGCCTCCATTCTTAT
CCTGATCGGCTACTCCATTATTGCCATACCGACCGGACTTATCACCACGCATATGACCAG
CGCCCTGAATCGTCGACGACAGCAGCGCCTGTGTCCGCAGTGTCAGCAGGGCGACCATGA
CGATAACGCCCGTTTCTGCCATGCCTGCGGTCATGCCTTGCCGAAGTAAGCTGGCGACGT
AAAAAAAGCCTGCCGGGAGAACCGCGGCAGGCTTTTTACTGGATGTTAAAGGTTATTCAC
GCCACAGAATATGGCACAGCTTATGATCTTTCTCGCGGCACAGCAGAACGCGGGCGAAGA
TATCATTGATTTCCCCGCCGTCGGTATCCGCCAGACCAATCACCACTTCGGCGAAGAAAT
CCGGGTTGAGATCGTAATCCACATGCTCTTCCCAGTCTGCCGAAGGGTCGAACAGTTCGG
CGCCGCCGCGCTCCTCAAACTGCAGGTTAAACAGAATGATGTCCGCCGGGTCGAGATTGT
CGGCCGCCAGTTCGAGGAAGATATCGTAAGCCTGCTCGAGCGTTTCGTCTTCGGTCAGGC
GGTTGTTTAAATCCATATCCATGATTGCTACTCATTCGGTATCTGATGGGCACGTTTTAC
AGCAACGGGCTGAAGAAGTAAAACAGTCGCTCGGCGATCCGCTGCCACAGCGGACGTTTT
AACCAGAGACGGGCATCCAGCAGGCGCGAGCGCGAGATATAATCATCCTGAACCGCCGCC
AGATCGCTGCCGAAACCGGCGTCATCGATGACCAGGGTAATCTCGAAGTTGAGCCACAGG
CTGCGCATATCCAGGTTGACGGTCCCCACCAGACTTAGCTCGCCATCGACCAGCACGCTC
TTGGTATGCAACAGTCCGCCCTCAAACTGATAGATTTTGACCCCGGCCGCCAGCAGCTCG
GTGAAGAAGGCCCGGCTGGCCCAGCCTACCAGCAGCGAATCGTTCTTGCGCGGTAAAATA
ATGCTCACGTCAACGCCGCGCTGGGCGGCGGTACAGATCGCATGCAGCAGGTCGTCGCTG
GGTACGAAGTAGGGGGTGGTCATGATCAGATGCTCTTTCGCCGCATAGGCGGCGGTGAGG
AGGGCCTGATGAATAAGATCTTCCGGAAAGCCCGGTCCGGAGGCGATCGTGTGAATAGTA
TGTCCGCTGGCCTCTTCGAACGGCATGATATTGACGTCCGGGGGCGGCGGCAGAATGCGC
TTGCCAGTCTCTATTTCCCAGTCGCAGGAGTAGACGATGCCCATCGAGGTCGCCACCGGG
CCTTCCATTCGCGCCATCAGATCAATCCACTGTCCGACTCCTGAGTCCTGTTTAAAGTAG
CGCGGATCGACCATATTCATGCTGCCGGTGTAGGCGATATAGTTATCGATCATCACCATT
TTACGATGCTGACGCAGGTCCATCCGGCGCAGGAACACGCGCATCAGGTTAACCTTAAGA
GCTTCGACGACTTCAATACCGGCGTTACGCATCATCGCCGCCCATGGGCTGCGGAAAAAG
GCCACGCTGCCCGCGGAGTCGAGCATTAGCCGACAGTGAACTCCGCGGCGAGCGGCGGCC
ATCAGGGATTCAGCGACGCTGTCGGCCATGCCGCCGGGCTGCCAGATATAAAAGACCATC
TCTATGTTGTGACGGGCCAGCTGAATATCGCGGATCAGGGCCTGCATCACGTCGTCAGAT
TCCGTCAGCAGCTGTAGCTGGTTGCCTTTTACGCCGCCAATGCCCTGACGCCGTTCGCAC
AGCTTGAACAGGGATTCGGCCACCGGGCTGTTATCTTCCGCGAAGATATGTTTGCAGGCT
TTGAGGTCGTTTAACCACTTGGCCGTCGAGGGCCACATCGCCCTGGCGCGCTCGGCCCGA
CGCTTGCCGAGATGCAGCTCGCCAAAGGAGAGATAGGCGATGATCCCCACCAGCGGCAGG
ATATAAATGATCAGCAACCATGCCATGGCGGACGGGACAGCGCGGCGTTTCATTAGAATT
CGTAATGTTACACCGGCGATCAACAGCCAGTACCCCAGAATGACCAGCCAGTTCACCACC
GTGTAAAAGGTTGTCATAGATGTAAAATCCTTTTGAATGACGATATGTGATGAGTTTACG
CATCAGTATTTTTCTGGCAAATAAAAACGCAGCGAAAGCGGTAGTCAGTTGCTGGCAGAG
GTTTATAATGGGGGCTGTTTTCACTCGTAGAGTCGTTGCAATGAAGCGTAGTAGAACGGA
AGTAGGGCGCTGGCGCATGCTGAGACAGGTGAATCGCCGTAAAGCGCGCTGGCTGGAAGC
CCAATCGCGCCGCAATATGCGGATCCTCGCTATCAGGAAGGGGCTGGTGAAACGGCAGCG
TCATGCCCTGCTGTTTATCTTCCCTGACAGCTAAGCGAGCAGGCAAACGGCACCGTACGC
GGTGCCGTTGTCGTTTTCTCTCTGCGCTAAATTCCCGTTGCACATCTCCATAGGGCAATG
ATGGTTTTTCATGCTGCTATGCGACGACAAAACAGAGCTCCCGCCTCAGTGAAAGAGAGA
TGCTACGCCTGGCTTGTAATGACGGACGACAAGATCCAGAGCCAAGTCGTTTGCGGCGCG
ACAGGAATTAACCGTCAGATAGCATTTATTGCCGCTCAGGGTTTATTGCCGCTCAGGAAG
GGCATGGCGTTATTAAATGCTTAATGATATGACCGGCCAGCTGCGGTAACCAGGCGGGAA
CTGAGGGAATGAGAAAACAGACTCAGACAGGCAAGGGGGTTATTAAGCGGTCCAGCGCGT
TGAAGCTAAATGAACCGACCGATCCTGACCATGAATAATCTGAGCCTGTTATATTATCCA
GAGAGGCCATGCAATAAGCATCCTGAATAAAACGCAATCGTTGCGCCAGCTTTTACTTAT
TTTGCATAGGCTTCCGTGGATAACGTGATGGTGACGTTATCACTTACCGCCGGCACATAT
TTATCAAGCTTAAAGTCTGAACGTTTTATCACCCCGGTGGCATCAAATCCAATGGCCTCT
TTTTTCACCATTGGGTGCATATCCTGCTTATTCAGGACGGCATGCAGGACCACCGGTTTG
GTGATGCCTTTAATGGTCAAATTACCTTCCACATCATATTTATTGTCGCCTTTGCTTTCC
ACTTTGGTACTCTGGAAAGTGGCGTCGGGAAACGTTTTAACATCAAAATACTCTTTGCCT
AAAAACTCATCCGTTAACGCCTTGACGTGAGCGTCAATGGTTTTCACTGGCAGCGTGACG
TTCACCGAGGATTTCTCCGGATTCTCTTTATCAAAGGCCAGTTTCCCTGAAACATCAGAG
ATATAGGCGGTAGGGTTTGAGAAGCCGAAATGGTTCCAGGAGATCACAACCGAGGTATGC
TGTGGATCAAGACTGTATTCCTTAGCCGCGGCTTGCGACACAGGAATATATAAGGCAAGT
ACAGAAAGCAATGCGGTTTTTTTCAGGGTATTCACACAATAATCCTCAAAATCGGCAGGT
ACATAAATGTTAGCCCAAAAAAATACAGGGCTTATTGAAAACATTTGTTATTCCCTTTCA
AATTTTTTAATCAAGCAGTGATGCCCCTACTATCACTCTGCGTGAAGTTTACGCAACGAA
ATTAATAGGCTTTAAAAATGATGCTCAGCAACTTAACGCTGGCAGCGTAGTTAATACCCC
TTTATGCCTGCCAGGTAAGCCTTTGTCTACAGGGGTGTTATTTCCACGTGCTTTCAAGCG
GCTACGGTCCCGAATATAGCAAGATGGGCTACGTTCGATTCCGCGGCATCCGCAGTGGAT
GCCCAATAATATTTTTTTTCAGGCTTTCATATCTGTCGTTAAGCAACTATCTTTCAGTTA
TTTTTTTTCTTTCTATTGCATTGTAGATTTATAGGGCTATATCAGGATGTGCTGACATTA
AATGCAAGCGCTAAATAACAACGCGATCCTCCTTAACAGCCTTACACAAGGTATTAGTAA
TTCACTATCACGCGTGGCGTCGATGTTTTGTCAGCATTTTCCATTGTCGAAAAAAGCGAG
GCGATGGTCGATGATGGGGTAGCAGGAGAAAGTGCGTGCTCATCTTCCAGGCTTCTCAGG
CGGATAACAGTCAACGCTTTCGCGAGGTTAAAAAGGGCGACACTTCAATGTCGTGTACCA
AAATGCGCCCTTCATTCTGATGACCTGGGTGTTTTTGTGGTTAGCCAGAAAAAGGAAAGG
GTATTTTCAAAAAACCTTCTTATACGGCTTAACTGAGACCTGGCGGTAAACCCCGGCGGC
GATATACGGATCGTCATTAGCCCAGGCCTGGGCCGCTTCCAGCGATTCAAACTCGGCAAT
CACCGTTGAGCCGCTGAATCCTGCTGCGCCCGGTTCGTTACTGTCAACGGCCGGCATTGG
CCCGGCGGTAAGCAGTCGGCCTTCATCGTGTAAGAGTTGTAAACGCGCGAGATGCGCGGG
GCGAACCGACAGCCGCTTTTCCAGAGAATCGGCGATATCTTCAGCGTAGATAACGTAAAG
CACGGCAAAGCTCCTTATCAATAATCAGGCGAATTACGTTAAGTTAAACAGCGATGGACT
GCAATGCAAAGATGCGCTCTGGAGTGGAAAGCACTGCCGACGCAGCTTTTTTCTGCAAAT
GGCGGCAAAAATTGACTCAGGTTAAGACGCCTTATTGAATATGATTGCTATTTGCATTTA
AAATCGGAGCATCATTTTTCAACAGAAACGACTATGAGCGCAATGACCCTTGATTTACCT
CGCCGCTTTCCGTGGCCAACGCTGCTGTCCGTGGCTATCCACGGTGCCGTTGTGGCGGGG
CTGCTTTATACCTCGGTACATCAGGTTATTGAACAGCCTTCTCCGACGCAGCCGATAGAG
ATCACAATGGTGGCGCCGGCCGATCTTGAGCCGCCTCCGGCGGCGCAGCCTGTCGTGGAG
CCCGTTGTTGAACCCGAACCTGAGCCGGAGCCAGAGGTAGCGCCTGAACCGCCGAAAGAG
GCGTCGGTGGTGATCCATAAACCGGAACCTAAGCCGAAGCCCAAACCTAAACCCAAGCCT
AAGCCGGAGAAAAAGGTTGAACAGCCGAAGCGGGAAGTGAAGCCGGCAGCAGAGCCGCGT
CCGGCCTCGCCGTTTGAAAACAACAATACGGCGCCGGCGCGTACAGCGCCAAGCACCTCG
ACAGCAGCGGCTAAACCCACCGTTACTGCTCCAAGCGGCCCGCGGGCGATCAGCCGCGTT
CAGCCGTCCTATCCGCCGCGCGCTCAGGCGCTGCGCATTGAAGGGACGGTACGGGTGAAG
TTTGACGTTTCGCCTGATGGCCGCATTGATAATCTGCAGATCCTCTCTGCTCAGCCGGCG
AATATGTTCGAACGCGAGGTGAAAAGCGCGATGCGCAGATGGCGTTATGAGCAGGGAAGA
CCGGGTACCGGCGTAACGATGACCATCAAATTCCGCCTGAACGGCGTCGAGATTAACTGA
TAAAACGCTGCGGCGGACCGGCAAGGTCCGCCGTGAAGCTTGTTTAACGCATTTTCTCCA
TCAATACATCATCCAGCGCCTGCTGGGCCGTTACCAGGTGCTGGCCGCCAAACAAAATCG
CTCTGTTCAGCAGAGTATAAAGCTGATAAATCGGCTGACGATCGAGAAAACCCGACGGCA
GAGGCGAAACGGACTGATAGCCGTCATAGATTTGCGGGGGCTGTTCCGGATGCATCGGCA
GCATGGCTAAATCGCACTCGCGGTCGCCCCAGTAGCAGGCGGGATCGAATATATAGGGGC
CATCCGGCCCTAAGGCGCAGTTGCCGGACCACAGATCCCCGTGCAGCAGCGAAGGCTGCG
GCTGATGGTTGGCCAGTCGCTGCTGTACCATATCGACTAAGGTATCGATATCGCCAAAGT
GCAATCCCTTCTCCGCCGCGAGCTCCAGCTGCCAGCCGATACGCTGCTCGGCAAAAAAAA
CCGACCAGCGACGCTGCCAGGCGTTGGGCTGCGGCGTGGTGGAAAGATCGTTATCAAAAT
CCAGACCGAACTGCGGCTGATCGCTCCACTGATGGAGGTGGGCTAGCTGCTGGCCAAGCA
GAAACGCATTGTGCGCATCCAGCGGACGGGGAGGGAGGTACTCCATGACCACGAAGCTAT
AGTCGCGATCGCTGCCGACGGCAAAGACCTGCGGTACGCGAACGGTTTTGCTTCGCGACA
GCAGCTCCAGCTGATCGGACTCGGCGGTGAAGATAGGCAGAAGTTCCCGTTCGTCGCATT
TCACGAAGTAATCTTTCCCGCCGAAGCGTAAATGCCAGGCGGAATGAATCTCTCCACCGG
GCAGCTCGGTTTTCAGTTCGATTTCAGCGTCTTCGGTATGCCAATCGCGTAAAAGAGTAC
TGATTGCTTGCCACATGCTGTCTCTCCCCATGTTTTCCACCATATCATAAGGTTAGCGCA
TTACTACCGGGTAAACCTGGAACTGACGCACAACTGACGCTTTCCGTTGCGCTAAACGCA
CTTATTGAGCTTTTATCCACTCGGCGAATGTGGCCACAGCGATTTCCGCCGGGCGGCCAA
GGGCCGCTTCCGCCAGGCCAGCGCTGAGGGCCTTAACTTCCTCGGCCGTCTGGCCGCTCA
GCAGGCCGAAGGTGTTGGTACCCAGCTCATGGGGCGTGCCCTCTTCATCATTGAGCGTCA
GTACAAACCCGGCACGGGTAAAATGGTTGCTGACCTCATTGATCTCCGTCAGCGCCTGTT
CATGGAAGGTCACGCTGACGACCCAGGCGGTAATCTCATTACTCATCTCTACACCCCGTT
GTTATGCATGGCCTTTCCAGCATAGACCATCCTGCTTATATTGTGATTCCCCTCCGCCTG
CGCGGAGGGGGCAGGGAAGATCAACGCCCGCAGAGATAATCATAGATTTTTTGCGTATTG
GCCCGCGAGCAGAGGCGGGTGCCCTGGTTGATGGTCGCGGCGCTACCGGCGGCGACGCCA
AAGCGTACCATGTCTTCAAGGCTGGCGTTTTCCGCCAGACGCAAGGTCATGGCGCCCACC
ATGCTGTCGCCAGCGCCGACGGTGCTCTGGCTTTTCATCGGTGGCGGCACTACCTGAACG
CTGCCGCTGGCGTCCACGCCTAACGCCCCCTGCGGACCCAGGGAGACCACCACCCGGCGC
ACTTTACCGGACTGGATCAACGACTGAGCGGCAAGGCGCACGTCATCGGGTTGGCTGAGA
TCGCGCTGCACGAGGGCGCTAAGCTCTTTCTGGTTCGGTTTCACCAGCTCAATATTGCCG
ACGTCCAGCGCGGCGGCCAGCGCATCGCCGGAACTGTCAATGATGCAGCGCAGTCCCTGC
TGTTGCGCATTTTTCACCAGTTGCATCAGATTATCGACGCTAATACCTGGCGGTAGGCTG
CCGCTGACCACCAGCAGAGAGCCGGGTTCGATAGTCAGAACCTTCTCTTCCAGACGGCGG
AATTCATCGTCCGTCAGTGCCGCGCCGGGCATAACGAAGCGATACTGTTCGCCGCTGGCG
GCCACGTGGACGTGCAGGTTTTGCCGCGTCCAGTCGCGGGTTTCGACGGTCTCGACCGGC
ACCTGCTCATCGGCCAGCAGGGCTGCAAGATGCTCGCCGGTAGCGCCACCGACCGGGAAA
ATGGCGGTGGCTTTGCCGCCGAGAAAGGTCACGGCGCGGGCCACATTGATCCCGCCGCCG
CCAGGTTCAAATACCGGCGCGCTGCAGCGAAGTTTGCCTTCCGGGTAGATCTGTGGGGTT
TGCGTGGCGCTATCCAGCGAGGGGGCCAGCGTGAGCGTGTAAATTTTGGTCATTCCTTCT
CCTCCTTAATACGGCGACTGTCGTTAATTTAAGCATGGCACGATGACTCGGGGAGGGAAA
GTCCAGTTCCTGACAGTTTTGCAAAGATGCCTCTATTTTCATTATGAAATAAAGATTGTT
TCCGGAGCTGTCTTATTCAAAAAACGAAAGAGTAAGTGATTGCTATGTTATTCGTGCTTT
TTTATAATTTGCTACCTTTCTTAGGACCTGCACTCCGCGATCCTCGCGAAAGTTTCCGGG
ACCCTCAGGTCTCTTTTATGTTGTACGGACGCTAAATTCAATGAGCCGGCGAGATTATGC
CTGTTCATCATTTGTACTGTCCTAAAAAAATGTATTTTAGAGAGTTATAATGAAGCTTTT
AAAGACAGTACCCGCAGCGGTTATGCTGGCGGGGGGGCTTTTTGCGTCTGTTGGCGCAAT
GGCCGATGATTCTGTATTTACCGTCATGGATGACCCTTCCGCTGCCAAAAAACCGTTCGA
AGGGGTGGTTAACGCAGGCTACCTGGCGCAGTCCGGCAACACCAAGAGCTCTTCGATGAC
GGCGGATTCCACCCTGACTTGGTATGGTAATACCACCGCCTGGTCGCTGTGGGGCAACGC
CAGCAACACATCGTCCAATGATGAGCGATCCTCAGAAAAATATGCTGTCGGCGGACGTAG
CCGCTACAACCTGACCGATATGAACTATGTCTTTGGTCAGGGTAGCTGGCTAACTGACCG
CTACAACGGCTATCAACAGCGCGATGTTGTGACGGCGGGCTATGGTCGTCAGATCCTCAA
CGGGCCGGTGCACAGTCTGCGGTTTGAATTCGGTCCTGGCGTTCGCTATGACGAATATAC
CGACGGGGATACTGATACCCAGCCGCTGGGTTATGCTTCGGGTACCTGGGCCTGGCAGAT
GACCGATAACGCCAAATTTTCGCAAGGGGTATCGGTGTTCGGCGCCGAGGATACCACGGT
CAACTCAGAGAGCGCGTTAAACGTGGCGATTAACGCCCATTTCGCCCTGAAGGTCGCCTA
CAACGTGACCTGGAACTCTGAGCCGCCTGCGTCCGCGCCGGAGCATACCGATCGCCGGAC
CTCGCTCTCCCTCGGGTATAAGATGTAATATTTCAGGCCGGGTTTTCCCCGGCCTGTTCG
TTTTGGTTTTAGCAATTAGTGATATTATTTTTTCTGGCCGTTCGTTTTACTTTTTGTAAA
AAGGAAATAGCCCTCCATTTTTTCTCCATTATTCACGGGCGCCTGACAAATATTCATTCT
ATTTGACACAAATAGCTAAATATTCGACGGACAAATATGTGATCTGGATCTATACTAACA
AGCACTGACCGGAGGGCGACATTGCCCGGTCTGTTTTCCGTAATAAGAGAATTAACATCA
TGAAAAACAATCGATATACCATCGCAGCCCTGGCGCTGTGCGTGCTTTCTTTTGGCGCAT
CAGCCGCCACGCCCGTTCCGCCATCGGGTCATCAGGATCATACCCAGGTAGGTATCGCCA
AAGCCTCTGACGTTGAGGCTGGTTCGAATATTGCGCCCGGCGCCCCTACCACCGGAAAAT
CCATGAACGACGCCTTTAATGTGCATACGCTGGTGGCCGGCGAGTGGTCTTAATATTGCA
GGCTATCGTTTCGCGAGCGGTCTAATAAGCCGGGTTAAGTGGTACCGGTTTAATGGCCCG
CGGTATACATTCAGCAGGCAATATCTCCACGTCTCTTTTATCATGTCCGAATAATATCGT
CCGGCGCCATTGGCCAATATTACCGCGCCACATCGCTTATATTTTGCTTTTTTATCCGTG
GCCCTCTTGTTTTCTCCGCATTCCGCCATCATTTATGCTGTCGCGGCTTTAATCACGTAC
CAATGATGTGTAAACTACTCCCCGGTGTTATCAGCAGGCGGCTGCAGGGGGGAGCGATCG
TTCCGGTCGTGCTCCTATTTTCGCAGAGTGAAGCGGGAACTGCGCCTTAACCTGATGATA
ATTATGATTATATAGTTTTGTATGTGCTCTTTCGTGCGGGGCACCACTGCAAATAAGGAC
ATAAAATGCCTGTAATTACGCTTCCTGATGGCAGCCAACGCCATTTTGACCACGCAGTTA
GTCCGATGGATGTCGCGCTGGATATCGGTCCAGGCCTGGCGAAAGCCACCATTGCCGGGC
GGGTAAACGGTGAACTGGTAGACGCCTGTGACCCGATCGAATCCGATTCCACTCTCTCTA
TCATCACCGCGAAAGATGAAGAAGGGCTGGAGATCATTCGTCACTCCTGCGCGCACCTGT
TAGGCCATGCCATCAAACAGCTGTGGCCCAACACCAAAATGGCTATCGGTCCGGTTGTCG
ATAATGGTTTCTACTATGACGTAGACCTCGACCACACCCTGACCCAGGAAGATATCGACG
CGCTCGAAAAACGTATGCATGAGCTCGCCGAGAAAAACTACGACGTTATCAAGAAGAAAG
TGAGCTGGCATGAAGCGCGTGAAACCTTCGTGAAACGCGGCGAAAGCTATAAAGTTTCTA
TTCTTGATGAAAACATTGCCCATGATGACAAGCCTGGCCTGTATCATCATGAAGAATATA
TCGATATGTGCCGCGGTCCGCACGTACCGAACATGCGCTTCTGCCATCACTTTAAGCTGA
TGAAAACCGCCGGAGCCTACTGGCGCGGCGACAGCAACAATAAAATGTTGCAGCGTATCT
ACGGCACCGCGTGGGCAGATAAAAAAGCGCTGAATGCCTACCTGCAGCGTCTGGAAGAAG
CCGCCAAGCGTGACCACCGTAAAATCGGTAAGCAGCTCGACCTGTATCACATGCAGGAAG
AGGCGCCGGGGATGGTGTTCTGGCACAATGACGGCTGGACCATCTTCCGTGAACTGGAAA
CGTTTGTTCGTTCTAAACTGAAAGAGTACCAGTATCAGGAAGTAAAAGGTCCGTTCATGA
TGGACCGTGTGCTGTGGGAAAAAACCGGCCACTGGGACAACTACAAAGATGCGATGTTCA
CCACCTCTTCTGAGAACCGTGAATACTGTATCAAGCCGATGAACTGCCCGGGTCACGTGC
AGATCTTCAACCAGGGGCTGAAATCCTACCGCGACCTGCCGCTGCGTATGGCGGAATTCG
GTAGCTGCCACCGTAACGAACCGTCTGGCGCGCTGCATGGTCTGATGCGCGTTCGCGGCT
TTACCCAGGATGATGCGCATATCTTCTGTACTGAAGATCAGGTTCGCGATGAAGTGAACG
CCTGTATTCGTATGGTCTACGATATGTATAGCACCTTTGGCTTCGAGAAGATCGTCGTCA
AACTGTCGACTCGCCCGGAAAAACGTATCGGTAGCGACGAGACCTGGGATCGCGCGGAAG
CGGATCTGGCGGTGGCGCTGGAAGAAAATAACATCCCATTTGAATATCAACTGGGTGAAG
GGGCGTTCTACGGCCCGAAAATTGAATTTACCCTGTATGACTGCCTCGATCGTGCATGGC
AGTGCGGTACCGTACAGCTGGACTTCTCTCTGCCGCAGCGTTTAAGCGCCTCCTATGTGG
GCGAAAACAACGAGCGTCAGGTGCCGGTCATGATTCACCGTGCGATTCTCGGTTCTCTGG
AGCGCTTCATTGGCATCCTGACCGAAGAGTTCGCAGGCTTCTTCCCAACCTGGATTGCAC
CAGTGCAGGTAGTGGTCATGAATATTACCGATTCTCAGGCTGAATACGTTAACGAATTGA
CGCGTAAACTACAAAATGCGGGCATTCGTGTAAAAGCAGACTTGAGAAATGAGAAGATTG
GCTTTAAAATCCGCGAGCACACTTTACGTCGTGTCCCGTATATGTTGGTCTGTGGCGACA
AAGAAGTCGAAGCCGGCAAAGTGGCCGTGCGCACCCGTCGCGGGAAAGACCTCGGCAGCA
TGGACGTAAATGAAGTGATCGAGAAGCTGCAACAAGAGATTCGCAGCCGCAGTCTTCAAC
AACTGGAGGAATAAGGTATTAAAGGCGGAAAACGAGTTCAAACGGCACGTCCGAATCGTA
TTAATGGCGAGATTCGCGCCCAGGAAGTTCGCTTAACAGGTCTGGAAGGTGAGCAGCTGG
GAATTGTGAGTCTGAGAGAAGCTATCGAAAAGGCTGAAGAGGCTGGAGTAGATTTAGTTG
AAATCAGCCCTAACGCCGAGCCGCCAGTTTGTCGTATCATGGACTACGGCAAGTTCCTTT
ATGAAAAGAGTAAGTCTTCTAAGGAACAGAAGAAGAAGCAGAAAGTTATCCAGGTTAAGG
AAATTAAATTCCGCCCTGGTACTGATGAAGGTGACTATCAGGTAAAACTCCGCAGCCTGA
TTCGCTTTCTCGAAGATGGCGATAAGGCCAAGATCACGCTGCGTTTCCGCGGTCGTGAGA
TGGCCCACCAGCAGATCGGTATGGAAGTGCTTAACCGCGTGAAAGACGATCTGGTTGAAC
TGGCAGTAGTCGAATCCTTCCCAACGAAGATCGAAGGCCGCCAGATGATCATGGTGCTCG
CTCCTAAGAAGAAACAGTAAGGCCATCAAGAAACATTTCCGGTGGGCTTCGGCTCACTGG
TTTTGTTCGCCTTTGTTTCGTTTATTAACAATGCGAAGTGGAAGTTATTAAAATGCCAAA
AATTAAGACCGTACGCGGTGCTGCTAAGCGCTTCAAAAAAACCGGTAAAGGTGGTTTTAA
GCACAAGCACGCTAACCTGCGTCACATTCTGACTAAAAAAGCTACCAAGCGTAAACGTCA
CCTGCGTCCGAAAGCCATGGTTTCCAAAGGCGATCTGGGCCTGGTTATCGCGTGCCTGCC
GTACGCATAAGTCGTTAACGTTTAACTTTTTTAACTTAGAATAGATACAGGAGAGCACAC
ATGGCTCGCGTAAAACGTGGTGTAATTGCACGTGCACGTCACAAGAAAATTTTGAAACAA
GCTAAAGGCTACTACGGTGCGCGTTCTCGCGTATACCGCGTTGCCTTCCAGGCTGTTATC
AAAGCTGGTCAGTACGCTTACCGTGACCGTCGTCAACGTAAACGTCAGTTCCGTCAACTG
TGGATTGCACGTATCAACGCAGCAGCACGTCAGAACGGTATTTCTTACAGCAAATTCATC
AATGGCCTGAAAAAAGCCTCTGTTGAAATCGACCGTAAGATCCTGGCTGACATCGCTGTA
TTCGACAAAGTAGCGTTCACCGCTCTGGTCGAAAAAGCGAAAGCAGCTCTGGCATAAGCC
AGTTGAAAGAGGGAGCTTGTCTCCCTCTTTTCGTTTCAACACCATCAATACATTGACTTT
TATCGGCGCAGGCTTTTCAATACAGCTCTGACGTTTCTTACCAGACAAGGTAATGCAAGC
ATGAATGCTGCTATTTTCCGCTTCTTTTTTTACTTTAGCACCTGAACTCAGGGGGCTTGC
GCGTGAAAGAAGAAACGGAAAACAGCGCCAGAAAGCCTCCCCTGTGGAGGCTTTTTTCGT
ATATGGATTCGGAATATTAATTTCACTATAACCGGTGTCTGCACCGACATAATGAGGAAA
ACCATGTCACATCTCGCAGAGCTGGTTGCCAGTGCCAAGGCAGCCATTAACGAGGCATCA
GATGTTGCTGCGCTGGACAACGTCCGCGTGGAATACCTGGGTAAAAAAGGGCATCTGACC
CTGCAAATGACCACCCTGCGTGAGCTGCCGCCGGAAGAGCGTCCGGCAGCCGGTGCGGTC
ATCAACGAGGCGAAAGAGCAGGTGCAGCAGGCGCTGAACGCGCGTAAAGCTGAACTGGAA
GGCGCAGCGCTGAATGCGCGTCTGGCCGCAGAGACCATTGACGTCTCGCTGCCGGGTCGC
CGCATTGAAAACGGCGGCCTGCATCCGGTTACTCGCACCATCGACCGTATTGAAAGTTTC
TTCGGTGAGCTCGGCTTTACCGTGGCGACGGGCCCGGAAATCGAAGACGATTACCACAAC
TTCGATGCGCTGAATATTCCGGGTCACCATCCGGCGCGCGCTGACCACGACACTTTCTGG
TTCGATGCCACTCGCCTGCTGCGTACGCAGACCTCCGGCGTGCAGATCCGCACCATGGAA
AACCAGCAGCCGCCTATCCGTATTATCGCGCCGGGCCGCGTCTATCGTAACGACTACGAT
CAGACCCACACCCCGATGTTCCATCAGATGGAAGGTCTGATCGTTGATAAAAATATCAGC
TTCACCAACCTGAAAGGGACGCTGCACGACTTCCTGAACAACTTCTTTGAAGAAGATCTG
CAGGTCCGCTTCCGTCCGTCCTACTTCCCGTTCACCGAACCGTCTGCGGAAGTTGACGTA
ATGGGTAAAAACGGCAAATGGCTGGAAGTGCTGGGCTGCGGGATGGTGCACCCGAACGTG
CTGCGTAACGTGGGTATCGATCCGGAAGTCTACTCCGGCTTCGCCTTCGGCATGGGCATG
GAGCGTCTGACCATGCTGCGCTATGGCGTCACCGATCTGCGCGCGTTCTTCGAAAACGAT
CTGCGTTTCCTCAAACAGTTTAAATAAGGGCAGGACAGAACAATGAAATTCAGTGAACTG
TGGTTACGCGAATGGGTTAACCCGGCGATCGACAGCGAAGCGCTTTCCGATCAGATCACC
ATGGCGGGCCTCGAAGTAGATGGCGTTGAGCCGGTCGCCGGCAGCTTCAACGGCGTCGTA
GTCGGGGAAGTGGTGGAGTGCGGTCAGCACCCGAACGCCGACAAACTGCGCGTCACCAAA
GTCAACGTCGGCGGCGAACGCCTGCTGGACATCGTCTGCGGCGCGCCAAACTGCCGTCAG
GGGCTAAAGGTCGCGGTAGCCACCATCGGCGCCGTGCTGCCGGGCGATTTTAAAATCAAG
GCCGCGAAGCTGCGCGGCGAGCCGTCTGAGGGGATGCTGTGCTCCTTCTCCGAGCTGGGT
ATTTCCGACGACCATAGCGGTATCATCGAGCTGCCGGCAGATGCGCCCATCGGCACCGAT
ATTCGCGAATACCTCAAGCTTGACGATAACACCATCGAAATCAGCGTCACGCCAAACCGC
GCCGACTGCCTGGGCATCATTGGCGTGGCGCGCGATGTCGCTGTCCTGAACAAAGCGCCG
CTGAACGCGCCGGAAATCACGCCGGTTGCCGCGACGATTGACGACGTGCTGCCGATTCAG
GTTGACGCGCCGCAGGCTTGCCCGCGCTATCTGGGGCGCGTGGTGAAAGGTATCAACGTC
AAAGCGCCGACGCCGCTGTGGATGAAAGAGAAGCTGCGCCGCTGCGGGATCCGCTCCATC
GACGCGGTGGTTGACGTGACCAACTATGTGCTGCTTGAGCTGGGCCAGCCGATGCACGCC
TTTGACCGCGACCGTATTGAAGGCGGGATCGTGGTGCGCATGGCGAAAGAAGGGGAAACC
CTGGTCCTGCTCGATGGCTCTGAAGCAAAGCTCGACAGCGACACGCTGGTCATTGCAGAC
CATAACAAAGCGCTGGCGATGGGGGGGATCTTCGGCGGGGAACACTCCGGCGTTAACGAC
GAAACCCAGAACGTGCTGCTGGAATGCGCGTTCTTCAGCCCGCTGTCCATTACCGGCCGC
GCGCGCCGTCATGGCCTGCACACCGATGCCTCTCACCGCTATGAGCGCGGCGTCGATCCG
GCCCTGCAGTATAAAGCGCTGGAGCGTGCAACCCGTCTGCTGATCGACCTCTGCGGCGGT
GAAGCCGGCCCGGTCATTGACGTTACCAGCAAAGAGAATCTACCAACACGCGCCACCATT
ACGCTGCGTCGCAGCAAGCTGGATCGCCTGATTGGCCACCATATCGCTGACGCGCAGGTC
ACCGACATTCTGCAGCGCCTCGGCTGCGAAGTGACGGTTGGCGAGGGCGAATGGCAGGCG
GTTGCGCCGAGCTGGCGTTTCGACATGGAGATCGAAGAAGATCTGGTTGAAGAAGTGGCT
CGCGTTTACGGCTACAACAACATTCCTGACGAGCCGGTGCAGGCGGGTCTGATCATGGGA
ACCCACCGCGAAGCGGACCTGTCGCTGAAGCGCGTGAAAACGCTGCTGAACGACAAAGGC
TATCAGGAAGTGATCACCTACAGCTTCGTCGACCCGAAAGTCCAGCAGCTGATCCACGCC
GGGGAAGAGGCGCTGATCCTGCCAAGCCCGATCTCCAGCGAAATGTCGGCGATGCGCCTG
TCGCTGTGGACCGGCCTGCTGGGCACCGTGGTCTACAACCAGAACCGTCAGCAGAGCCGG
GTGCGCATCTTTGAGAGCGGCCTGCGCTTTGTGCCGGACACCAATGCGCCGCTGGGCATT
CGTCAGGATGTGATGCTGGCCGGGGCGATCTGCGGCAACCGCTACGAAGAGCACTGGACA
CTGGCGAAAGAGACGGTCGATTTCTATGATCTGAAAGGCGATCTGGAAGCCGTTCTGGAT
TTAACCGGAAAATTAGCGGATATCGAATTCCGTGCTGAAGCGACCACCGCGCTGCATCCG
GGACAATCCGCAGCGATTTATCTTAAAGGTGAACGCATTGGTTTCATTGGGGTTGTTCAT
CCTGAGCTGGAACGTAAACTGGATCTGAACGGTCGCACTCTGGTGTTCGAACTGGAGTGG
AACAAGCTTGCAGACCGCGTGGTGCCTCAGGCGCGCGATATTTCCCGCTTCCCGGCGAAC
CGTCGCGACATCGCGGTGCTGGTCGCGGAAAACGTGGCTGCCGCCGATGTTTTAGCCGAA
TGTAAGAAAGTTGGCGTAAATCAGGTAGTTGGCGTAAACTTATTTGACGTGTACCGTGGT
AAGGGTGTGGCGGAAGGGTATAAGAGCCTTGCGATTAGCCTGATCCTGCAGGATACCAGC
CGTACACTCGAAGAAGAGGAGATTGCCGCTACCGTTGCCAGATGTGTAGAGGCATTAAAA
GAGCGATTCCAGGCATCATTGAGGGATTGAACCTATGGCGCTTACAAAAGCTGAAATGTC
AGAATATCTGTTTGATAAGCTTGGGCTTAGCAAGCGGGATGCCAAAGAACTGGTCGAGTT
GTTTTTCGAAGAGATCCGTCGTGCTCTGGAAAACGGAGAACAGGTCAAACTCTCCGGGTT
CGGCAACTTCGATTTGCGGGATAAAAACCAACGCCCGGGACGTAACCCGAAGACGGGGGA
GGATATTCCCATTACAGCCCGGCGCGTGGTGACCTTCAGACCCGGTCAGAAGCTGAAAAG
CCGTGTCGAAAACGCGTCGCCGAAAGACAAATAATCTGCACTAATTAAAAAGGCCGCATT
GCGGCCTTTTTCTTTTCTGTCAATCTTTACGCTTTGACGGCGGTGAGCATGATCTCCACC
AGGATTTCTGGTCGCGCCATCTCCGCCTGCACGGCCGCTCGCGCCGGGCTATAGCCTTCC
GGCATCCATTGCACCCACACCTCATTGAATGCGGCAAAGTCACGCTCGATATTTTTCAAC
CAGATCTGCGCGGAGAGAATGTGCTGCTTATCGCTCCCGGCTGCGGCCAGCAGCGCGTCG
ATCTTCTCCAGTACTTCACGGGTTTGTAAAACGATATCGTCTTCATTGCTTTTTGGCGTC
TGCCCGGAGAGGAACAGCAGATCGCCATACGCAACGCTGGCGGAAAGACGAGGTTGTGGA
TTATTGCGAATAATTGTCATGCGGTTTGTTTCCATGTGAGACCTTCTAAAGAAATGTCTG
GCATCTGATTGTCGATTAACGCGCCCAGCACCACCGCGCTGCCGGCGGCGAGAGTAAAGC
CGAGGCTACCCTGGCCGAGGTTCATCCACAGGTTGGGGTAGCCGGCGCGCCCCAGCATCG
GCGGGCCTGCTGGCGTTGACGGGCGCATGCCGGTCCAGACTTCGGCCTCGTCCAGCCCCT
CCAGTTCAGGAAAGCTGCGGGCGACGATGTTCTTCAGCGCCTGAATGCGGCATTCGCGCA
GTTCGTCGCCGTCGTAGCCGATGTCCACCATCGCCGCGATGCGCAGCTGTTGGCCAAGGC
GGGCATAAACGATTTTGTGCCCGTAGTCGGTGACGCTGATGTCAGGGGCAATACCTGCTT
TTTCAGGATAGGGCAGGGTCAGGCTGTACCCCTTCAGGGAGCACAGCGGCACGCGAACCC
CCAGATGCCCAAGCAGAGAACCACTGCCGTTACCGGCGGCGACGACATACTCATCGCCGG
TGAGGGTCCCCTGACTGGTCTCAAGGCTGCTGATGCGTCCCCCGCGCTTATTGAGTCGCC
GCACCTCACACTGGGTCAGCAGGCTAAAGTCGCTGCTGGCATTGAGCTTGTCGAGCAGGG
CAAGGCAGAACTGATGACAATCTGCCGTTTCATCGCCTGGCGAATAGATTCCGCCCTGCA
GAGAAGGACTAATATGTTTGAGCGCCGGCTCCAGCTGCAGGCAGGCTTCAGCATTCAGCG
CCTGCTGATACTGAGGATCAATCCCTTTTGCTGCTTTATTAAAATCATATTCGCGACGAT
GGATAATTAATTTTCCGCTGCGCCGCCAGTGGAAATCGGCAAGATTATCCTCATCCCGCC
ACGCCTGCATGACCTGACGGCTGAGCAGCGACAGGCGTAAGATATGGTCGCCATTCATTT
TATTGGTCTGGTTATTACAGGCGCGCAGAAACTGCAGCAGCCAGCGCCACTGCTGGAGAG
ACATCCTGAGACGCATATTCAGCGGCGAATCGGCTTTGCCCATCCATTTCATTCCCTGCA
GGGGAACGCCGCTGTCGGCAAGGGGGGCGACGTAGCGGTAACTTAATTGTCCGCCGTTGG
CAAAACTGGTGGCGCTGCCCGGTTCGGCATTGCGCTCCAGTAATTGCACCTGATGGCCGC
GCTTGATCAGTTCCCAGGCCGTGGCCAGACCGACCACGCCGCCGCCGATAATGACAATGC
GTTTGTTCATAACCCGATATATCCACCGCTGATAAATTTATCGGGTTATGTCAAAGCATT
TACCCCAGCGGCGCAATTGACTTTTTATGGTCAGGGTATAACCGCAGGTTAATCTCCTTG
AGCTGCTGGCGCAGACGCTGGCAGAGAAAATCGACGAACTTTTGCGCCATCGGGCTCAGG
GAAACGTCGGCCCGGCGTAACAGACAGAGGTTAATCGCCATCGGCGGCGTAATGGGATGG
ATCATCTCCGGGGCCAGGTTGTGCTGGGCGGAAAAGATATCAGTGATGCTGCAGCCCATG
CCGCGCTTCACGAACTCGGTGGCCATATAGTAGGTCTGGACGTTTAGCCGGGTGGTGGAA
AAGTCGCGACGGGTGGCGATGGCGGCAGAGAGCGAGTGCGGTCCCGGCGAGATCCAGCGC
TGCTGGTCGATCTGGTCGATCTCCACCGCCCCCTGACGATAATGACGGTCGATGTACACC
AGCGGTACTTCGGCAATCAGGGTGGTCAGGATCTCCCCCTGCTGCACCGGCTGTAGCGTC
AGCGCCAAATCTATCTCGCGCAAATCCAGTTTTTTGACCAGCGTCTCGGTGTGCTCGGTA
GTGAGCGTCATCACCAGGTTGCTGTTTTGCTGATAAAAGTCGGTCACCAGCTCCGGCACC
AGGCTTAACCCCAGGCTTGGCAGACAGCCTAAAGTGATCTTGGCGCGCGGATCGCGAGCC
AGGTTGTCGGCCAGTAGGCGCAGGTTGTCCAGGTCCTGATAAATGCTCTGCGCTTTTTCG
AAAAGTGTGATCGCCTCGCTGGTCGGCAGCAGCTTGCCGCGCACCCGCTGAAACAGGGTA
AAACCCAGCCTCATTTCGGCGCTTTTTAACGCTTTGCTGGCCGCGGGCTGGGAAATATTG
AGCGCTTCCGCCGCTCGCGATAAAGAGCCGCAGGTCATGACGGCATAGAAGATTTCCAGA
TGACGCAGTTTCATGAACAGTTAACTCAGGGTTATAGCCTACCGATAAAAAGTCATTTTC
TACTAACACTAAGTTAACATAGATTTAATCACCAATCAGCGCATTGGTTACATCTTGTGC
TGTAGACCCCGCCCAATGGCGGCATATTACGCTCTCAGAATCGTTTCCTTTGTACCCAAA
CAAACCCTCAGGCCGCGGCCAATCAATAATGAAAAAGAGGGAGGATATTTTCTGAGCAGG
CCCCCATACACCACCTGACCATCATGGTCGGATTGATTGGCATTAAGGAGTGTTATGAGT
GACTCAACGCTCACAGGCAATGCGCCTGTCAGACAAAATATCACGCGGAAAAACGTTATT
ATTGGTCTGTTATTGCTGCTGTTCGTGTTGATCGCGCTGTGGTGCCACGGTCGACCAGGC
AGCGAGCTTGGTCTGCTGGGATTTACGCCGCTGGTGGCGCTAGCGATATTATCGCTGATC
GGCGTTGATATTGTGCTGGCGGTCATCTCCTCGATTATTATCGCCATGATAATGACCTCG
ACCGGCCTGCCGGAAATGGGCACGATGCTGGCGAAATCCACCGGGTCATTTATTGCCACC
GTTGGGCTTATCATTATGCTCGGCGCCGGCGTGGGGGAAGTGGCCACCCGCACCGGCGCA
GCGGTTGAGCTGGTAAAATTTGTCGTCCATCGCATCGGGTTGTCGAGTCAGACGCGGGTG
AAATTCGGCATTGTGGCGTCATCGATTTTAATTTGCGGTTCGCTGGGCACTATGGCCGGT
GGCAATGCCATTATCGTGGCAGTAATCATTCCGGTGGCGGCAGCGGTACGCTTGACGCCG
CCAACGGTCGCCGCGCTGATGATGACCGCCGGTTCCGTTGGGCTGTTTACCGGGCCTTTC
ACCCCCAGTACCGTGACGATCCTCAGCCTCGGTGGGTTGAGCTACCCGGATTATCTGCTG
TACGTTGGTCTGCCGATGAGCGCGGTCACGCTGCTGGCCGGCTGGGTAATGGCGGGACGG
ATCCAGAAGATGACCGAAGGCAAACTGCGCTATGACGTCGATCTCGCGGAAAAGCCGCAA
GAGGATCTCAGCGCCGCGCAGCAGCGTCGGCGTAAATTAAGCGCGCTGGCCTTCGCGGCG
ACCATCATCGTGATGGCGATCGTTGGCGTGGTGATTAAAGCCGGCTTCAGCTTCGCGATA
ATCGTGATGTTGCTGGTGGCCCTGATGACCGGCCTGGTAGGCGGCCTGCGACCGACGCAG
ATCCTTCAGGCCCTGTATCACGGCTGCGGCCGTCTGGTGTGGATGTTTATTCTCTACTGG
CTGTACAACCCGATCCTTGAGCTGATGGATGGCCTGCACGCCTATCAGGGGCTGCTGGAG
TATACCCAACCGCTGCTGGAGGGGATCTCCCCGGCCTGGCTGTGCTTTAGCATCTTCGCG
TTCAATATTATCGGCCATGTGCCCGGTGCGGCGGTGGCCCAGATGACCTTTACTCATAAA
ATCTTTGGCCCGATGCTGATGGCCGCCGGCGTGCCGCCCCAGGGGACCACCGCCGTGCTG
CTGGCCTCATCCCAGGTGGACTGGTTCGGGCCGTTTCCCTCATCAGATATGTTCGGCCAG
ATGGGGCTGGCGCAGTCTACTCATCTGAAATATATGCTCTATAACGGCTGGGCAATCGTG
GTGGCGAACATCATTCTCTTTGCGCTGCTGTTTCAGATTTTGGTGTGACGAACGACCGCA
GACGCGGAGGAGATTTTCCTTCGCGTCGACGTTTGGTCGTGAGGTTTTCCTTTTCTCACC
GCGACAGCCACCGTAAAATCAGCCTCTTGTTCCCCCTGCGTAATGGAATCTATGCTGACT
CTCGCCCATCTTCAACAGCGCCGCAGCCGGCGTTGGCTCTTCGGATTAACGCTGTTGCTG
CTGGTCACCCTGCTGATCAGCCTGTGCGCGGGGGAGCAATGGATCCCGCCCGGCGAGTGG
CTCAGCGCCAAAGGTCAGCTGTTTATCTGGCAGATCCGCCTGCCGCGAACCCTGGCGGTG
CTGCTGGTGGGGGCGGCGCTGGCGCTCTCCGGGGCGATTATGCAGGCGTTGTTTGAAAAT
CCTCTGGCGGAGCCGGGGCTGCTGGGGGTCTCCAACGGCGCGGGCGTCGGGCTGATTGCC
GCCGTCCTGCTGGGCAAAGGAGTCTTGCCCGGCTGGGCGCTCGGCCTGTGTGCCATCTTT
GGCGCGCTGCTGATCACTTTTATTCTGCTGCGTTTTGCCCGCCGCCATCTGTCTACCAGC
CGTCTGCTGCTGGCGGGGGTGGCGCTGGGGATCATCTGCAGCGCCCTGATGACCTGGGCA
GTCTACTTCTCCACCTCTTTTGACCTGCGTCAGCTAATGTACTGGATGATGGGCGGGTTT
GGCGGCGTCGACTGGCAACAGCTGTGGCTGATGATAGCCCTCCTGCCGGTGCTCTGCTGG
GTCTGTCTGCAGTCGCAACCCCTGAATTTACTGGCGCTGGGCGAAGTCTCCGCTCGTCAG
CTTGGGCTGCCGCTGTGGCTGTGGCGCAAATTACTGGTGGTGGCGACCGGCTGGATGGTC
GGCGTTAGCGTGGCGCTGGCGGGGGCGATTGGCTTTATCGGTCTGGTGATCCCGCATATT
CTGCGGCTATGCGGCTTGAGCGATCACCGGGTGTTGCTCCCGGCCTGTATGCTGGCCGGG
GCAAGCGCCTTGCTGGGGGCGGATATCATTGCCCGGCTGGCGCTTTCCGCCGCAGAGCTG
CCGATTGGCGTGGTGACGGCGACCCTGGGCGCGCCGGTCTTTATCTGGTTGCTGCTGCGT
TCGCGGGGGCGGGGATAGCGCGGCGCCGTCGGCAGGGACGGCGCCGGTTCAGGCTTACCA
GCCTTTGATCGCGTCGCCTTTGTAGACTTCCTTCGCTTTTTCCGCGACTTCGCTGGTCTG
GAAGGCGGCTTTTAATTCCTGAATTTTCTTGCTGTCCTTATTATCCTCGCGGGCGACTAT
CGCATTCACATATGGGGAATCCGGCCCCTCCATAAACAGACCGTCGCGGGCGGCCGACAG
GCCCGCCTGGGCGGAGAAGTTGGTGTTAATGATTGACAGGCTGACGTTCGGATCGTCAAG
GGTACGGGTCAGCTGCGGGGTATCCACTTCAACAATTTTCAGCTGTTTCGGATTGTCGAT
GATATCCAGCGTGGTGGGTAAATAGCCGACGCCCGGTTTCAGCTTGAGTAACCCCTGCGC
CTGAAGCAGCAGCAGGCTGCGGCCCAGGGTGGTGGTTTCATTAGAGATGGTCACCGTCGC
CCCTTCGGGCAGTTCGCTGATATTTTTGATCCGATGTGAATAGGCGGCGATAGGGAAGAC
AAAGGTTTTACCGACCACCGCAAATTTATAGCCGCGCTCTTTCGACTGCGCCTCAAGGTA
CGGCAGGGTCTGGAAGGCGTTGGCATCGACATCTTTGTTGTTCAGCGCTTCGTTGGGCAG
CACATAATCATTGAAGGAGACCACTTCGACGTCGAGGTGGTATTTATCCTTCGCCACCTG
CTCCACCACTTTCCAGATGGCTTCGTCCGGCCCGGTATTGATAGCGACTTTTACTTTATT
ATCTTCATCCGGGGAGCAGGCGCTCAGCAGGGCGACAGAGGTGGCGATTAACGCCAGGCT
AAACAACTTCTTCATCACTAAAACTCTCTTAAATTAACAAGTAACGAAACCATATTACAT
TCATGGAACACTGTACACGGAAATGGTCGACGGCCCAATTGAGAGGATTTCATGTTGCCG
GCGGCCAGCGAAGCGCTGTTACATCATGCGACAACTCGGGGGGAATGGCAGTAGAATGGC
GGGCGCTGAATCCGCTACAGTAGAAAGGGATCACCTTCACCGGAAACCGGTTTATCCATT
GAGGACAGGCTATGCAACATGACATTCTGAATACCGAAGTGACGACCATTGATGGCGAGA
AAACTACCCTGGCATCCTTTGCCGGCAAGGTGCTGCTGATCGTCAATGTGGCCTCGAAAT
GCGGCCTGACGCCGCAGTATGAGCAACTCGAGGATCTGCAAAAGCAGTTTGCCGCCGAGG
GCTTCAGCGTGCTGGGGTTCCCCTGCAACCAGTTCCTCGGCCAGGAGCCGGGCAGTGAAG
AGGAGATTAAGACCTTCTGCAGCACTACCTACGGCGTCACCTTCCCGCTGTTTAGCAAAA
TTGACGTCAACGGCGAACATCGCGCGCCGCTCTATCAAAAACTGATTGCCGCCGCGCCGA
AAGCGGTGGCCCCGGAAGGCAGCGGTTTTTATGAGCGGATGGCCAGCAAAGGCCGGGCGC
CGCTGTATGTGGACGACATTCTGTGGAACTTCGAAAAATTCCTCATCGATCGCCAGGGCA
ACGTCATTCAGCGCTTCTCTCCGGATATGACGCCGGACGATCCGCAGCTGGTGGCGGCGA
TTAAAGGAGCGCTGGCGCAATAATGTCGTTTCTGATGCAGCTACAGGATGTAGAAGCGGC
GGGGCGCCTGGCCCCGTTTTCTGCGGCCTTTCGCGCCGGGGAGATTGTCCATCTGGTGGG
GCCGAACGGCGCAGGGAAGAGCACGCTGCTGACCCGCATGGCGGGGCTGTCCGACGGCCC
CGGCACGGTTCATTTTAACGGCCGGCTGCTTGACGAGTGGCCGGCGAGGGAGCTGGCGCG
CCGTCGCGGATATCTGAGTCAACACCAGACCCCGCCGTTCGCCATGCCGGTATGGCACTA
CCTGGCGCTGCATATGCAGCAGCAGGGTGATAGCGCCCGTCTGAGCGATATCGCGGCCAG
GCTTGGTCTGGACAATAAGCTGGGCCGTCCGGTCAATCAGCTGTCGGGCGGCGAGTGGCA
GCGCGTGCGGCTGGCGGCAGTGATCCTGCAGATCGATCCCTTGAGTAATTCCGCGGGTCA
GCTGCTGCTGCTGGATGAGCCGATGAACAGTCTGGATGTGGCTCAGCAGGCGGCGCTGGA
TCGGCTGTTACACGAGCTGAGCGCGGCGGGGATTGCGGTGGTGATGAGCAGCCACGATCT
CAACCATACCCTGCGCCACGCCGGTCAGAGCTGGCTGCTCTGCCAGGGGGAAGCCATCGC
CTGCGGGGAGACCGCCGAGGTGCTGAATGAGGAAAATTTAACCGCCGCCTATGCGATCCC
GTTCCAGCGCGTTGAGGTGGCCGGTCATATTATGCTCATCGCGTCACAGTAGCACGCAGT
TATCTTGTCACTATATTGATAAACAAGCTAAATTATTGCGATAAAGAGACTAGGGACAGA
GGGATCATCTGAAATGCGCTTCTGGTTCATGTTGGCGGCGGCGTTAATTTTAGCCGGCTG
CAGCAGCCATCGGGCACCGCCGCCGAATCCTCGGCTGGCTGACTCCATCACGGTGGTGGC
GAATCTGAACGAGCAGCTGCGCAGCTGGCGCGGCGCACCGTATCGCTACGGCGGCATGAC
GCCGCGCGGCGTTGACTGCTCCGGCTTCGTGGTGCGCACGTTTCGCGATAAATTTGCCCT
CCAGCTGCCGCGTGAAACCCGCGAGCAGGCGGAAATCGGCACCCGCATCGATAAGCGCGA
TCTGCTGCCCGGCGATCTGGTGTTCTTCAAAACCGGCTCAGGGGAGAGCGGCCTGCACGT
TGGCATCTACGATACCGACAACCAGTTTATTCACGCCTCCACCAGCCAGGGCGTCACCCG
TTCCTCGCTGGATAACGTCTACTGGAACAAAAAGTTCTGGCAGGCGCGGCGAATCTGACG
TCATTCAGAAGCAAGAGGGAAGCGAACGCTTCCCTTTTTTATGCCGATAACCCTGCACTC
CGCCCGTGTTAATCCGCTGTTCCAGGCACTACACTGGAGAGAGGAGGAACCATGACCCTT
TCTTTTACCACCCACTGGCGGGATGAACTGCCGGACTTTTACACTTCCCTGTCACCAACG
CCGTTGGATAACGCCCGACTCATCTGGCGCAACGCCTCGCTGGCGCAACAGCTGGGGGTG
CCCGACGCCCTGTTTGCGCCTGAAAGCGGGGCCGGTGTCTGGGGCGGCGAAGCGCTGCTT
CCGGGCATGTCGCCGCTGGCGCAGGTATATAGCGGCCATCAGTTTGGCGCCTGGGCCGGC
CAGCTGGGCGACGGACGCGGGATCCTGCTCGGCGAGCAGCAGCTGGCGGATGGCCGCCGT
TACGACTGGCATCTGAAAGGCGCCGGCCTGACTCCTTATTCGCGGATGGGGGACGGCCGC
GCCGTGCTGCGCTCGACGATCCGGGAAAGTCTGGCGTCGGAGGCGATGCACGCTCTGGGG
ATCCCGACGACGCGCGCCCTGGCGATGGTGACCAGCGATACCCCGGTCTACCGCGAGCGC
GTGGAGCCCGGCGCGATGCTGATGCGGGTGGCCGAGAGCCATGTCCGCTTCGGCCATTTC
GAACATTTTTACTATCGCCGTGAGCCGCAGAAGGTCCAGCAACTGGCCGACTATGTTATT
CGCCACCACTGGCCGCAGCTGCAGGATGAGGCGGATAAGTACCTGTTATGGTTCCGTGAC
ATTGTCATGCGTACCGCGCAGACTATCGCCAGCTGGCAAACCGTGGGCTTTGCCCATGGG
GTGATGAATACCGACAACATGTCGATTCTCGGTCTGACCATCGACTACGGCCCGTATGGC
TTCCTTGACGATTTCCAACCGGACTTCATCTGCAACCACTCCGATTATCAGGGGCGCTAC
AGTTTTGAAAACCAGCCGGCGGTGGGGCTGTGGAATCTGCAGCGTCTCGCCCAATCGCTG
TCGCCGTTTATCAGCGCTGAAGCGTTAAACGCGGCGCTGGATGAGTATCAGCACGCCTTG
CTGACCGCTTATGGCCAGCGGATGCGCGATAAACTCGGCCTGTTCAGCCAGCAGAAAGGG
GATAACGACCTGCTGGACGGGCTGTTTGCCCTGATGATCCGCGAGAAGAGCGACTATACC
CGGACGTTCCGCCTGCTGAGCCACAGCGAACAGCTCAGCGCCGCATCGCCGCTGCGCGAT
GAGTTTATCGACCGCGCGGCCTTTGACAGCTGGTTTGCCGGGTATCGTGCGCGGCTGCGT
GATGAACAGGTGGACGACGCGCAGCGCCAGCAGAGGATGCAGGGCGTGAATCCGGCGCTG
GTGTTACGTAACTGGCTGGCGCAGCGGGCGATCGAGCAGGCTGAGGCGGGCGATATGGGC
GAGCTGGAGCGCCTGCATGCCGCGCTGGCAGACCCCTTTACCGATCGCGAGGACGACTAC
GTCCGCCGCCCGCCGGACTGGGGGAAACGTCTGGAAGTGAGCTGCTCGAGCTAACTTGCC
TCGCCCCGCGTTCAGCGGGGCGCTTACTTGGTCAGAATTAACTTCCCGGCGTGGGTCTGG
CGCAGCAGATAGCGCTGGCCGCCATGCTCAATCACTACTCGTCCTTCGCTGCCTAACAGA
ACCCGACTGCTGATCTCTCTGTCCGTCGCCACGGGATAAGGGGCATTGTCTTTTGGTTTT
TCAGCTGTGGCAGTGTTATCCATACGCGTCATAGCTCTCAGAATAAAAATCAAGGCAACA
ATGATAATCATTATCAATAATGTTGTTTTTGACGGCAAGCGTTATTTATCGTGTTACCGG
ATTTGGTAGGGGAGTCAGCGAAGAGAATTGCCCGCCGCAGGCGCGGCGGGCGGAGCGGTT
ACAGGCGGGTGGCGGTGGCCGCAGCCAGCTCGCTCAATAATCTTTCGCTGTCTTCCCAGC
TCAGGCAGGGGTCGGTGATCGACTGGCCCCAGGTCAACGGCTGGCCGGGGACCACTTTCT
GAGTGCCTTCCTGCAGGAAGCTTTCGGCCATAATCCCGGCGATGGCGGTGGAGCCCGCGC
GAATTTGCTGACAGATATCGGCGCACACCTCCAGCTGACGGCGGTGCTGCTTCTGGCAGT
TGCCATGGCTGAAATCAACGACCAGCTGTTCCGGCAGATCGAATTCACGTAGCGCCTCGC
CGGCGGCGGCGATATCCTCGGCGTGATAGTTTGGCCGTTTGCCGCCGCGCATAATAATAT
GCCCATACGGATTGCCGCTGGTCTGGTAAATCGTCATCTGCCCCTGCTTGTCCGGGGAGA
GGAACATATGGCTGGCGCGGGAGGCGCGGATGGCGTCCACCGCGATGCGCGTATTGCCGT
CGGTGCCGTTTTTAAATCCAACCGGGCAGGAGAGCGCTGAGGCCATTTCACGGTGGATCT
GGCTTTCAGTGGTGCGCGCCCCGATGGCCCCCCAGCTGATGAGATCGGCGATAAACTGAC
CGGTCACCATATCGAGAAACTCGGTGGCCGTCGGTACCCCCAGCTCATTAACCTGCAGCA
GCAGGCGCCGCGCCAGCTCAATTCCGTGGTTGACCCGGTAGCTGCCGTTGAGGTCGGGAT
CGGAGATTAAGCCTTTCCAGCCCACCACGGTACGCGGTTTTTCAAAGTAGGTGCGCATCA
CGATCTCCAGCTGCGGCTGGTAGCGCTCGCGCATGCCCTGCAGGCGGCGGGCATACTCCA
GCGCCGCGTCGGTGTCGTGAATGGAGCAGGGGCCGATAATCACCAGCAGTCGGCGGTCTT
CGCCGTTGAGGATTTTTTCAATTCGGCGGCGGGAGGCCGAGACGTGGGCAGCCACGTCGG
CCGTCACGGGATGGCGCTGGGCCAGCTCCGCGGGCGTTACCAGGCTCTCAATGCGCGCGG
TACGCAATTCGTCTGTTTTATTCATTGGGGTCTCAAAAATCTGTTTCTTCCGCGGCGAAA
ATGCCGGGAAGTGATGCGCATCACGATAAACCAATCCCTGCTTATTGCAAGAGCAGGGCA
TGATCCTGTATAGGCCACGGGTGATAGCATAAACAAATTTTTAATAATGTACTAGTGTAT
TAGTACATTCTGCGATTCAGCCCCATGATGTCCATGATTTTTGTCGCTATTTCCTCAACG
GAATAGTTGGTGCTGTTCAGGCAGGGGATTTTATTCTTGCGATACAGGGCCTCCACTTCG
GTCACTTCCATCCGACACTGGCGCAGGGAGGCGTAGCGGCTGTTCTCCCGGCGCTCCTCG
CGGATCGCCGCCAGACGCTCCGGATTGATGGTCAGGCCGAACATCTTATGCTGCAGGGGT
TTCAGCGAGGCCGGCAGCACCAGATTGTCCATATCGTCGGCGATAAACGGATAGTTGGCG
GCGCGAATACCGTACTGCATGGCGAGATACAGACTGGTGGGTGTTTTGCCGCAGCGCGAG
ACGCCGAGGAGGATCACCTGCGCCTGGTCAAGGTTGCGCAGCGAGATGCCATCGTCATGG
GCGAGGGTATAATCGATGGCGGCGATACGCGCATCGTATTTAATCAGATTGCCGGGGTTG
AGGCCGTGGGTACGGTGGGCCACCGGCGTCGGGTCGAGGTTGAGCTCCTGCTGCAGCGGG
GCCACCAGCGCCTGCACGATATCCTGACAAAAGCCTTCACTTTGCAGAATAATGTCGCGT
ATTTCCGGGATGACGATGGAGTAGAACACCAGCGGGCGAATACCCGTTTGCTGATAGATG
GCGTCGATCTGCTCCTTCACCGCCCGCGCGCGGCTGATGTTTTCCACAAACGGCAGGGTT
ACGCTGCTGATGGCGACCGGGAATTGCGACATCACGGCATGCCCCAGCACCTCCGCCGTG
ATGGCGGTACCGTCAGAAATATAAAATACGTGGCGATCTACAGCACTTTCCATTTTGACC
ATCCGGTATAATGAGTTTAATTGCCTGAAAGCGGATATTAAATTTAAGCATATCCCTGTT
TGATTTGTCTCTTGTTAAAATTGAAACGCTATTTTTGTTTTTTATGAAAAGGGTGGTTCA
TTTTCTTTTTGTCGCCGTTATTTCCAGCGTTTTCCATCAGAATTCCTAAAAATCATAAAG
TTAGCAATATCGGGGGAACAGTCCGAAAAATGAAAAAATAATTTGCTTGAACGATTCACC
GTTTTTTTCAGCTTCATAAATATGTCAGGATAATCCTGCAGTCGATCGTGAAATTTTTTT
CACTGGTATTAAATCACAAAAGGATTGTCTCGATGTCCAACAATGGCTCGTCACCGCTGG
TGCTTTGGTATAACCAACTCGGCATGAATGATGTAGACAGAGTTGGGGGCAAAAATGCCT
CCCTTGGTGAAATGATTACGAATCTGTCCGGTATGGGTGTTTCCGTACCTAACGGGTTTG
CCACCACCGCTGATGCTTTCAATCAGTTCCTTGACCAAAGCGGTGTTAACCAGCGCATCT
ATGCGCTGCTGGATGAAACCGACATTGACGACGTTTCCGCATTAGCGAAAGCGGGCGCGC
AGATCCGACAGTGGATCATCGATACCCCCTTCCAGAGCGAACTGGAAAACGCGATTCGCG
ATGCTTATGACCTGCTGTCCGCCGATGACGCCGAGGCCTCATTCGCCGTGCGCTCTTCCG
CCACCGCGGAAGATATGCCGGACGCCTCCTTCGCCGGGCAGCAAGAGACATTCCTCAACG
TGCAGGGCTTTGACGCCGTGCTCGTTGCCGTGAAGCACGTGTTTGCTTCGCTGTTTAACG
ATCGCGCAATCTCCTACCGCGTGCATCAGGGTTACGATCACCGCGGCGTGGCGCTCTCCG
CCGGGGTGCAGAGGATGGTCCGCTCCGATCTGGCCTCCTCCGGCGTCATGTTCTCCATCG
ATACCGAATCCGGCTTTGACCAGGTGGTGTTTATCACCTCTGCATGGGGTTTGGGCGAGA
TGGTGGTGCAGGGCGCGGTGAACCCGGACGAATTCTACGTCCACAAACCGACGCTGGCCG
CTGGCCGTCCGGCGATCGTGCGCCGCACCATGGGGTCGAAAAAGATCCGTATGGTTTACG
CGCCGACCCAGGAGCACGGTAAACAGGTGCGTATCGAAGATGTGCCGCAGGCGCAGCGCG
ATATTTTCTCGTTAAGCAACGAGGAAGTGCAGGAGCTGGCGAAGCAGGCGGTGCAGATCG
AGAAGCACTACGGCCGTCCGATGGATATCGAGTGGGCGAAAGATGGCCACACCGGTAAGC
TATTTATCGTCCAGGCGCGTCCTGAAACCGTGCGTTCCCGCGGCCAGGTGATGGAGCGTT
ATACCCTCCACGCTCAGGGGCAGATCATCGCCGAAGGGCGCGCCATCGGCCACCGCATTG
GCGCCGGTCCGGTCAAGGTGATCCACGATATCAGCGAGATGAATCGCATTGAGCTAGGCG
ACGTACTGGTTACCGACATGACCGACCCGGACTGGGAACCGATCATGAAAAAAGCCTCGG
CGATTGTCACCAACCGCGGCGGGCGTACCTGTCACGCGGCGATTATCGCCCGTGAGCTGG
GGATCCCGGCGGTGGTCGGCTGCGGTGATGCTACCGATCGCATTCAGGAAAATCAGAATG
TCACCGTCTCCTGCGCCGAAGGCGACACCGGCTATGTCTACGCCGAGCTGCTCGACTTCA
GCGTCAAGAGCTCCAGCGTCGGCGACATGCCGGATCTGCCGCTGAAGGTGATGATGAACG
TCGGCAACCCGGATCGCGCGTTCGACTTCGCCTGCCTGCCGAACGAAGGCGTCGGTCTGG
CGCGGCTGGAATTTATCATCAACCGTATGATTGGCGTTCATCCGCGCGCGCTGCTGGAGT
TTGACGACCAGGAGCCGGGCCTGCAGAACGAAATCCGCGAGCTGATGAAAGGCTACGATT
CGCCGAGAGAGTTCTACGTTGGCCGCCTGACCGAAGGGATCGCCACCCTCGGCGCCGCTT
TCTATCCGAAACGGGTGATCGTGCGTCTGTCGGACTTCAAATCGAACGAATACGCCAACC
TGGTGGGCGGCGAGCGCTATGAGCCGGAAGAAGAGAACCCGATGCTCGGCTTCCGCGGCG
CCGGACGCTACGTTTCCGAAAGCTTCCGCGACTGCTTCGCCCTGGAGTGCGAAGCGATGA
AGCGCGTGCGTAACGATATGGGACTGACCAACGTTGAAGTGATGGTCCCGTTCGTCCGTA
CCGTCGCCCAGGCGAAAGCGGTGGTCGAAGAGCTGGAGCGTCAGGGGCTGAAGCGCGGCG
AGAACGGGCTGAAGATCATTATGATGTGCGAGATCCCGTCGAACGCCTTGCTGGCGGAGC
AGTTCCTCGAGTACTTCGACGGCTTCTCCATCGGTTCGAACGACATGACCCAACTGGCGC
TCGGTCTGGATCGCGATTCCGGTGTGGTTTCTGAGCTGTTTGATGAACGCAACGACGCGG
TGAAAGCCCTGCTGTCGATGGCCATCCGCGCGGCGAAGAAACAGGGTAAATACGTCGGCA
TCTGCGGCCAGGGGCCGTCTGACCATGAGGATTTCGCCGCCTGGCTGATGGAAGAGGGGA
TTGATAGCTTGTCCCTGAACCCGGATACCGTGGTACAAACCTGGTTAGGTCTGGCGGAAC
TGAAAAAATAAGTTCGCCCTGACAGGACCGATCCCCGGCAGCGATGCCGGGGATTTTTTT
TACCGGTGTCAGGCTATCTGGTGTCGTGATGCGCAGGACAAAAAAAAGCCCATCGTGGGA
GATGGGCAAAGACTACACACAGCAATTCGTTGTTTCACTCAGGGGATTTCCATGCTTATA
AATCAAGGTGTTGATTTATAACCGTGAGCTAATAGTAGGCAGCGGGGCCTTTGCCGTCGA
TCAGATTCCTCTCAATAGTTAAATTGTTGTGAAGGACCGGGGGAGGAAAGCGAGGTGAAG
GGCGCGCGGGGCCAGCGCATTGCCGGCGATCAATAAATTTTTCTTAACAATATGCGGGCA
AAGAAACAGGCGGGTCTCCCCGCCTGCCAGGCATTACTTGCGACCGGCCTCCAGCTCACT
GAGCTCTTCAAGGACGACGTCAGGGTCTTTCGGCGGCGGCGGCACCTCATGCACCCAGGC
GTCATACAGCCGCCAGGAGACGGCCAGCAGCACCGGACCGATAAACAGGCCGATCATGCC
GAAGGCGATCAGGCCGCCAATGACGCCGGTGAGGATAAGGATCATTGGCAGGTCGGCGCC
CATGCGGATGAGCACCGGACGAATAACGTTGTCCATGGTGCCGACTACGCAGCTCCAGAC
CAGCAGCACGGTGCCCCAGGTGGTGTCCCCGCTCCAGTAAAGCCAGATAATCGACGGCAC
CAAAACCAGTAAAGGGCCGAGCTGGACCAGACAGGTAAAGATCATCACCACGGTCAGCAG
AGCCGCGTAGGGCACGCCGGAGACGGCAAGGCCAATCCCGCCCAGTACCGCCTGAGTGAG
GGCCGTGACCACCACGCCCAGCGCCACGGCGCGCACGGCCTGGCCGGCCAGCAGCACCGC
GGCGTCGCCGCGTTTGGCCGCGAGGCGCGTGGCGAAGTAGCGGAAACCGTAGGCCACCTG
CTCGCCGCGCCAGTAGAGCAGCGCGCTGAACAGCAGCATCAAACCGCAGTAGACCAGCAG
CTTGCCGATGTGCGCCGCCTGACCGACAAACCAGCTGGTGGTGGTGCCAATATAGGGACG
AACCTTGGCCATAATCGCCGAGCCGCCCATATCCAGCAGACCGTGCCAGGCGGAGTACAG
TTTATCGCCGACCAGCGGTACGCTGTTGAGCCAGGCGAAATCCGGCAGCGTCACATTTCC
GCTGCTGATGAGTTTGATCAGCGGAACGCTGTTATCCACCAGGCTGTTGACCAGCAGAGC
GATAGGAATAACGAATAGCAGAAACAGCAACAGGGTCATCGCCAGCACCGCCAGCAGTCG
TTTGCCGAACAGCACACGCTGCAGACGCAGCAGCACCGGCCAGGTGGCGATCACCACCGT
ACCGGCCCAGGCGAAGGACAGAATAAACGGCTGCACAACCCACAGGCAGGATATGATAAT
CAGGGCCAGGAACAGCACCGACAGCAGTATTTGCGGAATGTCCCGAGGCTGATGGGGATT
AATCATAGAGAAATTTTACCTTTCCAGTCGCGCCAAACAGCTGGCGCCGCGTAAATCCAT
ATACTGATAATAATATCAATAATTTTGCCGGGCTGATTTTGCACAGAAAACACGTGGGCG
CATATGAAAAAAATGTGATAAAAAGTTGAATGCGCTACGCAAACGTTTAGTTAGCACCAA
CACAATATTTTCAAACACAACATAGTCAGGCAGGGTCAAGCGTGATGATCCCACAAATTT
CTCAGGCGCCAGGGGTAGTTCAACTGGTGCTGAATTTTTTACAGGTACTGGAGCAACAGG
GTTTTACCGGCGATACCGCCACCAGCTATGCCGACAGGCTAACGATGGCCACCGACAACA
GCGTCTATCAGCTGCTGCCGGATGCGGTCATTTTTCCTCGATCCACGGCGGACGTGGCGT
TGCTGGCGCGCGTCGCCGCCGAACCGCGTTTTAAATCGCTGATCTTCACACCGCGTGGCG
GCGGCACCGGCACTAACGGCCAGGCGCTGAACAGCGGGATTATCGTCGATATGTCCCGCT
ATATGAACCGCATTATCGAAATCAACCCCGAAGAGGGCTGGGTGCGCGTTGAAGCCGGGG
TCATCAAAGATCAGCTGAACCAGTTTCTTAAACCCTATGGTTACTTCTTTGCGCCTGAGC
TATCCACCAGCAACCGCGCCACGCTGGGGGGGATGATTAACACCGACGCGTCCGGCCAGG
GATCGCTGGTGTACGGCAAAACGTCGGATCACGTGCTCGGCCTGCGGGCGGTGCTGATGG
GCGGGGATATCCTCGATACCCAGGCGGTGCCGGTGGCGCTGGCGGAGACGCTGGGCAATA
CCCCCTCGACGGTTGGCCGGATCTACAACACGGTCTACCAGCGCTGCAAGGCGCAGCGTG
ACCTGATCATTGATAAGTTTCCCAAACTCAACCGCTTCCTCACCGGATACGATCTGCGTC
ACGTCTTTAACGATGAGATGAGCGAGTTCGACCTGACCCGTATTTTAACCGGTTCGGAAG
GGACGCTGGCGTTTATTACCGAAGCGCGGCTGGATATCACCCGCCTGCCGAAGGTGCGCC
GTCTGGTCAACGTCAAATATGACTCCTTCGACTCTGCGCTGCGCAATGCGCCCTTTATGG
TCGAAGCGAAAGCCCTGTCGGTGGAGACCGTCGATTCTAAAGTTCTCAATCTGGCGCGCG
AGGATATCGTCTGGCACTCGGTAAGCGAACTGATCACCGACGTACCGGATAAAGAGATGC
TCGGGCTCAATATCGTCGAATTCGCCGGCGATGACGCGGCGCTGATTGACCAGCAGGTTA
CTACCCTGTGCCAGCGGCTGGACGAGCTGATGGCCGCCAGCGAGGCGGGCGTCATTGGCT
GGCAGGTCTGTCACGATCTTGAAGGCGTGGAGCGCATCTATGCCATGCGCAAGAAGGCCG
TCGGCCTGTTGGGTAATGCCAAAGGCGCCGCCAAGCCTATTCCTTTCGCCGAGGACACCT
GCGTACCGCCCGAACATCTGGCGGATTACATCGTCGAGTTCCGCGCGCTGCTCGACAGCC
ACGGCCTGAGCTACGGCATGTTTGGCCACGTTGATGCCGGGGTGCTGCACGTGCGCCCGG
CGCTGGACATGTGCGATCCGCAGCAGGAGGTGCTGATGAAGCAGATCTCCGACGAGGTGG
TAGCGCTGACGGCGAAGTATGGCGGCCTGCTGTGGGGCGAACATGGCAAAGGGTTCCGCG
CGGAGTACAGCCCGGCCTTCTTTGGCGAGACGCTGTATGCCGAGCTGCGCAAGATCAAAG
CGGTCTTCGATCCCGATAACCGCCTGAATCCGGGGAAAATCTGTCCTCCGGAAGGTATCG
ACGCGCCGATGATGAAAGTCGATTCGGCGAAGCGCGGCACCTGGGATCGGCAGATCCCCA
TCGCGGTGCGCAGCAGCTGGCGTGGGGCGATGGAGTGTAATGGCAACGGGCTGTGCTTCA
ACTTTGACGTCAAGAGCCCGATGTGTCCGTCGATGAAAGTCAGCAACCAGCGCATCCACT
CGCCGAAAGGGCGGGCGACGCTGGTGCGGGAATGGCTGCGCCTGCTGGCCGACCGCGGCG
TCGATCCCAACCAGCTGGAGAAGGCGCTGCCGGAGCAGGGCGTCAGCCTGCGCTCGCTGG
TGGCGCGCACGCGCAACAGCTGGCATGCGCGCAAAGGCGAATATGACTTCTCGCATGAGG
TCAAAGAGGCGATGTCCGGCTGTCTGGCCTGTAAAGCCTGTTCGACCCAGTGCCCGATCA
AAATCGATGTTCCCGAGTTCCGCTCGCGCTTCCTGCAGCTGTACCACAGCCGCTATCTGC
GGCCGGTGCGCGATCATCTGGTGGCCTCGGTCGAATCTTATGCGCCGCTGATGGCGCAGG
CGCCGAAGACCTTTAACTTTTTTATTAACCAGCCTTGGCTGAAAAAGCTGTCGGAGAAGC
ATATCGGGATGGTCGATCTGCCGCTGCTCTCGGCGCCGTCGCTGAAGCAGCAGATGGCCG
GCCACCGTTCCGCCAATATGACCCTTGAGCAGCTCGAAGCGCTGAGCGCCGAGCAGAAAG
CGAAGATGGTGCTGGTGGTGCAGGATCCCTTCACCAGCTACTACGACGCCCAGGTGGTGG
CCGACTTTATCCGTCTGGTCGAGGCCTTAGGCTATCAGCCGGTGCTCCTGCCGTTCTCGC
CGAACGGCAAGGCGCAGCATATCAAAGGCTTCCTCACCCGCTTCGCGCGCACCGCGCAGA
AGACGGCGGACTTCCTCAACCGCGTGGCGCAGCTGGGCATGCCGCTGGTGGGCGTCGATC
CGGCGCTGGTGCTCTGCTACCGCGATGAGTACAAGCAGACGCTCGGCGACAAGCGCGGCG
ATTTCCAGGTGCTGTTAGTCCATGAGTGGTTGCCGAAGGCCCTAACCAGCGACGCCCGTC
CCGATCTGGGCGGTGAGCCCTGGTACCTGTTCGGTCACTGTACCGAAGTGACCGCGCTAC
CGGCGGCGACAAAGCAGTGGGCAGATATTTTTGCCCACTTCGGCGCGAAGCTGGAAAACG
TCAGCGTTGGGTGTTGCGGGATGGCTGGCACCTATGGTCATGAAGTGAAAAACCACGCCA
ACTCGTTGGCCATTTACGCGCTCTCCTGGCAGCAGGCGATGCAGCGGCTGCCGCGAAACC
GCTGTCTGGTGACGGGCTACTCCTGCCGCAGTCAGGTGAAGCGTATTGAAGGCAGCGGCG
TTCGCCACCCGCTGCAGGCGTTACTGGAGATAATCGGATGATTTGGAAACGTCAGGCCAC
GCTGGAGCAGCTCAACCGGCTCGGTGAGGGGAACATGGTAGGGCTGCTTGATATTCGCTT
TGAGACCGTTACCGACGATACGCTGGAGGCCACTATGCCGGTCGATAGCCGCACACAGCA
GCCGTTTGGCCTGCTGCACGGCGGAGCGTCGGTGGTGCTGGCGGAGACCCTGGGGTCGGT
GGCAGGCTATCTGTGCAGCGAAGGCGAACAAAAGGTGGTGGGGCTGGAGGTTAACGCCAA
CCACATCCGTTCGGCGCGCGGGGGCCGGGTGCGCGGCGTCTGCAAAGCGCTGCACGTCGG
GACGCGCCATCAGGTCTGGCAAATTGAAATCTTCGACGAACAGTCGCGGTTATGTTGTTC
ATCACGACTAACCACCGCGGTAATATAAGCCGCATGGCGGGAGGCGAATAGCCTCCCTTT
TTTTAAGGTAATAAGCGAGAGCCGGCCTGCCAGAGCCAGAGATGTTGTCACAAGATCAGC
CGGGCGTCGGCAGGGAATTATCTAATATTTATATTATTACCGATCCACTCTCGTTATTTA
TGCTACTCTTTTCAATACTAAATGCTTAAAGGTAACAAGAGGACGGTTAACCATGGGTAT
TCTTTCCTGGATCATTTTTGGACTTATTGCCGGTATTTTAGCCAAGTGGATTATGCCGGG
AAAAGATGGCGGCGGATTTATCGTGACCGTTATTTTGGGGATCATCGGCGCCGTGGTCGG
CGGCTGGATCAGTACCCTGTTTGGTTTTGGCAAGGTCGATGGGTTTAATTTCGGCAGCTT
CGTGGTAGCGGTTATCGGTGCGCTGGTGGTACTGTTTATCTACCGGAAAGTGCGTAGCTA
ATTTTCAGCTGCTCAGCTGTAAATAAGTACATAAAAGCTGCCGCGATATGCGGCAGCTTT
TTTATTGCTGACAGATGACAGCGTAGATATCCCCTGGGCTATTGTCTGTCGGTTCCCTCG
CCAACCGGCACCACCTCAACGTGCACTTCGTAGTGTTTCGCCTGGCCGGCGGGGATCAGC
GCGGTCAGTTTGTTAATGGTTTCCGCTGGCGTATCGGTTGCTACCGTGGCTGAAAACAGC
ACCGGTCTGTGCGGCAGAAGCTGCGGCGGGAACGGCGGCAGGGGGCCACGATCCCTCTCC
ATCGGCGGGCGGACTCCGTTATCGACGACAGGCGCCGGGACGTCGGTTTTATCAGCCGCA
AAGGCGCTGGCGGCGGTAACGGTGGCGATAGCGAACAGGGCAAGCAGAGCTTTTTTCATC
CGGGATTCCTCAATAAGCAAGTCCCAAAAGAGTAGAGGGTGCCGGCAGGAGGAACAATCC
CAGGCGGCGCGAATCCTCTGAATCTTCTTTTTTCCTCGCGAATGTGGAGGTCAGATGAGA
GCGAGTGTCATTGCGTTCGGGAGCCTCTTAATTCAGCAGTACGCTCATAATCAGCAGTAC
GGCCATGCACATCGACATAATACTGATATCAACAATCATTCTGTACGACAAAAGCTCCAG
CTAAACGGGTACGGCGGGCAGGTAAAAGCCCATCTTATAGTGGTTAAAGAGTGTACCCTG
CCTACTTCCATTGAACAAACGTTTATTGACTAATATTGTCGGCCTGCGTCGGCCTGCGTC
GGCCATCGGCCACCGCCTGGAGCAACATGAGGATGGCTCATGTTGCATTGAATTTAAGTC
GCTTTCCCTCCAGCGCTGACTCTGGCAAAAATAGGTTCATTAACGAATCAACAACATTTA
CCGGTTGAAGCGCGCCCGGCCTGACTCCGCGTCGCCAGGCTGGTGGAGAGTATTCCGCCG
GGTTCGCTTTATGCCCGCCATCAGGATGGACAATCGCCATGAATAATAAATTTACCTATA
CGATTAAGCGCACCCGGTTTGATGAAAATTATAACCCTGCGGAAAATACGCGTATTACCA
CCAACTTCGCTAATTTAGCCAGAGGGGTGAACCGTGAGGAAAATCTGCGCAATACGTTAA
TCATGATGAATAACCGTTTTAATAGCCTGGCCCACTGGGATAATCCCCATAACGATCGCT
ATGCGGTGGAACTGGATATTATTTCTGTCGAGATGAATATTGCTCAGGATAGCGCCAGCT
TCCCGGTGATTGAGATCCTGCAAACGCATATTGTCGATAAAAAGAGCGGGGAGCGTCATG
CCGGTATCGTCGGCAATAACTTCTCCTCCTATGTGCGGGATTACGATTTTAGCGTACTGC
TTCTGGAACATAATAAGGACCAGAGTCGCTTCAGCGTACCGGAAAACTTTGGCGAGCTGC
ACGGCAATATCTTTAAGGATTTTGTGCAATCCAGCGCCTGGCGCGCCAACTTCAGCAAGG
CGCCGGTGATTTGCCTGAGCGTCTCCAGTAAAGATGTTTACCATCGCACCGGTAACGAAC
ATCCGGTCCTCGGCATTGAATATGCTCAGGAAGGCGTCTCGCTGACCGAGCGCTATTTCA
GCAAAATGGGGCTGCAGGTACGCTATTTTATGCCAAAAAACAGCGTCGCGCCGTTGGCCT
TTTATTTTACCGGCGATCTGCTCAGCGATTACACCAGCCTGGAACTGATCGCCACCATCA
GCACGATGGAGACGTTTCAGAAAATATATCGCCCGGAGATCTACAATGCCAACTCCCCGG
CGGGGCAATACTATCAGCCCAATCTCAGCCACCTGGATCATTCATTAACAAAAATCGTCT
ATGACCGGGAAGAGCGCAGCCTGTTGGCGATTGAGCAGGGGAAATTTACACAACAACATT
TTATCAACCCGCACAAGACGTTGCTTGAGCAATGGTCTGCTAATTTCGCGCTTTGCTAAA
CCCATATAAAAGGCTAATGACTATGAAAACATGGCTTCCGACATCGACCGCCGGCAGTTT
ACCGAAACCTTCCTGGCTGGCGCAGCCAGAGACCCTGTGGTCGCCCTGGAAACTGTCCAG
CGAAGAATTACTGGCCGGCAAGCGCGACGCCTTGCGGTTATCCCTCGACGACCAGCTGCG
GGCCGGGATCGATATTGTCAGCGACGGCGAGCAAACGCGGCAGCACTTTGTCACCACCTT
CATCGAGCACCTCAGCGGGGTGGATTTTGCCAAACGCGAGATCGTGAAAATTCGTAACCG
CTATGAGGCCAGTGTTCCAACGGTGGTGGGCGCCGTGGAGCGCCAGAAACCGGTCTTCGT
GGAGGACGCTCGCTATCTGCGGCAGCTCACCAGTCAGCCGATCAAATGGGCGCTTCCGGG
CCCGATGACCATGATCGACACGCTGTATGACAACCACTATAAAAGCCGGGAAAAGCTGGC
CTGGGAATTTGCCAAAATCCTCAATCAGGAAGCGAAAGAGTTAGAGGCTGCGGGGGTTGA
TATTATTCAGTTCGATGAGCCGGCCTTTAACGTCTTCTTCGATGAGGTCAACGACTGGGG
GATCGCCGCCTTAGAACGAGCCACCGAAGGGCTGAAGTGTGAGACAGCGGTGCATATCTG
CTACGGCTATGGCATCAAGGCCAATACCGACTGGAAAAAGACGCTGGGCTCCGAGTGGCG
ACAGTATGAAGAGGCTTTCCCGCAGCTGCAGAAATCGTCCCTTGATATTATCTCTCTCGA
GTGCCACAACTCGCGCGTGCCGATGGATCTGCTGGAGTTGATCCGCGGTAAAAAGGTGAT
GGTCGGGGCGATCGATGTCGCCAGCCATGCTATCGAAACCCCGGAAGAAGTGGCTGGAAC
CCTGCGCAAGGCGCTGGCGTTCGTCGATGCCGACAAACTCTACCCGTCCACCAACTGCGG
TATGGCGCCGCTGCCGCGCCATGTCGCGACCGGCAAACTGCACGCCCTGAGCGCCGGCGC
CGAGATTATTCGTCGCGAGCTGGCGGCAAAATAAGGCGGGGCGCGCCCGTTATCTTCCCC
AGGCGGTGTACTTTATCGTCGGTTCACTTCCAGAGCGGGCTGTTACCCGCTCTGCGTCAT
GTTGCCGCCAGCGGGCGACAGATCGCCCGCAGGGCGACGGCGCTGCACAGCGGAAACAGC
GCCAGCAGAAGCCAGGGATAAACCGCCTGCGGCGACGGAATGAGCGCCTGGTCAAGTAAA
TGACCGAGCAGTAAATTCCCGGCTAACACCGCGCACCCTCCTGCGGTGGCGAGCGCTCCG
TAGTGGGCGCCCAGCGTCGACTCCTCGGCGAACAGCGGGATCAGATCCTTGGCTGCGGGC
ACTAACAGCATCTGGCCGAGGGTGAGCAGCGTGACAAAACCAGCCGCCGGCATTAACCGC
AGCCAACCTTCGGCGGGTGGGGCGGCGGCGAATAACGCCACGCTGGCAAAGGAAGCCGAC
AGCAGCAGAAAGCCCACCGGCAGGATGCGCACGGCGCCCATTCGCCGGGCGAAGCGGGCG
AGAGGGAGCTGGAGGGTGATAATCAACAGCGAGGCCAGCATAAAGAGCGGCGCCAGATCC
TGCTCGCGGCCGCCGGAACGTTGGATCTCCACCGGCAGGGCGAGGTACAGTTGGTTGTAG
CTCAACAGCCATGAGCTGTAGGCGAGAATAAACGCGACAAAGCGCGGCTGGCGCAAAGGC
GTCCACCATGGGACTCGTCTGCGCGTTGTTGTCGTGTGCCCGTCGGCGGGCAGACAGAAA
AAGAGCACCGCCAGCGCCAGAAGAAATATTCCCGCGCCGGCGAGGGCGATATGCCGAAAG
CCGATCCCGCTCAGCACGCCTCCGGCCACCGGGCCGATCACCGCTCCCAGTTCACCGCAT
ACCGCAAACAGCGCAAACCACTCGGCGCGGCTGCGTTTCCCGTTGGCCTGGCTGTGGGTG
CCGGCCCGCGCCAGCAGGGCCTCTATCGACGGGGAGAACAGGGCGCCGCCGACGCCGGTC
AGGCAGGCGCCGAGGATAATGGGCCACAGCGACGCCCCGCACGCCAGCAGGAGAAAACCG
GCGACGCGAACGACGCAGCCGGCGAGAATGATCGCCTTAGCGCCATAGCGGTCGGCCAGC
GTCCCGCCGAGGATAAACATGCCCTGTTGGGAGAAGGTACGCAGCCCGAGGATCAGGCCG
ATAAGTCCGCCTGAGAGCAGCATGTCGTCGCGCAGGAAGAGGGCGAGGAAAGGAACGACC
GCGTAAAAGCCAATATTAAAAACGAACTGGCTTCCCAGTAACACCGGAGGCCAGAGGGTT
GCCGCAGGGCGCAGGGAGAAAAGAGGCATATCCGCCCAACCTAAACGATGAAATGAATGT
GCTTTTTGCCGTGGTAAGGGGAGATCTCGATTTTGGTTTTCACCCGGAAAACGTCCCACA
GCAGCCCTTCGGACAAAATCTCCTCCGGCGTCCCGCTGGCGAGGATCTGCCCCTGCTGCA
TCACGATCAGCGAATCGCAGAACATCGCGGCATGGTTAAGATCGTGAATGGCCACAATGC
TGGTTACCGGCAGCTCGCTGATCAACTGCATTAACTGCATCTGATGGTGTATATCCAGAT
GGTTGGTCGGCTCATCCAGCAGGATTTCGCTCGGGCTCTGCGCCAGCGCGCGGGCGATAT
GCACCCGCTGCCGCTCGCCGCCGGAGAGGCTTAACCATCCCTGTTCGCTTTTCTCCAGCA
TCGCTACCCGCTGCAGCGCGGCGGCAATCGCCTCGTCATCCTGAGCGCTCCAGTTTGAGA
ACGGAGAGTGGTGGGGAATGCGTCCCAGGCGCACGACGTCGCGCACCCGCATATTGGCCT
CGGTCATGCCGTGTTGCTCGACGAAAGCCACGCGGCGGGCGAGCTGCTTTTTCGCCATCC
GGGCGATATCCTGGCCGTCGAGGGTGACGCGACCTGCATCCGGGCGGCGCAGGCCCGCCA
GAACGCGCAGCAGCGAGGATTTGCCGCAGCCGTTGGGCCCCAGCAGTCCGACCGTTTCGC
CGCGCGGCACCCGCAGCGAGACATTATTGACGATGACCTTTTTGCCTGCCTTCCAGGTGA
TATTTTCAGCGCAAATACTCATCACTTATTCCTTGAGCGGTAGATAATCACGGCAAAGAA
AGGCACCCCAACCAGGGCGGTTACTACCCCAACGGGCAGACTTTGCGGGGCAATCAGCAG
GCGCGACGCAATGTCCGCCAGTACCATCAATATCGCCCCTGCCAGCGCGCTGGCGATCAG
CAACGTTCGGTGCAGCGGGCCAAAGAAGAAACGCATCACGTGCGGCACCACCAGGCCAAC
AAAGCCGATTGAGCCGGCCATGCTGACGATGGTGGCGGTGATCAGCGCCGCAGTGGTGAA
GAGGATCAGGCGCACGCGCGGCACAGCAATCCCCAGCGAGGCGGCGGCATCGTCGCCGAA
GGTGAACGCGTCCAGCGCCCGGGCATACCACAGGCAGACCGCCAGACCCGCGAGCACCAC
CACAATGACCAGCTGGAATTCGGGCCAGCGGACGCCGCTGAAGCTGCCCAGCAGCCAGAA
CATCACATCGCGCGCCTGCTGCGCGCTGGCGGAGGTGCTGATGGTGTAAGCCGTGATGGC
GTTAAATAACTGCGAGGCGGCAACGCCCGCCAGAATGGTACGCTCATTGCCGCCGCGCGC
GCCGTTAGTCAGCAAGGCGACAAAGGCGAAGGCGGCGAAGGCCCCGGCAAAGGCGCCTGC
CGAGAGGGAAATCGCGCCAGCGCCAAGGCCCAGCACCACGATCGACACCGCGCCGGTGGA
GGCCCCGGCGGAGACGCCGAGGACGTAGGGTTCGGCGAGGGCATTTTTCAGCAGGCTTTG
CAGCACGACGCCGCAGATAGCGAGGCCGGCGCCGCAGCAGGCGGCGACCAGCGCGCGGCT
GAGGCGGAAATCCCAGATTACGCTCTCATAGATACGGTTGAGCGGCTCAGCGGTTAAGCC
GGTTCTGTTGCTGATAGCATAAAAGACATTCTGCAGCGGGATGGCCAGCTCGCCGACGCT
GACGCCCACAGCGATCACCAGCGCCAGCACGATCGCTGCCAGTAAACACCAGCCGGTGAG
CAGTATGCTGCGGCGCGTCTCAATCGCGGCGACGCTCATCAGTTCAGCCCCATTTTTCTC
AGCTGCTCGCCCACCTGTTCCGCGCCGTAAAGCGTGCGGATGGTCGGATTCATCGCCTGA
CCGTCCATGACCACGATATGGCCTTTTTTCACCGCCTCCAGCTGGCTGACGGCGGGATCG
CTTTTGAGGAATTTGATCTTCTCCTCGGCCTTATCCAGCGCCCAGCGGTTACGGTCCAGA
CTGGCGACCACGATCACATCCGGGTTGGCGGCAATGATGCTCTCCCAGCTCACCGTGGGC
CACTCGGTCTCGGAGGTTATCGCATTATGTCCGCCCAGCACGCTGGCGATAAATCCGGAG
GCGCTGTTTTTGCCGCCAACATAGGCATCGGCCGAAGGCGAGGCGCTGGAGAACCAGAAG
ACGAAGGAGAGATCCTTTTTGTTTTTACCAAATTCGTGGCGCAGGTCGGCTTCACGTTTT
TTGAAATCGGCAATCAGCGCCTGACCACGATCTTCGACGTTGAAAATGCGGGCGAAATCG
CTAATTTCCTGATACAGCCAGGTCATATCCCACAGCTTTTGCCGGCTGCCGTACATGTCG
CCGGTGGCCTTTTTAGTGGCGCACATCCCCGGTGAGACGTAGCTGTTTACGCCGACGGTG
GCGAGATCTTCACGCCTGGCGACTTTGCTTTCCGGCCCCAGCAGCAGCGGCAACTGGGCG
GGAACGAAATCAGGATTTTGCGCCAGCACCGATTCCAGGCTCGGAATTTCCACCGTCAAG
GTTTTAATCTTCGCGTTTTGCTCAGCCAGCTGCGGTAAAACGCTGGTCGGCCAGAAGGCG
CTGGCGACCACCTGCTTTTGCAGCCCGAGCAGCAGCAGAATTTCGACCGTATTTTGCCCC
AGCGCGACCACGCGCTCCGGCGGCCGGGTGAAGGTCTCCTGATAGCCGCAGTTTTCAATC
GTCAGGGGGTAGGTTGTTGCCAGCGCGGAACTGACGGCGGTGAACATCAAGCCTAACGCG
CAAAGGACCTTCTTCATTAAACGCTATCCTTGTAAACAGGCGAGTGGATGACCAGCAAAT
GGGAGTAATGCAAATGAAACTCATTATTGGGGCGGGGTTTTATACAATGCCATATTTACA
GTGTCAATGAGTGACTATTTCCGCAGGCAATGAAATGCCCGCGCGATGGGCGGGTCAGCT
CGCCAGTGGGCCACGAATATACGCCTGCAACCCCTGGGCGAGAAAATCAAATACCCGCTT
ACAGGCAGGGCTGTGGCGCAGATCCTCATGCATTACCAGCCAGGTATCAAGATACAGAGA
AAAGTCGGCCGCCAGCACTCGCTGCAGGGGAATGATGCCATCCGCAAGAGGCGCCTGGCA
GATGCCGATCCCCGCTCCGGCGCGGATCAGGCTCAACTGGGCGAGGTCGCTATCGGTCCG
CATCGCGAAGGCCTCGCGCTGAAAGCGGGGGTAAGCCTGCAGCGCCCGGCGCACGAGAGG
GGTGGCGCTATCAAAACCAATTAGCGCGTGGCTGGCCAGATCGTCGAGGGTCGCGGGCAG
GCCCTGGCGCGTCAGGTAGGTGGCGGTGGCATGTAACCCAAGCTCGATCCTGCCGAGACG
GCGGGCGATAAGCTGCTCCTGCTGCGGGGCGACCATCCGCACCGCGATATCCGCCTCCCG
GTGAAGCAGATCCTGAAACCGATTGGAGAGCATCAGTTCGATGACGATATTCGGGCACGC
CTGCCTGAGCCGGGCAACCAGCGGCGGCAGCACCTCGGCGCCGACCACCTCGCTGGCGGC
CACCCGCACCACGCCACGCAGCTCGGCTCTGTCGCGACTGAAGTTAGCCGCGGTGCGTTC
CAGCGCCCGGGCGGTATTGTCCATCGCCTCGGCGTGCACCCGCAGCGCCAGCGCCGCGTC
GGTCGCCAGCAGGCCGGTTTGCGAGCGGGTAAATAAGGCCTGGCCAAGGGCGGTTTCCAG
CCCGGCAATATGGCGCCCCGCCGTCGGCTGAGTGATGTTCAGGGTACGCGATGCGCCCGA
TAAAGAGCCTTCCTGCAGGACGGCGAGAAAGGTTCGGTACCACTCCCAGGGAATAGAGGT
ATTCATACAAATATGTATAGCCGCTCGACGATGGTATGCAATTTCATTTGATATGAGCCA
CAGGTAGGCTGTCAAGCATCCATTAGCGAACGGGGAAAGAGGATGAACAGCAGCGGCAAG
GTACTTATTCTGGGAGCAAGCGGGGGCATCGGTGGGGAAGTGGCGCGCCGGCTGGTGGCA
GACAACTGGCAGGTTCGGGCGCTGAAGCGCGGCGCCCAGATACGTGATCCCGAAGATGGC
ATACAGTGGATAGCCGGCGACGCGCTGGATGGCGGCCAGGTCGCGGCGGCGGCTGCCGGT
TGCGACGTCATCGTCCATGCGGTGAATCCGCCGGGCTACCGGCACTGGCGGCAACAAGTA
CTGCCTATGCTGCGCAACACCATGCAGGCTGCCGAACGGCAGCGGGCGCTTGTAGTCCTG
CCCGGCACGGTCTACAACTATGGACCGGATGCCTTTCCGCTGATTGCTGAAGAGGCCGCA
CAACAGCCGGTGACCCGCAAAGGCGCCATCCGGGCGGCGATGGAGCTGGCGCTGAAGGAT
TACGTGCAGCGCGGCGGCCGGGCGTTGATTGTTCGGGCGGGCGATTTTTTTGGTCCACGC
GCCGGAAATAACTGGTTTTCGCAGGGGCTGGTCAAGCCTGGTCAGCTTCCCCGCATCATT
AGCTACCCGGGGGCGATCGGCGTCGGGCATCAGTGGGCCTGGTTGCCCGACGTCGCCGCC
ACCATCGCCGCGCTGCTGGCCCGCAGGCGCGAGCTTGAGCCGTTCGCCCGCTTTCATATG
CAGGGCCACTGGGACCCGGACGGCAGCGAAATGAGTCAGGCGATCCAGCGGGTGGTCGCC
CGCTATGGCGGCAGGGCGGTAGTGAAGTCCTTTCCCTGGTGGCTGGTGAAGCTGGCGGCG
CCCTTCAACGCCACCCTGCGCGAAATGGTCGAGATGCACTATCTCTGGCGTCTGCCGGTA
CGCCTGCGCAACGATAAACTGGTTGATTTTTTAGGCGCGGAACCGCATACCCCGCTCGAC
AGCGCGGTGTATCAGACGCTGCAAGGCCTGGGTTGTCTGCCCGCCGGCGCGATAAACCAA
GAGGCGGGTGAGGCGTAACGCGGCAAGAGGATCACAGAGCGGGGCGTTATTGTGACCAAA
TCATAATAACGTCACTCGTTGTCAAACGATAGCGATCGCATTAAGCTAAACGGATGACGA
AAAATACCCCCACCCCTGCAAGCCGTGGTCCCCATGACCACAGCGTTCGGGACCAGATTC
TTGACGCGGCCATGGCGCACTTTAGTCGCTATGGCTATGAGAAAACGACGGTCACCGATC
TCGCCAAAGCGATAGGCTTTTCCAAAGCCTATATCTATAAATTCTTTGACTCCAAGCAGG
CGATTGGCGAGGCGATTTGCGCCAGCCGGCTGGAGAAGATCATGGTGGCCGTCAGCGAGG
CCATCGCCGATGCGCCGTCCGCCAGCGAGAAACTGCGCCGCCTGTTCCGGGCGCTGACCG
AGGCCGGCAGTGAACTGTTTTTCGAGGATCGCAAACTGTACGACATCGCCGCCGTCGCGG
CGCGCGATAAATGGCCTTCAACGGAACAGTATGCCGGTCATCTGCAGCAGCTGATTGGTC
AAATCCTTGTCGAAGGCCGCCAGGCGGGCGAGTTCGAGCGCAAAACCCCGCTGGATGAAG
CGACCCTGGCGGTGTATATGGTGATGTGTCCTTTCATCAACCCGGTGCAGTTGCAATACA
ATCTCGACACCGCGCCCACCGCGGCGGTGCTGCTTGCCTCCCTGATCCTGAGAAGTCTCT
CCCCCTGATTAGTGACCATTGACTTTATTGGTCACTAGTCTGAGAATGCGGTCACCATCC
GGTCTTTTCATTAAGGTGACCCATGCTCAGGCTAAACGCCGTCCATCTTGCCGTCTGCCT
CCTGCCGCTGGCCCTCGCGGGCTGCGGCGAACCTGCCGATCATGACGACCCCCGCATCCG
GCCGCCGCTGGTCCGGGTGGCGACCGTCGAGCGCGCGGAGGCCGGCTCGCGGGCCTTTAC
CGGCGTGATAGTGGCCCGAACCCAAAGCGACCTCGGCTTCAGGGTGGCGGGAAAAGTGCT
TGAACGGCGGGTGGAAACCGGGCAGAGCGTCAAGCGCGGTCAGCTGCTGCTGCGCCTGGA
TCCGGCTGATCTAGCCTTGCAGGCGCAGTCCCAACAGCGGGCCGTAGATGCCGCGCGGGC
GCGAGCCAAAAAGGCGGCCAACGATCTGGCCCGCTATCGCGGCCTGGTGGCGAGCGGCGC
CATCTCTGCCGCGGAATTCGACCAGATTAACGCGGCAGCAGAGGCGGCGAGAGCCGACCT
CAGCGCGGCCCAGGCGCAGGCCAATGTGGCGCAAAACGCCACCGGCTATGCCGGACTGCT
GGCGGATGCTGACGGCGTGGTAGTGGAAACCCTCGCTGAGCCGGGGCAGGTGGTCAGCGC
CGGGCAGGTGGTGATCCGCCTGGCGCGGGCGGGGCAGCGCGAAGCGCGGGTGCAACTGCC
GGAGACGCTGCGCCCGGCGGTCGGCAGCGAGGCGCTGGCGACACGCTATGGCAGCGAATC
TCAGCCGGTCACGGCGACCCTGCGCCTGCTTTCGGACGCGGCTGACGCCACCACCCGCAC
CTTTGAAGCGCGCTATGTACTGAACGGCGCGCTGGCGAATGCCCCGCTGGGGTCTACCGT
GACCCTGCGCATCGGCAACGACCAGGCGCCAGGCCAGGTGCTGGCGGTGCCCCTGGCGTC
GGTCTACGATCCGGGTAACGGCCCTGGCGTCTGGCGCATTGCCTCTCGTCCGGCCACCGT
CTCCTGGCAACCGGTAACTGTGCTCGGCCTGGATGATGAAACCGCGCGGGTGACCGGCCC
GCTGAAGCCCGGCGAGCCGATCGTCGCCCTGGGCGCCCATCTTCTGCACCAGGGCGAGGC
GGTGCGTCTGGCGGAACGACGCGGGCATAATGCCGCCGGGAGCCAGCCATGAGCGCCGGG
CGTTTTAATCTCTCCGCGCTGGCCGTCCGCGAGCGGTCGGTGACCCTGTTTTTGATTATC
CTTATCTCCGTCGCCGGGCTGGTGGCGTTCTTCGGACTCGGGCGAGCGGAAGATCCGCCC
TTTACGGTCAAGCAAATGACGGTCATTACCGTCTGGCCCGGCGCCACCGCGCAGGAGATG
CAGGATCAGGTCGCCGAGCCGCTGGAAAAACGACTCCAGGAGCTAAAGTGGTACGATCGC
ACGGAGACCTATACCCGCCCTGGCATAGCGTTGATCACCCTGTCGCTGCAGGATCAGACC
CCGCCTTCCGAGGTGCCGGAGCAGTTTTATCAGGCGCGCAAAAAGCTCGGGGATGAGGCG
AAAAACCTGCCTGCCGGCGTCTCCGGCCCGATGATGAATGACGAATTCGCCGATGTCACC
TTTGCCCTCTTTGCTCTGAAAGCGCGGGGAGAGCCGCCGCGGCAGCTGGTGCGTGACGCT
GAAGCCCTGCGCCAGCAGCTGCTGCATGTATCCGGGGTGAAAAAAGTGAATATCCTCGGC
GAACAGGCGGAGCGCATTTATCTCTCGTTTTCTCATGATCGTCTCGCCACCCTGGGCCTT
TCGCCAGAGGCGATTTTTGCCGCGCTGAACAGCCAGAATGTGCTGACCGCCGCCGGGGCT
ATCGAGACCCGGGGCGGGCAGATCTTTATCCGCCTCGATGGGGCGTTTGACCGCCTGCAG
CAGATCCGCGACACGCCGATTATTGCCGGGGGCAGAACGCTGAAACTGGCCGATGTCGCC
ACGGTTGAGCGGGGGTACGAAGATCCCGCCACCTTCCTGATCCGCCATCAGGGCGAACCG
GCGCTGCTGCTGGGGGTGGTGATGCGTGAGGGCTGGAATGGTCTGGCGCTGGGAAAAGCG
CTGGATGCCGAAACGGCCAGCATCAATCAGAACCTGCCGCTCGGCATGTCGTTGACCAAG
GTGACCGATCAGTCGGTGAATATCAGCGCCGCGGTCGATGAGTTCATGATCAAATTCTTT
GTCGCCCTGCTGGTGGTGATGGCGGTGTGCTTTGTCAGCATGGGGTGGCGCGTGGGCGTG
GTGGTCGCGGCGGCGGTGCCTTTAACCCTCGCCGTGGTGTTTGTGGTGATGGAGGCGACC
GGCAAAAACTTCGACCGCATCACTCTCGGCTCGCTGATCCTCGCCCTGGGGCTGCTGGTG
GATGATGCCATCATTGCCATCGAAATGATGGTGGTCAAAATGGAGGAGGGGTATGACCGC
CTCAAAGCCTCGGCCTATGCCTGGAGCCATACCGCCGCGCCCATGCTGGCCGGTACCCTG
GTGACGGCCGTGGGCTTTATGCCTAATGGATTTGCGCAGTCCACCGCCGGGGAGTACGCC
AGCAATGTGTTCTGGATCGTCGGTATCGCGCTGATTGCCTCCTGGATGGTGGCGGTGATT
TTTACCCCCTGGCTGGGGGTGCACCTGTTGCCGGACAGAAAGCCCGCGGCGGCCGGCCAC
GCCGCGCTGTATGACACCCCGCGCTATCAGCGCTTCCGTCGGCTGCTGACCCGGGTTATT
GCTCACAAATGGCGCGTGGCCGCCGGGGTGGTGGCGCTGTTTATCGTGGCGATCCTGGGC
ATGAGCGTGGTGAAAAAGCAGTTTTTCCCCACCTCCGATCGTCCGGAAGTGCTGGTTGAA
GTGCAGCTGCCTTACGGGTCGTCGATTAGCCAGACCAGCGCCGCGGCGGCGAAAATTGAG
CACTGGCTGCAGCGGCAGCCGGAGGCGAAGATTGTCACCAGCTATATCGGCCAGGGCGCG
CCGCGCTTTTACCTGGCGATGGCTCCGGAATTGCCCGATCCCTCCTTCGCCAAACTGGTG
GTGTTGACCGACGGGCAGGGTGCCCGCGAGGCGCTCAAGCGGCGGCTGCGGGAGGCGGTG
GCCAATGGCCTGGCGCCGGAGGCGCGGGTGCGCGTCACTCAGCTGGTGTTTGGCCCTTAT
TCGCCTTATCCGGTCGCCTGGCGGGTGATGGGGCCCGATCCGCACGCTCTGCTCGACATC
GCCGAGCGGGTTAAATCGGTGCTGCAGGCCAGTCCGCTGATGCGCACCGTCAATACCGAC
TGGGGTTCGCGGGTACCGGTGATGCATTTCAGCCTCAATCAGGACCGGCTGCAGGCGAGC
GGACTCAGCTCCCAGTCCGTCGCCCAGCAGCTGCAGTTCCTGCTGTCAGGGATCCCGATC
ACCACCGTCCGGGAAGATATTCGCGCCGTGCAGGTGATCGGCCGCGCGGCGGGCGACATC
CGTCTGGATCCGGCGAAAATCGCCGACTTCACCCTGGTGGGCAGCGGCGGGCAGCGGGTT
CCCTTGTCACAGATTGGCGACGTGTCGATCAGGATGGAGGACCCGCTGCTTCGCCGTCGC
GACCGCACGCCGACCATCACCGTCCGCGGAGATGTTGCGGAGAACCTGCAGCCGCCGGAT
GTCTCCACCGCGCTGATGAAGCCGCTGCAGCCCATTATCGACTCGCTGCCGCCTGGCTAT
CGCATCGAGACGGCGGGGTCGATTGAGGAATCCGGCAAGGCCACCCGGGCGATGGTGCCG
TTATTTCCGATAATGATCGCCCTCACGCTGCTGATCATTATCCTGCAGGTGCGTTCGCTG
TCGGCGATGGTCATGGTTTTCCTGACCGCGCCGCTGGGGCTGATTGGCGTGGTCCCGACG
CTGCTGCTGTTCAATCAGCCGTTTGGCATCAATGCCCTGGTGGGCCTGATCGCCCTGTCG
GGGATCCTGATGCGCAATACGCTGATCCTGATTGGCCAAATCCATCATAACCAACAGGCG
GGGCTCGATCCGTTCCACGCGGTGGTGGAGGCGACGGTGCAGCGCGCCCGCCCGGTTCTG
CTGACCGCGCTGGCGGCGATCCTGGCGTTCATTCCGCTCACTCATTCGGTCTTCTGGGGA
ACGCTCGCCTATACGCTGATTGGCGGGACGCTGGGGGGAACCATCATGACCCTTATCTTC
CTGCCGGCCATGTACGCGATCTGGTTCCGCATCCGTCCGGAGAACACGGTACAACAGACA
GAGTTGCACCTTCAGAGGTAATTCCACTTTGCCGGACCTGGGCGAGGCACATGGCCAGGC
CAGGTCCCGGGCAGGGTCAGGCGGGTAAGGATACCGGCACCGCATGAGTGCGGTGTTGAT
CCTGTTCGAGGCGATCAAGGCAATCGAGGCTGATGGCCGATGGCGAGGTCGCGCCGGTGA
GGGTCATGGTAACCTTCATATCCTCGGCAAATAAGCGCAGCAGATGCGCCACGCCCGCTT
CGCCCGCCGCGGCCAGGGCATAAATATAGGCCCGACCGAGCAGCACGCCTTTCGCGCCGA
GGGCCAGCAGACGTATAACGTCCACGCCGGAGCGCACCCCGGAATCGGCAAGCACTGTCA
GATCGTCGCCGACCGCATCCACCACCCTGGGCAGCGCCCGGGCGGTGGGGATGGCGCCAT
CGAGCTGTCTGCCGCCATGATTTGACACCACAATACCATCGGCGCCCAGCCGCACGGCAT
TGCGCGCATCGTCGGCATCGAGGATCCCTTTGATGATTAATTTTCCTTGCCAGCTGTCGC
GGATCCACTCCAGATCGTGCCAGGCGATGGACGGGTCGAAGTTGTTGCTGATGAACCCCA
TATAGTCGTCCATGGTCATTTTGTGGCCGGTGTAGGCTTCGATATTACCAAACGACAGGG
GTCTGCCCGCCAGCCCGACGTTCATCGCCCAGCGCGGATGGGTGCAAGCCTGGAGATATT
GTCGCAGGGTGGCGTGCGGCCCGGACATCCCTGAGCGGTTATCGCGATACCGCGAGCCGG
GGATTGGCATATCGACGGTAAATACCAGGGTTTTCATGCCAGCGGCCCAGGCGCGCTCCA
GCGCGTTACGCATATAGCCGCGATCTTTGAGTACGTACAGCTGGGACCAGAGCGCGCCGC
TGGCGTGGCTCGCCACCTCTTCAATCGAGCAGACCGACACGGTGGATAAGGTGTACGGGA
TCCCGGCGCGGGAGGCGGCGCGGGCCGCCTGGACTTCGCCGCGGCGGGCGTACATCCCGG
TGGCGCCGACGGGCCCCAGCGCCACGGGCATCGCCCATGGGGCATCAAGGATCGTGGTCG
CCAGCGTCGGTTCGCCGGCCCCGCACAGTACGCGCTGGCGAAGAGCTACCGAGGCAAGCT
CGGCGGCGTTGGCGTTCATGGTGTTTTCCGCCACCGCGCCACCGTCAATATAATCGAAAA
GGAAGCGGGGCAGACGACGACGAGCGGCTTCGCGATAATCGCTGGGGGCTGAAACAATCA
TTATTATGTCCTTATGTTTTTTAACCTTAGTGGATGTTCTGCAGGTAAAAAAACTATAGG
CCTCTAAAAACCGGCGAGGAAATGAAATATTAGCATTCCCACTATTCCCTCATGGAATAA
TCTGCGTTGCACTCTGTGGTTGTTATTTTCTTTTAATGCTAACCGGCAAGGACATTATTT
TTTGCGCCGGGCGCGGATTTGGCACAATAAATCAGCCTTACGCCAGACGACAGCGCTGAA
AAGGTCAAGGAGAGATCAGCCCGGCGCCAGGGAATACGCGCGCAGAAAGACGTCCAGGGC
GCGCTCAACCCGCTGTTTGATTTCGTCGTCGGACAGCGGAGGTCTTGCGCCAAGTTTTAT
CGCCAGGCTGGTCATTCCCAGCCATAAACCGGCCAGTTCGTCGGCAGCCTCCTGCGGATC
GCAGGCTCGTAAAGTACCGGCTTCGATCGCCTCGGCGATGATCGCTTCAAGCATCTGCTG
CGCGCGCCCCGGCCCGGCGGCGTAAAAGCGGCCGGGGAGATCGGGGTGACGCACGGCAGC
CAAGGCGATCAGTCGGTCCCAGCCGGTGAGTTCCCGCTGGTTGATAAAGCGGACAAAGCG
ATAGCCAAACGCCGTCAGTACCTCGATCAGCGGCAGATGATGGCGCTGGGCGAAATCATG
GTCGCTGATGGTGAGATCCGATTCCTGGCGTAAGACCGCCTCTATCAGATGTTCTTTATC
GCTGAAATTGGCATACAGGGTGGCTTTCGCCACCCCGGCTACGCGGGCGATTTCGGCCGT
TGTCACCTCCAGGCCCTGTTCCAGAAACAGCTTACGGGCGGCCTGAAGTATCGCCTGCGT
TTTCAACGGATCTTTTGGCCGACCTTTCTGACGAGGGGTTTCGCTCATCGCCGATAGCCT
GCAAACAGCGCGCTCATAATTAATCCTCCGACCACGGTAATGTGTTCAAGCGCAATATAG
AATTCCTCAGTGCGCCGGGGTTCACTGAAGGCCCAGAAGGCGTGTCCCAGCGGAATAGTG
AGTAATGTAAACACAATCAGCATCCCCGATCCAATCCAGCCGTAGCCGGCAGGATTAAAA
ACGATCAGCGCCGAACCCGCCAGCTGGCAAAAAATCGTGCCCGCCGCGAACAAGACCGGC
CACGGCAGGCCGACGGTCACCATCTCCTGAACGATCTCCGCGAAATGAAAGACGCCGTAG
ATGCCTGCCATCCAGAAGAAGAAGGTCACCAGGACGCGAGAGAGACAAAGGGTGATGAAA
AATAAGGTCGAATTAGGCATAAGATTTTACGCAATTGATAATTAACAGACCAATGAGTCT
AAAAAATAATTTCAAGACTCACAAGTCTGTTAATTGTTCATTAGTGTTATGCCATTGCAA
TCAGCCGCTTAGTTTGTTTTTCTCCTGCCAGGTGCCCTGCCGCAGGCTTTGCGTCAGACG
TAAAGAAGGTGAATTTGAAATTGAGCAGATGGTATCTTTTGCTAGCCTTTCTGAGGAGGA
CAGACGGAGCGACACCATGAAAGATAAAGATGAACAAACGGCATTGATTGGCATGGCCAT
CGGCGCGGCGGTCATTAGCTTAGTGGCTACACAAAAGCAGATTAATCAGGGGAGTATCGT
GGATGAACTGGTGAGGCTGGGCAGACAGAAGGGGGACGGGGTAGAGGATGAGGTCTTTGT
CCAGGCCGCCCGGCTGGTGAGTAAAGGCACCTAGCCAGCCGGTATCCCGCCTGGCAGCCC
CGTTTGCCCGTTTTATTTTGGTTTTTATTTCCCGAACGCGGCCAGGCGAGCGGCGCTTAT
TCCTTTCCTGAAGCGTTACCGGCGGGCGCTTTCACTACCCGCTTTTTTCTAGCGCATGGC
CGGGGCCGCGCCCCGCGCTGGCATGGTCTTTCTGTTACGTTGTCACTTTATGCTCGCCTG
CAAAGGATAACCAGCAAGGTGGTCTGCCGCTATTGCATAAATCGGTATTTTCGATACATC
TTTGCCATTGCGTGCGGAGATAGAATGATTTCAAAATAACATATTATAAATCAATCGATT
AAGTTCTATTTGCACGCCCTGATAATCCCCGGGCGAGGGTCTATGCTTATAAAAAGCACT
AAATGAGGCAATACCCCTGCTGCAGAAGGGTTGAAGTGATAATCATTATCACTAACATGG
CGGTATGCCTTGATGGCGCCAACCTGGAGGTCTATCGATGGAAGTACAAGCAGGAACTTT
TAATCCCGCCGATTTCAGCTGGCAGGGACTGACCATGACGCCGGCCGCTGCCGCGCATAT
CCGCGATCTGATGCGCAAGCAGCCGGATAAGAAAGGGCTGCGGCTGGGCATTAAAACCAG
CGGCTGCGCCGGTTTTGGCTATGTGCTCGAAATGATTGCCGAGCCGGCGCCCGACGATCT
GCTCTTTGAATCTGACGGGGCGAAGCTGTTTGCGCCGCTGCAGGCGATGCCGTTCATCGA
CGGCACCGAGCTGGATTATGTCCGGGAAGGTTTAAATGAAATCTTTAAATTTCATAACCC
GAAAGCGCAGCATGAGTGCGGCTGCGGCGAAAGTTTTGGGGTGCAGGCGGAGTAACTATG
TCGCGTAATACTGAAGCAACTGACGATGTCAAAACCTGGACCGGCGGCCCGCTCAACTAC
AAAGAGGGCTTTTTTACTCGCCTGCAAACCGATGAGCTGGCCAAAGGCATTAATGAAGAA
GTCGTTCGGGCTATCTCGGCTCGCCGCAATGAGCCGCAGTGGATGTTGGAGTTTCGTCTG
AATGCCTACCGGGCGTGGCTGGAAATGGAGGAGCCGCACTGGCTGAAAGCGCATTACGAT
AAGCTTAATTATCAGGATTACAGCTACTATTCCGCGCCCTCCTGCGGCAACTGCGATGAG
ACCTGCGCCTCCGAGCCTGGCGCGGTGCAGCAGACCGGGGCCAATACCTTTCTGACCAGC
GAGGTGGAAGAAGCCTTTAACCAGCTGGGCGTGCCGGTACGCGAAGGGCGCGAGGTGGCG
GTGGACGCGATATTTGACTCGGTGTCGGTGGCGACCACCTACCGAGAAAAGCTGGCCGAG
CAGGGGATCATCTTCTGTTCTTTCGGCGAGGCGATCCACGACCATCCGGAACTGGTGAAA
AAGTATCTGGGCACCGTAGTGCCGGGGAATGACAACTTCTTTGCCGCGCTGAACGCCGCG
GTGGCTTCGGACGGCACCTTTATCTATGTGCCGAAGGGCGTCCGCTGCCCGATGGAGCTG
TCGACCTATTTCCGCATCAACGCCGAAAAGACCGGGCAGTTTGAACGCACCATTCTGGTG
GCCGATGAAGGCAGCTACGTCAGCTATATTGAAGGCTGCTCGGCGCCGGTGCGCGACAGC
TATCAGCTGCATGCCGCGGTCGTTGAAGTCATCATCCATAAAGACGCGGAAGTGAAATAC
TCCACGGTGCAGAACTGGTTCCCCGGCGATAACAACACCGGCGGGATCCTCAACTTCGTC
ACCAAGCGCGCCCTGTGCGAAGGGGAGAACAGCAAAATGTCATGGACCCAGTCGGAAACC
GGCTCGGCCATCACCTGGAAATACCCCAGCTGCATCCTGCGCGGCGATAACTCGATCGGC
GAATTCTTTTCGGTGGCGCTGACCAGCGGCCATCAGCAGGCGGACACCGGCACCAAAATG
ATCCATATCGGCAAGAACACCCGCTCGACCATCATCTCGAAAGGGATCTCCGCCGGACAC
AGTCAGAACAGCTATCGCGGGCTGGTCAAAATCATGCCGACCGCCACCAACGCCCGCAAC
TATACCCAGTGCGATTCGATGCTGATCGGCCCGGACTGCGGGGCGCATACCTTCCCGTAT
GTTGAATGCCGCAACAACAGCGCCCAGCTGGAGCACGAGGCGACCACCTCGCGGATTGGC
GAAGATCAATTGTTCTACTGCCTGCAGCGCGGGATCAGTGAAGACGATGCCATCTCGATG
ATCGTCAACGGTTTCTGTAAAGACGTCTTCTCCGAGCTGCCGCTGGAGTTCGCTGTAGAG
GCGCAAAAATTGCTGGCCATTAGCCTTGAACATAGCGTCGGCTGATAATTAAGGAAAAAA
GATGTTAAGTATTCAAGATTTACACGTCGCCGTCGAAGATAAAGCGATCCTGCGCGGGCT
GAACCTTGAGGTGCGCCCGGGAGAGGTCCACGCCATTATGGGGCCGAACGGCTCAGGCAA
AAGTACGCTTTCGGCCACCCTGGCCGGGCGTGAAGATTATGAGGTGACTGGCGGTCGCGT
TGAATTTAAGGGCAAAAACCTGCTCGAACTCGCTGCGGAAGATCGCGCCGGGGAAGGTAT
CTTTATGGCCTTCCAGTATCCGGTAGAGATCCCCGGCGTCAGCAACCAGTTTTTCCTGCA
GACTGCGCTGAATGCCGTGCGCAACTATCGTGGCCAGGAGGCGCTGGATCGTTTCGATTT
CCAGGACTTAATGGAAGAAAAGATCAAGCTGCTGCAGATGCCGGAAGATCTCCTGACCCG
CTCGGTGAACGTTGGCTTCTCCGGCGGTGAGAAAAAGCGCAACGATATTCTGCAAATGGC
GGTGCTTGAGCCGGAGCTGTGCATTCTCGATGAATCGGATTCGGGGTTGGATATCGATGC
CCTGAAAATCGTCTCGCAGGGAGTGAATGCCCTGCGCGACGGCAAACGCGCCTTTATCAT
TGTCACCCACTATCAGCGCATCCTTGACTATATCAAGCCGGACTATGTCCATGTGCTGTA
TCAGGGGCGGATTGTGAAGTCGGGCGATTTCTCTCTGGTCAAACAGCTGGAGGAGCAGGG
CTATGGCTGGCTTACCGAACAGCAGTAACGCGCTGCAGCAGTGGCACCATCTGTTTGAAG
CGCAGGGCGGCCCGCGTACCCCGGAGGCCGGTCAGCATCTGCAGCAGCTGCTGCGCCTTG
GGCTGCCGACGCGCAAGCACGAGGACTGGAAATACACTCCGCTGGATGCCCTACTTAACG
GTCGCTTTGTCGCCGATGAGGGAGCCTCTCTCAGTGCTGAACAGCGTGATGCGCTGGCGC
TGCCGCTGGACGCCTGGCGGCTGGTGTTTATCGATGGCCGCTATCATCCTCAGCTGAGCG
ACGATCTTGCCGCCAGCGGCGTGGAGGTCAGTGTCGATAATCAGCGCCAGCATCTGCCGG
ATGCCCTGCAGCCGGAGGTGTTTCTCCATCTGACCGAAAGCCTGGCCCAGACGGTGACCC
GCATTCGCGTGCCGCGCAACCGCCGCCTGGATAAACCGCTGCTGCTGATGCATATCACCA
GTGGCCTGGCCGGCGATGCGCTGAATACCGCCCACTATCGCCATCATCTGGCGCTGGAGA
GCGGGGCGGAGGCGACGATTGTCGAGCATTACCTGAGCCTCAATGAGCAGCCGCATTTCA
CCGGCGGGCGATTGACCATGACGGTGGCCGATAACGCGCACCTCCAGCATATCAAGCTGG
CATTTGAGAATGCCCGCAGCTATCACTTCGCCCATAACGACCTGCTGCTGGGCCGCGACG
CCTCGGCCTTCAGCAGCAGTTTCCTGCTTGGCGGCCAGGTGCTGCGTCACCAGACCAGCA
CCCGCCTGGGCGGCGAAAACAGCAACCTGCGCCTCAATTCGCTGGCGATGCCGGTGAAAA
ATGAGGTCTGCGATAGCCGCACCTGGCTCGACCATCAGGTCGGCTACTGCACCAGCCGCC
AGCTGCACAAAACCATTGTCAGCGATAAGGGGCGGGCGGTGTTTAACGGGCTGATCAACG
TCGCGCCGCTCGCGCTGAAAACCGACGGTCAGATGACCAACAATAATCTGCTGCTCGGGC
GGCTGGCGGAGGTCGACACCAAACCGCAGCTGGAAATTTACGCCGATGACGTGAAATGCA
GCCACGGGGCGACGGTGGGGCGCATTGACGAAGAGCAGCTGTTCTATCTGCGCTCGCGCG
GTATCGAACAGCAGGCGGCGCAGCAGATGATCCTCTACGCCTTCGCCGCCGAGCTCACCG
AGGCTATCCGCAGCGACGCGCTCAGAGAGCAGGTGCTGGCGCGTATTGGACAGCGTTTGC
CGGGAGGCACAGTATGACATTTTCAGTAGAACAGGTTCGCGCCGATTTTCCGGTACTGAA
CCGGGAGGTCAACGGTCAGCCGCTGGTCTATCTCGACAGCGCCGCCAGCGCCCAGAAGCC
GGAGGCAGTGATCGGCGCCGAAGCGGAATTCTATCGCCACGGCTACGCGGCGGTGCACCG
CGGCATCCATACCCTCAGCGCGGAAGCCACCGCGCGGATGGAAGCCGTGCGTCAGCAGGC
GGCCACCTTCCTTAACGCCGGGTCGGCGGAGGAAGTGGTGTTCGTCCGCGGCACCACCGA
GGGTATCAACCTGGTGGCCAACAGCTGGGGAAACGCCAACGTCGGCGCCGGGGATAACAT
CATCATCAGCGAAATGGAGCACCACGCCAATATTGTGCCGTGGCAGATGCTCTGCGCCCG
CGTCGGGGCTGAGCTGCGGGTGATCCCCCTGAACCCGGACGGTACGCTGCAACTGGATGT
TGTCCCGGGACTGTTTGACCCGCGCACCCGCCTGCTGGCGATAACCGAGGTCTCCAACGT
GCTGGGGACGGAAAACCCGCTGGCGGCGCTGATTGCTCTTGCGCATCAGCATGGCGCGAA
AGTGCTGGTGGATGGCGCCCAGGCGGTGATGCACCACCCGGTGGACGTCCAGGCGCTGGG
CTGCGATTTTTATGTTTTCTCCGCCCACAAGCTGTACGGGCCGACCGGGATCGGCGTGCT
CTACGCCCGGTCCGAGCTGCTGCAGACGATGGCGCCTTGGGAAGGGGGCGGGTCGATGAT
CGCCACCGTCAGCCTGACGGAGGGCACCACCTGGAATCAGGCGCCGTGGCGCTTTGAGGC
CGGCACGCCGAATACCGGGGGGATCATTGGCCTCGGCGCGGCGCTGACCTACGTCAGCCA
GCTGGGACTGACGCAGATTGCCGAGTATGAGCAGACGCTGATGCGCTACGCGCTCGATGC
CCTGCGCGCGGTACCGGATCTGATCCTTTACGGCCCGGCGCAGCGTAAAGGGGTAATTGC
TTTCAACCTCGGTCAGCATCACGCCTATGACGTCGGCAGCTTCCTCGATAACTACGGGAT
CGCCGTGCGGACCGGACACCACTGCGCGATGCCGTTGATGGCCCGGTATCAGGTACCGGC
TATGTGTCGGGCATCGCTGGCGATGTACAATACCACGGAAGAGGTGGACCGCCTGGTGGC
CGGCCTCCAGCGGATCCGCAAACTGTTAGGGTAAAGGACGGGACAATGGCGGCACTACCG
GACAAAGACAAACTGTTGCGTAACTTTAGCCGTTGCGCCAACTGGGAAGAGAAGTATCTC
TATATCATCGAGCTTGGCCAGCGTCTGGCGCCGCTAAGCCCGGAAGAACATAGCGTGCAG
AACATTATTCAGGGCTGTCAAAGCCAGGTCTGGATCGTGATGGACCAGGATCCCACAGGC
GTGATCACCCTGCGCGGCGATAGCGATGCGGCGATCGTCAAGGGTCTGATAGCGGTGGTG
TTTATCCTCTATGACCGGATGACCGCTCAGGACATCACCGAGTTCGACGTGCGTCCGTGG
TTTGAAAAAATGGCGCTCACCCAGCATCTCACCCCCTCCCGCTCGCAAGGCCTCGAAGCC
ATGATCCGCGCGATACGCGCGAAAGCGGCAAATATTAGCTAGAATAAACAGGTAGATTTC
ATTCTGTTACGTCCGGCAGGGCGCTGACCCTGCCGCCGTTCAGTCTCCTGGCGTTTTATC
AGCGAAAGAAGGAATCTCAGTATGAAACGCAAAACGATGATCACCTTAGCCCTTCTCAGC
GCCCTTGGCGCCTCCTCGGCCGCCTGGGCCGTTGATTACCCGCTTCCTCCCGCCAACAGT
CGGCTGATTGGGCAGAATCAGTACTGGACGGTCCAGGAGGGAGATCGCAACCTGCAGGCG
ATTGCGCGCCATTTCGATACCGCGGCGATGCTGATCCTCGAAGCCAACGATACGATTGCG
CCGGTGCAGCCGAAGCCCGGCACTCAGGTCCTTATCCCTTCTCAGATGCTGCTGCCCGAC
GTGCCGAGGGAGGGCATTGTCGTCAACCTCGCCGAACTGCGGCTGTATTACTTCCCGCCG
GGAGAGAATCAGGTGCAGGTCTATCCGCTGGGCATTGGCCAGTTAGGTCTGGAAACGCCG
GAGATGACCACCCGCGTGGGGCAGAAGATCCCTAACCCTACCTGGACGCCTACCGCCGGC
ATCCGCGCGCGCTCGCTGGAGAAAGGGGTGACGCTGCCGGCAGTGGTCCCGGCCGGACCG
AACAATCCCCTGGGCCGCTATGCGCTGCGTCTGGCCTACGGTAACGGTGAATATCTCATC
CACGGAACTAACGCCCCAGACAGCGTTGGTCTGCGCGTCAGCTCGGGCTGTATGCGGATG
AACGCTGATGACATCAAAGCGCTGTTCAGCCAGGTGAAAACCGGGACGCCGGTACGGATT
ATCAATCAGCCGGTGAAGTTTGCCGTCGAGCCGGATGGTAAACGCTATGTCGAAGTCCAC
AGGCCGCTTTCGCAGACCGAAGGGGAAAACACCCGGACCATCGCTTACACGCTGCCAGCG
GCGTTTCACGCCTTCGCAGAGGATAAAGCAGTGGATGACCTGCAGTTGAAAAAAGCGATG
TCGAGAAGGGCGGGGTATCCGGTGGTGGTGTCGGCTGGGGCAGGTAGCACGGCGACGTCG
CTGTCGGCGCAGAATAGTTCGTCTGACAACGGTCTGCTTACCCAATAGCCCTCATGCTGA
GGGCAAAAAAAATGGCGCACAGAGTGCGCCATTTTTATTACCAGAACTCTTACTTACGGT
AAGAGTGAGCCTGGTTGTCCAGACGCTGGTTAGCGCGAGCTGCGTCGTCTTTAGCAGCCT
GAACGTCGGAACGCATTGCGTTCACGTCGTTGCTCAGCTGGTCAACTTTAGCGTTCAGAG
TCTGAACGTCAGAAGACAGCTGATCGATTTTAGCATTGCTGGAGCAACCAGCCAGCAGAG
TAGAACCCAGGATTACCGCGCCCAGTACCAGTTTAGTACGATTCATTATTAATACCCTCT
AGATTGAGTTAATCTCCATGTAGCGTTACAAGTATTACACAAAGTTTTTTGGGATGAGAA
TATTTTTTTTACCTGAACGCACTTATTTTTGATCGTTCGCTCAAAGAAGCATCGAATTGC
TCAGAATCGCTGAAAAAGGCGAGTGAAAACAGCGCGCTTCCATCGGATTCATCTTAGATA
ATCCCTTATTAAATAGTAAATTCCGATTTGCATTTTTAATAGGAAGAGCTAATCAATGAA
TAAAAAAAAGCGCCCCGCGAGGCGCTTTATTAAAAAAAACCAATTAACCTGTAAATTATT
ACAGCACGTGTACGGAAGCGGTATTAGTCGTGCCGCTCGGCACTAATGCGCCGGAAACCA
TCACCACTACGTCGCCTTTACGCGCGAGGCCGCTCTTCAGCGCCAGGTCTTTGCCCAGAT
GATAGAAATCATCGGTAGAGGCAATCTCTTCCACCAGCTGCGGTACCACGCCTTTGCTCA
GCACCAGCTGACGAGCGGTGGTTTCGTTGGTGGTCAGCGCCAGGATGGTGGCATCCGGGA
AGTATTTGCGCACAGCGCGTGCGGATTTACCGCCCTGGGTGGCGACCACGATCAGCGGCG
CTTCCAGTTTCTCAGCGGTTTCTACCGCGCCGCGGCACACCGCTTCGGTGATGCGCAGTT
TACGGTTGTCGTTGTTGAAGTCCAGACGGCTGGTCATCACGCGGTCGGTACGTTCGCAAA
TGGTCGCCATGATGGTGACCGCTTCCAGCGGGTATTTACCTTTCGCGGATTCGCCGGACA
GCATCACCGCATCGGTGCCGTCGAGGATGGCGTTAGCCACGTCGCCGGCTTCAGCGCGGG
TCGGACGCGGGTTCTTGATCATGGAGTCCAGCATCTGGGTGGCGGTGATAACCACTTTAC
GCGCGCGGATACATTTTTCGATGATCATTTTCTGGGCGAAGATAACTTCTTCAACCGGGA
TCTCCACGCCCATGTCGCCACGCGCAACCATGATGCCGTCAGACGCTTCGAGGATTTCGT
CGAAGTTGTTCAGGCCTTCCTGGTTTTCGATTTTGGAGATGATCTGGATGTTTTCACCGC
CGTGGGCTTTCAGGTGCTCACGGATCTCGACGACGTCGGAACGTTTACGGATGAAGGAGG
CCGCGACGAAGTCCACGCCCTGTTCGCAACCGAAGATCAGGTCCTGTTTGTCTTTCTCAG
CCAGCGCCGGCAGGGCGATGGAGACGCCCGGCAGGTTAACGCCTTTGTTCTCGCCAAGAT
CGCCATTGTTCAGCACTTTACAGATAACTTTGTTGCCTTCGATAGCCGTGACTTCCATGC
CGATCAGGCCATCGTCCACCAGGACGGTGTTGCCGACGGCGAGGTCGGAGGTGAAGCCTT
CATAGGTTACCGCAACGATTTCGTTGTTGCCGATGACGGATTTATCGGTAGTGAAGGTGA
AGGTCTGGCCTGCTTTCAGGGAGACGTCGTTGCCGCCTTCCAGCTTGATGGTACGAATTT
CCGGCCCTTTGGTGTCCAGCAGAATAGCGGCTTTCTTACCGGTTTTGCTCATCACATTGC
GCAGGTTCTGGATGCGCTGACCGTGTTCCGCATAGTCACCGTGGGAGAAGTTCAGACGCA
TCACATTCATGCCGGCTTCCAGCATTTTGGTCAGCATCTCTTCAGATTCGGTTTTCGGAC
CGATGGTGCAAACAATTTTGGTCTTTTTCATGACAGTTTTAGTCTTTAAGTTGTGAAGGA
TATGGAATTCTCGCTCCGCGGGCGCACTGCCGGGGAGCCAAACCTGTATTACGAAAGTTG
CTAAGCCACGCCCTAAGGATAGGTGACAACCCTGAAGCGTGCAGAAGAATGTGTGCTGGC
GGTTCAGCCCATGAAATGTGGCAAGGTGTTATGCGTTTTATCATGCAGTCCAATGCGCTG
AAACCATTCAAGAAAGAATCGAAGCGCATTATACGCTGCCGAAATCAAAAAGGAAAATAA
AAACCTCGTTTCAAATTATGGACAAAACGCGTAACAAAACCGGCACGTTATGCAAAAATC
TACGCAACACACTTTTTCGTCACCGGCTATGAAAAAGGGTAAAAGAAATGGATTATTTCG
CCATCATGAGCCGGTAAAATGCGTCATTGAACCTTTAAAGTGGCGATGGTTTGCGTTGTG
CGGGAAATCTATCAATAATGATTTGATTGATAATGATAAAATACGAGCCAAATTCTATGG
GAAATAAAGCGAAAGACGACGACCTGTACCAGGAAATGTGCCGCGTGGTGGGTAAAGTCG
TGCTGGAAATGCGTGACCTGGGTCAGGAGCCGAAACACATTGTCATTGCCGGTGTGCTGC
GCACCTCGCTGGCGAACCGCAAAATCCAGCGTTCGCCGCTCACCGTGGAGGCTATGGAGA
AAGTCATTCATGCGCTTTCCGGGCACTGATCCCTTACGCCGGCGGGTCAGGAAATCACGA
AGCGGATCACCGCCCTGACGGCAATGTCACAATGGTGAGCCACCATCGCTTCATCGTCGA
TGGCGGGTAGCGGATCGTCAAGATACAGGCTGCTGAAGGTGTAGAAGTTCGACACCTGAT
AAAAGCTGAAGCTGCTGATTAACCGGTGGACATCGCGCGCGTCGAGCCCCGCCTGAAAGA
CGCCCTGCTGCTGGCCGCGCAGTAAAATGTCTTCCAGTATCGACAGGGCGGTACGATTCA
GCGGCTTCAGTTCACCCGAGCTTTTTAACCACTTGCCGCGCTGCATATTCTCCATGCAAA
TGACGCGCATATAGTCCGCATGGGTGGCGTGATAGCGCACGCTCCAGCGCACCAGCCGCA
CTAGCGCCTCCACCGGCGGCACATTCTCCAGCCCCAGCTGCTGCTCGGTTTCGCGGATCC
GCGCATACACATGCTGCAGCACCTCCTGATAGAGCTGTTCTTTGCTTTTGAAGTAGTAAA
CCACCATGCGTTTGGTGGTCTGCGCCTCGGTGGCGATCTGCTCCATGCGGGCGCCTGACA
GCCCGTGTTCAGCAAAGACAGCGATAGCGGCGCTGAAGATCCGCGCCTTCAGGGATTGTG
CTTCATCATGGGCAACGACGGTCATGGCAACTCCTTTTTCTTGGGTGACAAAAAATACAC
ATAATGATCACAATTTAGCAACCTGGTATGGCGCAAATGAACCAAATGATACATATTCAA
GGCTTACGTCAGCTGTTGACCCGAGGACCTTATGCTGCGCTCTATCGCCACCGTTTCGAT
TTCCGGCACCCTGCCTGAGAAGCTGCACGCTATTGCGGCGGCGGGGTATCAGGGGGTGGA
AATTTTCGAGAACGATCTGCTCTATTATACGGGGACGCCGGCGGAAATCCGCCAGCTTGC
CGCCGATTTAGGGTTAAAAATCACGCTTTTTCAACCCTTTCGCGATTTTGAAGGCTCCAG
TCGGGCGCAGTTTGCGGCGAATATGGCCCGCGCTCGGCGCAAGTTTGCTCTGATGCGCGA
GCTGGGCTGCGAGACGCTGCTGCTGTGCAGCAATGTGCAGCCGGACTGCTCGGCGGATAG
CGAATTGCAGGTCGCGGACCTGCGGGCGCTGGCCACGCTGGCGGAAGAGGAGGGGATCGC
TATCGGCTATGAGGCCCTGGCCTGGGGAACCCATGTGAACCGCTGGCAGCAGGCCTGGGA
GCGGGTGCGGCGGGTGGACAGCCCGGCGTTGGGCCTGGTGCTCGACAGCTTCCATATTCT
GGCCCGCGGCGACACGCTGGACGCGCTACCGTCGGTGCCGGTGGAGAAAATCACCTTTGT
ACAGCTCGCCGATGCGCCGTATATGAAAATGGATTTGCTGGAGTGGAGCCGCCACTTCCG
CTGCTTTCCCGGACAGGGGGAGCTGCCGCTGGAGGCATTTGCCGAGCAGATCACCCGCTG
TGGCTACCGCGGCCCCTGGTCGCTGGAGATCTTCAATGACGGTTTTCGCGCCTCGCCGAA
CGGTGCGACGGCCAAAGATGGTTATCGTTCGCTGCTGTGGCTGGAGGAGCAAACCCGCCG
TCGGCTCCCGACGTGCGATGCCGATCTGTTTTCACCGCCGCCGCTGCCGGTCTATCACGG
GCTGGAGTTTATCGAGTTTGCCGCCAGCGCCGCCGAGGCGCAGCGCCTGGGGCAACATCT
GCAGGCGCTGGGTTTTCAGCACGAGGGAAGCCACCGCTCCAGACAGGTGACGCTGTGGCG
CAACGGCGGGGCGCGGATCGTCATCAACCATCAGCCGCACAGCTGGGCCGACCATTTTTA
TCAACGCCACGGGGTATCGCTCTGCGCGATGGCGCTGCGGGTCGAGCACAGCGCGTCGCT
TGTCGCCCGCGCCCGCGCGCTGGGGTATGCCACCTGGCAGGGCGACGCCGGGCCGAACGA
AACGCCGATCCCGGCGATCTGCGCCCCCGACGGCAGCCTTATCTATCTCATCGACGCCGG
GGAGGCTATCTACGAGCGCGATTTTCATCTGCGTGATGGCGTGACGGTGCGCGAGGATTA
TCTCGGTATCGATCATCTGGCGCTGGGAATGGAGGCCGACAGCCGCGATAACTGGGTGAT
GTTCTTCCGTACGGTGTTTGGTTTTTCCCTTGAGCATGAGCAGACGCTGCCGGACCCGTA
TGGACTGGTGCGCAGCCTGGCGGTGCGCAGCCCGCAGGGCGATATCCGTCTGGCGCTGAA
TATTTCGCAGAGCCGGGCGACGCAGATCGCCCGCTCCGTCGCTTGCTACCAGGGGGCGGG
GCTGCAGCATGCCGCCTTTGCCTGCCGCGATCTGCCGGCCGCCTGCGACCAGCTTGCCGA
GGTTGCCCGCCATACGCTGCCGATCCCGGCCAATTATTATGACGATCTGCTGGCGCGCTT
TGGCGGCGAGCTGGACGTCGGGCAGCTTCAGCGCCAGCAGCTCCTCTATGACCGCGATCC
GCAGGGGGGAGATTTCCTGCATCTTTACACCCGGCCGTTTACCGCCGGCCGCTTTTTCTT
TGAGTTAACCGAGCGCCGGGCTGGCTATGCGCTCTATGGCGCAGCGAATGCGGCCGTCCG
TCTGGCGGCGATGCAGTATTGTTAGCCTGAATCAAATGGTTCATTATGCGTTAAACACAA
TAACAACACCCTCTGTACCCGAGACAGGAACCGACTATGAGCTCATATAGCCCTAACCCG
ACGGCTGCCGCCCAGCCAGCCGTCACCGTGCGCCGCTCCCGGCGGCGTATCGGCATTCTT
GCGCTGTTGGCCATTGGCACCATGATCAACTATCTCGATCGCACCGTACTGGGGATCGCC
GCCCCAAAGCTCACCGCTGAGCTGGGGATCGACCCGGCGATCATGGGAATCCTCTTCTCC
GCCTTCGCCTGGACCTATGCTCTGGCGCAGATCCCCGGCGGATTGTTTCTCGACCGCTTT
GGCAACAAAGTGACCTACTTTTTGTCACTGACCCTGTGGTCGCTGTTTACCCTGTTCCAT
GGCATGGCGGTGGGGCTGAAGACGCTGCTGCTGTGCCGCTTCGGGCTCGGCATTAGCGAA
GCGCCGTGCTTTCCGGTCAACAGCCGGGTGGTCAGCGCCTGGTTCCCACAGCAGGAGCGG
GCGAAGGCCACGGCGGTGTACACCGTGGGGGAGTATCTCGGGCTGGCCTGCTTTGCGCCG
CTGCTGTTCTGGATCATGGACGGTTTCGGCTGGCGGGTGCTGTTCGTCAGCGTTGGCGCC
GTCGGCATTCTGTTTGCCCTGGTGTGGTGGCGCTGCTACCGCGAACCGCATGAAGATCCG
CGCCTTAGCCAGCAGGAGCGCGAGCATATCGAAAACGGCGGCGGCCTCAGCGCCCCGACC
GACCAGCAGGTGGCGTTCAGCTGGCCGCTGGTCCGCCAGCTGCTGAGCAAACGGCAGATC
ATCGGCGCCAGTATCGGCCAGTTTGCCGGCAATACCGTGCTGGTGTTCTTTCTCACCTGG
TTCCCCACCTGGCTGGCCACCGAGCGGCATATGCCCTGGCTGAAGGTTGGCTTCTTCTCC
ATCCTGCCGTTTGTCGCCGCCGCCGGCGGGGTGATGTTTGGCGGCTGGCTCTCCGACAAG
TTGCTGAAAGCTACCGGGTCGGCCAACCTTGGCCGTAAGCTGCCGATCGTCGCCGGTCTG
CTGATGGCCAGCTGCATCATCACCGCCAACTGGCTGGAGAGCGACCTGGCGGTGATCCTG
GTGATGTCGTTTGCCTTTTTTGGCCAGGGGATGGTGGGTCTCGGCTGGACGCTGATCTCC
GATATCGCCCCGAAGGGGCTGGGCGGTCTGACCGGCGGCCTGTTTAACTTCTGCGCCAAC
CTCGCGGGGATCCTCACCCCGCTGGTGATCGGCTTTATCGTTGCCGGGTTCGGCAATTTT
TTCTACGCGTTGATCTACATCGGCGGCGCCGCGCTGCTGGGCGTGGTGGCCTATCTGTTT
ATCCTCGGCGACGTCAAACGTATTAAGTTATCGCAGTAAGCAAAGGAGCAAGGCATGGTG
ATTAGTGGGCATACGCGGCTGATAGCGCACCTTGGCTATCCGACCGCCAGTTTTAAGGCG
CCGATGATCTACAACCCGTGGTTCGTTGACCAGCAGGTGGACGTGAAGGTGGTGCCGATG
GGGGTCAGGCCGGAGGACTACGCCGCGTTTATTCCGCCGCTGTTTACGATGACCAATATC
ATCGGCGCGCTGGTGACGATGCCGCATAAAATCGCCACCTGCGATCTGGTGCAGCGCCTG
AGCCCGACGGCGGCCATCGCTGGCGCCTGCAATGCCATCCGCCGCGAGGCTGACGGTAGC
CTGAGCGGAGACATGTTCGATGGCGAGGGATTTGTGCTGGGCCTGCGTCGTAAAGGGTTT
AACCCGCAGGGGACGCGGGCGCTGGTGGTTGGCAGCGGCGGGGTGGGATCGGCTATCGCC
GCCTCCCTCGCGGCGGCGGGGGTCAGCGCCCTGACCCTGTACGATACCCGGCCCGAGGTG
GCGCACGCCCTCGCCGGGCGGCTGCATCAGCACTATCCGCAGCTCGATATCACCCTGATG
CAGCCCGATCCTGCCGGACACGAGCTGGTGGTCAATGCCACCCCGCTGGGGATGAAGGCC
AGCGATCCGCTGCCGCTGGACGTTGACCGTCTGGCGCCAGGCGCCTGGGTGGGGGAAGTC
GTCATGACTCAGGAGTACACCCCGCTGCTGAGGGCCGCTCAGGCACGACAGTGCCACATC
CAGCGCGGGACCGACATGCTGTTTGAAATGATCCCTGCCTATCTGCGCTTTTTTGACCTA
CCGGTAGCCACCCCCGAGCAGCTGCGGACCCTGGCAGAAATTCGCTACTGACGCGACGGC
AAACCGGGTAATATAGCGCTATATTATCCGGTTTATAGCGACCTCTTATGACAAACACCA
CTCTCACGCTGCTGGCGGCGGGAAGCCTGAGAAGCGCTTTCCTGCCGCTGGTGGCGCACT
TTCGGCAGCACACTGGCCTGGCGGTCGATGCGCAGTTTGGCCCTGCCGGCCTGCTGCGCG
AGCGGATCGAAGCCGGGTCGCCGTGCGCGGTTTTTGCTTCCGCCAACGCGGCGCACCCGC
AGGCGCTGCTGCAGGCGGGTCTGGCGCAGGAATGCCAGGGATTTGCCAGCAACCAGCTGA
TGCTGACCGCCCGGCGGTCGCCGGATAACGATGGCCTGGACTGGCTGGCGCTGCTCAGCA
CGACCCGCCTGCGGTTGGCGACCTCCACGCCGGGCTGCGATCCGTCGGGAGATTATACCT
GGCAGCTGTTCGCCCGAATTGAGGCACGCTATCCAGGGTTGGGCAACGCGATGGCCGGGC
GGGCGCAGCAGCTGGTCGGCGGCAGAGACTCACTGAGCGTGCCGCCGGGAGAGATAGCCG
GCGCGTGGCTTATTCGCCAGAATCTGGCGGATCTGTTTATCGGCTATGCGCACTATGGCC
CCGCGCTGGCCGCCTGCGACGATCTGCGTACCCTGACCATCCCGGCGCCGTGGAATATTC
GCTGCGATTACCAGCTGGCGCGTCTCAGGGCCGATCCCGCCGCGCTGGCCCTGTATCGCT
TTATCCTCGGCGACGTTGGCCAGGGGTATCTTCGGCAGGCGGGTTTTATGCCGTTCAGCG
ACGCAGCGTAAACCCCGGCGCCAGCAGAGGGAACGCGGAGGCGGCATGTCGGATCAGGCG
TACCGGCAGGCCGTACGCTTGCCGGAGATGCGTTTCGCTCAGCACGTCGGCGGTCTCGCC
CGCCAGCCACCGGCCCTCCGGCAGCAGAAGCAGCGTATGGCTGGCCACCTGTAGGGCGTG
GTTGGGATCATGGGTGGTGAACAGGACGGTGCGCGCCTGGCGGTGGGCGAGGTCGCCGAT
CAGCTGCAATACCACCTGCTGGTTACCAAGGTCCAGCGCCGAGCAGGGCTCATCCAGCAG
GATATTCTGGCTGGCGCTGACCAGCGCGCGGGCAATCAGCACCAGCTGCTGCTGGCCGCC
GGAGAGGGCGCCGAAGTCATCTTCGGCCAGGGCGGCAATCCCCAGCTGCGCCAGCGCCTG
CTCAACCCGCCGGGCATCCTCCTCGTCCGGCTGGGCAAAGAGATCCACGTGACGGGCCCG
GCCCATCAGCACCACATCGCTCACGCGCCAGCGAAAAGCGGGACGAAACGACTGCGGAAC
CAGGGCCACGCCGCCCTCGCACTGCATCTCGCCGCCCAGCGGCGGCAACACGCCGGTCAG
GGTATCCAGCAGGGTACTTTTTCCCCGGCCATTGGCGCCCAGCACCGCCCAGATCTCACC
GGGCCGGCAGGCCAGCGTGAGCGGGGCGAAGAGCGGCTGACGGTGGCCATAGCGTAGCGA
TTGCAGCGATAATGAGCTGTTCATCGGGTCGTACTCCGGCGTCGGGATTGCACCAGCAAC
ACGGTAAACAGCGGCGCCCCGAGCAGGGCGGTGATGATCCCGATCGGGATCTCCGCCTGG
GTCAGCGTGCGCGCCAGATCGTCCACCACCAGCATCAGCGCGGCGCCGAGCCAGAAGGCG
GTGGGCAGCAGGCGACGATGGTCAGCCCCTACCAGCAGACGGGCGAGGTGCGGGACCACC
AGACCCATCCAGGCGATGCTGCCGCTGACCGCCACCTGGGCTGCCACCAGCACCGCGCAG
CAAACCAGCACGCCGCGACGCAGCGCGGCCACCGGAACGCCAAGACTGCGGGCATCGCGT
TCCTCCAGGGCCAGCAGGTTGATACGCCAGCGCAGCTTCCACAGCGCCCCGGCAGCCACC
GCCAGGGGCAGGGACATAAGCAGTACCTTATGCCAGCTGGCGGTCGCGAAGCTGCCGAGC
AGCCAGAAAACGATGTTCGGTAACGTCTCTTCGCTGTCGGCGAGGTACTGCATCAGGCTG
ACCAGCGCGGCGAAGAAGCCGCTGAGAATGATCCCGGACAGAATCAGCCCCAGCGTGCTG
TCCCGCCCCTGCAGGGCGGCGAGGGCGTAAATCAGCCCCAGCGCGACGAGGCCGAAGAAA
AATGTCGAGGCCATCATCAGCAGACTGCCGACGCCCAACAGGATCGCCAGCGTGCCGCCG
AAGGCGGAGCCGGCGGTTACCCCGATGATGTGCGGGTCCACCAGCGGGTTTTGGAACACG
CCCTGCAAGGTGGCGCCGCACAGCCCCAGCGCGCCCCCGGCCAGCAGGGCCATCACCACG
CGCGGCAGGCGAACCGACCAGACGATCTGCCCGATCACCCCTTCACCTGGCGGCAGATGG
ACCAGGGTGTGGCCAACGGCGCTCAGGCTTAACGGGTACTGGCCGAAACAGAGCGAGGCG
ACCGCGATCGCCAGGGTCACCAGCGCCAGGCTACCGTGCACCAGCCAGGGATGATGGTTA
GCGGGCATCTGGCGTCCACGTCACACGGTAAAAACGCTGATAATAATCGCTGGCTTTACT
GTCCACATCGATGCTCTGGTAGCGCGCAGGATAGAGTTTTTTCGCCATCCACAGCTCACC
CAGCGCCAGGGCCTCCGGCATCGGGTAACCCCAGGCTTTGGCATACTCCGGCATCAGCCA
CACGCGGTGATGTTTCACCGCATCGATCGTCTGCCACTGCGGGTCGTTCTCTATCTGTTT
GACCACCTGCGGATAACGGTCCTGGACGAAGATCACCTGGGGGTTCCACTCCAGCACCTG
CTCCAGCGACACCTGGCGGGCGCCTTTTACGCTGGCGGCCGCCACGTTCAGCGCCCCGGC
GTGCGCCATCATCAGCCCGGTGTATTTGCCAGCGCCATAGGTATTCAGATCGGGGTTGGC
CATGTACACCCGCACCCGCTGGTTCGGTGGAATATCGGCCACCGGCGCATTGGCTTGCTT
GCGCGCCTCGAAGGTGTAGTGAATCAGCGCCTCGGCCTCGGGCTGGCGCTCGACCACCTC
GCCGATAAGGCGGATCCCCTCCATCAGCCCGGCGTTATAGGCCTGCTCTTCGTCAGCCAT
GGTGGGGTTCATTTTATTTTTTTCCCCGGCGGCATCATGGCGCAGCGAGATGGCCACCAC
CGGGATCCCTGCCTGTTGGATCTGCGCGATCATCGCCGGCGGCGCATAGTTGGCGACGAA
AACCACCTGCGGACGCAGCGCCAGCAGGCTTTCAATATTGACCTGGGTAAGATCGCCCGG
GGTCGCCAGTTGCCCGATCTCGGGCATAAAGCGGGCGAACTGCGGCCCGAGCTGTTTCTT
CCAGCTGCTTAAGACGCCGACGATATCCTCGGCGGCATGCAGTTGTACCAGCAGGTTGAG
CGTCTGATGCTGCAGAACCACAACGCGGGTGACGTGGTCGGGGAGGGTGACCTGGCGACC
CAGCTGGTCGGTGACGGTGCGGTCGGCGAAGGCCTGGCCGGTGAACAGGCTGGCGCTGAG
CAGCGTCAGGCCCAGCAGTAAGGGGTGTTTTGACATGGTGTGGCCCGAATGGCGTGAAAA
TTCGTTGTGTATTAAATTATATAACGAAGCCGGGCGCAATGGTTGATCGCATTTATCCTC
ATCACGATCAGGGCATTTCGTACCACACTTCTTCATCCTCCATGCGGGCTTCTATCTGCC
TCGCCACCCTCTGCAGCGCAGGGAGATGCTTCTGCGCCGCCTGCTCAATGGTCATCGCGC
TGGCGATATAGACCAGGTTCAGGCACCCGATAACCCGCTGCTGACTGCAGACCGGCACGG
CAATCGAGGCGATTTTCTCCTCCTGCCGCCAGCCGCGGAAGTTTTCGCCATAGCCGTTCT
GGCGGGTGCGGGCGAGGATCGCCGCCAGCCGTTCCGGTTCGCGGGCCAGCTGATACTCAG
CTTCCGGACGGGCGGCCAGCATGCTGACGACGGCGTCGCGTTCCGCGTCGGGGGCAAAGG
CCAGCCACGTCAGTCCGGAGGCGGTGAGCAGCAGCGGCAGCCGCCGTCCGACCATCGCGC
GGTGAAACGACAGTCGGCTGAAGCGGTGGGTAGTCTCGCGCACCACCATGGCGTCGACGT
CGAGGGTGGTGATGTCCGTTGGCCACTGCACCTCGCGCAGCAGCTCGCCGAGCAGCGGCG
TGGCGAGGGCAGAAATCCAATGTTCGTCACGAAATCCATCGCTCAGTTGGCGGACGTTAA
TGGTCAACCGGAAGCTGTCATCGGAGCGGCTGCGGCGGACAAAACCCTCCTCCTGTAGCG
TCTCCAGCAGCCGGCGCACGGTGGTGCGATGCAGGCCGCTAAACTCCGCCAGCAGGCCCG
GCGTCGCGCCGCCGTCGAATTTATTTAACAATTTTAATAACAATAAACCCCGGCTTAATC
CGCGCACCGTTTTGTACGCTGCGGACCCATCGTCACGCATAAACCCTCCCTTAAAATGCT
TTAAAAACAGTGTGGTGCACCTGGTGCACATTCGATGATGTTTTGATTGTAGCCGAAAAC
CCCCGCCCTATACTCAGCCCATTATAAAAAAACGTTTACACATGATTAACAAATTGCCTG
TCAGCCGGGCAGTTTCCGAGTCGTGAGGTCGCTGAGAATGACAACATCTACACCCGATAT
TCAACCCGCCGTGCAGCATACCGCTCAGGTCGCCATCGTTGGCGCCGGTCCGGTTGGTCT
GATGATGGCCAACTACCTTGGCCAGATGGGCATCAGCGTGCTGGTGGTGGAAAAGCTCGC
CACACTGATCGATTACCCGCGGGCCATCGGCATTGACGATGAATCCCTGCGGGCGATGCA
GGCGGTGGGGCTGGTGAATGACGTGCTGCCGCATACCACGCCGTGGCACGCCATGCGTTT
TCTCACCCCAAAAGGCCGCTGCTTTGCCGATATCCAGCCGATGACCGATGAGTTTGGCTG
GTCGCGGCGCAACGCCTTCATTCAGCCGCAGGTCGATGCGGTGATGTATCACGGTCTGCA
GCGTTACCCGCAGGTCCGCTGCCTCTTCTCCCGCGAAGTGGAAGCCTTTAGCCAGACCGG
TGACGGTGTCACGTTAAATCTTAAAGGACCGGACGGCGAGCGGGAGACGGTGCGCGCGGA
CTGGCTGGTGGCCTGCGACGGCGGCGCCAGCTTTATTCGCCGTACGCTGAACATCCCCTT
CGAAGGTAAAACCGCGCCGAATCAGTGGATCGTCATCGATATCGCTAACGACCCGCTGGC
CACCCCGCACGTTTACCTGTGCTGCGACCCGGTGCGACCCTACGTTTCCGCCGCGCTGCC
CCACGGCGTGCGCCGCTTTGAATTTATGGTGATGCCCGGCGAAACCGAAGCTCAGCTCAG
CGAACCGCACAATATGCGCCGCCTGCTGAGCAAAGTGCTGCCGGACCCGGATCGCGTCGA
GCTGATCCGCCAGCGGGTCTATACGCATAACGCCCGCCTTGCCGAGCGCTTTCGCATCGA
CCGCGTGCTGCTGGCCGGCGATGCGGCGCACATCATGCCGGTCTGGCAGGGGCAGGGATA
TAACAGCGGCATGCGCGACGCCTTCAACCTGGCGTGGAAGCTGGCGCTGGTGGTCAATGG
CAAAGCGGGAGAGGCGCTGCTCGACAGCTACCAGCAGGAGCGCCGCGACCACGCGAAAGC
GATGATTGACCTGTCGGTTACCGCCGGCTACGTGCTGGCGCCGCCGAAGCGCTGGCAGGG
GGCCGCGCGCGACGGCCTCTCCTGGCTGCTGAACTACCTGCCGCCGGTGAAGCGCTACTT
CCTCGAAATGCGCTTTAAGCCGATGCCGCAGTACCGCGAGGGGGCGCTGCTGACCGACGG
CGCCGGCAAGACCTCGCCGGTGGGCAAAATGTTTATTCAACCGCAGGTGACGCTGGAGAG
CGGCGAGAGCGTGCTGCTCGACGAGGTTATCGGGGCGAATTTCGCCATTATCGGCTGGGG
CTGCAACCCGCAGTGGGGGCTCAACGCCGGGCAGATCGCCCGCTGGCGCGCGATTGGCGT
GCGCTTTATCCAGGTGGTGCCGGAGGTGCAGATCCAGCGCGAGCAGGATAACGCCCCCGG
CACGCTGCGGGTGGGCGATACGCAAAACCGCCTCAAAAGCTGGTTTGCACTGCATAACAC
CGCCATCGCCGTGGTCAGGCCGGACCGCTTTGTCGCCGCTCTCGCCATCCCGCAAACCCT
CGGCGCGCAGCTGACCGCTCTGGCGGAAAAAATGGCCCTCGCAACCGGGGATACCGCCCA
CGCTGAAGAGAAGGTGGCCTGATATGCATGCCTATTTGCACTGTCTCTCCCACACCCCGC
TGGTGGGATTCGTAGACCCGGAGCAGGCGGTCCTCGATGAAGTGAACGGGGTGATTGCCG
ACGCCCGGCGGCGGATTGCTGAATTCGATCCCGAGCTGGTGGTGCTCTTCGCCCCCGATC
ACTACAACGGTTTTTTCTATGACGTAATGCCGCCGTTCTGCCTCGGCGTCGGCGCCACCG
CGATTGGCGACTTCGCCAGCGCCGCCGGCGACCTGCCGGTGCCCGCCGAGCTGGCGGAAG
CCTGCGCCCACGCCATCCTCAACAGCGGTATCGACCTGGCGGTGTCGTACAACATGCAGG
TGGACCATGGCTTCGCCCAGCCGCTGGAGTTTCTGCTGGGTGGCCTGGACCGCGTGCCGG
TGCTGCCGGTGTTTATTAACGGCGTCGCCGCACCGCTGCCGGGTTTTCAACGCACCCGGC
TGCTGGGCGAGGCGATGGGCCGCTTTCTCAATACCCTCAATAAGCGGGTGCTGATCCTCG
GCTCGGGCGGACTCTCGCACCAGCCGCCGGTGCCGGAGCTGGCGAAGGCCGACGCCCATC
TGCGCGATCGCCTGCTCGGCGGCGGAAAACAGCTGCCGCCGGACGAACGCGAACGGCGCC
AGCAGCGGGTGATCAATGCCGCCCGACGGTTTACCGAAGACCCGCACTCGCTCCATCCCC
TCAACCCGGTCTGGGACAACCGCTTTATGAGCCTGCTGGAGCAGGGCCGGCTGGCGGAGC
TGGATGCCATCGGCAATGACGAGCTGTCGGCGATGGCCGGGAAATCGACGCACGAAATTA
AGACCTGGGTGGCCGCTTTTGCTGCGCTATCCGCTTTTGGCCGCTGGCGCAGTGAAGGCC
GCTATTACCGGCCGATCCCCGAGTGGATCGCCGGATTCGGCTCGCTGAGCGCCACCACCG
AGATTTGATTAACCGGGAGACTAACATGAGCTATCAACCGCAAACCGAAGCCGCCACCAG
CCGATTCCTCAATGTCGACGAGGGGGGCCGCACGCTGCGTATCCATATCAATGACTGCGG
CGACGGGAAAGAGACCGTGGTCATGCTGCACGGCTCCGGGCCGGGGGCCACCGGCTGGGC
CAACTTCAGCCGCAATATTGACCCGCTGGTCGAGGCGGGCTATCGCGTGCTGCTCCTCGA
CTGTCCGGGGTGGGGCAAAAGCGATGCTATCGTCAACAGCGGCTCGCGTTCGGATCTCAA
CGCCCGCATTCTGAAAAGCGTGGTCGATCAGCTGGGGATCGATAAAGTCCATCTGCTGGG
CAACTCGATGGGCGGCCATAGCGCGGTGGCCTTCACCCTGAGCTGGCCGGAGCGGGTGGC
TAAGCTGGTGCTGATGGGCGGGGGGACCGCCGGCATGAGCCTGTTCACGCCGATGCCGAC
CGAGGGCATCAAGCTGCTGAACGCCCTGTACCGCGAGCCGACCATTGAAAACCTCAAAAA
GATGATGAGCATCTTCGTCTTCGACACCCGCGACCTCACCGAGGCGCTGTTCGAGGCGCG
TCTCAACAATATGCTGTCGCGCCGCGACCATCTGGACAACTTCGTCAAGAGCCTGGAAGC
CAACCCGAAGCAGTTTCCTGACTTTGGCCCGCGGCTGGGCGAAATCAGCGCGCCAACTCT
GATCGTCTGGGGACGCAATGACCGCTTCGTGCCGATGGACGCCGGGTTGCGCCTGCTCGC
CGGGATCGCCGGTTCGGAACTGCATATTTACCGCGACTGCGGCCACTGGGCGCAGTGGGA
ACATGCCGACAGTTTTAATCAGCTGGTGCTCAATTTCCTCGCACGGGCTTAAGGAGTAAA
TGATGACTTTTTCTCTTGACGCGCTGGCCCGGCAGCTCCGCGACGCGGAACAGAGCGGCC
AGGCGATCGCCCCGCTGCGCGATATTCTCGGCGTCGACAATGCCGACGCCGCCTATGCCA
TCCAGCGTCTGAACGTCCAGCACCACGTGGCCCATGGCCGGCGGGTGGTGGGCCGCAAGG
TGGGCCTGACCCATCCCAAAGTGCAGCAGCAGCTGGGCGTCAATCAGCCGGACTTCGGCA
CCCTGTTTGCCGACATGTGCTACGGCGACAACGCCGAGGTGCCGTTTGGCCGCGTGCTGC
AGCCCAAGGTGGAGGCCGAGATCGCCCTGGTGCTGAAGCAGGATCTGCCGCATGCCGATA
CCACTTTTGATGAACTGTATAACGCCATCGAATGGGTATTGCCGGCGCTGGAGGTGGTGG
GCAGCCGCATTCGCGACTGGTCAATCGGCTTTGTCGACACCGTCGCCGATAACGCCTCCT
GCGGCCTGTACGTCATTGGCGGCCCGGCGCAGCGTCCGGCGGGACTGGATCTGAAGCAGT
GCGCCATGCACATGACCCGCAACCAGGAGCTGGTCTCCAGCGGCCGCGGCAGCGAGTGTC
TGGGGCATCCGCTGAACGCCGCAGTCTGGCTGGCGCGCAAGCTGGCGAGTCTCGGCGAAC
CGCTGCGGGCGGGGGATATCGTGCTGACCGGGGCGTTAGGCCCGATGGTGACGATTAACG
AGGGGGACAGCTTTGTCGCCCATATCGAAGGTATTGGCTCAGTCGCGGCACGCTTCGTTG
CCGCCGGAGAAGGAGATCGTGATGCGTAAACGTAAAGTCGCCATTATCGGCTCCGGGAAT
ATCGGCACCGATTTAATGATTAAAATCCTGCGCCACGGCCAGCATCTGGAGATGGCGGTG
ATGGTCGGCATTGACCCGCAGTCGGATGGCCTGGCCCGCGCCCGGCGCCTGGGCGTTGCG
ACCACTCACGAAGGGGTGGGCGGCCTGATGCAGATGGCGGAATTTGCCGACATCGATTTT
GTTTTTGACGCCACCAGCGCCGGGGCGCACATCAAAAACGATGCCGCGCTGCGCGAAGCG
AAGCCGGGGATCCGCGTTATCGACCTGACGCCGGCGGCGATTGGCCCGTACTGCGTACCG
GTGGTCAACCTCGCGGACAATCTCCATCAGGGCAACGTCAATATGGTGACCTGCGGCGGG
CAAGCGACCATCCCGATGATCGCCGCGGTCTCGCGAGTGGCGAAGGTACATTACGCGGAG
ATTGTGGCCTCGATCGCCAGCCAATCCGCCGGGCCGGGCACGCGGGCCAATATTGACGAA
TTCACCGAAACCACCTCGCAGGCGATTGAAAAAGTCGGTGGGGCGGGCAAGGGCAAAGCG
ATTATTGTACTGAACCCGGCGGAGCCGCCGCTGATGATGCGCGATACCGTCTACATCCTG
AGCGAGCTGGCGTCGCAGGAGGCGATTGCCGCCTCGATCGCCGAAATGGCGGCGGCAGTG
CAGGCTTACGTCCCGGGCTACCGGCTGAAGCAGCAGGTTCAGTTTGAGGTTATCCCCGAG
GACAGGCCGGTCAACCTGCCCGGCGTCGGCTGTTTTTCCGGCCTGAAAACCGCGGTGTAC
CTCGAAGTGGAAGGGGCGGCGCACTATCTGCCAGCGTACGCGGGCAACCTCGATATTATG
ACCTCGGCGGCGCTGGCGACGGCGGAGCAAATGGCCGGGGCAATGCACAGCGCGGCGGGA
GCGACAGCATGAACGGTAAAAAACTTTATATCTCGGACGTGACGCTGCGCGATGGTATGC
ACGCCATTCGTCACCAGTATTCCCTGGCGCAGGTGCAGCAGATCGCCAGCGCGCTGGATA
AGGCCGGGGTCGACTCCATCGAAGTGGCCCATGGCGATGGCCTGCAGGGATCCAGCTTCA
ACTATGGCTTTGGCGCCCACAGCGACATCGCCTGGATTGAAGCGGCAGCGGATGTCGTGA
GCCAGGCGAAAATCGCCACCTTACTGCTGCCGGGCATCGGCACGCTGCACGATCTGAAAG
CAGCGTATCAGGCCGGGGCGCGGGTGGTGCGGGTCGCCACCCACTGTAGCGAAGCGGACG
TCGCCGCGCAGCATATTGCCTTTGCCCGCGAGCTGGGGATGGACACCGTCGGTTTTCTGA
TGATGAGCCATATGATCTCCCCGCAGGCGCTGGCGCAGCAGGCGTTGAAGATGGAATCTT
ACGGCGCGACCTGTATCTATGTGGTGGATTCCGGCGGGGCGATGAACATGAACGACATTC
GCGACCGCTTCCGCGCCCTGAAGGCGGTGCTGAAGCCGGAGACCGCCACCGGGATGCATG
CCCATCATAATCTGAGCCTCGGGGTGGCGAACTCGATCGTCGCGGTGGAAGAGGGGTGCG
ATCGCATTGACGCCAGCCTGGCCGGGATGGGGGCGGGGGCGGGCAATGCGCCGCTGGAGG
TGTTTATTGCCGCCGCCGACAAGCTCGGCTGGCAGCATGGCACCGATCTCTACGCCCTGA
TGAACGCGGCCGATGAGCTGGTGCGGCCGCTGCAGGATCGCCCGGTGCGTGTCGACCGCG
AAACGCTGGCGCTGGGCTACGCCGGAGTCTACTCCAGCTTCCTGCGCCACAGCGAAGCGG
CGGCCAAGCGCTATGGCCTCAGCGCGGTGGATATTCTCGTCGAGCTGGGCAAGCGGCGGA
TGGTCGGCGGCCAGGAGGATATGATCGTCGACGTCGCGCTGGATCTGCTTAACCGCAATA
AATAACTAAGAACGTGCGGCTGACAAAGCATCAGCCGCCAGTCACCTGCTCCGTTTGTTC
GGCTATCGCCAAGGTACCCTATGACCAAGATAACGACTGCAACCCCCTCGCGCCTGGTGG
TCACCATCGGGCTCTGTTTTATGGTGGCCCTGATGGAAGGGCTGGATCTGCAGGCGGCGG
GGATCGCCGCCGTCGGCATGGCGCAGGCCTTTGCGCTGGATAAAATGCAGATGGGCTGGA
TCTTCAGCGCCGGGATCCTCGGCCTGCTGCCCGGCGCGCTGGTGGGCGGCATGCTGGCGG
ACCGCCACGGGCGTAAGCGCATTCTGTTGGGGTCGGTGCTGCTGTTTGGCCTGTTCTCGC
TGGCCACCGCGCTGGCATGGAGCTTCCCGACGCTGCTGCTGGCGCGCCTGCTCACCGGCG
TCGGGCTCGGGGCGGCATTGCCGAACCTGATTGCCTTAACCTCGGAAGCCGCTGGCTCAC
GTTTCCGCGGCCGGGCGGTAAGCCTGATGTACTGCGGCGTACCCATTGGCGCCGCGCTGG
CGGCAGCGCTGGGCTTTTCCGGTCTCGCCGCGGCCTGGCAGATTATTTTCTGGATTGGCG
GCGTGGTCCCGCTGCTGCTGATCCCGTTGCTGATGCGCTGGCTGCCGGAGTCGCAGGCGT
TTCAGCGCGCGGAGGCCAGCGTGCCGCTGCGCACCCTGTTTGCCCCGGGCCAGGCCGCCG
CTACGCTGCTGCTGTGGCTGGGTTATTTTTTCACCCTGCTGGTGGTCTATATGCTGATCA
ACTGGCTGCCGATGCTGCTGGTGGGCCAGGGATTCCGCGCCAGCCAGGCGGCGGGGGTGA
TGTTCTCTCTGCAGATCGGCGCCGCCTGCGGCACGCTGCTGCTGGGGGCGCTAATGGATA
AGCTCACCCCGCTGCGGATGTCGCTCCTGATCTACAGCGGCATTCTGGCGTCGCTGCTGG
CGCTGGGCAGCGCGTCGTCGCTGACTGGCATGCTGCTGGCGGGGTTTGTCGCCGGGCTGT
TCGCCACCGGCGGACAAAGTGTGCTTTACGCTCTGGCGCCGCTTTTTTATCCCGCGGCCA
TCCGCGCCACCGGGGTGGGCACCGCCGTGGCGGTGGGGCGTCTTGGGGCGATGAGCGGCC
CGCTGCTGGCCGGCAAGATGCTGGCCCTCGGCACCGGCACCGTCGGGGTGATGGCGGCCT
CAGCGCCGGGCATTGTGCTGGCCGGCGTGGCGGTGTTCTGGCTGATGCATCGCCAGCAGC
GCGCGGCCATGGTCTGATATGCATCCGGCGGTCTGGTAAAAAAATGCCGGGCCGCCGCCT
TGCCTGTCCGCGTCCCCTGGCCTAAGGTAAGACATCATTCCCTGACGCTTATCGTCCCTA
TGGCTTACACCTCCCGTTTGCTCAATGCGATCCCTGGCATCCGCCACGCTTTTCTCGATG
TCCATGAAACCGCCGCCTTTACCTATGCCGAGCTGGCTCCGGTGAAGCTGGTGCATGGTA
ATGAGGTTCATCATTATCAGCAGCCGCTGCCGACGCGCCCGCACGCCGACGCGGTGTTTA
CCGCGGTAGCCGGGCAAAAGGTGGGGGTGGTGACCGCCGACTGTCTGCCGCTGCTGATCG
CCTCGCGCGACGGTCGCTACGTCTGCAGCGTGCATGCCGGCTGGCAGGGGCTGGTCAGCG
GTATTGTCGACAACAGTCTGGCCTGTTTTCGCCAGCAGGGGGTGGCATTGGCCGATCTGG
TCATCGCCGTGGGGCCGTATATTCACCCCTGCTGTTACGAAGTCTCCGCCGGATTCTATC
AGCAACTGCTGGACCAGCCCGGCGGTGACCGGGTGGCCCGCCATCGCCAGCGGCTGTTCC
ACTCCCGTTCGGGCCCGGTCAGCGATCCGCTCAAAGCCGCCGCGCGTGGCAGCGATAATC
TGTGGTTTGATCTGCGCGCCTTTGCCGAAGCGATCTTCGCAGAGGCGGGGGTGGCGCCGG
CGAGCGTTGAATGGCTGGGGAGTTGTACCTACTGCACCCCGCAGTCGCTGGGCTCCTACC
GGCGCCGGACCCATTTTCCGGCGCCGAAGAGCTTTCAGTATTCGTGGATCATGCGCGAAG
CCTGAGGCGGGCTCGCGCTAGAGCACCCGAAAACCGTGGGTGCCGTCGCGGGCCAGCTGA
TCCACCAGGCCATACTCCCACTCCAGATAGGCCTGCATGGCCTCGGCGGAATTATCGGTT
CCTTCGTACGGACGACGATAGCGGTCACGGCGCTCGACGGCGAGGCCGCTGTCGCCATGC
GCCAGCGGCAGACCGGCGGCGATCCACGCCAGCGTCCCGCCGGTAAGCAACTGCACCGGT
TTACCGGTCAAGGCCGCCACCTCCGGCACCGCGTAGCGGGCCAGCAGACTGCTGCCGCAG
GTCACCACGTAACGTTGGGCGGGAGGGATCACCTCCAGGGCCTGGCGCAGCTGCGAGCGC
GTTAGCCACCACGCGCCGGGGATATGGCGAGCGACAAAGTTGGCGCTGGTGGTAAAATCG
AGCACCACCGTACCGGGTTCTTCCAGCTGTTGCGCCAGCTGCGCCGGGCTTATCTCCTCC
GCCTGCGGGCCGGGCGGCACCTCGGCGGCTGGCACCCCGCGTTCGCTCAACTGGCTGGTC
GACAGCGCGCTCAGCCGCGCCGTCTCCCAGCCCATCTGCGCCAGCCACGAGCCGGTTATT
GCTGCCCGGATGCCATCGTCATCCAGCAGCACAATGCGCGCCCCTCGTACGCTGGCGAAG
TGGTCGGTCTCCTGCACCAGCTGGCCGCCTGGCGCGCTCAGGCTGCCGGGATAGTGACCC
GCCGCGTACTCTTCGGGGCTGCGGACATCAAACAGGAAGGTGGTGCGGTCGCTCTGCTGC
TGCCAGCGTTGCAGCGTGGCCTCATCGATGACCGCCACCCCGGCCCGTTCGGCAAAATGC
GCCACCTCAGCGGCCCGGGCGCCGGAGGCGCGGGCGGAGGGATCGTATTGCCGCTGTTGC
TGGTGCGCCAGCGTCTGGCCGGCCAGCGTCCAGCCGATAGTGCCATTGCGCAGGGCATGG
ACCGGGTTTGGCACGCCGGCGTTGATCAGCGACTGGGTGCCGATGATGCTGCGGGTGCGT
CCGGCGCAGTTGACGATAACCGGCGTCTGCGGGGAGGGCGTCAGGCTCTCCACCCGCAGG
GCCAGCTCGCCGCCGGGCACGCTGATGCTGCCGGGGATGCTCATGGTCTGGTACTCATCG
AAGCGCCGGGCGTCGACGATCACCACCTCCTGCCGGCTGTCGATGAGCGCCTGAACCTCC
TGGGCGCTGAGCGACGGTGTGTGACGCACGCTTTCCACCAGCTCGCCAAAGGCTTTACTG
GCGGAGTTGACGTCCTGAAACAGCTCGCCGCCGCTGCGGCGCCAGCCGGCGAGACCCTCG
GCCAGCAGGGCCACATCCTGATAGCCCCAGGACCGCAGCCGTTCGACGGCGATCTCCGCC
AGACCCTCGCCGTTGTCGTAGACGGTGAGCGGGGTGGTGAAGCGCGGTATCCGCCGGCGG
ACCTCGAGCTCCAGTTTGCTGAGCGGCAGATTGACGGCAAACAGTGGATGAGCGGTGGCG
AAATCGGCCTCTTCACGGACGTCGATCAGCGCCAGTTCACGACGGTCGAGCAGCGCCTGG
TGGATCCCGGCGGCCTGGCGATAAGCGTAGGTGGACATAGTGGTTATCCTTGATGTTCGC
GGGAGGAATCCCAGATATTGGGTAAATGGCGGTTAGAGTAGCCGGAGATAAACGGTTTCT
GCTGCCCTTCCGGGGTATACACGGCGCGCTTCACCGCGCCGATATTGCCGCCGTAGACAT
GAATGCTGATAGAGACGCGATCCGCCAGCGCATTGCTGACGCGATGAATATCGCCATCGT
CAGCGGAGACTTTCTCCACCTGGCCTGCTTCCAGAAGCGTGGCGGCGCCCAGCGCGCGCG
GTATGCCATCGGCATCCAGCTGGTAGCGCTGGTTTTCCTCCGCGCCGCGCAGCATCCCAA
TGGCCCCCCACACCCGGTGATCATGGATCGGCGTCGCTTGCCCCGGTCCCCAGACGAAGC
TGACAATCGAGAAGCGCTCCCCGGAGTCGGCATGCAGCAGATACTGCTGGTAATGGTGCG
GATGCGGCAGGGTGTACTCTTCCGGCAGCCAGTCGTCGTAACGCACCAGCGCCGCCAGCC
GCTGCGCCACGGCGTCAAGCAGCGGGGCGGCCTGGTGGTGTTCGCGGTGCAGGCGGTCTA
CCTCATGAATGAAATGGCGTAATTTTTCCAGTCGTGGTGCAGTCATGTGCGGTTCCTGTC
AGAGGGACTGGTCAAAACGCTAACAGAGGCGTTAATATTATTTAAATGCAATTTACGCAT
ATATTAATATGCAAATTTCACATAAGGATCCTATGCGCATTGACGATATCGACGCTTTGC
TGGCCACGGTGCAGTTTTCCTCCCTCAATCAGGCCGCGGAATATCTGGGGATCACCCAGT
CGGCCATCACCCGGCGCCTGCAGCGTCTGGAACAGGAGCTGAACGTCACGCTGTTAGAGC
GCCAGACCCGCCCGCTGACCCTGACCGCCGCCGGACACCGGGTGTACGAGCAGTGTCTGA
GCATTAAGCGTGAGACGAAAAAACTCTACAGCCTGTTGGATCCGCAAGGCGAGCCGCGCG
GCGCGCTGCGTCTCGGCGTGCCGCAGAGTCTCAGCGAGATTGCCCTGCCGGCGGCTCTGT
CGGCGCTGAGCCAGCAGTTTCCCGGGCTGGCGCCGCAGATCACCTGCGGCTGGAGTGGAC
AGCTGCAGCGCCGGCTGGAAAACGGCGAGCTGGACGGCATGCTGGCGATGGGGCCCGCCC
AGCAAAGCTTCGCCGAGGGCTACAGCGGGCGCCTGCTGTGTCCCCTGGAGGTGGTGCCGA
TCGTCGGCCGGCGTTTGAATTTGCGCGCGTCATCCCTGCGGGAGTGCGCCGAACGGGGCT
GGATCCTTAACCCCGACGGCTGTGGCCTGCGCGCCGGGCTCATTCGCGAGCTGCAGAGCC
AGGGATTGCGGTTGACGCTCAACGTCGAGAGCGCGGGCGCGCAGCTGCAGATAGCGCTGG
TGGCGCAGGGGCTGGGGCTGGGTCTGGTGCCGAGGGCGGCGCTGGCCAGCAGCCCGTGGC
GGGACGAGGTCGCGGTCCTCAGCCTCAGCGATTTTCAGCCTGCGGTCTCACTGTGGCTGA
TCCACGCCCAGTATCTGGCGAACCTGCAGCCGCCGCTGACCTTTTTTGCCAGCAAAGTGG
TGCAGCAGCTGACCGTATCCGACTGAAAGCACTATGCATTTTTGTTTAATGCTAATTAAG
CATATTAAGATATGATAAAAATGCATTTTGCTCATTAACACGCTCTGTATAGGGTAATGA
CCAGCGCCGCTGTCGCGGCCACTCCATTACCCTGACGCAAGGAGTTGTTCATGAGCATTC
AGTTTCTCGGCATGATTGGCCACCGCCTCTCTTCCGAAACGATTGCCCCGGTGGGGCCGA
TCTTTGACCGCGACTATATCGTTCGCTTTGCGCAAACCCATGAAGCCGCCGGGTTTGATC
GTCTGCTGGTCGGCCACTGGTCCGATCAACCCGACGGCTTTCTGGTGACGGCCCTGGCCG
GACTGTCGACGCAGAAAATTCAGTACCTGCTGGCCCATCGTCCCGGTTTTGTTTCCCCAA
CCCTTGCCGCGCGCAAATTCGCCACCCTTGAGCACCTGCTGGGGGGCCGCTTGGCGGTGC
ATATCATCAGCGGCGGCAACGATGCCGAGCAGCGCCGGGATGGCGATTATCTCGACCACG
ACCAGCGCTACGCCCGCACCGACGCCTTCCTCGACACCGTGCGCCAGGTGTGGACCAGCG
AGCAGCCGGTGGATATTCACAACGATTTCTATCAGGCCGAGCAGGCCTGGTCCGCCATTC
GCCCGCTGCAAAAGCCGCATCTTCCGATCTATTTTGGCGGCTCGTCGGAAGCGGCCATCG
CCGTCGCCGGCAAACATGCCGACGTCTTCGCGCTGTGGGGCGAGTCGCTGGCGCAAACCG
GCGAGACCATCCAGCGGGTGCGCGCCGAAGCGGCGAAACACCAGCGTGATATCGGCTTCA
GCGTCTCGTTCCGGCCGATTATCGCCGACAGCGAAGCCGAAGCCTGGGAGAAAGCCGAGC
ATATCCTGCACGTCGCCACCGAGCAGGCGGCGCAGCGCGGGGGCGGGTTCAAAGCCAAAC
CGGAGAGCATCGGCGCCCAGCGGCTGCGGGCTACCGCGGCGCAGGGCAGAGTGGTGGACA
AACGCCTGTGGACCGGCATCGCCCAGCTGGTGGGCGGCGGACATAACTCCACCGCGCTGG
TGGGCACCCCGGAGCAGGTGGCGGATGCGCTGCTCGATTACTACGACCTCGGGGTGCGTA
ACTTCCTGATCCGCGGCTTCGATCCGCTGAACGACGCGGCCGACTATGGCCGGGCGCTGC
TGCCGATCGCCCGGGAAAAAGCCGCCCGGCGTGCAGTGGCGGAGCGCGCATCGTGATCCA
TCCTGAGCGCGACGACTGGGCCCGGCAGCTGACGGCGCTTCGCCAGCAGATGGCGGAGCA
GGCGGCCAGCCTTGACGCCAGCGGCGAGTTTCCCTGGCGTAATATCGACCATCTGCGTGC
GGGGGGCTGGTTAAGTCTCGCCGTGCCGCCATCCTGCGGCGGCGCGGGCGCCAGTCTGGC
CCAGCTGCAGCAGGTCATCGCCGCCATCGCCTGGGGAGAGCCGGCGACAGCGCTGATCGT
CTGCATGCAGTATCTCCACCATTTGCGGCTGGCGGAAAACGACGCCTGGCACGCGCCGCT
GCGCCAGCAGGTTTTTCACGATGCTGTCGAACACGGTGGCCTAATCAACAGCCTGCGCGT
CGAGCCGGAGCTGGGCTCCCCGGCGCGGGGCGGCCTGCCGGACACCGTGGCGATCCGTCG
CGCGGAGGGCTGGGACATCAGCGGCCATAAAATTTATACCACCGGCATTGAAGGGCTGCG
CTGGCTGGCGGTGTGGGCCAGAAGCGATGATAACCCGCCGCTGGTGGGTACCTGGCTGGT
GCCTGGCGACAGCCCGGGTATCACGGTGGTGAAGAGCTGGGATCACGCCGGGATGCGGGC
CACCGGCAGCCATGAAGTTATTTTTAACCACGTTCGGGTGGCGGCAGAGCACGCGGTGGA
TGTCTGGCCGGCCGATGCGCCACCCGCCGCCCAGGCCGAACCGTTTCGCCTGTTCGCCAA
CCGGCAGACAGCGCTGCTGGCGGCGATCTATGACAGCATTGCCCACGCCGCTCACGACTG
GCTGGTGAGGTGGCTGGCGGGGCGGGTGCCCGCCGGTCTCGGCCATCCGCTCTCTCGTCT
GCCACGGGTGCAGGAGAAAGTCGGGCAGATCGCCGGGCTGCTGCTGGTCAACCGCAGCCT
GCTGGAGCAGGCCGCCGCGCTGCGCTTTTCCGCCATCGAGGCCAATCTGGCGAAAGTCAC
CATCACCGACAACGCCATTCAGGCGGTGAATATCGCGCTCGAGCTGACCGGCAATCATGG
TCTCAGCCGACAAAACCCGCTGGAACGCCACTACCGCAATGTGCTCTGCGGACGGGTACA
TACCCCACAGAGCGACAGCGCCTGGCTGGCAGCCGGCAACTTCGTCTTTCAATCACAAGG
ATAATCACGATGCGTCTATCATTTTCAGGCCGGGTGGCGGCCGCGCTGATGCTGCTGGCG
CTGGGCGGCTACGCGACAGCGCAGGAGCGGCTTACCCTGCGTATCGCCGATCAAAAAGGC
GGCATGCGTTCGCAGCTGGAGGCGGCCAACGCCCTGCAAAATCTCCCTTACGACATTAAG
TGGGCCGAGTTCCCGGCCGCCGCGCCGCTGGCGGAAGCCCTCAACGCGGGCGCCGTGGAC
GCGGGGATCATCGGCGATGCGCCGTTGCTCTTCGCCCTGGCCAACGGTGCGCCGGTCAAA
GCTATTGCCGTTGATAAAAGCAACCCGGCGGGGACCGCGGTGCTGGTATCCCCCGGCAGC
ACGTTAAAAAGCGGCGCTGATTTAAAAGGCAAACGCATCGCCACCGGTAAAGGGTCGATT
GGTCATTTCGTGGCGCTGAAAGCGCTGGAGCAGGCGGGGATTTCACCGAAGGAGGTGCAG
TGGGTGTTCCTCGGCCCGGTGGACGCCAAAGTGGCGTTGCTAAACGGCTCGGTGGACGCC
TGGGCGACCTGGGAGCCCTACACCACCCAAATGGTGAAGACCAACGAGGGGCAGATCCTG
GTGAGCGGCAAAGGGCTGCTGCCGGGGAATACCTTCCTCGCGGCAACGGATTCCGCGCTT
AACGATCCGCAAAAACGCGCCGCGCTGCAGGATTATCTCCAGCGCCTGGCCGGCGCCGAG
CGCTGGGCCTACGCCAATCTCGACAGCTACGGCAAAACGTTGGGGGAGATCATCCGCTTC
CCGGCGGAGATCGCCCGGGCGCAGTTTGCCAACCGCCAGTCGCAGTGGCAGCCGCTGGCC
GAGGAAACAGTGGCCCAGCAGCAGGCAACGGCGGACTTTTATCTCACCAACGGCCTGATC
CGCACCCGGCTGGACGTGAAGCCGACCTTTGACCGCCGTTTTAGCGTGCCCGCCGCCGAG
GTGACGCCATGACCAGAACCCCTTTTTCCCGCCGCCGTTTTTTACAGCTCAGCGGCGGCC
TGGCGCTGGCCGGGGTCTCTCTGCCGCTGTGGGCTCATGATATGGCGGACATGGCCGGCG
GCGATGCCCATCCGGCGCTGCGCCTGCCAGAGCCCTACAAGATCAAGCTGGCGATCAACA
AAAGCGCGGTATGCCTCGCGCCGGTCGCCGTCGCCGAGCAGCAGAAGATATTCAGTAAAT
ACAACCTCGACGTTGAGTTTGTTAACTTCGGCAGCTCCACCGATGTGCTGCTGGAGGCGA
TCGCCACCGGTAAGGCCGACGCCGGGGTGGGGATGGCGCTGCGCTGGCTGAAGGCGCTGG
AGCAGGGCTTTGACGTCAAGCTCACCGCCGGGACCCACGGCGGCTGTCTGAACCTGCTGA
CGGCTAAAGACTCGCCGTTCGGCGGCCTCGAGAGCCTGAAGGGTCAAACCATCGGCGTCA
CCGACATGGCCGGACCAGATAAAAACTTCTTCGCCATTCTGCTTAAGCGCCACGGTATCG
ACCCGATCAGCGACGTGCAGTGGAAAGTCTACCCGGCGGATCTGCTCAGCGTGGCGCTGG
ACAAGCGCGAAATCGCCGCCATCAGCGGCAGCGAGCCGTTCAGCTATCGTCTGCTGGAGA
CCGGCAAGTATCAGCTGATCGCCAGCAATATGACCGGGGATTATGCCAACCTCAGCTGCT
GCGTGCTGGGGGTGAGCGGGAGCCTGGCGCGGGACCATAAACCGGCCGCCGCGGCGCTCA
CCCAGGCGATCCTTGAGGCGCACAGCTATGCCGCTGCGCATCCGGAAAGCGTGGCGCAAT
CCTTCCTCGCCCATGCCCTGAATACCAGTGAAGCGGAGGTGAGCGGCATCCTGCACGGGC
AGGGCCACGGCCATCACGCGGTGGGCGAAGCGTTCGTGAAAGAGCTGACGCAGTATGCGG
TCGACCTGCAGCGGGTGCAGGTGATCAAGCCGGGTACCGATCCCCATCAGTTCGCGGAGA
GTATCTATGCCAACGTATTCGCCTGAGCAGGCTCTGGCGCGCCCCACCGGCCGCGCGCCG
CTGTGGGGAGAAGGGCTGCTGGCCGCCGCGCTGTGGCTGCTGGGCGGTCTGTTTACTCTT
ACCTGGCCCGACGCCGGGCGGCGCTGGCCGTTTAGCGAAGGCTGGGCGCTGGCGCAATTC
ACCCTCGGCGGTGGCTTGCTGCTGCTGGCTCTGAGCTATCGCTACTGGCGGGCGCGCGGC
GCGCGTGTGCTGCATGCCGGCAAGTGGCTGGCGCTGCTGCCGGTGCTGTTTGCTGTCTGG
GAAGGGCTGACCGCCAAAACTGCCGTGTTGCCGGTACCATTCTTCGCGCCGCCGCAGGCG
CTGATCGAGGTGCTGCACGACGACTGGCCGCGCCTGCTCGACAGCCTGCTGCACTCCCTG
GGGCTGCTGGGGCTCGGTGTGCTGCTGGGTACCAGCAGCGGGTTCATCACCGGTCTGGCC
ATCGGCTGGTCGCAACGGATTGGCTACTGGGTGCATCCGGTGTTACGTCTGCTGGGGCCG
GTGCCGTCCACCGCGCTGCTGCCGCTGTGCCTGTTTATTTTTCCCTCGAGCTTCGGCGCC
AGCGTGTTTTTGATCGCGCTGAGCACCTGGTTCCCGGTCACGGTGCTGACCTGGTCCGGA
GTGATGGGCATTGATAAGGCGTGGTACGACGTGGCGCGGACCCTCGGCGCCAGCCAGCGT
TTCCTGATCCTGCGGGTGGCGATCCCCGCCGCGTTGCCGAACGTCTTTGTCGGCCTGTTT
ATGGGGCTCGGCGCGTCGTTTTCGGTGCTGATTGTCGCCGAAATGGTCGGGGTGAAGTCG
GGGATCGGCTTTTACCTCCAGTGGGCCCAGGGCTGGGCGGCCTATCCTAATATGTATGCC
GCGCTGCTGGTGATGGCCTTGTTATGTTCCGGCCTGATAAGCGGATTATTTATGCTGCGT
GACCGTCTGCTGAGCTGGCAGCGAGGAGGGATGCAATGGTAACCGAGACGATAGCGCGCG
GCGCGGCGGTATCCATCAGCCATCTTCATCATGCGTTTACGCTTGGCAAACAGACGGTAC
CGGTGCTGGAGAATATTAGCCTGCAGCTGCGCCCGGGGGAAAGCGTGGCGCTGCTGGGCC
CTTCCGGCTGCGGTAAATCAACCCTGCTGCGGCTGCTGGCGGGGCTGGAAGCGCCGCAGA
GCGGACAGATGCAGATCGACGGCGCGGCGTTCGGCGCCCCGGGGCCGGAGCGAATTCTGG
TGTTTCAGGATCCGACGCTCTATCCGTGGCTGACGGTGCGGCAGAACGTGCTGCTGGGCC
CGCAGGCGCAGGGGAAAAAGGGGCTGGAGGCGAAGGCAGACGCGTTGATTGACCGCATCG
GGCTGCAGGCCTTCAGCGAGGCGTGGCCGCGGCAGCTGTCCGGAGGGATGGCACAGCGTG
CGGCGCTGGCGCGCGCCTTGTTGAACGAACCGCGTCTGCTGCTGCTCGACGAGCCGTTGG
GCAAACTCGATTCGCTGACCCGCATCAGTATGCAGCGGGAGCTGATCGCCCTCTGGCAGC
AGCAGGGGTATACCAGCCTGCTGGTGACCCACGATATCGAAGAGGCGCTGCTGCTGTGCG
AGCGGGTGCTGGTGATGTCGCCGCGTCCGGGGCGGATTATCGCCGAGTTTGCGCTGCCGC
TGGCTTTTCCCCGTCATCGCGATAACCCGCAGCTGCTGCAGCATCGTCAGGATATATTGC
GCATCCTCGGCCAGGAGGCGGACTGGTAAGCTGAACGCATTCCCCGGTGGCGCTGCGACA
AATGTCACGGAAAGGTAGGCCGGCGCAAGCGCAGCGCCGCCCGGCAATGGGCATCCGGCG
CCAGGCGCCTGTTTTTGCCCGGTGGCGGCTGCGCCTTACCGGGCCTACGAACTGCGACAA
ATGTCACGGAAACGTAGGCCGGCGCAAGCGCAGCGCCGCCCGGCAATGAATATCCGGCGC
GACGCCATGGTCCGGCTTAAAAATCCATCTTCACCGTGAACTGCACTTCGCGCGGGTCGC
CAATCTGGTTGCCGAGATTATTGGTGCCGATCGAGGAAGTGTAATAGGTCTTATCAAACA
GGTTCTTCACATTCACCTGCAGCGTCACCGGATACTGCAGCTTCATCTTATAGGCAGCAA
ACACATCCGCCACCGCATACCCCTGCAGATAATAATCCGCGCCGTTGGTGCCGGAACGCT
TGCTGACCGCGTGGCCGCCGCCGCCGACGGTCAGGGTGTTGCTGTTATAGACGTTATGAA
TGTCATAGGTCAGGAACAGCGAACCGGTATGTTTCGGTACGTTTGGCAGCGGTTTCCCGG
CGTAATCCGGATCTTCCAGCACTTTGGCGTCGGTGTAGCCGTAGCTGGCGATCACGCTGA
GGTTATCGGTGATGGACCCCGCCAGATCCACTTCCACGCCCTGGGAACGCACTTTGCCCG
CCGTTTTGGCCACCGTCTCATCGCCAATGCTCTCGGTGTACAGCACGTTACGCTTATGAA
TATCAAACAGCGCGATATTGGCGGTAATGCCGTTTAACAGGTCGAATTTGGCGCCCACTT
CGTAAGAGGTGGACTCTTCCGGCGGCAGCTCGCCGATATAGCTGGCGATCGACGACTGCG
GCATAAACGACTGGGCGACGTTGGCGAACAGGGAGACGTTCGGCGTGACCTTGTAGACCA
GGCCGGCTTTCGGCGTCCATTTCTCATCGCGGCTGTCGGTATTGACGTTAAACGGTCGGC
CTTTACCGGCGTACTGGGTGTAGTACTGGTAGCGCACGCCGGCGACGGCGATCCAGTTGT
CGGTCAGGTACAGCGCGTCCTGCACGTATGCGGCATAGCTCTCCTGCTGGATCCGCTGGT
CGCTGTCGGAGGCGGAGACGGTATTACAGGTGTCGAGAGTGCCGTAGACCGGATGATAGA
TGTTAAAGCCTTTAACGTTCTTACAGCGCAGCATATCGGTGCGCAGCAGATCGTAATTCT
CATAGGCGACGCCGGTCAGCAGCTCGTTATAAAAGCCGCCCACTACCACGTTGCCCTGCA
GGTCGGCGCGGGTGGAGTGCATCTTCTGCGTTGAACCGTGGGTACCATCGACCCGGCGGG
TGAGGTTGCCGGTCGCCGAATCATAGGCCATTACCCGCGCCTGGTTATCGTTGTAATGAT
CCTGGCTGTAGCTGTAGTCGAAGCGCGCGGTCCAGGCGTCGTTAAGGCGATACTCGGCGT
TGAGCTGAGCGAGATCGGAATAGCCATCGGTAATATTAAACGCTTCATCGAAGCGGGTTT
TGCGATCGACGTTAACCGCATGGCCGGTATTCAGATCGAAGATAGTTCCGCGATCAAAGG
GGGCGCTGTAGTCGCGGTGCGAATAGGACGCGGTCACCGTTGCCCGCTCGCCAAACCAGG
TCAGGGAAGGGGCGATAAAGCTGCTTTTGTTTTTACCGAAATTGCGCCAGTAATCCTCAT
TCTGATATTCGCCGATCAGTCGGTACGCCAGATTTGTGCCTTCGATGGGGCCGGTGATGT
CGACGCTGCCGGTGCCGCCGCCAAAGCTGGTGGAGGTCCCGGAAACCGAACCGGAGAACT
GCCGCTCCGGCCGTTTAGTGATGACGTTGATCAGCCCGCCGGGGTCGAGGATACCGTACA
GCGTCGAGGCGGGCCCCTTCAGGACTTCCACCCGTTCGGTGGCGGCGTTAAAGCTGCGCG
GCAGCACGGTGCGCAGGCCGTTGGTCATGATCGAGCCGTCGCGGTTGGCGCCGAAGCCGC
GGCGGGTAAAGGCGTCCTGGGTACCGCCGAGGGTGTTGGTCTGCACCACGTTAGCGACGT
TATACAGCGCCTCATCGAGTGAGGTGGCGTGCTGATCTTCGAGAACCCGATCGCTGACGG
TATTGACCACCTGGGGAATATCCAGCAGCGGCATCGAGGTTAGCGTCGCGGTGGCGGAGT
TGAGCGGCTGATAGCCGCTGGTGGCGCTTTGCTGCGCGCCGTCGGCCACTACGGTGATAG
TCTCTTCCGCGTCGTTAGTACTTTTCGCCGCGCGATTGTCGGCGGCCATTAATCCCGGTG
AGGCTAAAAAAAGAAGCGAAAAAAGCGCGCGCCCTGGCAACGTCCTGCAGGCGACATGGG
GTTGAGTCATTATCTGTTTCTCGTGAACGAATCTGCCTTTGCGGTCAGATTAAGCCAATA
AAATCATTGCCCTGAATAATAAAAGCACTCTGTTTAGCGTCTGAATGCGCCTTCAGATGT
GTAATTGAGAATCATTCAATCATGAAGGGATGTAGTAGTAAACGTTATGCAAGATAAAAA
TTCAGCGGCGAGGAACAGGACGTTTTAAACACCTCCAGTAGGGAATGTTCTGTAGTTATC
TATCTGATATTATTTTATTTTAATTATATTGCGTTGGCACAGCCTCGCTGTAGTCAGCGT
CCCCGTCTGAAGACGATGGCGAGTATTGACTACTACATTCATCCCCGTCATGATCAAAAG
AGAATGAGATTTATTTTGATTTGACTGCAGAATGTCCAGCTATCGCCTGGAACGCTGCGG
CGCAGGAGCGAGTTATGCCACAGCGGGTGAAACCTGCAGAGCAGGGGATCGTACTGGATG
CCCTGTCGGCCGGCTACGGCCAGACCCTGATCGTTGACGATATCAACCTGACCATTCCCA
CCGGCAAAATGACGGTGCTGGCCGGGGCGAACGGATCCGGCAAATCCACGCTGCTCTCGA
CCATCGCCAGAATGCTGAAACCGCTCGGCGGCTGCGTGCGTCTGGACGGGCAAGCCATTC
ACCAGATGCCGACGAAGACCGTCTCGCGCCAGCTGGGCATCCTCCCGCAATCGCCGTTGA
CCCCGGAAGGATTGACCGTTTTCGAGCTGGTCTCGCGCGGGCGCTACCCGTGGCAGGGGC
TGATGCGCCAGTGGTCCGAGGCCGATGAGCTGGCGGTAGAGGAGGCGCTGCGCTTAACCG
GTACCGCCGAATTCGCCCATCTGCCGGTGGACAGCCTCTCCGGCGGCCAGCGTCAGCGCT
GCTGGATCGCCATGGCGCTGGCCCAGCAAACGGCCACCATTCTGCTCGATGAGCCGACCA
CCTGGCTCGATCTGCGCTATCAGGTCGATATCCTTGAGCTGCTCCAGACCCTCACCCGCG
AACATGGCCGCACGGTGGTGACAGTGCTCCATGACCTTAACTTTGCGGTGAACTACGCCG
ATCTGCTGGTATTCCTTAAACAGGGGCGCATCGCCGGCACGATTAGCGACAACGATGTCT
GTAGCCCTGAGCTGATTAAACACGTGTTTGACGTTGACGTGCAGATGTCGATTAACCCGC
AAACCGGCAAACCCTTCTTTATGCCGATTCGCGCCCGCCAGGCAGCGGCACAATGAGCGT
GGCCATCCTGCTTTCCGCGCGGCGTCGCCCCCGCCCCCGGCTGGCGCTGCTACTGCTAAC
GCTGCTGCTTATCGCCGCCTCGCTGGTGCATCTTGGCTTAGGCGCCCGCTGGATCGCCCC
GCAGACGGTGCTGCAGGCGCTGCTGGAGTACGATCCGCGCAACTTTGAGCAGCGGATTAT
CGTCGATCTGCGCCTGGTGCGGCTGGCGGCGGCGCTGCTGACCGGCGCGGCGCTCGGCGT
CGCCGGGCTGCTGCTGCAGACGGTGATCCGTAACCCGCTTGGCGAGCCGCATATTCTCGG
GCTTAACGCCGGCGCCTCGCTGGCGGTGGTGGCGACCTCGGCGCTGGGCCTGTCCTTCGG
CGCTTTCCCCGCCGGGCGCCCGTTGACCGCCGCCTGCGGCGCGGGGCTGCTGTTCGGTGG
CGTGATGGCGCTGGCCTCTGCCGGGCGCGGCGGGGCGACGCCGCTGCGCATCACGTTGTG
CGGAGTGGCGCTGTCAGGGTTTGCGTCGGCGGTGACGGCGGCGATATTAATTCTCGATGA
ACAGACGCTGCTGGCGATGCGCACCTGGCTGGCCGGCGACCTGGCCGGACTGAACTGGAG
CACGCTGCAGACGGCGCTGGTCCCGGCGCTGATCGGCCTTGGCGTCGCGCTGCTCATTGC
CCCACGCCTCAACGTGCTGGCGCTGGGGGATAAGGTGGCGCTGGGCCTTGGCGTTAATCT
CGTCCAGACCCGGCTGCTGGGCCTGCTGGCGATTGCGCTGCTCTGCGGCGCGGCGGTGGC
GGTGGCCGGGCCGATCGGCTTCGTCGGGCTGGTGGTGCCGCACGTGGTGCGCCGTCTGGT
GACGGAAGACATCCGCCTGGCGCTGCCCCTGGCCGCGCCGGTGGGAGCGCTGGCGCTGGT
GCTGGCGGATATCGCCGCCCGGACGCTGGTCGCGCCGCAGGAGCTGGCCACCGGAGCGAT
GACCGCCCTGGTGGGCGCGCCGTTGTTTATCTTTATCGCCGCGAGGTTTTTTAAATGACG
CGCGCCGTTCACCGGGCCGGTTTTCGGCCGCTGGCTTTCGCCTCCCGTCATCTGCTGCTG
CGTCCTGCGGCGTTAAAAATTGCCGCCAGCATAGTGCTGACGCTGCTGGCGCTGGGGCTG
TACAGCCTTAGCCGCGGCAGCTATCCGCTGCCCGCGTCGACGCTGGCGCGGGCCCTGCTG
GCGCCGCAGGAGATGGGCGAGCAGCCGCGCTTTATTCTGTTTGATATCCGCCTGCCGCGG
ATCCTGATGGCGCTGCTGTGCGGGGCCATGCTGGGGCTGGCCGGCGCGGCGATGCAGAGC
ATCACCCGTAACGGGCTGGCCGACCCGGGGCTGATCGGCGTCAAAGAGGGGGCCAGCATC
GTGGTCCTGGCGCTGGTGCTGTTTTTCCCGGCGGTAGGCCTGGTCTGGCGGCCGCTGGCG
GGGATGGTCGGCGGCATAGCGGTGGCCCTGCTGGTCCTGACGCTGGCCCGCGACTGTTCG
CGGCCGCGCTTTATTTTAATTGGCATCGGCGTCTCCTGGACTCTGGCGGCCGCGGTCGGC
ATCTTTATGACCACCGCCGACGTACGCGACGTGCAGACGGCGATGATCTGGCTGGCGGGC
AGCCTGCAGGCCGCCACCTGGCCGCTGCTGGCGGTGGCTTTTTGCTGGGCGCTGCCCGGG
GCCATCATCCTGTTCTGTACCGCCCGGGCGGCGGACGTGGCGCTGCTCGGCGACCGGACC
GCCATCGGCCTCGGCGTACGTCTGCAGCAGCTGACGGTGCTGCGCTTTTTTGCGCCGGTG
CTGCTGACCTCGGCCAGCGTCTCCTGCGTCGGCAGCCTGGGTTTTGTGGGCCTGATGGCG
CCGCATATGGCGCGTTTCGTGCTGCGCGGCGGCCAGGTATCGCTGCTGTGCGGCAGCGCG
CTGATTGGCGCCTTGCTGGTGCTGGCGACCGATACCCTTGGCCGGCTGGCGTTTGCCCCG
CTGCAGATCCCGGCGGGGATTGTCATTGCCCTGGTGGGCTGCCCGTTCTTCGTTGTCTTG
CTCTGGCGTCGCCGTGATGCCCTTTAACCAGGAAGGTAGTATGCGTTGGTTCGTCTCATT
GCTGCTGTTGCTGACGGGGGCCGTCAGCGCCGCCGCCCCACAAACTCAAACTTTCGCCGA
TGATTTAGGCCGCACCGTCACCGTTCCGCTGCATCCGCAGCGCATTGTTTCGATGCACGA
TCTCGATATTACCATTCCGCTGATTGAGCTCGGGGCGCCGCCGATCGCCAGCCACGGCCG
GACGCGCCCGGACGGTAGCCACTACCTGCGATCCAGCGCCCAGCTCACCGGCGTCGATTT
CGACAACAGCGATATCCGCTTTATTGGCACCGCCGATATCGATCTGGAAGCGGTAGCCGC
CGCCAGGCCGGATCTGATCATCACTGAGCCCAGCCGCCACGTGTCAGTGGAGCAACTGGA
GAAGATTGCCCCGACGGTGAGCATCGACCATCTGCAGGGCAGCGCCCCGGAGATTTACCG
CAAGCTGGCGCAGCTGACCGGCACCCAGCCGCGGCTGGCGATCCTCGAGCGCCGCTATCA
GGAACAAATTAAACAGCTGAAAGCGATGGTCAACCCACCGCAGTACAGCGTCTCAGTGAT
CCAGGCGAACAACGGCAAGGTCACGGTGCATCATTCGTATCATGCGCTGGGCCGGGTGCT
GCGCGACGCCGGGTTCCGCTTTCCGCCGCTGATTGAGCCGATCCCCGACGGCCAGCGCAT
TGACGTCAGCGCGGAACAGCTGCCGGAGCTGGACGCTGATTTTGTCTTCGCCACCTGGCG
GTCGGATACCGGCGGTAAGCCGCAGGATGAGCTGCAGGCGATGGAAGGCGTGATGCCCGG
CTGGTGCGACTTTATGCGCGCTTGCCGCACCGGGCACTATATTTTACTGCCGCGGGAAGA
GGTGATCTCCAACTCCTACGCCGCGCTGTCTCTGATGGTGGCCCAGGTGCAGTCGCATAT
TGCCGGCAGGCCGATCCCGGCGGAGGCCAAATGAAAAGCGCGGTAAAAAAAGAGAAGGGC
AAAGTCGATCTGTTCGGCGAACGCTATCGCGCCCGGGCGCACCAGCTCTCCCCCCGGCTG
CGGGCGGTGGTCAGCTATATCAACGACAACCGCGAGGTGGTGCTGGAGCATACCGCGATG
GAGATCGCCACCGCGACCCAGACCTCCGACGCCACGGTGGTGCGCGCCATCCAGGCGCTG
GGCTTCGCCGGGCTGCGCGAGCTTAAGCAGACCATGGAGCGCTGGTTCGGCACCTCGGTC
ACCTCGGCGGAAAAGATGCGCTCGACGGTTACCGCGCTCTCCAGCGACGTCAACTCCAGT
ATTGATTTTGTGCTTGAAGGCCATCAGCGGGTGTGCGAGGTCCTGTCGCGGGCCGACAAC
CGCGCGGCGGTGGCTCAGGCGGTGGCATTGCTCAGCGACGCGCGCCAGGTGGGGATCTTC
GGTATCGGCGCCTCGGGGATCCTCGCCGAATACACCGCCCGGTTGTTCAGCCGTATTGGC
CTGCCGGCGTACGTGATGAACCGCACGGGCTTTAGCCTTGCCGAACAGCTTATCGGCCTG
CAGCGCGGCGATGTGCTGATCATGATGGGGCAAAAATCCCCCCATCGCGAAGGGTTGACC
ACCCTGCGCGAGGCGAAGCGGCTGGGTATTCCGACCATCCTGCTGACCCAGGCGGTGGAC
TCGCGCTTCAGCCAGGAGGCGCAGGTGGTGATCGACGTCCCGCGCGGCGGGGACAGTAGC
CGGATGCCGCTGCACGGTACGGTGCTGGTCTGTCTCGAGATGATTGTCCTGTCGGTGGCC
TCTACCACGCCACAAAAAACGGTGAAATCCCTGAAACGAATCAACGATCTGCATCGGGCT
ATCGGTAAATCCGGCGGTAAACGGGGCCATTGAGAAGATAATTCACCAGCGGGAAGGTTT
CCGGTTGCATATAAAAGTGAGTGTGTGTATTTTTATGCAAAATAAATGCATAAAAAGGAA
ATCTCATGGTCAAGAATTTGCTCAAAGCGTGTTGCATGATAGCCGCGCTGACGGCTGCCG
GACAGGCGGCTGCGGAAACCTATACCGTCGGCTCCGGCGGCACCTACCGGCCGTTTGAAT
TTGAAAATAGCCAGAAACAGCTGGAAGGTTTCGACATCGACATCATCAAAGCCATCGCCA
AAGCCGAAGGCTTTGACGTTAAGCTGGTCAATACCCCATGGGAAGGCATCTTCGCCACGC
TGAACACCGGCGACCGCGACATCATCATCTCCGGGATCACCATCACCGATAAACGCAAAC
AGATGGTCGATTTCTCCGCGCCGTACTTCCCGGCCGAACAGTCTATCGTCGTCGCTCAGG
ACTCGCAGGTGGATTCGCTGGCGGCCCTGAAAAACGAGAAGGTCGGGGTGGTGAACTCCA
GCACCGGCGATATCGTGGTTTCTGAGGTGCTGGGTAAAAACAGCACCGCGATCAAGCGCT
TCGACAATACCCCGCTGATGCTCCAGGAGCTGTTTGAGGACGGCGTCAGCGCCGCGGTTG
GCGACGTCGGGGTGGTGAAGTACTACATCAAACAGCACCCGGAGAAGCAGTTCAAGCTGG
TGCCGGATGCCAAATTTGAACGTCAGTATTTCGGTATTGCGGTGGCGAAAGGCAACAGTG
AACTGCTGGGCAAAATCAACGCCGGGCTGCAAAAGATCGTTGCTGACGGGACTTACGCCA
AAATCTATAAAACCTGGTTCGACGACAACGTGCCGACGCTGCCAGCGCAATAATCCACCT
TTTTCAGTGACCACGGCTATCGCCCAGGCGATAGCCGTATTTTTTAGGGAAGGACTATGA
CGGGATTCCGTTGGGAGATCATCGAGGAGTACGGCCCGCTGTTTGTGGACGGCGCCCTGA
TGACGATTAAATGTACCATTATCTGCGTGATCCTCGGGACGCTGTGGGGGTTAACTCTCG
GTCTCGGGCGGATGGCGAAGGCCGAGCACGGGCCGTGGAAATATATTCTCCGCTACCTGG
TGCAGTTTCCGGTGCGCTTTTACGTCAGCGCCTTCCGCGGCACGCCGCTGTTCGTGCAGA
TTATGGTGGTGCACTTTGCGCTGGTGCCGCTGTTTATCAACCCGCGCGACGGCCTGCTGG
TGACCAGCGGCCTGATGAGCGCCGACTTTGCCCGCGAGCTGCGCGCCAGCTACGGGGCGT
TCCTCTCCTGCATCGTGGCGATCACCCTTAACGCCGGAGCCTATGTGTCGGAGATTTTCC
GCGCCGGCATCCAGTCGATCGACAAAGGGCAGATGGAGGCCTCCCGCGCGCTGGGCATGC
CGTGGTGGAAAACCATGCGCAAGGTGATCCTGCCACAGGCGTTTCGCCGTATTCTGCCGC
CGCTGGGCAATAACGCCATCGCCATTGTCAAAGACTCGTCGCTGGCCTCGGCGATTGGCC
TGGCCGATCTGGCCTATGCCGCGCGCACCGTCTCCGGCGCCTACGCCACCTACTGGGAAC
CCTACCTGACCATCTCTCTGGTCTACTGGGTGATCACCTTCCTGCTGGCGCAGCTGGTTA
ACCGTCTGGAAAAGAGGTTTGGCAAAAGTGATTCACATTAATAACTTACATAAGCGCTTC
GGCGACAGCCACGTGCTGCGCGGCATCAGCTGCGATATTAAACCGCAGGAAGTGGTGTGC
ATCATCGGCCCATCCGGCTCGGGGAAAAGCACCTTCCTGCGCTGCATGAACGCCCTGGAG
ACGGTCAGCGAAGGCGAGGTGGTGGTTAACGGCTTTGCCGCCCACGACCGGACCACCGAC
CTCAACAAGATGCGCGAAAGCGTCGGCATGGTGTTCCAGCGCTTTAACCTGTTCCCGCAC
ATGACGGTGCTGGAAAACCTGATCATGGCGCCGATGAATCTGCGCAATATGCCGCGCCAG
CAGGCGGTCGACCTGGCGGAAGCCTTGCTGGCGAAGGTGGGCTTAAGCGATAAGCGCGAC
GCCTGGCCCTCGAGCCTGTCCGGCGGCCAGCAGCAGCGGGTAGCCATCGCCCGCGCGCTG
GCGATGAAGCCGTCGATAATGCTGTTCGATGAGCCCACGTCGGCGCTGGATCCGGAGCTG
GTGGGCGACGTGCTGGAGGTGATGAAAAACCTCGCCAGCGAGGGGATGACCATGGTGATC
GTGACCCACGAAATGGGCTTTGCCCGCGAAGTGGCCGACCGGGTGATCTTCATCGACCAG
GGCGTGATTCAGGAAGAGGGCAAGCCGGGGCAGATCTTTAGCGCGCCGACCAACCCACGC
ACCGCCGCGTTCCTCAGCAAGGTGCTGTAAACCGGGCGGGCTGGCGCGATGCCAGCCCGC
TGAGCATTCCGGGTGTATTGACGAAGCTTTTAATCATCCGCACAAACATTGACTGGGCTC
ATATATCCCGCGATAACCCCTTTGTTAATCTCAGGGTGTCGATTAGGACTTCTCCAGGAA
AATAACGTTGGAAATCTTTTTTTAACCCACTGAAAAATAGCGATTAACTATTTTTCATAC
GCCAAAAATCATGGTCCGTTAATCACGGACTCGGTTTCGTATGGGTTAAAAAAGGTACGT
TATGACAGTTACATGGACGGTCACGCCCGTGGGGTATCAGCACATTGCCAAACGCTGCCC
CGCCTGCAATGTAAAACGCGACTTTGCGCCTTCCGGCGCCATCCGGGTGAATTCGCAAAA
GAAGCTGCTGGATATCTGGAGCATCTATAAATGCACGCGCTGCGATTACACCTGGAATAT
CGCCCTGTTTTCCAGGCTGCACGTCAGCAAGATAAACCGTGAACTGCTTCAGCGCCTGCT
GCAGAACGATGCAGCCATGGTTCACTATTATGCCGCTGACCTCGCGACGCTGAAGCGCAA
CCGCGCCGAGCCGTCGGGGCAACCTGATTTTCGTATTCACGAGCAATGGTCGGTTACGTT
GATGGCATGTCAGCGGATAACGGTGCGCGTCAGAGTCAGTCAGCCATTTCGCATCAGCCT
GCTATCAATACTGAAAAAACAGCTCAAGCTGAGTACGGCTGAAATCCGGTGGTTGGTCGC
GACAGGGCATATCGAGGGTATTCCACTAAAACAGCTCAAGACGAAAAAGCTGAAGGCGAT
GGAATATCATTTTCAGCTGGCGGCGGAAACGCTGTATGCGCGACGCCGGATTACGTTATC
ACTTTGCGGTAGATAACTTGCCGGGAAGATAAGCCGCAGCGCTTGAGCTGCTGGCTTTTT
TATTCCTCGGTGAATAAGGACGGCGAAGTTGGCCGTCCTGACTCCCTTATCTCCGCCTGC
AAAAGCCACCTCCGCTGCAGCCATTCAATCTGTAGACGCATAGTAAACAAACGCCAGCTT
ATTGCCGTCGGGATCGCGGACGTAGGCGCTGTGAAAACCGTCGCCATACTGCGGCCGGTG
ACCGGGACCGCCTTCGTCACGTCCGCCGAGTTGCAGGGCGAGGGCATGCAGTTCCGCAAT
ATGTGCGACGGAGCGGGCGTTAAGCGCCACCATCGTTCCATTACCCACCCCGGCAGGCTG
TTGGTCAAAAGGAACGCCCACGCACAGCCCGCAGGTGTGATTGCCGTTGAAGGTGCCCCA
GGACGCCCCCTGTTCGTTACGGCCGGCTTTGACGTGCCCCAGCAGCGCCATTAACGGGTC
ATAGAACTTGATGGCGCGTGGCAGATCGTTCGTTCCCAGCATAATGTATGAAAACATAGT
GTTCTCCTGTTGCGGGTAAAAAGGCCTAAACCTTCAGGCTGGCTGAAGGAGATGTTGTTG
ACGAAGTTTTAACAAGCGCGAGACCAGCATGATGACGACGATTCCCGCTATCAGCGCCAG
GCAGTGAAAGGCTATTCTGCCGCCAGCCTGGAAGTAAACCCAGCGCGCTACTTCCACCGA
GGCCGCCATAAAACTGAGCGCCACAATGTTGATGGTGGCTGAAACCGTCCCTTTCGGCAG
GGAGTGGGAAAAAAGCGCAAAACGGAATAATACGGGGAACAACAGGCCTGTTCCGAGGGC
ATAGAGACTTGTTCCTGAAACGGACCACCACCAGGTATGGGGCCATGCAATATTTCCCGC
CAGTAATACCAACAACCCGGTCAGCTGTATCGGGATAGTGCGCCAGATAAAGCGAGGAGA
GGTGGGATCCTTGATAAAACGGGCCACGATGATGCTGGCAATAATAACGCCGCCAAAGAC
AGGCACCTGGGTCCAGGCATAGGCGCCGCGCGACATCCCCCCGTCATCGATCAGGATCAC
CGGAGAGAGTGCTACCCAGGTGATTATCGGCAGGTTACTGAATGACAACGCCAGCGCGCC
CGTGAGCACCACCGGCTGTTTAAAGGCGCGGACAAACTCGGAAAATACCTCTCCCGGACG
AAACCCCCAGCCCTGAGAGGTGACCGTTTCTGGCATGTTAAAAATCAGTAACGCCCAGGC
CAGCAAGCTCATGGCGCCGATGATCGCAAACAATAACTTCCAGTGCAGGAAATTCATCAG
GCCAGCGCCCGCCAGGGGCCCGATTACCGGCGCCAGCAAAACGATGGATGTCAGCGCCGC
CATAATGCGGATAGACTCTTTTTCATCAAAAGCCTCCTGGATGGAGACATAACCGACTGT
CGAAATGAAGCAGATACTGGTTCCCTGGATAAAACGGGCGATAAGATATTGATCAATCGA
CGTGACAAAGATCATGCTGAAGCAGGCCAAAGCAAAGATGATGGCTCCGGTCAGTAGTAC
GGGGCGGCGACCAATGCGGTCGGAGAGCGGCCCCAGCAGCCACTGTAATGCCAGCCCCCC
GGCTAAATAGAGGCTGACAGAGGCCGGGGCTAACGCAACATCAGCCTCAAATTCCCGGAT
GATGTGGATAATACCCGGCTGAATGAGATCGGTAGTCAGATAAGCAGAAAAATCATAGAT
AACCATCGCCAGCGGAAATAACAAGATTCTGCTAAAACGGATGTACGGTCCCAACGCTAA
TTTCATACGCGAAGACTCCCTGGTCGGTGACGGTTTCCCTGGTATCGGGGCCTGGTTGAT
GTGGATCCCTTGCGGCTGTCGTCACAGGCTGGCCGCGGAATGACAAACCGAAAGATAAAA
TTCGCCTGGCGACTGTCATTGGGTAAGGCAACGCAACGGCATGCAGAGGGAGTGATCGAG
CATGGCACAGGGATAACGCACCGGGTTAACTGGCTGGGGGTGACGTTTCTTATGCGAGGG
AGGGGTCTCGCTGCCATCGCGTGGATGTGGAGCGTTTGTCCGCAGGGGACGAGAATGAAT
AAAGTCGCTTGCTCCTGAGGGGAAACATTCATACCGGGAAACCTTTGTCATCATCATGGG
CAAAATAGGCGAACACTCGCCAGTGTCCGCATTCGATTTCAGCGCAGTGATAATCAGTCC
GGCCAGTGATGGTCGGAAGTCTGATTATCAGATGATTAGGTTTTCCAGCATCGACGCCTC
AGCTATGGGTATGAATTATTCATTAAGGAAATGATAACGCCCACATTTATTATGGGAATT
GCGCAGGTAAGAAAATGTGACTTTCGCCCGCTTACTGCGTGAAGCTGATCGCAACAGACC
CGGCGCTGCGCTCAGCCTTGCCATGGTACACCGCCTCAATATTATTCCCCTGAGGATCCA
GCACAAAAGCGGCATAGTAACCAGGATGATAGTGTCGTTCGCCAGGCGCGCCGTTATCAC
GTCCGCCATGGGTCAGCGCCGCATGGTAAAAAGCGTCCACCATGTCACGATCTCTGGCCT
GGAATGCCAGGTGGTGGCGCCCAGTCAGTTTCCCGGCAGCCTCCGGGCTGTGGCGTGAGG
CCACCACCAGTTCGTCGGCCAGCAAGTATTCATTGGCGGTGGTGATAACCGGGATCTCCA
GCGCCGACAGTACGGCGGTATAGAAGTTTTTGCTTGCCTCAAAGTCTTCGACAACCAGCA
GAATATGATCGATCAATCTGCCACGATGTAAGGTATTACTTTCCATGGAATTTCCTCTCG
GCTGGGGGGCCGGCAATGGTTAACAGCAGTGAGCCAGCAAGAACAGGATACCCTCCGGTG
AGGGCCATAAAAAAGGGCTGGCGCCAGGCCAGCCCGTGAAGACTACCGTGCGGACTCCGT
CGCCTCGTCCATGTCATCTTCCTGCTCACTGGCAAGCAGGGTTTTCTCGTTTTTGCACAG
ACACTGAATCAACAGGAACAGCACGCCGCTGGCCACCAGGGTGACGATCAGGCCATCGTA
ACCAGTGATGCCGATCAGCATGCCGCTGACTACCGGCCCGGCAACGCTGCCGGCGGACCA
GAAAAAGCCGAACAGGGCGTTAATCATAATCAGCTTCTGCCCATTGAAGGTTTTCCCCGC
CCGCACCAGCGACAGGGTATAAAGCGCGCCCGCCGCGGCGCCCAGCAGCAGACAAATGGC
CATCAGCTGAATGCGCGAGCCGAGCATCAGCGGCAGGGCCAGCAGCGACAGGCTGAAAAC
CACCGCGCAGCTCAGATGCACGCGGCGAATCCCGACCCGGTCGGCCAGCCAGCCGAGCGG
GGTCTGGAACATCGCATCTCCGGTAAGCACCACGGTGACCAGCAGCACCGCCAGCCCTTC
ATTCAGCCCTTTGTCCATGCCGTACAGCGGCAGCAGGGCGAGGATGCTGGCGTCAAAGAA
GGCGAAGCAGAAGACCCCGGAGGCCAGTACCGGCAGAAAGGCGCCGAGGCTGCGCCAGCT
GGCGCGCTCCCCGAGGCTTTCACGAGTGCCGGTGGGCAGATGGCGCAGCATCAGCAGGCA
GACGGCGGTGACCGCGACAATCGCTATCAGCGCTGAGGTCTGCCAGGCGGGGCCGACGGA
GATCAGCAGCGGCCCGGCCAGCTGGCAGCCGGTAAAGGCCGAGGCGTAGAGACCGGTGAG
GGTAGCGCGCTGGCTGCCCGCCGCGCCGCCGGTGATCCAGCTTTCGCCGAGTACGATAAT
GACCCCGGAGGCCAGGCCGGTCAGCAGGCGCGGCAGCAAAAGCAGCGTCATATCGGTAGT
CATGCATGAGGCGATGGTCGCCAGCGCCAGCAGGATCAGACTGCCGCTCAGCAGCACGCC
CATTTCAACGCGCCGGCACAGCGCAGGAGAGAGGAAAGAGGAGATCATCATGCCGGCGGG
CGGCAGGGCGGCCAGCAGGCCGACGTACAGCGGCGCGATCTGCTGCTGCGCCAGCTCAAG
ACTGATTAACGGCACCGTATAGCCGGTGATAAATCCCACAAGCGACGCGGCCATGATCAT
CGCCAGCGTGGGGGCAAGACGATTCTGGTCTGGGTTAAACATTTTATTTCCGATGACGGA
GAGGTCAGTAGTGGATCCTTCGGCAAATTGCCGTCCTGAGTTGCATAATAATTAATCGAC
TGGCCGTTGTCACCGTTGAAATCACTACCAAAAAAGGGCCGCAGGGCAGCAGGTGGGCTG
TACGCCGCGCCGCCGCCGCATTCCGTGACGTTGTCAGCGTGGTAACGACAGGATATAACG
GAGGGAGCGGCAGCGCCCGACGCCGGTGAGCGACGGGGAAAAACGCGACGCATGACCGAT
TATTCAGCATTACGCTATGCAGGAAAGGAGTAATACATGGCCGTATCGCCGTCATTGATC
GCCGAAGCCGTTGGCTGGCGACGTGAATTTCACGCCGCGCCTGAGCTCGGATATCAGGAG
CAGGAGACCTCGCGCCGCGTTGCGGAGCTGCTGGCCTCGTTTGGGCTGCAGGTGCATCGC
GGGCTGGCCGGCACCGGCGTCGTGGCGACGCTGGAGAACGGCCCCGGGCCGGTTATCGGC
CTGCGCGCCGATATGGACGCCCTGCCGATCACCGAGCTGGGGAGCGTCAGCTACCGTTCA
CGCCGCGCCGGGGTGATGCACGCCTGCGGCCACGATGGCCATACCGCGATGCTGCTGGCG
GCCGCCGCCCATCTGGCGCAGACCCGCCATTTCAGCGGCACCGTCCACTTTGTCTTTCAG
CCGGCGGAAGAGAACCTCGGCGGCGCGCGCAAAATGGTGGAGGAGGGGTTGTTTGAGCGC
TTCCCGATGGACGCCATCTACGCGCTGCATAACTGGCCGGGGATCCCTCTTGGCGAAGTG
GCGCTCAGCGATGGCGCGATGATGGCCTCACTGGACGCCTTCGAGATAACCTTGCGCGGA
AAGAGCTGTCATGCGGCGATGCCGGAGAGCGGGGCCGATCCGATCGTCGCGGCGGCGCAG
CTGATAATGGCGCTGCAGACCATTCCTTCCCGCCGCTTGTCGCCGCAGGATTCCGCGGTG
GTCAGCATCACCCAGATAAACGGCGGCGAGGCGATCAACGTCCTCCCGGACACCGTGGTG
CTGCGCGGTACCTTCCGCTGCCTGAGCAATCGCGTTCGCGCCCGCGTGCGGGAGCTCATC
GAAAGCTATGTGGCGACCCAGCCGCAGGTGTCCGATGTGCAGGGCGAGATTAGCTGGTTC
CCGGGTTATCCGGTGACCAAAAACCATGCGCTGCAGGCGCAGCAGGTGCGCGAGGTGGCC
GTCGCCACTCTCGGCGCGCAAGCGGTGCGCTGGAATCAGGCGCCGTCGATGGCCTCCGAA
GATTTTGCCTGCATGCTGGAGGCCTGTCCGGGGGCCTATTTCTGGATAGGCACCGACGGC
GAAACCCCGTCGAAGCCGCTGCATAACGCCAGCTATGACTTTAACGATGCGCTGATCGGC
CCCGGCGTCGCCATGTGGGTGGGGCTGGTGGAGAAACAGCTGCCGGCGGCGTAACCCACC
GGCAGCGGCAGAGGGAGCGCGCTGCGCTCCCTGAGGTCAGACGTCGGCAGCGGCTTTCAG
TCGCGCTTTCATGTCGCTGTAGGCCGTCCAGGCATAGCGCTCCGCCCATTGCTGGTCGGC
AATCGCTTCCACTTTCACCGCACAGTATTTGGTTTCCGGCGTTTTGGAGATCGGATCGAG
GTTATCCTGGGTCAGCTCATTGCAGGCGCCCACCCACCACTGATAGGTCATATAGACCGC
CCCCGGATTGATGCGATCGCTGAGGTCGGCGCGGGAGATCACCTTCCCGCGCCGGGAGCT
GATCCACACCAGCTGTTTGTCGGCGATCCCCAGTCGTTGCGCATCCGCGGGATTCATCTG
CACCCGTCCCGGCTCGTCGGCCAGCGACTGCAGCGCGGCGCAGTTGCCGGTCATCGAGCG
GCAGGAATAATGCCCGACTTCCCGCACGGTGCAGAGCACCAGCGGCCACTCGTCATCCGG
GCGCTCCGCCGGCGCGCGCCAGGCGGTGGCGAACAGCTGCCCTTTACCCGAGGGGGTGTC
GAAGCGGTTGTCTTTATACAGCCATGGCGTGCCGGGATGATCGAGGGTCGGGCACGGCCA
CTGGACATGGCCCATATCGCCCATTTTCTCCCAGGTCACGCCGTAGAACAGCGGGCAGAG
CTCGCGCATCTCGTCCCAGATCTGCTGGTTGTTCTCATAGTGCATCGGATAGCCCAATTC
GCTGGCCAGCAGGCTAATGATCTCCCAGTCGCGCTTCACATTCCCCGCCGGAGGGATCGC
CTGTTCAAACCGCTGGAACCCGCGGTCGGCGCAGGTGAAGACGCCGCCGTGCTCGCCCCA
GGAGGTGGCCGGCAGCAGGACATCGGCCATTTCCGCTGTTTTGGTCATGAAGATGTCCTG
CACGACCACGAAGTCCAGCGCCTCGATGCCTTTGCGCACCAGGCCGAGGTCGGCTTCGGT
CTGCAGCGGATCTTCGCCCATGATATAATAGGCTTTGATCTCGCCGGTCAGCGCTTTATG
CGGCACCTCGGTGATGCGGGTGCCGACCTGGTCGTCCATCAGCGCCGGGTCGATGCCCCA
GGCGGCGGCGAATTTCGCCCGCACGGCGGGGTCGGTGACCTCCTGATAGCCGGGGAACAG
GTTCGGCAGCACGCCCATATCGCAGGCGCCCTGTACGTTGTTTTGCCCGCGGACCGGCCC
CACGCCGACGTTGGGCCGTCCCAGGTTGCCGGTGAGCAGCGCCAGGCTTGCCAGGCCGCG
CACCACGTCCACCGCCTGGCCAAACTGGGTGACCCCCATGCCCCACATAATGGTGGCGGA
TGGGGCGGCGGCGAACATGCGCATCGCCTCCCGGATTTCCCGCGCGCTGACCCCGACAAT
CCCTTCCACCGCTTCCGGGGCGTAATCCTTCACCGCCTCGCGGTAAGCATCCAGCCCTTC
GGTATAGCGTTCGACATAGGTTTTGTTGTACAGCTCCTCCTCCAGCAGCACATAGCCGAA
GGCATTTACCAGCGCCATGTTGCTGCCGTTGTTGAGCTGCAGATGACGATCGGCAATGCG
CGCGGTTTCAATGCGCCGCGGATCGCAGACGATGATTTTGGCGCCGTTGTCCCGGGCCTT
GATTACCCGGCGGGCGACGATGGGATGGGAGTCGGCGCAGTTGTAGCCAAAGACCAGCAG
GCACTTCGAGTTTTCGATGTCGCTAATCGAGTTGCTCATCGCCCCGTTGCCCAGCGCCTG
CTGTAGCCCGGCGACGGAGGGGCCGTGGCAGACGCGGGCGCAGCAGTCGACGTTATTGGT
GTTCAGCACCGCGCGGGCGAACTTTTGCATCACATAGTTGGTTTCGTTGCCGGTGCCGCG
CGAGGAGCCGGTGGTCATGATGGCGCGCGGGCCATGCTTCTCTTTGATCTCCTTGAGCTT
GCTGGCGGTATAGCGAATCGCCTCCTGCCAGCTGACCGGCGTGAAGGCGCCGCCTTTCTG
GTAGCGGATCATCGGTTGTTTAAGACGGGGCGTCAGGAGCTGCGTATCGTTAAGAAAATC
CCAGCCGTAGTAGCCTTTCAGGCACAGCTGGTTCTGGTTGGTGACGCCGTCGGCGGCCTC
CGCGCGAATGATTTTATTGTTGTCGACAACCAGTTTAAGTTTGCAACCCGCCCCGCAGTA
GGGGCACACGCTCGTGATTTTTTTCATCAGTAACAGACCTGTTAACAGTGAACTGAGGAT
CGCTGTCGCGCCGGGCCCGACGGGCAACGATCGCGGTATCGCCTGGTGGTGATGCAGACG
CAGGCCTGTCGCGCTATGCAGGTCTTGTGCCAGAATTTAAACTCTTGATCTGTATTGAAA
AATGAAAAGAGATTGATGACGGGAGCATGACCTCGTCACTAATGACGATGACGCAGAGCG
CCGACGTCAGACGCTCTGCGGGAGTAAAACGCGGCTAGGCGAGAGGGCGGCAGCGGTCGA
AGTGCGATTCGCTCAGGCCGACGTCGCGCGCGGCGGCGCAGATAGCCTGCCAGCTGCCGG
CATCCAGCGGGATCCCCTGCGCCAGCCGCGCTTCGCGGTTGGCGGCCTCCCATTCGCCGG
GCGCCAGCACCGGGGCATCGGCATCGTGCGGCGACTGCTTACACCATGCGATAAAGGCCT
CCGTCTGCGCCTGGCTGTCCGGGGCATCGAACGCGTCCGGGCGCAGGATCACCGTGGTCA
TGCAGTTAAAGATGGCGTCGACGCTGGTCTGCAGGCTCTCCTGATGGGTGGTTTGCCCGC
CGGAGAGCGCGCCGCCGAGCACTTCGCACAGCGTCGCCAGGGCATAGCCTTTGTGCTGGG
CGAAGGTGAGCAGGGCGCCCAGCGGCGAGGTCTGCATCACCGCCGGGTCGGTAGTGGGTC
GACCCTCGGCGTCAATCAGGCAGCCGGGGGCCACGGCTTCGCCTTTATGCCAGGCGACGC
GGGTTTTACCAAAGGCGATGGCGCTGGTGGCGTAGTCCAGCAGCAGCGGCGGATGGCCCG
CGCGGGGAAACACCACGCACAGCGGGTTGGTGCCGAAGCGGCTGTCCTTCCCGCGGAACG
GGGCGACCATCGGGTCGCCGATGACGCTGACGAAGTGAATGGAGATCAGCCCGGCGGCGG
CGCACTGTTCGGCCCAGTAGCCGATGCGTCCGACGTGATGCGCATTGCGCAGGGCGATAG
CCGCCATACCATGCTGCTTCGCCTTTTCAATGCCTAACTGCATCGCTTCGTGGGCGACCA
CCTGGCCGAAGCCGGCGTTGCCGTCGAGGGTGACCACGGCGCCGGCGTCTTTGGTCACCG
TGGCGTGGCGGTTGAGCTGCAGAAAACCACCGGCGTGGGATTTGACGTAGCTGGGGATCA
TCCCGACGCCGTGGGAGTCATGCCCGGCAAGATTGGCGGCGATCAGATGGTCCGCGACGA
GGGTGGCTTCCCCTGGGGTACTGCCGAGATGGGTAAACAGTGAGACGACAAACTGATGCA
GATCCGTCGCCAGAAAGCGGTGTCCTGTAGGCACTGATTCTCTCCTGTAGTCTGTTGTTA
TTTTGTTATGTTTGCCGTTTCATGCTGCGCCGCCCGGCGCAGAAGGTCAAGGGCGGCGTC
TCCCGGCGACATGCCGCTGCGCCAGCGCCTGCGCATACGACAGACGATAAAAAACCGGGC
CGGGATCGCGTTTTAATTAACGCCATAAACACCACATTTTTAAATTCTGCCAGTGTCACA
AAAGCCAGAAAAAAGCCATCCCCGTCGTTGCAAGGGGAGCTGATACCACTATATGTTAAA
TTTGTGTTTATTAATTGATGATTAAAGGTTGGTATCATGTATAAGAAAATAAGGGGTTTA
GTGGTTTCACTGACGGCCGTTTTCGCCTGTGCCGCCTGGGCGGAGGTGCCTGCGGGCTAT
CCCGCGGATTATCAAAAAACGGTTGATGCCGCCGTAAAAGAGGGCAAGGTGGTGATCTAT
TCCACAACCGATACCAAAGCGGCCGGGCCGTTAATTAAAGGATTCGAAGCGCAATATCCG
GGCGTCAAAGTCGAATATAACGACATGAACAGCACCGAGCTGTATAACCGCTATATCAGC
GAGCAGGCCGCCGGGGGCGGCAGCGGGGATGTGGTGTGGAGCTCATCGATGGATACGGCG
CTGAAATTAGCCACCGAATACGCGGAACAATATGCCTCGCCGGAGGTGAAGCAATTGCCC
GACTGGGCGGTGTGGCAGCAGAAAGCCTATGGCACCACCTACGAGCCGGTGGTATTTATC
TATAACAAACGGCTGATCCCGCAGAATGAGGTTCCGGATTCGCATACCGCGCTGGCAAAA
TTGATCGCCAGCCAGGCCGATAAATTTAAAGGCAAAGTCACCACCTACGATATCGAAAAA
TCGGGCCTCGGCTTTATGCTGGCGGTGCAGGACAGCCAGGCCGACGCGAACTATTTTACC
GACCTGGCGAATATCGCCAAAGGCGGCCTGACGGTGCAGTCTTCCACCGGCACGATGATG
GAGCGCGTCTCCTCTGGCGAAAACCTGATCGGCTATAACATCCTTGGCTCCTATGCGGAA
GCGCGGGCGAAAAACGATCCCTCTTTAGGCATTGCCTATCCGAAAGATTACGTGCTGGTG
CTCTCCCGCGTCTCGTTTATTAGCCAGGAGAGCGAACATCCCAATGCGGCAAAATTGTGG
CTGGACTATGTCCTGTCGGAAAAAGGCCAGCAGATCCTCGCCAGCCAGGCGGATATTCCC
TCTATTCGTCGCGATATTGAAGGCAAAAATGATATCGACGGCATGACCGCGCTGCTGGGC
AAAGCGTTAAAACCGATCCCGGTCAACGAAACGCTGCTGGATTATTTACAGCCGCAAAAA
CGTCTGCAGTTTATTAAACAATGGCGCAGCGCCGCCGCGAAATAATCCTCCCCCGGGGCA
TCGCCGATGCCCCTTATTCACACCCGGCGGGTTTATTCACCTGACCAAAGGGATGAACCA
TGAATGTATTACGCAGAAAGTGGCAGGGGCTGCCGCGCGGCGTGGTGGTGTGCATCACGG
CGCTGGTGATTTATGTCCCGCTGTTATTTATTGTGGTGCAGAGTTTTCTCTCCGCGCCGT
TCTTTTCCCGCTCCAAATCCTGGAGCCTGGAAGCCTTCGCCTTTATTTTTACCGACCCGG
ATTTTTATCTGGCGTTAAGGTCAGGCTTTATTCTGGCCTTTGGCCTGGTGATTATCGCCA
TTCCACTGGGCGGTATTTTGGCCTTTCTGATGGTACGCACCGATTTACCCGGCCGGCGGT
TCATTGAGCCGCTGATCCTGGTGCCGATCTTCGTCTCGCCGATGGTGCTGGGCTTTGGCT
ACGTGGTGGCCGCCGGGCCGGTAGGCTTCTTTTCCCAGTGGGCGCAGCAGCTGATCGGCT
TTGTGCCGTGGAATATCTACTCGATGTTCAGCATTGTGGTCATCGCCGGCTTAACCCACG
TGCCGCACGCCTATCTTTATATCTCTTCGGCGCTGCGCAGCGTCGGTTCCGACGTGGAAG
AGGCGGCGCGCACCGTCGGCGCCACGCCGCTGCAGGTGATGACCTCGGTGAGTCTGCCGA
TGGTGCGGCCGTCCATCCTTTACGCCTGCGTGCTGCTCTTCTTCCTCGGTCTGGAGGTTT
TCGGTCTGATGCTGGTGCTGGGCGACCCCGAGGGCAACATGGTGCTGGCGACCTATCTCT
ATAAGCTGACCAACAAGCTCGGCACCCCCTCCTACCATCTGATGGCGGCGGTGGCGGTGG
TGCTGATCTGCATCACCATCCCGCTGGTGATGCTCCAGAGGCGGCTGATGCGCACCGCCA
ACCGCTTTGTCACCATGAAGGGCAAGGCGTCGCAGGCGCGGGCGCTGCCGCTGGGTAAAT
GGCGTTGGGTGGCCGGGGCGGTGGTGGTGGCCTGGCTGACGGTGACCATCGGCGTGCCGC
TGCTCGGCGTGGCGCTGCGGGCCTTTATCTCCAACTGGGGCGTCGGCGTGTCGCTGTGGG
ATGAGCTGTCGCTGACGACGTTCCACAATATCTGGCAGCAGCCCAACCTGCTGCGGGCGA
TCGTCAACTCGATGGCTATCGGCATCGTCGGCGGCGCGCTGGCGGTGATCTGCTATCTGT
TTGTCGGTATCGCCATGCACCGCAAAGCGGACAACGTCACCCGCTTTCTTGATTACAGCG
TACTGGTCCCGCGCGCGGTGCCGGGGCTGCTGGCCGGTCTGGCCTTCCTGTGGGTGTTCC
TGTTTGTGCCGATGTGGCTCGATCAGTCGCTGAAGCACGGCTGGCTCTCGGCGCTGCCGG
TGGCCGACTGGCTGCGGGAGCACCTTATCGTGCAGCTGCGCGCGCTGCGCAACACCATCT
TCAGCGTCTGGCTGGCCTACACCGTGGTATGGATGGCTTATGGCCTGCGGCTCATCTCTT
CGACGCTGCTGCAGGTGGGCCCGGAGCTGGAGGAGGCGGCGCGCAGCACCGGCGCCTCGC
GGGGGCAGATCACCCGCCACGTCACCGTTCCTCTGTCGCGCTATGGGCTGATTGGCTCCT
GGCTGCTGATGTTCCTGATCTTTGAGCGCGAGTATTCCACCGGCGTCTATCTGCTGTCGC
CGGGTACCGAAACCATCGGCTCGATGCTGGTGTCGCTGTGGGCGGCGGGGGCCATCGATA
TCGTCGCGGCGCTCTCCTTTATCAATATTCTGCTGGTGGTGATTGGCCTGGGTATCGCCC
TGCGCTTTGGAGTGAAATTACATGATTGAGTTATCGGTAGAAAATCTGCATCTCACCTAT
GGCGACAACCCGGTGCTGAAGGGGGTGTCCATGACGCTTGGCCGGGGAGAGGTGGTGTCG
TTGCTGGGGCCTTCGGGAAGCGGGAAAACCACGCTGCTGCGGGCGGTGGCCGGGCTGGAA
AAACCGACGAGCGGACGGATCGCCATCGGCAACCGCACGGTGTACGACGGCACGCCGCGC
AGCGAGATCCCGGCCGAAGAGCGTAACCTCGGCCTGGTCTTCCAGTCCTATGCCCTGTGG
CCGCACAAAACGGTGTTCGACAATGTGGCCTATCCGCTGAAGCTGCGTAAAGTGGCCGCC
GGGGAGATAAAAGAGCGGGTGCAGCGTGTGCTGGATCAGCTGGGGCTGGGGCACCTTGGC
AACCGCCATCCGCACCAGCTCTCCGGTGGCCAGCAGCAGCGGGTGGCCATCGGTCGGGCG
CTGGTTTACAACCCGCCGGTGATCCTGCTGGATGAACCGCTCTCCAACCTTGACGCCAAG
CTGCGCGAAGAGGCGCGGGTGTTTCTGCGCGAGCTGATCATTAAGCTGGGCCTCTCGGCG
CTGATGGTCACCCACGATCAGAATGAAGCAATGGCCATCTCCGATCGTATTCTGCTGCTG
AACAATGGCGTCATTGAGCAGCAGGGGACGCCGCAGGAGATGTACGGCAGCCCGGCGACG
CTGTTCGCCGCTGAGTTTATGGGCAGCAATAACCGCCTGCACGGCAAAGTGATGGCGCTG
GAGAACGGCAGGGCGCGGATCGAAGGCGCCAGCTGGAGCCTGTGGGGGCGAGCGGGCGAG
GGGGTTAGCGTTGGCGAGCCGGCGACGGCGGTGATCCGCGTCGAGCGCCTGCGACTTGAC
GGCGCCGCGCAGGATAATAGCCTCCAGCTACCGCTGCTGACCAGCATGTACCTCGGCGAC
CGCTGGGAGTACCTGTTCCGTACCGAAGGCGACGACTTTCCGCTGCGCGCCTACGGAACG
GCGCTGCGCGATGCCGAACACTGCCATCTGACGCTCCCGGCGGAGGATGTGTGGATTTTT
CCGCAGCGGTAGCCGCCCGTTACCCCGCCAGATGGCACACGGCTTCAATATTGTGCCCGT
CTGGCGCAATCACAAACGCGGCGTAGTAACTGGCGTGGTAGTTTGGCCGTAGCCCCGGCG
CGCCGTTGTCCTTTCCTCCGGCGGCCAGCGCCGCCTGCCAGAAGGCATCGACCTGCTCGC
GGCTGTCGGCGCGAAAGGCAATGTGCAGCGGCGCCGGTTTTTCCGCACTTTGATAGAGGC
ATAGAGAAGCATCGCCGCTGCCGGCCAGCTCTGCGCCGTAGCTCGGTTCGCCTTCGCCAA
CCAGCGTTACGCCAAGCGGGGCCAGGGCCTGCAAAAAGAACGCTTTGCTGGCGGCATAGT
CGCTAACGCCGAATTTCACATGATCGAACATATCTTCTCTTCTCCTGTGGATGGGATATC
GCCAGCTGAAGGCGCTAGCCGGACAATAGATACAAGATAGTTAACAACGGTTATTAACTT
TTTTAACAGCTCAAAATGTTTAATTATTCCTAATACGAGTATTTACAGACGTTTAATCTG
CCATGTACCATAAACAAAAAATAACATTTGTGATACAAGTCACTCTTTTTTGGCGCATGG
GTAAGCTCAGCGCGGTGTGAATGCCGCTGGTTTACCGCCTCAAGGTTATGGCAGCACTCT
TCTCACGATGACAGACCGGTGAATTTCTCTCCGATTTCCCGCGTTTCGTTGAGAATCGTC
TACTATCCAAACGATAACCCTATAAATGATATCGCCTCTGGCGATGTTTTATCCGACTTG
CCGGGCCGGGCCAGACGCTAAGCGGTTTAAAAGCGCAATGGTATCGGTTCCAGCACGACA
TTCACTGGTTTTGTCAGCGACAAAAACAGTAATTTTCAATGACAGGAATGTGATGATGTC
GAGCGAGAAAACCAACAATTCCAGGCGTGATTTCCTGGTGAAATCGATGGCGCTGATCCC
GACGGTGGTGATCGGCGGCGCGGGAGCAGGGGCTATTGGCGTGGCCACCAGCGCGACCGC
GCAGGCGGCCCCCGCTTCAGAGCCAGCCTCCGGGAACACCGCGGCGGCCAGCGACTGGAA
GCCGCAGTTCTTCAACGATCGTGAGTGGGCGTTTATCAACGCCGCCGTCGCTCGCTTAAT
CCCGGCGGATGAACTCGGTCCCGGCGCCAAAGAGGCCGGCGTGCCGGAGTTTATCGACCG
CCAGCTCAATACCCCTTACGCCACCGGCTCCATCTGGTATATGCAGGGGCCCTTCAATCC
CGACGTGCCGAAAGAGATGGGTTATCAGCTGCCGTTGGTGCCCAAACAGATCTATAACCT
CGGGATCGCCGACGCCGAGGCGTGGTGTCAGGACAAATATCATAAAACCTTCGCTGAACT
GAGCAGCGAGCAGCAGGACGAGGCGCTCGGCCTGTGGGAATCGGGTAAAGCCGAGTTCAA
ACAGCTGCCGGCCTCACTGTTCTTCACCTATCTGCTGCAAAACACCCGCGAAGGGTTCTT
CAGCGACCCGATCCATGGCGGCAATAAAGGCATGGTCGGCTGGACGCTGATTAATTTTCC
CGGCGCGCGCGCCGACTTTATGGACTGGGTTGAACGGGGCGAACGCTACCCCTTCCCGCC
GGTATCAATTAATGGGGAGAGGGCGTAATCATGGCCACCGTATTGAAAAAAACCGATGTC
GCGATCGTCGGCTTCGGCTGGGTTGGGGCGATCATGGCCAAAGAGCTGACCGAAGCGGGG
CTCAACGTCGTCGCGCTGGAGCGCGGCCCGATGCGCGACACCTGGCCGGACGGCGCCTAT
CCGCAGGTGATTGATGAGCTGACCTACAACATCCGCCGCAAGCTGTTCCAGGATCTGTCG
AAAAGCACCGTCACCATCCGGCATAACACCAGCCAGCAGGCGGTGCCCTATCGCCAGCTG
GCGGCCTTCCTGCCGGGTACCGGCGTGGGCGGCGCCGGGCTGCACTGGTCCGGCGTCCAT
TTCCGCGTCGATCCCATCGAACTGCGGATGCGCAGCCACTATGAAGAACGCTACGGCAAA
AACTTCATCCCCCAGGATATGATCATCCAGGATTTCGGCGTCACCTACGACGAGCTGGAA
CCGTTCTTCGATAAAGCGGAAAAAGTATTCGGTACCTCCGGGACCGCCTGGTCGATCAAA
GGCAAGGTCGTCGGCAAAGGCCGCGGCGGCAACGCCTTCGCCCCGGACCGCTCGGACGAC
TTCCCGCTGCCGGCGCAGAAAAACACCTGGTCGGCGCAGCTGTTTGAAAAAGCGGCGCTG
GAAGTGGGGTATCACCCCTATAACCTGCCGTCGGCCAACACCTCCGACTCCTATACCAAC
CCCTACGGCGCGCAGATGGGCCCGTGCAACTTCTGCGGTTTCTGCAGCGGCTACGCCTGC
TACATGTACTCTAAAGCCTCGCCGAACGTGAACATTCTGCCGGCGCTGCGCCAGGAAAAA
CGCTTTGAGCTGCGGACCAACGCCAACGTGCTGAAGGTCAACCTGACCGACGACAAATCC
CGCGCCACCGGCGTGACCTACGTCGACGGCCAGGGGCGCGAAATGGAACAGCCGGCGGAC
CTGGTGATTGTCGGCGCCTTCCAGTTCCACAACGTGCACCTGATGCTGCTCTCCGGGATC
GGCAAACCGTACAATCCGGAGACCGGCGAAGGGGTGGTGGGGCGTAACTTCGCCTACCAG
AACATGACCACCATCAAGGCCATTTTCGATAAAGACACCTATACCAATCCGTTTATCGGC
GCGGGCGGCAACGGCGTCGGCGTCGACGACTTCAACGCCGACAACTTCGACCACGGCGCG
GCGGGCTTTGTCGGCGGTTCGCCGTTCTGGGTCAACCAGGCCGGGACCAAGCCCATCTCC
GGTTTCCCGGTACCGCCGGGCACCCCGGCGTGGGGCAGCAAGTGGAAAGCGGCGGTGGCC
GACACCTACACCCATCACCTGTCGATGGATGCCCATGGCGCGCACCAGTCCTATCGGCAG
AACTACCTCGATCTTGATCCGAACTACAAAAACGTCTTCGGCCAGCCGCTGCTCCGCATG
ACCTTCGACTGGCAGGAAAACGACATCAAGATGGCGCAGTTTATGTTCGATAAGATGGCG
CCGATCGCCAAAGCGATGAAGCCGAAATATATCCTCGGCAGCCCGAAAAACGCCAACAGC
CACTTTGATACCACCACCTACCAGACCACCCATATGAACGGTGGGGCGGTGATGGGGGAA
GATCCGAAAACCAGCGCCGTGAACCGTTATCTGCAAAGCTGGGACGTGCATAACGTCTTC
GTCATCGGCGCCTCCGCGTTCCCGCAGGGGCTGGGCTACAACCCAACCGGCACGGTGGCC
GCGCTGGCCTACTGGTCAGCGAAGGCGATCCGCGAGCAGTATCTGAAAAATCCGGGACCC
CTGGTGCAGGCATAAAGGAAGGCAGATGATGAAAATGCAATGGTTATCGGCCCTGGTGCT
TGGGGCATTGAGCTGCGCGGCTTTTGCCGAAGAGGCGCCTGCGGACAGCAATCTGATTAA
GCAGGGGGAGTATCTGGCGCGGGCGGGGGACTGTGTCGCCTGCCACACCAACGGCAAAGC
GGGCAAACCTTTCGCCGGCGGTTTGCCGATGGAGACGCCGATCGGCACCATCTACTCCAC
CAATATCACGCCGGATAAAGAACACGGCATCGGCGGGTACACCTTCGTAGAGTTCGACGA
CGCGGTGCGCAAGGGCGTGCGGAAAGACGGTTCCACGCTCTATCCGGCGATGCCGTATCC
CTCGTTCGCGCGGATCAGCGAAGCGGACATGCGCGCCATGTACGCCTACTTTATGCACGG
CGTGGAGCCGGTGAATGTCGCCAACAAGGACACCGACATCCCATGGCCGCTGTCGATGCG
CTGGCCGCTGGCGTTCTGGCGCGGCATCTTCGCCCCGACGCCGAGCGACTTTGTCGCCAA
CCCGCAGGTTGACCCGGTGCTCGAGCGCGGCCGCTATCTGGTGGAAGGCCTGGGTCACTG
CGGCGCCTGTCATACCCCGCGTAGCCTGACGATGCAGGAAAAAGCGCTCAGCGAAAGCGA
AGGCGATGATTACCTGGCGGGTAGCAATGCGCCGATTGACGGCTGGGTCGCCTCCAGCCT
GCGCGGCGAAAACCGCGACGGCCTGGGGACCTGGAGCGAAGCCGAGCTGGCCGAGTTCCT
CAAAACCGGACGCAACGATAAATCGGTGGTCTTCGGCGGCATGAGCGATGTGGTGGAGCA
TAGTCTGCAGTATCTCTCTGATGACGACATCACCGCCATCGCCCGCTACCTGAAATCGCT
CCCGCCGCGCGGCGGCAAACAGACCCCAGCCCCGGTGGAAGACAGCGTGGCGAAAGATCT
GTGGAAGGGTAACGACAGCAAAACCGGCGCCGCGCTGTACGTCGATAACTGCGCCGCCTG
CCACCGTACCGACGGCGCGGGCTATAAACGCGCCTTCCCGTCGCTGAAGGGCAACCCGGT
GGTACAAACGGAAGATGCCACTTCGCTTATCCACATCGTTCTGACCGGGAGCACCACGCC
GGCGGTGAAAGATGCGGTCTCCAACCTGACCATGCCGTCGTTCGGCTGGCGCCTGGACGA
CCAGCAGGTGGCGGATGTGGTCAATTTCATCCGCACCAGCTGGGGCAACAACGCGCCGGC
GGTCAGCGCCAGCGATGTGGCGAAGGTGCGTAAGGAGACTGCGGCGCATGATGAGAAGGC
GTTAGGCAACGCCGATATCTCGAAGCTGCCGGGGGCCGGACAGTAACCGTCAGGGTTGCG
TCGCCCGCGCGGCGCAACCCATACTTAGCGACGACGTAAAATACTGTCTGAATCAAGGAG
TTTGCCTTCATGCTGCATGCAGAGCGACTGACCTGCATCGTTGACGATCGACCGCTGTTT
GCGGCGCTGACGCTGTCCCTCGCTGCCGGCGAGCTGCTGCAGGTCGCCGGTGATAACGGC
GCGGGGAAAACCTCGCTGCTGCGGATCCTCTGCGGCCTGGCGCGCCCGGAAAGCGGGGTG
GTGAGCTGGCAGGGCCAGCCGCTGGCGAAGGTCCGGGAGTCATTTCACCGTCAGCTGCTG
TGGCTGGGCCATAAACCCGGCGTTAACGCGGCGCTGACCGCCGATGAAAACCTGCGTTTC
TTCTTTCCGGCCAGCCGCCTTCAGCAGCGGGAAAGCGCCCTCGCCGCCGTCGGCCTGGCG
GGCTATGAAGACCTCCCCTTGAGCCAGCTCTCCGCCGGGCAGCAGCGTCGGGTGGCGCTC
ACCCGCCTGTGGTTAACCGACGCGCCGCTGTGGATCCTCGATGAGCCGTTCACCGCCCTC
GACGCCACGGCGATGGAAACCCTGACCCGTCGCCTGGAGCAGCACGCCCGGCAGGGGGGA
TGCGCCATCCTCACCACCCACCAGCCGCTGCGGCCGCTGGGCTGTCCGTTGCGCACCCTG
CGCCTCGGCGGCGTCGCTGGAGGCGGGCAATGATGCGTGCGCTGTTGGCCCGGGAACTGC
GCCTGGCGTGGCGCAGCGGGGCGGAGATCCTCAATCCGCTCTGGTTCTTTCTGATCGTCA
TCACCCTGTTTCCGTTCGGCGTAGGCGCCGCGCCGAAGCTGCTGGCGCAGATTGCGCCGG
GCGTGGTGTGGGTCGCCGCGCTGCTGGCGGCGCTGCTGGTGATGGATCGGTTGTTTCGCG
ACGACTGGCAGGACGGTTCCCTGGAGCAACTGATGCTCCTGCCGACGCCGCTGGTGGCGG
TGGTGCTGGTGAAGGTGGTTGCCCACTGGATGATGAGCGGCCTGCCGCTGCTGATCGTCT
CGCCGCTGGCGGCGCTGCTGCTGGGGATGAGTCTGCATGACGCCGGTGTGCTGGCGCTGA
CCTTGCTGCTTGGCACCCCGACGCTCAGTTTTCTCGGCGCGGTGGGGGTTGGCCTGACGG
TCGGCCTGAAGCGCGGCGGCGTCCTGCTGAGCCTGCTGGTGCTGCCGCTGGCGGTGCCGC
TGCTGATTTTCGCCACCGCGGCCTGCCAGGCGGCGGCCGCCGGGCTCCCGGTCAGCGGCT
ATCTGGCGATGCTGGCGGCGTTCTTAACCGCCAGCGCCACCCTGTGTCCGTTCGCCACCG
CCGCTGCGCTGCGGCTGACCGTGCGATAACTCGCTGCGCCTGCGGGCGCGGCCATCATAA
CCGTGTGAGTAAGCGTCTATGTGGAAAGCGTTACATCAACTGGCGATCCCCGAGCGGCTG
TACCGCCTGTGCGGATGCTGGATCCCCTGGCTGGCGGCGTTGAGCGCGCTGTTGCTGGTC
ATCGGCCTGGGGTGGGGCTTTGGCTTCGCCCCCGCGGACTATCAGCAGGGGGAAAGCTAC
CGGATCATGTACCTTCACGTTCCGACGGCGATGTGGTCGATGGGGCTGTACCTGGCGATG
GCCGTCGCGGCCTTCGTCGGGGTGGTCTGGCAGATCAAAATGGCCGATCTGGCGATCGCC
GCCCTGGCGCCGGTGGGGGCGGTCTGCACCCTGGTGGCGCTGGTCAGCGGCGCGGCATGG
GGCAAGCCGATGTGGGGGACCTGGTGGATCTGGGACGCCCGCCTGACCTCAGAGCTGGTG
CTGCTGTTTCTGTATGCCGGGGTCATCGCCCTGTGGCACGCCTTTGACGACCGGCGGCTG
GCCGGGCGCGCGGCGGGGATCCTTGTGCTGGTCGGGGTGGTCAATCTGCCCATCATTCAT
TACTCGGTCTACTGGTGGAACACCCTGCACCAGGGCTCGACCAACCTGCAGCAAACCATC
GACCCAAGCATGCGTCTGCCGCTGCGGATCTGCATCTTTGCCTTCCTCACGCTGTCGGTC
ACCCTGACCCTGATGCGCCTGCGTAACCTGATCCTGCAACTGGAGCGCCGTCGACCGTGG
GTGGTGGCGCTGGTGAATAAAGGAGCCGCCCGATGAGCCCCGCCTTTTCGTCTTTCGCCG
CCTTCCTGAATATGGGCGGCTATGCCGTGTACGTCTGGCTGGCGGTGGCCGTGGCCGTCG
CCGCCTTTGGCCTGCTGACGGTGCATACCCTGTGGGCGCGGCGGGCGCTGTTCCATGAGG
TGCGACGCCAGCAGGCGCGCGAGCGGCGGATCGCTGCCGCCCGCGAACATGACAAGGAGG
CCGCGGATGCAAGCGCGTCGTAAAACCCGGCTGTATATCGTGCTGGCGGTGCTCGCCGGA
CTTGGGCTCACCGTCAGCCTGACGCTGTACGCCCTGAGCAGCAATATCGATCTGTTCTAC
ACCCCGGGGGAAATTATCTACGGCAAAACGGAAACCCGGGCGCTACCCCATACCGGGCAG
CGCCTGCGGGTGGGGGGCTACGTTCAGCCGGGCTCCCTGCAGCGCGACCCGCAAACTCTC
GACGTGCGCTTTAAGCTGTATGACGCCCGCGGGGTGGTGGACGTCAGCTATAAGGGCATT
TTGCCGGACCTGTTTCGTGAAGGGCAGGGCGTGGTGGCCCAGGGCGTGCTGGACGGCGAG
CGGCATATTACCGCCCAGCAGGTGCTGGCCAAACATGATGAAAATTACACGCCGCCGGAG
GTGAAAAACGCCATGACGCCGGAGAAAACGGGGGCGCAGCCATGATGCCGGAGCTGGGCA
ACTTTTTATTGTGTCTGGCGGCGGGGCTGGCGCTGCTCCTGAGCGTCTATCCCCTGTGGG
GCGCGGCGCGGCAGGATCGGCGGCTGATGGCCCTGGCGCGGCCGCTGGCCTGTGGGCTAT
TCGCCTGTATCGGCGGCGCCTTCCTGCTGCTGGTGCACGCCTTTGTGGTCAATGACTTTA
CCGTCCGCTACGTGGCGGAAAACTCCAACAGCGCGCTGCCGGTGTGGTATCGGGTGGCGG
CAACCTGGGGGGCGCACGAGGGCTCGCTGCTGCTGTGGGTTCTGCTGCTCAGCGTCTGGA
CCTTTGCCGTCGCCATCTTCAGCCGCCGGATGCCGCTCGACGCCGTCGCCCGGGTGCTGG
CGGTGATGGGGATGATCGCCTTTGGTTTCCTGCTGTTTATCCTCTTCACCTCCAATCCGT
TCAGCCGCGGCCTGCCGCAGTACCCCATTGATGGCCGCGACCTCAATCCACTGCTGCAGG
ATATCGGCATGATTTTCCATCCGCCGATCCTCTATATGGGTTACGTCGGCTTCTCGGTGG
CTTTCGCCTTCGCCATCGCCTCGCTGCTGGCGGGCCGGCTGGATACTGCCTGGGCGCGCT
GGTCGCGTCCCTGGACCCAGGCGGCATGGATGTTCCTCACCCTCGGCATCGTGCTGGGCT
CGGCGTGGGCATACTACGAACTGGGCTGGGGCGGCTGGTGGTTCTGGGACCCGGTGGAAA
ACGCCTCGTTTATGCCGTGGCTGGTGGGAACCGCGCTGCTGCACTCCCTGGCGGTGACCG
AAAAGCGGGGCAGCTTCCGCGCCTGGACGGTGCTGCTGGCCATCGCCGCCTTCTCCCTGT
GCCTGCTGGGCACCTTCCTGGTGCGCTCCGGGGTGCTGGTTTCGGTGCATGCCTTCGCCT
CGGATCCGTCGCGCGGGCTGTTTATTCTGGTACTGCTGATTGTCGCCATCGGCGGATCGC
TGCTGCTGTACGCCCTAAAGGGCGGCCGGGTGCGGGCGCGGGTGGAACATACGCTGTGGT
CGCGCGAGTCGTTCCTGCTTGGCAACAATATCTTGCTGATGGCCGCGATGCTGGTGGTGC
TCCTCGGAACGCTGCTGCCGCTGGTGCATAAAGAGCTGGGCCTCGGCAGCATCTCCATCG
GCGAGCCGTTCTTCAATACCATGTTCACCGCCCTGATGGCGCCGTTTGCGCTGCTGCTGG
GGCTGGGACCGCTGATCCGCTGGCGGCGCGATGACGTCGCCAGGCAGATTAAGCGCCTGA
TTATCGCTCTGCTGGTGACGTTGTCACTTTCTCTGGCGCTGCCGTGGCTGCTGCAGGACC
GTATCACCGCCATGGCGGTCATAGGCCTGATGATGGCCCTGTGGGTGCTGATCTTCGCCC
TGATGGAGGTTCACGAACGGGCCACTCATCGCCACGGCTTCTGGCGCGGCCTGCGCACGC
TGACCCGCAGCCAGTGGGGGATGGTGCTCGGTCACGTCGGCGTGGCGGTGACCGTTATCG
GCATCACCTTCAGCCAGAACTACAGCGTGGAGCGCGATGTACGGATGCGCCCCGGCGACA
GCATCGATATCCACCGCTATCACTTTGTGTTTAACGGCGTGCGCAATATCGTCGGCCCCA
ACTGGACCGGCGGCGAAGGCATTATCGCCGTGACCCGCAACGGCCGCCCGGAAGCGACGC
TGTATGCTGAGAAGCGCTTTTACACCGCCAGCCGGATGATGATGACCGAGGCGGCGATCA
GCGGCGGGCTGACCCGCGATCTGTACGCCGCGCTGGGGGAAGAGCTGAGCGACGGCAGCT
GGGCGGTGCGTCTGTACTATAAACCGTTCGTTCGCTGGATCTGGTACGGCGGGGTGCTGA
TGGCCCTCGGCGGTCTGTGCTGCATGCTCGACCCGCGCTACCGGATGCGTAAGAAGCTGC
AGGAGGCCTCATGAACCGGAAGCTATTGTTTATCCCGCTGGTGCTGTTTCTGGCGCTGGC
CGCCGCGCTGTTCTGGCAGCTGATGCGCAACGCCGAGGGCGATGACCCGACGACCCTCGA
GTCGGCGCTGATTGGCAAACCGCTGCCGGAATTTCGCCTTGAAGCGCTGAATACCCCCGG
TCAGACGCTGGACCGACGGACGCTGATTGACGGCAAGCCGCTGCTGCTCAACGTCTGGGC
CACCTGGTGTCCAACCTGTCGCGCCGAGCATCAGTTTCTCAACGGCCTGGCGCAGCAGGG
CGTGCGGGTGGTGGGGATGAACTACAAAGACGATCGCCAGAAGGCGATGAGCTGGCTGCA
GCGCCTGGGTAATCCCTACAGGCTGAGCCTCTACGACGGCAACGGCATGCTTGGCCTGGA
TCTCGGGGTCTATGGCGCGCCGGAGACGTTTCTCATCGACGGTCAGGGCATTATCCGCTG
GCGGCACGCCGGCGACCTGAACGAACGGGTGTGGCGCGAGGAGCTCCAGCCGCTGTGGGA
TCAATACAACCGGAGGGCGGGTTGATGAGAGGGGTAATGGTCATCCTGCTGGCGCTGATG
CTGACCGGCCAGGCGTGGGCCGCCATCGATACCTGGCAGTTTAAGGATGAGGCCCAGGAG
CAGGCCTTCCGGGAGATCACCTCCCAACTGCGCTGCCCTAAATGCCAGAACAACAGCATC
GCCGACTCAAACGCGATGATTGCCGCTGATATGCGGCAGAAGGTGTACGAGCTGATGCAG
CAGGGGAAAACGAAAGGGCAGATCGTTGACTATATGGTGGCCCGCTACGGTCATTTTGTC
AGCTATGAGCCGCCGCTGACCGCGGGCACGGTGCTGCTGTGGCTGGGACCGGGGTTGTTC
GTGCTGGCGGGCGCGGGAGTGATTATCGCCCGCGCCCGCCGTCGCGACATTCCTGACGCG
GCGCTCAGCGCCGAAGAGCGCCAGCGGCTGGCGGCATTATTGCAAGAAGGAAAAGAACGA
TGAGCCTGTTGGTGGTTATCGTCGCGCTGCTGCTGGCTGGCGCGCTGGGGCTGCTGTACT
TCCCGTGGTCGGGCAAAGGGGCGGTAGACCGCGATGCCCTCAACCGCGCCCTGTACCAGT
CGCGCCTGCAGGAGCTGGCGCAGGAGCGCGGCGAGGACAACCCGGCGCTGGTCGTCGAGC
TGCAGCGCACCCTGCTGACGGATATTCCGCCCCAGGCACAGCCTGGCGAACGGCCGCTAC
GCCGCTGGGCGCTGCTTCCGGGCGCGCTGCTGCTGGTGGTCCTGAGTCTGGGCCTGTATC
TGAAAACCAGCGATATTGGTCAGGTGCTGCTCTGGCAGCAGGCTGAACGACATTTTCCTG
CGCTGTTGCAGCAGGTTAAGGACCCGACGGCGGCGCCGCTGCGAATGGATGAGCTGGCGG
AGCTGCGGCTTGGCCTGCGCAGTCACCTGCAGGATACCCCGAACGACCTCGCCGGCTGGC
AGCTGCTTGGGCGGCTGGGCCTGTTGTTAAACGATGGCGAGACGGCGATCGGCGCCTTTG
GCCGGGCGCATGCTCTGGCGGCGGACGACCCGGCGGCGGCTTTCGATTACGCCAGCGCGC
TGGTGCGGGCGGGAGATAGCGGCCAGGTTCGGATGGGCGAGCTGCTGCTGCGCGACCTGC
ATCAGCGGCAGCCGAACAGCCTGCCGGTGCTGGAGATGCTGGCCCTGAGCGCGGTGCGTA
ATGAAGATTACCCCGAGGCCGTGGCGGCCCTGCAGGCGTTGCTGGCCCGGCTACCGGAAG
GGGATGCGCGGCGCGAGGCGATCGTCCGCCAGCTGGCGCAGGCGCAGCAGCAGGCGCAAT
AACTGCCCGGCGGCGCTGAACGTGGGGTCTGCCGCGAGGGCGGTACGGTCAGCCCTGGTT
TTGTAGGCCGGGTAAGGCGCAGCCGCCACCCGGCACAAAATCGGCTCCGTGCCCGCTGTC
CTTGCCTGGCGGCGCTACGCTTGCGCGGGCCTACGAAGGGCGCGAATAGAGCGCCAAATC
GCGGGTAGCCTTTGTAGGCCGGGTAAGCGAAGCGCCACCCGGCAACATGTTGGGCTCGGA
GCCTGATTTCTTGCCGGAGACGGTTATCGGTTTTCCTGGTTCTCAGCCCGGGAAAGCGTT
TCTCACGCGTGACTTCAGCGTACTCTGTGCTCCCGCTTCGTGGTGCTGCACCTGGTTCTC
CGTGGCGCAGGGAGCGTCATGGAACGGCAACGACTGCCGTACGGTTCTCTCTCCCTCCGG
AAGAAGGCCTGGGTGAGGGAAAGCACTGCCGGAAAGTCTTTTATGTTATCTGTGGCTTCA
GCGTATTTTGCGCTCCCGGTTAATCTTCTGCGTTATGCCTGGCATGGCGCAGGGAGCGCA
CAGGGGGCGGCCAGTCGCCGCCGCCCCCTGTACCCCCGGGCTCCGGCCAGCAAAATCGCC
GCTACGCGGTCCCTTCGACTTATCCCTGCAGGCTTCGGGTCGGGCCGAGGCAGCGTCCGT
GCAAAACACGGCCCTCAGCCCGCATCCATGCGGGCTGCCCCGGCCTTCCGGGAACGTCTC
AGCGATTTTGAGGCCGCAACACCGGCAGTTTCAGCAACAATGGTGAATAAATTAACGACA
AGTCGCACGGACCGTAGGCCGGGTAAGTCGCAGCCGCCACCCGGCACAAAACCGGCTCCG
CACCCGCTGCCCTTGCCCGGCGGCGCTACGCTTGCACGGGCCTACGAAGGGCGCGAAGTG
AGCGCCAAATCACCGGGTCGGGTAAGGCGTAGCTGCCACCCGGCAAAAATACGGCACCAG
AGCGTAGCCCGGATAAGGCGCCATACGCCGCCATCCGGGATTTTCTCTGCTGGCGCTGTC
ATGCCGCTGACGCGGCTTTCAGAAGCCTCTCGATGTTGTAAGTGTACGAATGCTATTCCA
GAATTTCATGTCTGCTGTGTGCCAGGAGCGGACGTTGCCGCCTCACTCAAATTTGATGGG
TATGCTTTAGAATTTTTATGGTAGATGTAAATGGTTCGCAGAATAAAACGTACAAGGAAA
AGGTATGAAGATCAGACTTGCTGTGCCTGTGGAGGCAGAAGAATGCTGGAACATTCGAAA
TCAGGCTATACGTTACGGATGTAAGAGTAGTTATGATGATGCGGTTATTGCAGCCTGGAC
ACCGGAAAAAATGCCTGAGAGCTACAGGAACGCCATTGTAGTGAATCCTTTTTTCGTTGT
TGCTGCCCCTGATGGCAGACTGTTAGCTACAGGCTATCTTGATCTATCTACAGGAAGTAT
TGAGGCTGTATTTACGCTACCTCAATATACAGGTAAAGGTTTAGGTAGTCAGATTATTGA
AGCCATCAAAAGTGAAGCTCGTGGACGTGGTTTTGAGCAATTGACTTTGTCCTCAACACC
TAATGCCCAGACTTTTTATGAGAAACATGGTTTCAAACTTATGCAGGAAAGCATGTATCC
CTCTGCCTTGGCGCAGGCTGAACTGCGCTGCATGGAAATGTCTATAAATCTCCTGGGATA
GTGGTTCGCTGTCTAATCGCAATGATCAATATGCCCAGTTACCACTGCAGGTAGATCTTA
AAAGCTTCAAAATTAACGTCCGCTCTTTGCACCGCCCGGACCTTGCTGAGCATGAATTTC
TTCTGTCCTCAAGTGTGGAAGTGGCTAACAACATTCTGTATGAATCGCAATGTGGAGTGT
GCCAAAGGAGCCAAGCTGGCAATCAGGCAGAGCATGGGATTACGCTAGGGACTAAGTTAA
TCAATCCTGCCATCGCAACACTAGATTAGCGTCAAGAAACGCTTTAGATTGCCGACATAT
ACATTTAGCGTTATTCCTGAAAATAAACAAAATGGATTGAGCCGAATGAAAAAACTTTCA
CTTCTTGTTCCACTGGTGTTTACTGCGCCGGTACAGGCTTCTGAAGTCACGGTAGGTCAG
ATTTGCAAGGCGGCTTCTGCTGCGATGTTTGGCCGTGACCATAAGATCATGCAACTGGAT
AAAGTGGAATCAGGTATTGCCTACGTACATTATATCCGACAGAACGATGGCACCCGTTGG
GCAATAAAGTGTAAACTTATAGGTGATCAGGTTATGTGGGCATCTGATAACCCTGACAGC
ACCGGTCGCTGGCGGGATGATCCTGCGGACAGTACAGTCAAATATTCTATTGATGGTAAA
AAAATAATTATTACCGAGCTCTATACTGACGGTTCCAGTACCACGAACTCTTATCCCTTG
ATGCAGCTAAAATGACTTTGACCTGCTCTCCGTTGATTACGACACCTCAATGTTAGTAAC
GTAGTTGTGGGCGTGGCAAATTTCCGCTCCTCGCTCATGGCGGACCTTTGGCTCATCTGG
TTTGTCCGCTCAATGCCAGGAGCAGGAAGAGCTGGCATCACTATGTAACACTCAACGCGG
CGCGAGCCAGTCAGTCAGCTAGCGAGTTTTTGTAGGCCGGGTAAGGCGCAGCCGCCACCC
GGCAAAAATACGCCACAAGAGCGGCACAACAGCGTAGCCGGGATAAGGCGTCACGCACAG
CTATCCGGGATCCTCCCTGCTGGCGCTATGTTCAGCCGCTTCCGGGTTAAGTTCCCCGGT
GTCGCAGAAATGACTGAAGAATCTCCCCCTTAGCATCAGCAGCAAGCTGCCGCTAAGCCC
GCGGAGAACACCCTCTTAACGTCGCAACCGCGGTAGATCCCGAACACAGAAGTCAAAAAG
GATTAGCTGAACGTCTTCAGCGCGGGACGCGAATAAATGCTAATCACTTGAGGGTGTTAG
CTCGGTCATGTTCCCCGACGAACCGGATAGCGCTGCTGGCAGCTGGCAAAAGAATCGTTG
ATATACTCGCTCAGCTCCCACTAGTCCTGATAGCGAAACGACCCCGGGAATGGATGTGGT
ACGAAGCGCCTGGTAAGTAGGTCAAAGGGATTGCCGCTGAAGACGCGGTATTCACTGATC
ATTTCATCTGGTAGCCTGTCACTCGCACCGTTGGTAACGTGAAGATTCATGGTTAATTTT
GGAATTCGGACGATTTATGCAAGCTATCAGACTATTCACCCTGATTCTGCCATTGTTCCT
GGCACTCTGCGCCGGTATACCGGCCAGCGCCAGCACACCTTCAGGCAGCATTTCCTCTGC
AAACACAGCAATTACCACTCATGATAATAACGGAAACCTCCTGCCGAATGCTCTGCGGAT
TCAGTATGATGTTGATTCAGATGGTAGAGTTCAGAATGTTAAGATACTGGAATCGACAAC
GACTCCGGAGTTTGAACATAAAATCATCGAGAAAATGATGAGTAAATGGCGCTTTGAAAA
GGGGAAACCGGGAATAGCTAAAAGAGTAGTCGTCATGATCCAACCCAAATCAGCCGGCGG
TCCCGCGAATAAGCAGTAAGCACTTTTGAGGATTAGTTGCCTGACGCATCATCTACGCCG
GTAAAGTCCCTTGGGTGCCATGAGCAGACCTTTTAAAGGCTCATAGAAAAAACAAGCGGA
GTGTTCGCCTGTTAATTTTACATCCTGACTTTAATTATGGATTATGGAATTCTATATGTT
CTGAAAAGGATTTATCCATGAGTGTCCTCTTTCCACCCAGGCTGGCTCCAGGATATGTTA
TTGGTGTAACCGCTCCCTCTTCTGGCGTACCTGAACATCTGCATCCCAGACTGGAACTCG
CCATAAAAAACCTAAAGAAAAGAGGTTACCAGGTCCGCGAAGGACGCTGCTTACGCTCGC
AGCACAAAAATAAAAGCGCCACTAAATTTTCTCGCGTTGAAGAATTAATGTCTTATCTTA
CTGACCCAGATATAAAAGCTGTTATGCCACCTTGGGGCGGTGATCTGGCGATGGAATTAC
TTGATTTGATTGATTTTGATCTGTTGTCCCGGTCTAAACCAAAATGGTTTGTGGGTTTTT
CAGATCTTAGTACACTTCATTTCCCACTGATGACGATATCGGGCTGGGCTACTTTGCATG
GACCGAACCTCATGGATCTTGGCGCTCAAAAGTTAGATGCCACCACTCAGGCCGTATGGG
AAATTCTGGAATCGAATCGGGGAACTGTAATCAAACAGTACTCTTCAACAGCATTTCAAG
CGGATGAAAATCAATGGGGAACAGCGTCAGACGGAGGTTTCAATCTGACCCAAAAAACAC
AGTGGAAACGCCTTGATGGTGTTACATCTTCTCTGACATTAGCGGGAAACTGATCGGCGG
CTGCCTCGAAATAATATCCAGGTTAGCAGGTACACCATTCGGGAATGTGCCCTTGTTCAA
GGCGAGCAATAGCCCTCAAGGAATAATCCTCTATTTTGAAAATGTGGAAATGGCTCCCTG
TGAATTAACACGCGCATTATTTAGCTTACGATTACAGGGTTGGTTTGATAACTTAAATGG
TGTTCTTATCGGCAGAAGTGCTGCACCCGACGTAAGCGACCCGACTAAACATAATTATCT
GGATGCCCTTAAAGCCGCTTTTGAGAATATTGCCGTGCCCGTACTGTATGATGTTGATAT
TGGCCACATACCTCCTCAAATATCCCTGGTCAATGGAGCCGATGCGACGGTATTTTTCGC
TGAAAATGGTAGCTGGGTAACTCAGCAGTTGTAGATAAGGCATTATTAATAATAAAGGCG
GGCCTTGCTGTTCTTTTGCACTGAAGATCCGCTCTTCGTTCAGAGCGGATCTTCAGTGCA
GTTAACTTTTCCGATTCGTGCAAGGCGCGGACAATGGTCCGGATTAATTTCTGATAATAA
AGAAGCAAGTCGGTCCATATACTCTCCATAATTTGCAAAAAATAAATCAACAAACCTCTG
TCAGAATTTCCTTTCTGAACCGGAGGCATTATGAACAAAATAAACTATCAAATCAAATAC
ATTGAATATTTGTTAAGAAAATGCAGAACAATTTTGACTAATGACATTTCATTTCATGCA
GACAGGTTAAGAGAAATATCTGGCACATATCCGGATTTACTCAACCCTGTAACGCTTAAT
GAGAAAATTTGCCATCGCATTTTATTTATCCACAACCCATTTTATACATTGCTTGCTGAT
AAACTTCTGGTCAGGCAGTATGTTGAGAAACGGACTAATTTAATTAAGCTTATTCCTTTA
GTAGGTGTTTATAATAGAGTTGATGATATTGATTTCGACAAACTTCCCTCAAAATTTGTT
TTGAAATGCAATCATGATAGTGGTAGCGCGGTCATATGCACGGATAAAACGAATATTGAT
CCCGCTAAGGTTAAAAGCAAATTAAAACTATCTCTTAAAAAGAACATGTATTATACGACC
CGAGAATGGCAGTATAAAAACATACCACCCGTGATCCTATGCGAAATGTATCTGGATCTA
TTTTCCAGTAAACACCGGAATATAACTCCGGAAATGATAAGAATACATTGCTTTCACGGT
GTGGCATGTTTTATCGAGGCCGACTTTACTGACAGCGATGGAAACGAATTCATTAACGTT
TATGACAGAGCGTGGAATTTACAACCCTTTCAGATGGAATACCCAAACACGCCATTGCCG
GTTGATGAACCAGAATCATTTCATAAATCCGTTATTGCCGCCCAGGACTTAGCAAAAGAA
ATAGACTACTGCCGCGTCGATCTTATGCTAAAAGGAGATGATATCTATTTCAGCGAAATA
ACATTAAGTCCCAAAAGAGGCAAACTTAAAATCACCCCATCAATTTGGGACGCAAAACTC
GGCAGTATGTGGGATCTGTCTCTTGCTAAAACAGGTTCGATCGAGCCTGTGTATTCATGC
CCTTAAACAGGCCATGAGAGTTTGAAAAGTGAGCCATTTTCTGGTGTTAAACTATAGCTA
ACGTCTCCACCGTGGGCGCACATAATGGCTTTAACTACCGACAACCCTAAACCACAGCCC
TCTGGATTAATATTTTTGGCGTATTCTCCTCGCTGAAAAGGCTGGAATAAGGACTTCTGG
AGTTCTTCAGGAATTCCAGGTCCTTGGTCCTGAACGATAATAAAATTATCGTTTCCTGTA
ATACCATTCTTTATTAACAGCGTTTGTGATGTGGAGTATTTTAAGGCATTGTCAAAAAGA
ACGGTGAGGCACTGAATAATGCGTAAGGGATCGCAAACGCAATACTGCTGGTTAATCTCA
GTGACAATTTTGAAATGCTTTTTATCAAAGTCCGGCCAAAAGGTATCAAGCGCATTTGAA
ATCGTGGCCTTGAGATCGACTTCACTCAGCATCAAGGAGTACCCTGCGCCTCCTGAAGAA
CTCACGACGCGGAGATCTTCAATTAAGTTGGTCAGACCTTCAGTTTGTTTAAGAAGGTTT
CTGAATAACGACGGTTCTGGTTCGAAAACGCCGTCAACCAGTCCCTGAAGCCTCCCACGT
AAGATAGTCACCGGCGTCCGGAGTTCATGAGCAATTGCAGCATTCCATAAATTTCGCTGC
GCATCCAGCGTCTGTAACTTTTCAGCCATCTCATTAAAGTCATTGACGAGCCTATTCATC
TCTCCCAACTTAGAACTGCTGTTAAATGCTCTGGCACTAAGGTTTCCCTGAGAGATTTGT
TTCAGGCTGTATGCAACGTCATTCAGTGGGTTGAATATTCTTGCAGACAGCTTTACGGTA
AAGAAAAGTGCAACGACCAGACTGGTAATGGACGCCATCAGAATCCACATCCAGTCAAGG
AATGTCATAGCATCTTCACTACCTTCGTTCATTCCACCCGGCAGGTAATAAATCAGGAAA
CTATAAAATAAGTAGGAACCGAGTACTGCAATGGCAATAATAACAAACGTTAACAACAAC
ATATATGTCAAAATCTGACGGCTCAGAATCGTTTCTTTGTTCATTTTTTGTCACCCAACC
GGTAGCCTAATCCTCGGATGCTTTCCGGAATGCCCTTCAATCCGGCATGTTCAAGCTTTT
TCCGAAGTTTACTCATATGACTGTCTACAGTACGATCCAGCGAGTCTCCCTCAGGTAAAC
ACGCATCGAGTAACTCTTCACGTGAACAGACTTTTCTCGGGTTTCTCGCCAAATAGGTTA
AAAGCTTAAACTCAGTGGTGGTTAATACTGGCGTGGAAACCTCACCTTGTGCAGTGATTT
CAACGTAAAACTCATCAGGATAAATCGTTAAAAAAGGCGTTCTTAAAGGCCGTGAATGTG
TAGACTCTGCAACCGGTCTGGTTCTGCGAAGCACAGCTTCAACCCGGGCAATAACCTCAG
ATGGATTGAAGGGTTTTATCACATAGTCGTCAGCCCCGAGCCGTAGCCCCATCAGTTTAT
CAACGTCTTGATCCAGTGCTGTCACCATGATGACCGGTACATTCGTTTCCTTTCTTAACG
TGGTGAGAACATTCCAGCCATCGTACACGGGCAGGTGGATGTCCAATAGCAGGAGATCAG
GCTTGTTCAGACGGGTAAGATTGATTGCCTGCTCACCGTCTTCGGCTCTTAAGGTTTTCA
TACCTGCCTTACGTAAATAGCCTGTCAGTATGGCAGCGATGTCATCATCGTCTTCTGCGA
CGATAATCAGATTGTTGTTGTTCATATTTTCTTCCACAGTGCTGATGACAACATGCATTT
TACCCTGAAAGCACTTTTATCGTCATGCTTAAAGCTCTTTAACTCAATTACAAACATTAA
TTTTCAATTTGATGTCTTTTGACAGGTACTTTTTGGAAAAGTTCATCAAGAAATTTTCTT
AAAATTTTACCAGACTCACTCTCCATATTCACTACACATTTTATAAATAATTAATCAACA
TCGCTAAGTGATAATCTACAACCAGGTTAAGTGGTGCATGCAATATGTACTTTGTCTAAG
GAGTTTTATGGTGCTGACTAAATGTTTTTTCCGGCGCGAGAATTTGATGGCCTCACTTTT
ATTTTGCATCGTTTCATATGGGTTGCTATCTACCTGGCTTTACCTTGTGCATTCAATTAA
TGAAAAAGTAGAATCAACATTACCCTCATCTTTACTGATTCGTGTTTTGATAATCATTAC
AGCATTATCATTTATTATTCAGAAAAAACCTGGAGTTTTTAAAAACTTCATTGCAATAAC
ATTCGGTCTGGTTTTACTGTTTATACACACCATCATTGTATTACATCTGCTTTTGAATAC
TTTTCCAGATATCTATGATTTTGTTTTTTATTATGAATTTTTTTTAATGGTTTTCTTTTG
CGGACTACCTTTATGTTTATGTATAAGAATGGTTTGATATTATGCAATGTCAATATGATA
CATAACCTCAGGAGTGAGTACACATATCCTCCATAAAACATCCATTCACGATTGACATCA
TCACGTTACACTTAGCACATGGATTTATGACTGCTCTGTTCTGCTGTCTCGTTTCACTTA
GCTGACATAATAAACCAACTGCAGAACCCTTTACACACAGATGTTTAATATAATTTATCA
TGATTTATAAAGGCAACGACAAACCTATGGCCCCCGGGGTTGCTATCTCACTTAAGAGAC
TTGCCTGGCGGCACAGAAAGAAATTGTGCATTACTTTCATGCTGGTTATTGCTGAAAACG
TTGCATTCCTGCTCTACCCCGTTCTGGCGGGCATGGCGATAAATGCCATCCTGGGCGGAC
AGACGTCACATGCGGCCCTTTATGGCCTGATGGTTCTGTTCATGTGGTGCATGGGAGCCG
CCAGACGTAGTGTCGATACGCGAACGTTTGCACGTATCTACGCAAGTCTTGCTGTGACTG
TAGTATTATCCCAGCGAAAATATTCACTTAATCACTCGACTATTGCTGCGAGAGTCACTC
TGTCGCGTGAATTTGTAGATTTCTTCGAGTTGCACCTTCCCGTATTGATCACCTCGATCA
TTTCCCTTTTCGGCGCAGCAATTATGCTGTTATGGATTGAATTCTGGACAGGTATAGCCT
GTTTGATCATCGTGGCAATACTGATGTGTTTTGTCTCAAGCTATGCCAGCAAAAATGAGA
CATTCTACAGACGGCTGAATAATCGCCTTGAGAAAGAGGTCGATTATGTTAATAAGGCGT
CTTTTGGTGCTCTTAAGCGACATTATGACACACTTGCTCGTCTGCGCGTGGTGTTATCCG
ACAGAGAGGCATGGGGATATTTATCAATAGGCCTTCTGGTTTCTGCTCTCTTTTCCATGA
CCATTATCAGGATGAGCATGGAATCCGGAATTAATGCCGGACATATTTATTCCGTCATGA
CCTATATGTGGATGTTTGCAACAAGCCTTGATGACGCACCACAACTTCTTGAGAAATTTT
CCCAGCTCAGGGATATCGGTAAACGGGTTTCGACTGACGATGAGACCTCTTTATCAGGAA
AACCATGCTGAACTTTTACCCTTTGTATGTTGACTGGAAGTACACCTGATGCCGCACTTT
TTCATTGAGCGCCCCATCTTCGCATGGGTTATTGCCCTGTTTATTGTTCTGACGGGACTG
TTGTCCATACCTCGTTTACCGGTTGCGCAATACCCTGAAGTTGCGCCACCCGGTATTATC
ATTTCAGTGAGTTACCCTGGAGCTAGCCCGGAAGTGATGAACACATCCGTCGTGTCTCTG
ATCGAGCGTGAAATTTCGAGTGTTGACAATTTACTCTATTTTGAATCTTCCAGTGACACG
ACAGGGATGGCGTCAATTACGGTAACTTTCAAACCCGGCACCGACATCAAACTCGCCCAG
ATGGATCTGCAAAACCAAATTAAAATTGTGGAATCTCGCCTGCCGCAGTCGGTAAGACAG
AATGGGATAAATGTTGAGGCAGCTAATTCCGGTTTTTTAATGATGGTGGGGTTAAAATCG
CCAAGCGGAGCCTATCAGGAAGCTGACTTAAGCGATTATTTTGCAAGGAATGTTACTGAT
GAACTCCGTCGCGTACCTGGTGTAGGTAAAGTCCAGCTTTTTGGCGGAGAAAAGGCACTC
CGCATATGGCTGGACCCGATGAAATTACACAGCTATGGGCTCTCTGTTACGGATGTATTA
AGCGCCATCAGTCAACAAAACGTGATTGTTTCACCGGGCAGAACCGGAGATGAACCCGCG
ACGAGCAGTCAAGAGGTGACCTATCCAATAACGGTAAAAGGGCAGCTCTCTTCGGTTGAA
GAATTTCGCAATATCACGATTAAATCACAGGTCTCAGCCGCCCGGGTGACACTGGCAGAC
GTTGCCCGCGTGGAATCCGGGTTGCAAAGTTACGCATTTGGCATCCGTGAAAATGGCGTG
CCTGCAACGGCTGCCGCCATTCAGTTGTCTCCTGGCGCAAATGCGATTAGTACTGCGTCG
GGTATCCGCGCGCGGTTAACAGAACTGTCCGGTGTGCTTCCCGAGGGAATGACATTCACC
GTGCCTTTCGATACGGCTCCATTTGTAAAGCTATCGATATTGAAGGTAGTTGAGACATTT
GTTGAAGCCATGGTTCTGGTCTTTTTCGTGATGCTGCTTTTCCTTCACAAGATACGCTGT
ACGCTTATTCCTGCGATTGTGGCACCCGTGGCGCTGCTCGGCACATTTAACGTAATGCTA
TTAAGCGGTTATTCCATCAATATTTTAACCATGTTTGGAATGATACTGGCCATCGGGATT
ATTGTTGACGATGCTATTGTTGTGGTGGAGAACGTCGAACGACTGATGGAAGACAAAAAA
ATGTCTCCACAGGATGCAACGCGAGAAGCGATGCGTGAAATTACGCCGGCAATCATTGGT
ATTACGCTGGTGCTCACTGCGGTGTTTATACCAATGGCCTTTGCCAGCGGTTCTGTGGGT
ATTATTTATCGACAGTTCAGCATTTCGATGGCGATATCCATTTTACTGTCGGCATTCCTG
GCGCTGACGTTAACGCCTGCGCTTTGTGCAACCCTGCTCAAACCACATGGTATTCATCAG
GGTAAAAGCAGCGTATTTTCAGCGTGGTTTAACGCTCACTTTCATCGCCTGACTTCGTTT
TACGCCACTGGTCTGGGATTTGTACTGAAGCGTACTGGCCGTATGATGATGATCTACGCT
GCATTATGTTTGGCATTGTTTGCCGGGCTGTCCACCTTACCATCATCATTTTTACCCGAT
GAAGATCAGGGTTATTTTATGTCCTCAATCCAGCTTCCTTCTGATGCCACGATGCAGCGG
ACGCTTAAGGTCGTCGATACATTTGAAGAGGAGATCGCCCATCGGCAGGCGGTAGAAAGT
AACATTATGATTCTGGGATTTGGTTTTTCAGGGTCAGGCCAAAATTCGGCCATGGCATTC
ACCACCCTCAAGGACTGGAGACAACGCAAAGGAACCACGGCACAGGAAGAAGCTGACCAT
ATTCGGTCCCAAATGGCAAACGTGCCGGACGCCGTAACAATGAGTCTGCTGCCTCCGGCT
ATTTCTGATATGGGAACCTCATCCGGGTTCACTTATTATTTACAGGACAGAGGGGGGAAA
GGCTATCAGGCACTCAAAAAGGCGGCCGATGAGCTTATTGTACAGGCAAATCATAATCCT
CACCTTGCCGATGTCTATATTGATGGACTTGGTGAGGGAACAAGCCTTTCCCTACATGTC
GACAGGGAAAAAGCGGAAGCCATGGGGGTTTCGTTTGATGAAATAAATCAAACCATTTCC
GTTGCAGCAGGTTCCAATTATGTTAATGACTATACCAATAATGGTCGGGTTCAGCAGGTT
ATCGTCCAGGCGGATGCGCCATACCGGATGCAGCCTGAACAACTTTTGGCTTTGTCTGTT
AAAAACCGTCTGGGGCAGATGCTTCCATTATCCACTTTTGTGACGCTTTCGTGGAATGTT
GCACCGCAGCAACTGATACGCTATCAGGGATATCCTGCCATACGCATAACCGGGAGTTCC
GCACAGGGAAAATCGTCAGGTACCGCAATGGCGGCAATGGACAATCTGGCTAAGCACTTA
CCACCGGGGTTCGCCGGGGAGTGGGCGGGAAGTTCGTTACAGGAAAAAGAGTCTGCATCA
CAGCTTCCGGGTCTTATTGTGCTCTCGGTACTGGTGGTATTCATGGTGCTGGCTGCTCTT
TACGAAAGCTGGTCCATTCCCTTCGCGGTCATGCTCGTTGTTCCTCTGGGGCTGCTCGGC
GCTGTGCTGGCCGTATCCGTTACAAATATGACGAATGACGTCTTTTTCAAAGTGGGTCTG
ATAACCCTGATTGGACTTTCCGCCAAGAATGCGATTCTGATTATCGAGTTCGCGAGACAA
TTGATGAAAGAAGGAAAGAGCCTTATTGACGCGACATTGACGGCTGCAAAGCTACGCTTA
CGGCCAATTCTGATGACTTCTCTGGCTTTCACATTAGGTGTTGTTCCGCTGATGCTTGCC
AGTGGAGCCAGCGACAGCACGCAGCATGCGATTGGTACCGGTGTATTCGGCGGGATGATT
AGCGGAACGCTACTGGCCATTTTCTTTGTTCCGGTATTTTTCGTGACGATCACACGATTT
ACAGGCATGCGAAAATACAGACTGGGGAATAGCCGGAACGGCTAATCTCTGCCCTGTGTT
CCGGCCAGTTTAAAGCAGACTTCTTGCTGAACTGGCTGGCATTACATTATCAAGGACATT
ATGACCATCATTACCACTCAAAGATTAATCATTCGCCATTTTAAGGAAGAGGATGCGGCA
GCTCTTTTCGATTACCTCTCTTCACCACGTACTCCTTGCTTTAAGGATGAAAAGTTACAT
TCACTCGCTGAGGCAGAGGTCGACGTGGCTAAACGAGCCTCTGACCCAACACAGTTTGCC
GTTTGTCTAAAAGAAACCGATACGTTAATCGGACATCTTTTTGCGGACAATAGCAACGAA
CCAGACAACAATACCTGGTCAGTAGGCTGGCATTTTAATCAACGTTTTGAACATCAGGGA
TATGCAAGCGAGTCAGTTGCTGCACTGTTTGATTATTTATTTAAAGTAAAAGGCGCCAGA
CGTTTGTATGCCTGGGTGGAAGATTATAATTACTCCTCTCAAAAACTATGCGAGCGACTA
CTTATGCGACGTGAAGGATGTTTTAAAGAATTTGTCTCCTTTGAAAACGAGGAGGGTAAG
GCAAGGTATGACGACACATACATCTATGCGTTACTGCATAAAGAATGGACGAAGTAGAGG
ACGAAGAAAAATGTCCGCTCCTCGCTCATGGCGGACCTTTGGCTCAGTTAACAGTTCGCG
CCGTGCCAGAAGCGGATCTCGCTTACTGCCAGGTATCAGTATTTACGGGAAGCAGATCAG
CCAGGCTAGGGATATCTATTATTGAGTATTGAACTGAAATCGTATGTCTTGGATTTAAAA
TCGTTTGCGGGTGGGATATAGGCATTGAGTTTTTTACTGATGCTTGATACTCTCAGAGCA
CAAGCAGCGACCCAACACCATACTATAAAAGCCACAATAACGACGTATAGAGATTTTAAA
ATCTCTATACCATCACTCTGTGAAGAACCTCTGTATATCTCAGCACCGATATATAATAGC
AACGATATTAACACGAAAGGTATTATCCACTTATGGAATTTATGAGGGTATATATTCCCG
TTAGTAATTGTGTACATGCCCTGATAACGCAAGACTGCCTTCAAGGACGGAATCAATGAC
TGTGCATAATCGGAACTCAAGCATATGATTTTATAAGATAAATGCCAATCTCTATGCAGT
CCGAACGACTGTAGGCGGAACTGCTGTTCCGCCTTTGCTAACGGATCGGAGATGGGTACA
GAAGAGGTTCTAAGCCATTCGACTGCTTTTATCTGCTCGGAGGATGAGCGTGAAAAAAAG
TCTCTGCGATGAAACTGAATATACTTTTTTGTAATCGCTCCAATGATAGTAAGAATGACT
GCGGAACCCACTTGGTTACTAAATAGGTCCTTTATTATCGATATCATAGCTTTTCTCCTG
CTTATCTAATTTCTAAAAGAGATAATATTTTATTTTTTAAAAGCTAAAAAATTTGGTTCC
TCAATTTTATAGCAACTACAGTTCCTTTCAAAAGATCTCAGTCTAAAGAATACTACTTTC
TCCGGCAGCAACTCCATTACCTGTGGTTTAACACGTAGCATAAAGTCATCAATGGAGCTA
TCCCGTTCCCGAACTTCCGCTCCTCGCTCAAATCAGACCTTCATCCCAGTCAGATTGCCC
ACGTCGTGTCGAAGCGTAAGTGAGAACGCCAGAAGCCCTCAAATATCGATGCTTCGTTTC
TCCGGGACGCTTACACTTACACCCAAACCAAAAAAAGCCCCTGCGCGAAAGCAGGGGCAA
GCCATGTCAGAGCTTTTTTTATTAGTTAAACACCATCCCGCCGTCGATCAGCAATGACTG
ACCGGTCATATAATCAGAATCCGGGCTGGCAAGATAGGAGACGCAGGCGGCGACATCTTC
CGGCTCGGACAGGCGGCCGAGGGTGATGCGTTTGGCGAACTCGGCGGTACCGTAGCCCAG
CGGTTTACCGGCGGCTTCGGACACCTGGCGGTCAATTTCGGCCCACATTGGCGTTTTGAC
AATCCCCGGGCAGTAGCCGTTGACTGTGATGCCCAGCGGCGCGAGGTCGCGAGCGGCGGT
CTGGGTTAAGCCGCGTACGGCGAATTTACTCGAGCTATATACCGCCAGCTCCGGGTTGCC
GACGTGGCCGGCCTGGGAACAGGCGTTGATAATTTTCCCGCCGTGACCCTCTTTCTTAAA
GGCCTCGACCGCCGCCTGGATGCCCCAGATCACCCCTTTGACGTTGATATTATAGACTTT
GTCGACAATCTCCGGGGTAATGGACTCGATCGGCGTGGACGGCGCCACGCCGGCGTTGTT
GACGATGACGTCGAAGCCGCCCAGCGTTTTGCGCGCCTGTTCGACGGCGGCAAACACCTG
ATCGCGGTCGGAGACATCCACTTTCACCGCCATGGCGCGGCCGCCGGCCTGGTTGATTTC
GGAGGCGACCGCTTTGGCGGTGGCGTCGTTATAATCGGCAATGGCCACGGCAAATCCATC
CTTCACCAGACGAAGGGCGATAGCTTTACCAATCCCCTGGCCGGCGCCGGTAACAAGTGC
GACTTTTTTCATTTTCCTTTCCTTATTGTGATGACTTACAGAATCTGACTCAGATGCAGC
TGGCCCATCAGCAGCGGGTTATCGCGATAATCCACCGGGATGGCCACTACCGCCGGGCCG
TCGACGTCCATCGCCGCGCGCAGGGTCGGCTCCAGCGCCTCGGCGCTTTCCACGGCAAAC
CCTTTCGCGCCGAAGGATTCGGCATAGGCTTTAAAATCCATCGGCCCGAACTCGACGCCG
GACAGGCGCTGATATTTTTTCTCTTCCTGGATAGCGACCATGTTGTAGCCGTTATCGACC
CAGATCAGGTGCAGCACGTTGGCTTTCAGGCGGACGGCGGTCTCCAGCTCCATGCTCGAC
TGCAGGAAGCCGCCGTCGCCGGAGACGGAGACCACTTTGCGCTCAGGATTGACCAGCCAG
GCGCCGATGGCCCAGGGTAGGGCGACGCCCATGGTCTGCTGGCCGTTGGAGATCATCACC
TGGCGGGCGCGGAAGCTGTACAGGTAGCGGGCAATCCAGATATGGAAGCTGCCCATGTCC
ACGGTTAACGTGACGTCGCTGTTGACGATGTCCTGCATGGCGCGAACGATGCGCAGGGGA
TGCAGGGCAAACTGGTTGAGCTGCGCGCCGCGGCGGTCCAGCAGCTCGCGCTGGTGCTGG
CGGTCGCGGAGGATCTCCGCCGCCTGCGGGGAGAGCACCAGCCGATGATCGATATTTTGC
GCCAGCTTGTTGAGAGTGCCGGCGATATCGCCCACCAGCTCGACATCCGGGGTGTAGTTG
CGCTCTTCATAGGCGGGCAGCACGTCGATGTGCACCAGCGTCGCGTTGCCGCTGTTCCAC
ATCGCCGGTTCGTATTCCACCGGGCTGTAGCCGATGCAGATCACCAGGTCGGCAAGCTGC
AGCAGACGGTCCCCGGCCTGGTTGTTAAACAGCCCAACCCGGCCGGCGAAGCGAGAGAAG
TTATCCTGATTCACCGCTCCGGCGGCCTGATAGGTGCTGGTGACTGGAATATGGCTGGTC
TCCAGCAAACGGCGCAGCGCCTTGCTGTTTTCCGGCTGGCTGGCCATCAGGCCGAGCAGG
AAGATCGGGTTCTTCGCCTGGGCGATAAGTTTCGCCACCTGGTCGATGGCATCATCCGGC
GCGGCGCCCATCTGCGGGGCCCCGCTGGCCGGCAGCACTTTGCCGCTGACCGGGCCATCG
ACCACATCCTGCGGCAGGCTAACGAACGCGCTGCCCGGCCGGCCCTGCTCGGCGGCGCGG
AAGGCGTTGGAGACCACTTCCGCCAGCGCATCCGGCGCCGTCACCTCGACGGCGTATTTG
GTTACCGGGCTGAACATCGCCACCGTATCCATACTCTGATGGACCTGTTTGGCTTTATCG
GCGCGTTTTACCGCGCCGCCCAGGGCCACCACCGGGTCGCCTTCGCTGTTCGCGGTGGCC
ATGCCGGTGATCAGGTTAGAACAACCCGGACCGGAGGTGACCAGCGCCACGCCCGCTTTG
CCGGTAATACGTCCGACGGCGGCGGCCATAAATGCGGCGTTGGCTTCGTGGCGTACCGGA
ATAATGCGAATGGAGGAATCCAGCAGTGAATCGAAGACCTTGTCGATTTTAGCGCCGGGG
ATGCCGAACACCTGGCGTACCCCCTGAGCTTCCAGCTGACTGACGACGAGATCGGCGCCG
TGCGCCCACTGGCGTACCGGATACTGTTTGTCCATGTGACCCCCTTAACTTTCTACGGAA
CGGATGGCGGCATCGAGATTATCGGGATGCAGATTAGCCTGCAGGAACGCGCTGTCGGCG
GGCAGGTCGATCATCAGCTTGTGAATTTCGCCGAAGGTCAGCACCCCGTGGTCGAGCTGG
TAATCCAGCAGGTGACCGCCGCCTTTGCGGTCATCGGTAATAAAATGCTCGTGATACCCG
GCGACGTTGATCCCCTGCATATGCTGCGGGGTCCGGAAGCCGACCAGCACCCCTTCGCGC
TGGTTAAAGCGGAACACCGGCTGATCGTCGAGGACGTCGGTCATCGCCCGGTACGGCGGT
GTCTGGCGCGGCACGGTGCGGGTATGGGCATGGCGGAAATGGCCGTCGATGCGCAGGGCG
CAGAACAGGTTGTCAGAGGGGATTTGCTGGTCGATCACCTCGTGCAGTTGCTGGCGGCTC
ACCGGATGGTCAAAGGTTTTCCGGTACTGCGGCTGGAACCAGGTCATCACCGCGAACGGC
GTTTTCTGCTCCGGCTGGGCTTTGCGCGCGCTGCCGTCGGCGCGCAGCTGATAGACCTGA
CTGCTGAAGGCGATCAGCTCCCCGTCCAGCTCATTAAAGGTGCCGAGGCCGAAATCGCCG
TGTTTCAGCAGGTCCGCGATGGTGGTGCTGCCTTCGTAAACCCCGCTCAGCAGGGCGCTC
ATGAGCGATGTCTGATAGAGCACGCTCTCGGGATGCTGCGCGGAAAACGCCCGCAGGGTT
TCGCATAGACTCTCTTCGCAGGTGCATTCAGCAGAATGATTCATATACCACTTCCTCGTT
CAACAAATATAAGAAAGGTTAAATAAATGTTGACCCGATTCAGCTCACAGTTCCAATATA
GAAACCATGCTGGTTTGAGACGTTTTCGATATGGAACTTCGTTATCTTCGCTATTTTGTC
GCCGTCGCCAGGACGCGGCACTTCACCCAGGCCGCCAAGGAGCTGGGTATTTCACAGCCT
CCGTTAAGTCAGCAAATTCAGCGGCTTGAGCGCGAAGTGGGGACCCCGCTGTTCCGGCGT
TTAACCCGCGGGGTGGAGCTGACGGAAGCGGGAGAGTCTTTCTATGAGGATGCCCGCCAG
ATCCTCGCCATGAGCGATGCGGCGCTGGAGAAGGCCAAGGGCATTGCGCGCGGGATGAAC
GGCAGCCTGTCGCTAGGCATTACCAGTTCTGATGCTTTCCATCCGCAAATCTTCACGCTG
CTGCACCGTTTTCAGCTCGACCACCCCGGGGTGACCCTGCACCAGATGGAAGACAATATG
GCCAATCTGATGACCGCCCTGAGCGAGGCCGAGCTGGATATCGCCTTCGTCCGCCTGCCG
TGCGAGAGCAGTAAAGCCTTTAATCTGCGGATTATCGATGAGGAGCCGATGGTTATCGCG
CTGCCGCGCGATAATCCGCTGGCGACGCAGCCGACCCTTGCCCTGGAGCAGCTGCGCGAC
GTGGCGCCGATCCTCTTCCCGCGGGAGGTGGCCCCCGGGCTGTATGAGCTGGTGTATAAC
AGTTGCCTGCGCGCCGGGATCGATATGGAGCGCGCCTGGCAGTCGTCGCAAATTTCATCG
TCGCTGAGCATGGTCAATGCAGGCTTCGGCTTCGCGCTGGTTCCGCAGTCGATGACCTGC
ATCCAGCAGCCGAACGTCAGCTATCACCCGCTTAGCGGGGCGCCGCTGAAGACCGATATC
GCCATCGCCTGGCGGCGCTTCGAGCGCTCGCGTACGGTGAAACGCTTTCTGGCGATGTTC
TGATCTTCGCGGCGCCAGCGGCTTACTGCGCCACCCAGCCGCCATCCATGTTCCATGCGG
CGCCGCGCACCTGGGCGGCGGCGTCGCTGCACAGAAACAGCGCCATTTCGCCCAGCTGCT
GCGGGGTGACAAACTCCCCGGAGGGCTGTTTTTCCGCCAGCAGCTGGGCGCTGGCCTGCT
CCGGGTCGACCCCCTCGGCGATGCGCTTATCGATCTGCTGCTGCACCAGCGGGGTTAGCA
CCCAGCCCGGGCAGATGGCGTTGCAGGTGATGCCGCTGCGCGCGGTTTCCAGGGCCACGG
TTTTGGTCAGCCCGACCACCGCGTGCTTGGCGGCGACGTAGGCCGATTTCTCTTTCGACG
CCACCAGGCCATGCACTGAGGCAATGTTGATGATGCGCCCCCAGTTGCGCTGGCGCATAC
CCGGCAGCGCCAGGCGGGTGGTGTGGAAGACGCTGGAGAGATTGATGGCGAGAATATCGT
TCCATTTGTCCACCGGGAACTGCTCCACCGGGGCCACGTGCTGGATGCCGGCGTTATTGA
TCACGATATCGACGCCGCCGAAGGTGCTTTCGGCATAGTGCATCATCGCCTCGATCTGCC
CGACGTCGCGCAGGTCGGCGTCGTGATAGCCGGGGATCTTGCCCAGCGCGGCGACTTCGG
CCCGGGCGTGGCTGCTGTCGCCGAAGCCATTGAGCACCAGCTGGGCGCCTGCCTGCGCCA
GCACTTTGGCGATCCCTAAACCGATGCCGCTGGTGGAGCCGGTGACCAGCGCCGTTTTAC
CGTGTAAGTTCATTTTATTACTCCTTCAATCTGGTATCAGACAATGCCGGTCACATAGAA
CGTGGCAATGACAAACAGTACCGCGAGGCTTTTGATCACCGTGATGGCGAAAATGCCGCC
GTAGGCCTGGCGATGGCTCAGGCCGGTGATCGCCAGCAGGGTGATCACCGCCCCGTTGTG
CGGCAGGGTGTCCATGCCGCCGCTGGCCATGGCGGCGACACGGTGCAGTACCTCGAGCGG
AATATTGGCGGCGTGGGCGGCGGCGACAAAGGTCTCGGACATCGCCGCCAGGGCGATGCT
CATCCCCCCGGAGGCCGAGCCAGTGATCCCGGCCAGCACCGTGACGCTGATCGCCTCGTT
TAACAGCGGATTGGGAATGGCCGCGAGGGCTTTTGACAGCACCAGGAAACCCGGCAGGGC
GGCGATAACCGCGCCGAAGCCATACTCAGAGGCGGTGTTCATCGCCGCGAGAATAGCCCC
GCCCACCGCCGTCCGACTTCCCTCCGCCAGCCGGCCGCGGATATTGCGATAGCCGCAAAC
CAGCACCAGCACAATGCCGGAGAGCAGCGCCGCCTGCACCGCCCAGATGGCGGTGATTTT
CCCCACTTCGGTGACGACAGGCTTCGCCAGGCCCGGCAGGTTGAGCTCATGGCTGGCGCC
GTACCACTGCGGGATCCAGTGGGTGAACAGCAAATTCAGCACCCCCACCAGCAGCAACGG
GGCGATAGCGATTAGCGGATGCGGCAGATCGATGTCATCCGGGGTCTGCGGCTCATTTTG
CAGGTCGGTCCCATAGCCTTCGCCGCGGGCCTGCGCTTTGCGGCGCTGACGCTCCAGCCA
CAGCAAACCGAAGATGATAATGAACAGCGAGCCGATAAGCCCCAGCCAGGGGGCCGCCCA
GGCGTTGGTGCCGAAGAAGCTGGTGGGAATAATATTCTGGATCTGCGGCGTGCCGGGCAG
GGCGTCCATGGTAAACGAGAATGCCCCGAGGGCGACGGTGGCGGGGATCAGCCGTTTGGG
GATCCCGCTCTGGCGAAATAGTTCGGCGGCGAAAGGGTAGACGGCAAAGGCCACCACAAA
CAGCGACACCCCGCCGTAGGTCAGCAGGGCGCACACCAGCACGATCACCGGGATCGCGTG
GCGGCGCCCAAGGATGCGGATGGCGGCGGCGACAATCGAACGTGAGAATCCCGACAGCTC
AATCAGCTTGCCGAATACCGCGCCCAGCAGAAACACCGGGAAATAGAGCTTCACAAAGCC
GACCATTTTTTCCATAAACAGGCCGGTAAAGGCCGGGCCGACCGCGCCCGGGTCGGTGAG
GAGCACCGCGCCGAGGGCGGCGATCGGCGCAAAGAGGATCACGCTGTATCCACGGTAGGC
TGCCAGCATCAGTAACGCCAGCGCGGCCAGGGCTATTATCACACTCATCACGACGTCTCA
CTCTCATTGTTATTGTAGGGGTACAGAACGCGATACTAGGGTTTCAGGGCGAAGCGCAGC
TGGTGTTCCCGGCGCGACTGGATGCGCTGGTGCCGGGCCTCGTCCCAGCGGTAAAAGCCT
TGCCCGCTGCGGGCGCCGGTGTCGCCTCGCGCCACTTTCTCCGCCACCAGCGACATCATC
TCCGTGCCGCTGGCCAGCTCCGGCAGCAGGTGCTGGCAGATATCCTGGACCGTCGCCAGG
CCGGTCATGTCCGCAGCCTCCAGCGGGCCGACCATCGCATAGCGGCGGCCCAGCGAGGCG
CGCATCACCTGGTCCACCACCTCCGGGGAAGCGATGCCGCTGTGGACGATATGCAGTGCT
TCGCGCAGAAGGGCGAACTGCAGCCGGTTGCCGACAAAGCCCGGCGCGGCGCGGTTGAGC
ACCACCGCCTCCAGCGCGCAGGCGGCGCAAAAGTCGCTCACCTGGCGTGCCAGATGAGGC
AGCGTGGCGCTCCCGGGCACCACTTCCACCAGCGGGATCAGGTGCGGCGGATGCCAGAAA
TGAGCGATCAGTAGCCGTTCCGGGAGGCGCATGCCCTGAGCCAGCCGATCCGGCGGCAGG
CCGCTGGTGTTGCTGGCGATAATCGCCTCGTCGGCGATCAGCGTTTCCAGCTCGGCGTAC
AGGGCGTGCTTCAGCGCCAGCCGTTCGGGGATCGCTTCAATCAGCAGCGTGGCATCGGCC
AGGGCATTCAGCGTCGGGGTGGGGGTCAGACGGGCCAGCACCGCGTCGCGGTCGGCGGGA
TCCTGCTGACCGCTGGCCTCCAGCTCGCACAGGATGGCGCTGGCCACTGCCGGAACCTCG
GCGAGACGCTGCGGATCGGTGTCATACAGGCGGACGGCGTGACCGTGGCGGGCGAAATGG
CAGGCGATACCGACGCCCATCAGTCCCGCGCCGAGTACCGCCAGGCGTGATGTAAACATA
GTGGCTCCTGTTAACGTTGTAGAGTCATGGCGATGCCCTGGCCGCCGCCGACGCACAGGG
TGGCAAGCCCTTTGCTGGCGCCCCGGCGCTGCATCTCATGCACCAGGCTGACGAGGATCC
GGCAGCCGGAGGCGCCGATGGGATGGCCCAGGGCGATGGCGCCGCCGTTGACGTTGACCT
TCTCGCTATCCCACTCAAGCAGCTGACCGACGGCCAGCGCCTGGACGGCAAAAGCCTCGT
TGGCTTCGATAAGGTCCACCTCGTCCAGCGTCCAGCCGGCGCGATGCAGCGCCTGGCGGC
AGGCGCTCACCGGGCCGATGCCCATCACCGACGGGTCGACCCCGGCGACCGCTGAGCTGA
CAATGCGCGCCAGCACCGGCAGCCCAAGCTCGCGCGCTTTATCGACGCGCATCAGCAGGA
CCGCCGCGGCGCCGTCGTTCAGCGACGAGGCATTCCCGGCGGTGACGCTGCCGTCAGCCG
GGCGAAACGCCGGGCGCAGCTGGGCCAGCTGCTGCTCGCTGGTCTCCGGGCGCGGTTGCT
CATCGTCAGTCACGAATCGCGGCGGCTTTTTGCCCTGCGGGACGCTGACCGGAACGATCT
CCTCGCGAAAGCGCCCGGCGGCGATAGCGGCCGCCGCTTTGCGCTGGGAGCTGGCGGCGA
AGGCGTCCTGGCGCTCGCGGCTGATGTCGAAGGCGTCGGCGAGGTTCTCGGCGGTAATGC
CCATGTGGTAGTCGTTAAAGGCGTCCCACAGGCCGTCCTGGATCATGCTGTCCTGCAGGC
TGGCGTGGCCGAAACGCAGGCCGTCGCGGGCGCCATGCATCAGATAGGGAGCATTGCTCA
TGCTCTCCTGGCCGCCGGCGATAACGATCCCGGCGTCGCCGCAGCGGATCGCCTGCACCG
CCTGCTGAACCGCTTTCAGCCCGGAGCCGCACACCAGATTGACGGTGACCGCCGGAGTGT
CGACCGGCAGGCCGGCCCGCAGCGCGGTCTGGCGCGCCGGGTTTTGCCCGCAGCCGGCGG
TAAGCACCTGGCCGAAAATTAGTTCGTCGACCGCTGCGGCGGGCAGCTGGCAGCGTTCAA
GCAGGCCGCGCACCACCGCCGCGCCGAGGTCGACGGCGGAAAGAGGGGCGAAGGCGCCGC
GAAAGCTGCCTATCGGGGTGCGTACGGCAGCAACAATGGCAATATCGGTCATGATCTCTC
CTTAACTGAAGCGCATTTCGCGCACGTCGTCGGCGACGATCAGCCGTCCCGCCGTTTTAC
GTATCACCTCGTCGGGGCTGACCCCCGGGGCCACTTCGCGCAGGACAAACGCGCCGTCGA
CAATCTCCAGCAGGGCCAGATCGGTGAGTACCCGGCGAATACAGCCCACGCCGGTGAGCG
GCAGGGTGCACTGCGGCAGCAGTTTGGATTCGCCGTTTTTTGAGGCGTGGGTCATCACCA
CGATGATGTTCTGCGCGCCGGCCACCAGGTCCATGGCGCCGCCCATCCCCTTGACCATTT
TTCCAGGGATCATCCATGAGGCGATGTTGCCTGCGACGTCGACCTCAAAAGCGCCAAGAA
CGGTCAGGTCGACGTGGCCGCCGCGGATCATGGCGAACGACTGGGCGGAATCGAAGATCG
CCGCCCCGGTTTGCGCGGTGACGGTTTGTTTACCGGCGTTAATCATGTCGGCGTCGATGG
TTTCCTCATCGGGAAATTCGCCCATCCCCAGCAGGCCGTTCTCCGACTGGAGCATCACTT
CAATGCCGGCGGGAATGTAGTTGGCCACCAGCGTCGGGATACCGATCCCGAGGTTGACGT
AGTCGCCGTCGCGCAGCTCCTGGGCGACGCGCATCGCCATTTGTTCACGGGTCAGCATCT
CAGTGCCCTCCGGCGCGCAGGGTGCGCTGTTCAATACGTTTTTCGAATTGCCCGACGATC
AGCCGGTCGACATAGATCCCCGGAGTATGGATGGCGGAGGGGGGCAGTTCGCCCGGCGGC
ACAATCTCTTCCACCTCCACCACCGTAATGCGCCCGGCGGTGGCCATCAGCGGGTTGAAA
TTCTGCGCGGTGTGGCGATAGACCACGTTGCCGTACCAGTCGGCTTTCCAGCCTTTGACC
AGCGCGAAATCGCCGCGGATCGCCTCTTCAAGGATGTAGTGTCGGCCGTCGAACTGGCGC
ACCTCTTTGCCTTCGGCGACCGGGGTGCCATACCCGGTGGCGGTGTAAAAGCCGGGGATG
CCAGCGCCGCCGGCGCGGATTTTTTCCGCCAGCGTTCCCTGCGGGGTGAGTTCTACCGCC
AGCTCGCCGCTGAGCACCAGCTGTTCAAACAGCGCGTTTTCCCCGACGTAAGAGGCCACC
ACCTTGCTGACCTGGCGCGACTCCAGCAGCATGCCGAGACCGAAACCGTCGACCCCGCAG
TTGTTGGAGACCACCGTCAGCCCCTGCACCTGGCGACGCTGCACCTCGGCGATCAAGTTC
TCGGGAATGCCGCACAGGCCGAAGCCGCCGGCGAGCAGCGTCATGCCGTCCGTTAACCCT
TCCAGCGCCGCTTCGTAACTGGCGACGCGTTTATCCAGTCCTGCCATCTTGTCTCTCCTG
CCTTGCGATAGCCTTATCATTGGCGCAGGCGACTGATTTGATAATTTTGAATTTGTGACT
CACTCATTTGGAATTTTAATTAATTTCCTGTTAACTAATTTTTTTCAATTAGTTAACAGG
ATGAAAAATGAGAATGAGTGTCAAACAGTTACGCGCGTTTTTAGCGGTAGCTCACACTCT
GAATTTCGCCCACGCCAGCGAAAGGCTGAATCTGTCGCAGCCAGCTCTCAGCCTGACCAT
CAAAGGGTTGGAGGAGGCGCTGGGCGGCGCGCTGCTGCAGCGCAGCACCCGCAAAGTGAC
CCTCACCCAGGAGGGGGAACTCTTTCTGCCGATGGCCCGTCAGCTGCTGGCCGACTGGGA
TAACGTCGAGGAGGCCATGCGTCAGAGCTTTACCCTGCAGCGGGGTAAAATTTCGGTCGC
CGCGATGCCGTCGTTTGCCGCCAACGTTCTGCCGGAGGCGCTGAAAGCCTTTCGCGACCG
CTATGCCGGGGTGAACGTTACGGTGCATGACGTGATTAATGAGCAGGTGATCGAGATGGT
GCGCGAGGGGCGGGTGGAGATGGGCATCGCTTTCGAGCCATCGCCCAACCACAACCTGCT
GTTTACCCCGCTGGCGGTGGACCGCTTCGTGGCGATCGTTCCCCAACAATCCCCGCTGGC
GAAGAAAAAGCAGCTCACCTGGCAGGAGCTGTTGACCCTCGACTTTATTACCCTGCAGCG
CCCCTCGGCGGTACGCCTGATGCTGGAGGAGGCGCTGGCGCGCAGCGGACGTCAGCTGGA
CGTGGCGCTGGAGAGTCATCAGCTGGTGACGGTGGGGAGGATGGTGGCCAGCGGCCTGGG
GGGCAGCGCGGTGCCGGCGCTGTGTAAAACGCAGATGGCATCGTTGGGCGCCGTCTGCAT
CCCGCTCAGCGATCCGCCGATTGAGAAGTGCGTCGGCGCGATCCATGCCGGACATCTGCC
GCTGTCGAAGGCGGCGCAGGCGCTGCTGGATACGCTGAAAGGGTTTTTACCCACCTGAAG
GTGTGGGCGTCAAAAAAAAACCGGCCTGCTGGCCGGTTTGACAATCAGATTTTGCAGGCG
TCGCCGCAGTCGTCGTCGGCAACGATCGCCTGGGCTTTTTTGTCCGCTTCTTCCAGACGC
TCCGCGTTGCGCTCTTCCGCTTCATCCAGGCCGCTGAAGACCAGGTTGTCGAGATCAATT
TCCATAAGTTACCTATCGTTGCTGGTTTTGAATCAGGGTCAAGTATAGGGCATAACCGCC
AGCGGATGTAGCCGCGCTTCGCGCCGAAGGCACAGAGCGTTAAGTCGCTGAGCGGAGGGC
GTTACCTACCATAAATAATCGTTGACAGAATAAGTTTAGCGACAAATAACGTCGCCAGGA
TAATTTCCTGCCTAAATATTAAATGAAAGGACAACGAAGGAGTAATTAAGCGTTGACGAA
ACGCTTTTATGTTAATATGGCCGCGATTATGGATGAATCTATGGATCTTAATCAATGGAA
CATACTGTTGCAGGCGCCATCAAAGAATGGCGTAAACATAATAAAGTGATCGGTCAGGTC
AAAATAAGCTATAAAAAAATTTTACGAAAATGCAGAGAGCTCTCGCTCGCAGGAGGTAAA
TACAGAGAATATCAAGGACTTTGTGCGAAATATCAGTGCGCGCGGTTGACCGCGGTGACC
AAAGGACTGGTGCCTTTTGAGGATAAACCGTTTAAAGCGTATCTCAATAAACGGCTGTCA
AAACGACGCAAACTGGATATTGCCCATGGTTCACTGAATTTCATCGAGAAAACGTTTCAC
CCTGATGTCCTGCCGCAGCTCTACAATGTCGCGGATTTTGGCCGCGAGATGTTTTCTATT
CCCTTGAAAAATGGCGATAAGCTTGACGTTAAGCTGCTGGCCTCGCCGTTTCAGGAGGAA
GGGGAGCTGATGCTGCAGCTGTTTCTTGGCGACCGGCGCGTCTATAGCGTCTGTTTTTCC
TGCACCGACGATGGCCGCGCTTATATCGGCGGCATCCAGGGCGGGAAAGATATCACCAAT
GACGAAGTGAAGGTGCTGACTAAAGAGCTGCATGGCGCGCGGCCGAAAAATATCATCATG
AGCGTGCTGTATGGTTTGCTGCGATATTTCAACATCTCCACGGTCTACGCCATCGATTCT
GATTACCACGTGAAAAGCGATCTGGTGAAAGCCAGTTATTCATCGCTGTGGCTGGAAATG
GGCGGTGAGAAACAGGCTCGCGGCTGGTATAAACTGCCGGCGCAAGAGATCAAAAAGAGT
ATTGAAGAGGTGAAAAGTAAGCACCGGAGCCAGTTTATTAAGCGCGAAGGTCTTAAAGAG
CTGATTCAGATTAATATGGCGAATGCCCTGCAGCAAATTACCTTGCCTGCGCGGGTGAAT
TAACGCCACTCACACGTCAGGCGGGCAGCAGGGGGCTGCTGCCCGGCTGGCGATTTCCTC
TCTCCCCAGGTCGCTTTGCCGTAGGTTACTGCCCGCTCTCGCCGACTGGCGGTGACGCGG
AGACGGTGAGCAGCGGAGCGCTGCGCCACCATACCATCAGGGCGACAATCGCGATAACGC
TCAGCACGCCGAAGGCGGTGGCATAGGAGTAGTGCCCGGCGATAGACCCGGTTAACGCCG
GACTCATTGCCGCCCCGGCGCCCTGCATCAGCATCACCACGCTCTGTCCAGCGTTAACGT
GCCCGCTGCCGCGCAGCAGCGAGACGATAAAGCTGGGCACCGCCACCCCCAAAATCCCTG
CCGCCAGGCCATCAAGAATTTGCACCGGGACCATCATCGCCGGGGCGTCGCTGGACGCCG
CCAGCGCCGCCCGGATGGGCATGATCAGCAGCGCCAGCAGGATGCATCGCCAGTAACCGT
ATTTGTCGATGCTGCCGGCGACCCGGATGGCCACCGGGATCATCACCACCTGCGAAATAA
TCACCGTGGCGGCGGCAAACAGTCCGGGATTGAGGTGTCCCGGCGCGGCGGCGATCCGCA
TGCTCAGCATCGGCAACAGTGCGGCATTGGCGAGATGGAACAGCATCAGGGTTACGCCGG
CGATCAGCAGCGGCGTATGGCGGAACAGGATGGCAAACCCCGGCAGGGAGGGCGTGGATG
CCGCTTCGATGCCGCGGGCGGCATCATCGTCGATATCGCCGCCGCGGATCGCCAGCAGGG
CGACCAGGGTAAGCAGCGTGGTACAGGCCATCAGAATGAAAATGCCGCCGATGCCCCAGT
ACCAGGCGATAGCCCCGGCCATTAGCGCGGTGAAGAAATTTCCCGCGTGGTTGAAGGCTT
CGTTTTTCCCCATCTGGGCGCTAAAGCCGCGCTGTCTGGCAAGACCGAGGGTAATCCCGG
CGATCAGCGGTCCGACAAAGGCCGCGCAGATGCCGCTGGCGACTTGCGAGAGGGCGACCA
CGCTGGTCTTCTGACTAAACCAGAGCAGCAGGGTGGTGAGGGTGATCACCAGGCAGACCC
CGGCCAGCAGCAAGCGCTTATGCCGCGAGCTGTCGGTGATGAAGCCGGCGGGCAGGGTCG
CCAGCAGGCCGGCGATACCGCCGACGGACATCAGCAGGCCAATGTCCTCCGCCTGCCAGT
GACGCTGGGTGAGAAAGATCCCCAGAAACGGGCCGAGGCCGTCGCGCACGTCGGCAATAA
AAAAGCTGGTCAGACATAAAGCCCGCAGAGAACGAAGCGACATTTTCTACCTTTAGCATG
CGCGATCTGCGCGTCGGAATGGTCACCGGATACCTTCATCCTTTATCGCACAGTTCGATG
AAACAAAAATGTCCCGCGCTCGTCGGGTACCGTGGCTATGCAACATACCCGCTTGCGGCG
GCTTTCGCCAGAGGCGTACGAAAGTTCTGTAGCGGCGCTATTAGCGTTCGTCTGCCTTGA
CGATCTGCAGGGCGGCGGGGCTCGCCACGGTGCCGCTGGCAGTAATAAACCCCGGATGGA
CAGCCTCGCCGCTGGCGCTGTCCACCAATGCTATATGCGGCGCACTGTGCAGCACGTGCT
GGTGGCCCCATTCCATCAGGGCGAACAGCACCAGCGCCAGGCTACGGCTTTTATCAGTCA
GAACATATTCATACCGTTCGCGGGAGCCGGCTTCCCGGTAGGGCACTTTGTTGAGCAATC
CCGTTTCGGTCATGGTTTTTAACCGGGTGGTGAGCGTCTGGCGGGTAATATGGGTGTGCG
ACAGCAACGTTTCAAAGCGCGTCACGCCGTAAAACGCCTCGCGTAGGATCAGCAGCACCC
AGCGGTCGCCGAGTATTTTGGCTCCTTCCGCCAGGCCGCACAGCGCCGGGTCGAGGTAGG
GCAGTGATTTATTTTTTGACATCGCGAGATTGACCTTCTACTCTGAGTTTGAATTTTAGA
CCTAGATGCTAAGGAGAATAGCGTGCCATTTGTTAACGTGCAAACCATTAAAGGGATCAT
GACCGCGGAACAGAAAAGTGAGCTGCTGCGACGGATGACCGATCTGCTGGTGGAGATTGA
GGGGCAGGGCGATCCGCAGTTCCGTCAGTCCGTCTGGATCCGCATTGACGAACATGACCC
GGAGCAGTGGAGTCTGGGCGGCGTCCAGCCGACGGCCGCAATGATCGCGGCGAAATTTGC
CGCCGCGCGGCGCGACGGATCCCCGGAATAAAACGCGCGGCGAAGCCCGGCCCGGCGATC
TGACGCAGAAGAGGGGCCAGATCGCCGGGTAATATTGCGATTCGCTATGGTGCAAAAGCG
TATTTTGCGGCTAAGGTAACGGTCAGGGAACCCAACAAACAGGGCGCGATGCCAGACGGC
CAGCCTGGCGCCACTCTCAAACCGGTGAAAACAACGGATGTCTACAGAACACATGCTGCC
GCTGGCGGTGCAGAACAAAAACATCTTTCGCCTGGCTGCCGCTCAGGCGCTGGCCGGCGC
CAACTCGGTGGTCTTCTACGCTACCGGCGCGATAGTGGGTAACGCGATTGCCCCCAGCCC
GTCGCTGGCCACGCTGCCGATCACCCTGTTTGTGCTGGGGATGGCGGCCTCCATTCTGCC
TTTCGGCGCGCTGGCGCGAACGCGGGGCCGCAAAGCGGCGTTCAGGCTCGGCACCGGCGC
CGGGATGGTGACCGGACTGGCGGCCGCCCTGGCGGTAGTGCTGAATTCTTTTCTGCTGTT
TTGTCTCGCCGCGATGCTTGGCGGCGCCTATGCTGCCGTGGCGCTCAGTTTTCGTTTTGC
CGCCACCGACGGCGTCGCCCCGGCGCGTCGCGCCCGTGCGCTGTCGCTGGTGATGGGCGG
CGGTGTGGCCGCCGGGATCATTGGCCCGATGCTGGTCACCGGCACCATGCACCTCTGGCC
GGCACATACCTTCGCCGTCACCTTCCTCGCTCAGGCGCTGGTTGCAGTGCTGGCCGCCTT
TTTGTTGAGAGGGGTGACGCCGGCGGAGCCCACCGCGGCCAGCGTGCGCGGAGGGCGGCC
GCTGCGCGAGATTGTCCGCCAGCCGGGTTTTGCCACTACGGTATTCAGCGGCGCGGTGGC
CTATATGGTGATGAATTTTCTGATGACCGCCGCGCCGCTCTCCATGCATATGCACGGTCT
TTCCCAGCAGGCCGCCAACCTTGGGATCCAGTGGCATGTGATGGCGATGTACGGCCCGGG
ATTTTTCACCGGCCGGCTGATCCAGCGCTTCGGCGCAGTGCGAATGGCGGCGGCGGGATT
GCTGTTCACCGCCGCGTCGGTGGCGGTCGGCCTGAGCGGTCTCGGCGTGTATCATTACTG
GCTGTCGCTGATTTTGCTCGGCATCGGCTGGAACTTTGGCTTCACCGGCGCCTCGGCGAA
AATCATCGATTTCCACCGCCCGGAAGAGAAGACCCAGGTTCAGTCGCTCAACGATTTTCT
GGTCTTCGGCGTGATGATCGTGGGGTCGTTTTCGTCCGGGGTTCTGCTCAACGCCTTCGG
CTGGAACGCCGTGCTGTGGGGCTCCCTGGTCCCGGTTGCGGTGGCGTTGTTGACCCTGCT
GCTGCGCCCCTTATCCCCATCCCGCGCTTAGCGCCTGGCCTGCCGCTGCGCAGGCCGTCT
TTTGCTTTTTTCAGCTATGCATTGCTGAAATTCATCTGACTCCTTGCGCGTAAAAACGTC
ACAGACGCTACATGCTGTAGTAATCTCTACAACATGACAATGCATCTCTTGATCCTTAAC
CTGACAACGTCTCAAGCCACGCTGCGCATGCGTGTCTGGCGAACCCTGAAGCAGAGCGGG
GCAGCGGTCCTGCGCGATGGGGTCTATCTGCTGCCCGACGTGCGCCAGGGCTATGACACT
TTCCTCAGCACCTGCCAGGCGATCCGCGCGGAAGGGGGGACCGGGTATGTTTTCACGATT
GAGGCGGCGGAAGAAGAGGCGCTCAGGCCGCTATTCGATCGTCGTGAACAGTACGACGCG
CTGTTGCAGGATCTGCAGGCGCTGCAGGGGACGTTATCCAACGACGAACTGGCGGCTCAG
CTCAAACAACTGCGTAAAATTCAGCGTGACTACCGGCGGATCGAGGCCATTGATTTCTTT
CCGGGGGCCGCCCGGGAGCAAGCCGCTGAGCGACTGGCCACTATCGAGCAGGTCATTAAT
CAGCGGCTATCGCCGAACGAGCCGCAGTCGGTGGCGGGCGAACTGAGCCTGCTGGACAGA
GGCGCCTTTCGCGGCCGGCTGTGGGCCACCCGCCGACGCCCGTGGGTCGATCGTCTGGCC
AGCGCCTGGCTTATCCGGCGCTTTATTGACGACGAGGCGCGGTTCCTGTGGCTGGCCGCG
CCCGAGACCTGTCCGGCGACGGCGGTCGGTTTTGATTTTGACGGCGCGCCATTCAGCCAT
GTCGGCACGCTGGTGACCTTCGAAGTACTGGTCCGGCGTTTTGTGCTGGACGCGGTGATC
CCCGACAGTCTGGGACGGTTGATCCACTTCCTGGACGTCGGTGGGGTACCGACCCCGGAG
GCGGCGGGGGTAGAAAGCATTCTTGCAGGGCTGCGGGAAACCATTACGGACGATGACCAA
CTGCTGGCGGCAGCTTGCTCGCTGTTCGACGGCTTACTGAGGTCCTGTGAAATGAGGTCT
GGCAATCATGAGCAAAACGGTCGTTCTTCCGCAGAGTGACAGTCCTTCCGTCGTCGCTTC
CGTCTCCTTCTGGCAGGCATTTCGCTTTTGGCTCAAGCTTGGCTTCATCAGCTTCGGCGG
GCCTGCCGGGCAGATCGCCATGATGCACCAGGAGCTGGTGGATAACCGACGCTGGATATC
GGAAGGGCGATTCCTGCATGCGCTCAATTTTTGTATGGTCCTGCCCGGCCCGGAGGCCCA
GCAGCTGGCGACCTATATCGGCTGGCTGATGCATAAAACCTGGGGAGGCGTCATCGCCGG
GGTGCTGTTTATTTTGCCCTCGCTGGTGTTACTCATCGCCCTGGCGTGGATCTATCTCGT
CTGGGGGGATGTCGCCGTGGTGGCGGGGATCTTTTATGGCATCAAACCCGCCGTAGCGGC
GATAGTATTGCAGGCGGCGCACCGCATCGGCTCGCGGGCGCTGAAAAATGGCGCCTACTG
GGCCATCGCCGCCGCTGCCTTTGTCGCTATTTTTGCGCTGAACGTTCCTTTTCCGCTGAT
CGTCCTCGCCGCGGCACTGGTGGGTTTTATCGGCGGACGGCTGGCGCCGACGATATTCGG
CAAAGCGGACGCCCACCGTGCGCAGAGTCACCCTGGCGGAGCCGCCATCATTGATGACAC
GACGCCGATCCCGGCCCATGCCATTTTCAGCTGGCGGCGTACCTCTCAGGTGCTGATCGC
CGGGATGCTGCTGTGGCTGGTGCCGATGGCCGCCCTGACGCTAATGCTGGGCTGGGCGCA
TCCGCTGACCCAGATGAGCTGGTTCTTTACCAAAGCCGCGCTGATGACCTTTGGCGGGGC
ATATGCCGTCTTACCTTATGTTTACCAGGGGGCGGTGACCCACTATGGCTGGCTGACGGC
AGGGCAGATGATGGACGGCCTTGCTCTTGGGGAATCGACCCCTGGACCGTTGATCATGGT
GGTGACCTTTGTCGGGTTTGTCGGCGGCTACACCAAAGCGGTGTTGGGCGTCGATGATGT
GCTGCTGGGGGGCATCGCGGCGGCGTGCCTGGTGACATGGTTTACTTTTTTACCCTCGTT
TATCTTTATTCTCGCCGGCGGGCCGTTTATTGAAACGACCCATAATAAGGTGGGATTTAC
CGCGCCGTTGACCGCCATCACCGCCGCGGTGGTGGGCGTTATCCTGAATCTGGCGCTGTT
TTTTATCTGGCATAGCGTCTGGGGACCATCCGGTTTCGACCCGTGGTCCGCAGCCATAGC
CCTGGGCGCCGCCGGGCTGCTGTTTCGTTATAAGTGGAAGCTGACCTGGGTACTGGCCGC
CGCCGCCGCAGTAGGGCTTATCGTCCATATGGCGGGACTGTCCGGCGCAGAATGAGGTTG
GGCGGCAACGGGCCAGCGACCCGTTAGCGCCCAACCGGACCGGGGACCATCAGGTCGTGG
GGCTTTCGCGGGTGGCCCGCGTCAGCGGGTTGCTGTCGAGTTCCAGCTGGTCGCGCAGCG
CCCAGCCGCGCAGCTTGCCGGGGTTAAGTAATCCCGCCGGGTCGAGAGACTGTTTCACCG
CCACGACGTCGGGACGAATCACGCCCTGTTTGCCGTCCTCAACCTGCAGCACGTGGGGGT
TGTTAATCTTGACGTCGTTGTCGCGAAATATCTGCATGATGGCGTTAAGACGTTCGGGCG
TGGTATAGCGCACCAGCTGCAGACCGCTGGCGGTGAGATTGCCCTCGATATCGCGCAGGA
ATTCAATATGGGACATCACCTCCCCGGCGAAGTGCTGCTCCATCTGTAAAATTTGCTGCG
GATAGCGCAGCGGATCAAACGCCGTCTGCAGATAGGTCAGCGTATTGTCCACCTTGAGCG
CATGCAGGGTGGTGTGGTTCCAGCAGTATTCCATTAACGAGCCGTTGCGCGTCCGGGCCT
CCTCGCTGGCCTGCCGGATGGCGTTGCTCCCGCGATGGCGCGGTAACAGGCTGGCGCAGA
GTCCTTCGCTCTCCTCGGCGATCAGGCTGATGACCGCATGCTGCCCGGCGCGGTAACGAT
CCTTGAGGTGGCTAAAATAGTCAGCGATCGGCGTGGCCAGCAGCGCCACCTGGCGCTTCA
CCAGCCCCGGCGAGCGGACGCAGGCGTTGGCATAGTTCAGCGCATCGGCGAAATCGTCAA
ACACGTCCAGACGTTCAATCCACTGGTGTGCAGGCGCCAGCGCCAGCTCAACCTCCAGGA
TAATGCCGTTGGTGCCGTAGGCGTGATGCAGGAGCAGCGCTTCGGGAGCCGGGACGGTCA
GCACGCGGGGGACCGGCTCGACGGTCATTACTTTGACGCTGAGCACATTGCCGGGCGCAG
CCAGCGGCCCATAGTTGATGGAGCCGATGCCGCCGAACCCGCCGCCGTAGAGACCGCCCA
GGCTCGCCAGTCGATAGGTCGACGGCATACAGCGCAGCTCCCAGCCCGTCTGGCGGGCGG
CGGTTTCGATGTCCGCCAGGCGAATGCCGGCCTGGGCCCTCACTGTGCCGTTGCCGAGGG
CGACGATCTGGTTGAGCCCGGTCATATCCACCAGCAGCCCGCCTTCGAGGGGGACCAGCT
GTCCGTAGTTGCCGGTGGCGCTGCCGCGCAGGGTCAGCGGCAGCTGGTGCTGCGCGCAGG
CGCAGACCAGCTGGCGCAGCTCCTCTTCATCGCGCGGGCGAACCACCGCGTCCGCCTGTT
TCCCCGCCAGTTGCTCGGTGAGTAGCGGACTGAACCAGTGAAAATCGCGGGAGAGCCGTT
TGATCTTCGCCGGCTGTAAGGTCCACTCCAGCGCCGGGAGTGCCTGCTGGATCGCCGCGA
CCGCGTGTTGACGCTGTTCATCAGTCATCATTCTTTTTCCTGTTCGTCAGCAGAACATTA
ATGAGATTGCACGGCTTCGCTTTCATGCCAGGCGCTGAGCGCCCGGCGCGAGACCCAGGA
CATCACGCCAAACAGCGCGATACCGGCGAGAGAGATCAGCAGCAGCGCGGCAAACATCAG
CGGGATATCCAGCTGGTAGCCGGCCTGTAGGATCTGATAGGCCAGCCCGGTATTGGTCCC
GCCGGTCCCGGCGACAAACTCCGCCACCACCGCGCCAATCAGCGACAGCCCACTGGAAAT
ACGCAGCGCGCCGAAGAAATAGGGCAGCGCCGAGGGGATACGCAGCCGCACCAGCGTTTG
CCAGCGGCTGGCGTGATTGAGGCGAAAATAGCTCAGCAGGCCGGGGGAGACGCTGCGCAG
TCCCTGAGTGGTATTGGAGATGATGGGAAACACCGCCATCAGGGTGGCGCACACCACCAG
CGAGAGCGTGGCATCCTTCACCCAGATGATGATCAGCGGGGCGATGGCGACGATCGGCGT
CACCTGCAAAAACACGATGTAGGGAAACAGGGCGGTTTCCACAAAGCGGTTCTGCACCAG
GATAAACGCCACCGCGGCGCCGATGACAATCGACAGCAGAAACGAGATCAGGGTGATCTT
GAGGGTGAACAGCAGCGCCAGCAGCAGCGGCGTGAGATGCGTCCACAGGCTTTCCAGCAT
CACCAGCGGCGACGGCACCAGAAAGGCCGGGATACGGAAATAGCTCACCGCGCCCTGCCA
CAGGAGCACCATCGCCACCGCGACGAGGGTCGGATAGAGAATTTTGAGAAAACGCGGATG
CTGGATCCACGGCGTTGCGGTTGTATTTTTCATATTATGACTCCATACCGGACTGGCTGG
CCTGCAACAGACTGTCCTGCAGCTGACGGGCATACAGGGAAAAGGCCGGGCTGACGCGGA
ACGCCTCGCTGCGCGGGAACGGCTCGCGGATGGGGATATCTTCGACCACCCGTCCGGGAC
GGGCCGCCATCATGATCACCCGCTGGGAGAGAAACACCGCTTCGTGGATCGAGTGGGTGA
CGAACACTACCGTCAGGTTTTGCTCCTGCCAGAGACGCAGCAGGTCGCTGTCGAGTTTGT
TACGCGTAATTTCGTCCAGCGCGCCGAAGGGCTCATCCATCAGCAGCAGCTTTGGTCGGG
TGACCAGGCCGCGGGCGATGGAGACGCGCATTTGCATGCCGCCGGAGAGTTCGCGCGGCA
GGACGTCGGCGAACTTGCCGAGGCCCACCAGCTCAAGGACTTCATTCACCCGGGTATTGC
CCTCCGCCCGCGGCACGCCGGCCAGATCCAGCGGCAGCCTGACGTTATTGCGCACGCTGC
TCCACGGCATCAGGGTGGCTTCCTGGAAGACGAACGACAGCGGATGCTGGGCCTTTTCCC
GACTGTCGCGCCGCCACAGCATCAGCTTGCCGTCGCTGGGCTCCACCAGGCCGGCGACCA
TCTTCAGCAGGGTGCTTTTACCGCAGCCGGACGGGCCGAGCAGGGTAATAAACTCCCCCT
GATTGATGGTCAGGTTGACGGGCAGCAGCGCCCGGGTGCCGTTGCTGTAGATTTTCTCCG
CCGACAGCACCTCGATGGCTGGGGTGGCAGCGGCGGGCATAAAGCGGGTATCGCTCATCA
CGGTCAGTTTCGGGGCGGTATTCATGGCATCACTCCGGCGTCTTTGACCATCTCCAGGGT
GTAAGTCTGCTCAAACGGCACCTTGCTGGCGTCGATCAGTTTGTTTTTCACTAGCATGTC
CCAGGTTTTTTTCAGCCGCGGCTCGGTGATGATGCCGATGCCGCCGGACTTAGCATCGCC
GCCGGTCACCAGCTGGTACTGCTTCATCTGGGCAATGCCAAAGGCGATCTGCTCGGCGCC
CATTTGCGGATTCGCTTTACCGATCAGGCTGTTGCCGGGGGCGGGATCCTGCAGGTAGCT
TTTCCAGCCTTCCATGGAGGCTTTGACGAAGGCCGCCACTGCCGCCGGACGTTTGCGGAT
GGTGTCGGCCATACAGATAATCGAGTTGCCGTAGGGCGGGTAGCCCCAGTCGCTGAGCGG
ATAGACATAGAACGGCTGTCCGCCTTTGGCGACGGAGAACGGCTCCGAGGTCACGTAGCC
CTGCTGCACCAGATTTTTATCGGCGAGGAACGGCTGAACGTTAAAGGTATAGGGGCGCAC
TTTGCTGCCAGCCAGACCCAGCTCGCTTTTCGCCCACGGCCAGAAGGAGGTATAGGCCTC
GGTGGCGAGCAGGAAGGTTTTGTCTTTAAGTTCCGCCGGGTTCTCCACTTTGTCATGGGT
GATAAACACCGTCGGCGAGTGCTGGAACACGGTGGCGACGGTCACCGCGTGCACCCCGGC
CTGCCAGGTCTCCAGCGCCTGGCCGTTGTCGCCAAGGGTGCAGTCCGCCTGACCGGCCGC
CATCAGCTGCATGACGTTGATCTGCGGGCCGCCCATTTTAATTTCGACATCGAGACCGGC
GTGTTGATACAGCCCGGTGGCCTGGGCCTGGTAAAACCCGCCGTGTTCGGCCTGGGCATA
CCAGTTGGTGAGAAAGGTAAACTTCTTCGCCGCGAAGCAGGAGGCTGAGGTCGCGAGGGC
GGCCACGGTCAGCAGGGTAAAAACGGGCGTCAATCTGGTATTCATCAGGGCTCCCTGGAT
TCAGCAGCGAAAGAAGGTGGTAGGGACTGCACAAAGCCGTGCCAGTGCTGTTTGCCCCAG
GTCGGTTCGCGACGTTCGACCCAGGCCATGCGGTGGATCTCGATGATCGCCTGCGCCCAG
CTGGCGGCGAGGGAGTCGAGAAGCCCTTCGCCTTGCTCCCGCGTCGCCGGGGTCGGGTCG
CCAATCACCCCGCTGGGGCCAAAGTCATACGACGCCCACGCCGCCGCCGGGCGGCCTTTC
GACAGGGTTGGGCAGGGGAATTCCGGGGGGAAATTAGCGACGGCCCGTTCCATATGGACG
CACTCCGGCGCCAGCGCCAGCATCAGCGCCGTTTCGCTATGCCCGGCGTGCATCGCCATC
CGCTGTTCATGCGGGCTGAGAAACTGTTTTTCGCAGTTGGGCACGTTGAACACGTCGTGG
GGGATGGCGATGAAATCCCCGTGGCGCAGGCGCATTTCCCGGCAGGCGATCTGCAGGATC
TGCGGCTGGCCGCCGTGGCCGTTGATCATCAGCAGCTTGCGAAAACCGGCCCGATAGAGA
GATTCGGCGATCTCCAGCAGGGTATGCAGCAGCGTATCGCCGCTAAGGGTCAGGGTGCCG
GGAAAATGCAGATGCTCCTCGGACTTACCGTAGACGATCGGCGGAATGGCGTAGGCCGGG
ATCGTCGCCGGCAGCCTGGCGAGGGCATGGCCCGCCACGCCGGAAGATATCACGCTGTCC
ACCGAGCAGGGCAGATGCGGGCCGTGCTGTTCGATCGCCCCGGTGGGGAGGACGATAACC
GTATTGCTTTTATCCGGCAGGGCGGCCACGTCCGTCCAGCTCAGAAAAGGAAGAAAGCGC
GCGGCAGGAATGTAACCGTTAATCATCGCGGTGCCTCGGAGTTAAATGACGGGGGTAACC
AGACGGTCGCTTCGACTTCAATCAGTACCGTGGCGTCGGGCAGCATTTCGCTGACCTGCA
CCACGGTGGAAACGGGCGGCTGGTCGGGGTAAAACAGCTTCCTGACCCGGCTGTAATAGG
GAAAATGGTCAAGGTTGCGAAAGTACTGCACCAGCTTGATAACGTCGCTCATCTGCCCTC
CCGCGGACGCCACGGTGCGGCGGATGCTCTCCAGGACGTACCAGCTCTGGGCGAGGATCG
GGCCCTGTTTCGCATCGGTTGAAAATTCGCCGGTCGCCCCCAGCAGCTCCCGCACCGGCT
CAGGCACATCCTGAAAGCCGTTGACGATGGTGCCGGTCAGGGGATTGACCGGAATAATGC
CGGAGAGAAAGATAAAATCGCCGGCTCTGCGCCAGGCGGCATACCGCGCCAGCGGCGCCC
CGGCGCCTGCTTCAAGACTCATGTGCCATCTCCTCCTGCCACACGCGCCGGTGGGTTAAC
CTGCCGTGGTTAACCACCAGACGGGCGGCGCTGTTTAAAGGCCAGGTAAAACGGTCGCTA
CCCGGGAAAATCACCACGCTGGCCGCCGCTCCGACGGCAAAGGGCGCCGCGTCTGCCGGC
GAACCGGTTAGCGCCGCGCGATCGCAGATCAGCCGCGACTGCTGGTCGAACAGGTCGCTG
AGCTGAGCGCTGAACAGACCGCAGGCCAGGGTGTCCAGCGGGTCATAGCTCCCCGCCGGG
CAGAAGGCATCCTGCACGTTGTCGCAGCCGAGCAGGGTGGCCACGCCGGCGGCCTGCGCC
TCGTGCAGCAGGGTGATCCCCCGCTGGCGCGGCGTGCGGCCGAACGTCGCATCCTGCAGC
AGCAGGTTGGTCATCGGCAGAGCGATAAGGGTGACGCCGTGCGCCGCCAGCTGGCGCAGG
ATCGGCGCCGCCTGTTCGTCGCTGCCGGCGGCCAGTGCGCAGCCGTGGCTGCAGCAGATA
TGCCCGGGAAAAGGGTGGCGGGAGAGATGATCCGCCAGCCAGGTCAGCCCCTGAGACACT
TCGCTGAGCTCCTCATCAATATGCAAATCCAGATCCAGATCCCAGCGGGCCGCGCTGTAC
AGCAGATTTTCCATGGCGGTGGCGTCCCAGTTGGAGGAGTGGATGAAGCCGCCCAGCAGG
CAGCGCTCTCCGCTGTTGGCGACCGTCCGGGCGATGGCCTCCGCTTGCGCCAGCTCGCGA
AACAGGGGCAGCGGGACCAGCGCCACCCGCTCCAGGGTGATGCCGACGGTATCGAGGCGG
GCGATTTCCTGCCAGGCGTCCGGCGCGTCGGCGTTAAACCAGTCGATATGGCTGCGCAAA
TGGGTCACGCCATTCGCTGCCGCCCGGGCCAGCGCGGCGGACGCCCGGCGTTGAATATCC
GCCCTGGACCAGTGTCGGCGATCCTCATGCATGGCGTGGATCGCCGGCAGCAGCCCGGCC
TGCGCTGGACGGCAGCGTTCAATGGTGAATGTCTTGTCCAGATGGGCATGGGGTTCCACC
AGGCCGGGGAGCGTCAGGGCTCCCGCCAGGTCCCACAGGCCGGGAGTCGGCTGGTCGGTT
GGGGTCAGTGCGGCGATCCGGCCGTCGCGAAAGGCCAGGTCCGCCAGCAGCGGTTCACCG
TTGGCCCGCGTCGGCCAGCCGTCGGGCAGCGCCCAGGCCGGGAGTCGGGCGCGGCTGATG
CCGGCGAGCGGCGCGGAAGAGGAGGGGAGCGTCATCGTCAGTCTCCTCACAGATCCAAAA
CCAGACCCGGCGATTTCGCCCGCGAACAGCAGAGCGTGATCTGGTCGTTGCCGGCTTTCT
CTTCCGCCGTCAGCACGCTGTCCCGGTGCTCGGGGATCCCGTCGAGGACCCCGGTAATAC
AGGAGCCGCACATTCCCTGTTCGCAGGAGAGCATTACCTCCACCCCGGCGTGCTGTAATA
CCTGAGCAATGGTTTGATCCGCGGCCACCTGCAGGCGCTGCCCGCTGGAGGCCAGCTCAA
TATAAAACGCATTTTTCGCCGCAGTATTATTTTCCGTCGCGGGAGTAAAACGCTCGAAAA
CGAATTGCGACGGCGACCAGCGATATTCCTCCATGACCGACTGCAGTCGCTGAATAAAAC
CCTCCGGGCCGCAGGCGACCACTGCGGTATCAGGATCGGGCGTGGTTAAGCAGGCGGGGA
TCCGCTGGCGAAACGACGCGCCTTCCTCGCTACAGTGGATCGCCACCGTGCCGCCCGCAG
CCAGCTGGGTCAGGCGCGGGGAGAAGGCCGTCTGGCGCGCGCTGGCGACATAATAATGCA
GCTCCAGCGCCCCCTTTCTGGCGGCAATCGCTTCGGCCATCGCCAGCAACGGCGTGATGC
CGATACCGCCGGCAAACAGCAGGTAGCGCCCGGCCTCCGGCAGGGGAAAATGGTTGCGCG
GAGGCGAAATGGCGAGCCGATCGCCGGCTTTGAGCTGCTGGTGCAAATAGCGTGAGCCGC
CGGTGGAGGTGTCAGTCAGCCTGACGCAAATTTCATAAGTATTACTGCGGTCAGGCGTGC
CGCACAGGGAATACTGCCGGGGGCCAATGCCGGGAATAATAATATCGATATGCGCCCCGG
CGGAGTAGGCCGGTAATATTTCCCCGGCCGCCGTCTGCAAAATTATGGATAGGTTTCCCT
GTCCGTTGGGGCGTATTTCCCCGACCGAGACCGAAATAAGTTCGTGGCTGTGCATTACCG
TTTACTCTCCCTCATTCCGCTGTCTGCAGGGCGGCCAGGGGCGGCGAAGAGATAACTCCC
CTTCGCGGTGAACTGTCCGGCGTGCAAGAAAATGGGTGAAACGATCGTTTCTCCGCTATG
AATGCTACGGTATTGTGATAAAACTGTTGCGTCCAGAGCTTTGATTCGCACAACCCGTTG
CAAAAATGAGAGCACCCAAACCATGTTTGCCTTCTCCCGATTTCTGCTCTATTTCACTGA
AGTGGCCCGTCAGGGATCGTTTCGTAAAGCGTCAGAGGCGCTGCATGTGTCGGCGTCTTC
CATCGACCGTCAGATTTTGCGCGTGGAACAGGAGCTGGCGATGCCGCTCTTCGAGCGCCA
TCCCACCGGGCTGAGGCTGACCGCCGCCGGGGAGCTGCTCCTGCACGCGGCCAATAACTG
GAAAAAGGACTTTACCCGGGTCTGCGAGCAGCTGGACGATCTGCGCGGGTTGCGGCGGGG
GCATGTGCGCATCGCCACCATCGATGCCATTAACCGGCATTTCTTTTCGACGATGCTCAA
AGAGGTGCATAAACATTATCCCAACATCTCTTTTACATTGACCACCATCAACAATATCCA
CATCCAGCAGGCGCTGATCTCCGGCGAGGCGGATTTCGGCATCATGCTCAATCCCCAGAC
CTCTCGTGAACTGCAGGTCCGGGCGTTTGCCGAGATGAATATGGGGATTGTGGTGCCCAC
CGGCCATCCGCTGGCCAGCCGCAGCGCGGTGCGCTTTAGTCAGTGCCTCGACTACCCCTT
TATCCTGCCGTCCGCCCCATTGATGATTAGCGAGCCGGTGGAGGCGCTGGTGAACATCAG
CGGCAACGAGGTAAAGGAGGTGGCGGTATCGAATAACATTCACATGATCCGCACCCTGAT
CAAAGAGCAGATGGGCATCGGCATCCTGTGTCGGCTGGATATTCTCGATGAGATCGAGTC
CGGCCAGCTGGCGTTTGTGCCGCTAACCGATCCGCAGCTTAAGCCTTTCACCCTGGCGCT
GTGCGTCTCGCCCGCCCGCCAGCTTTCCCTTGCCGCCTCGATGATGCTGAACCAGCTGGA
GATGCTCTTCAGCCAGCTGTGAAATGTCGGGCAGGCACTAAAATCATTCATTAGCGCACC
ATTATGGTGCGTTTCTTGTGAGCATGAATCAAAGGTTGCATGCCCAAGGGCGGCGGCGCA
GGCGATTTCTCGCGGCCGCTCGCAGGCGTTTAAATCTGGCATTGTTTTTGTATAGCTGAG
TGTGAGTAGAAGCGGTCAGTACGGGTTATCCATACGGGACATTGCTCAGTCACCATGTCG
CGGTTCAATGTTGACCGGGATGGGAGGCTGAGCCACATTCGCTCGCTCCCCCTCCCGGCG
TAAAGAGGAGAGGGATATGAAAACAGGCGCACGCCTTCCCCGGGGCATACGCTGGCTGGG
CCTGATGGCCCTCGGCGGTGTCTCGCTGGCCGTTCAGGCCGAGGAGAAAATCGTTCTGCT
GACCTCCTGGTACGCCCAGGCGGAACAGGGGGGGTATTATCAGGCTCAGGCCACCGGGCT
GTACAAAAAATACGGTCTCGATGTCGAGATCCGCTCCGGCGGACCGCAGGTCAACGGCAT
GCAGTTGCTGTTGTCGAAGCGGGCCGATGTGATCATCGGTTACGACCTGCAGCTGCTGGA
AGGCATTCAGCGCGGCTTCCAGGCAAAGGCCATTGCCGCGCCCTTTCAGTACGATCCCCA
GGGGCTGCTGACCCATGCCGATGTCACCTCCCTGCAGGGGCTAAAAGACAAAACCCTGCT
GGTCTCCAGCTCCGGTCAGGCGACGTGGTGGCCGTGGCTGAAGGCGCAATACCAGCTGAG
CGACGCGCAGGTTCGCCCCTATACCTTCAATATTCAACCCTTTGTCGTCGATGACGCTGT
CGCCCAGCAGGCCTATGTCAGCTCCGAGGTGTTCCAGGTGCAGAAGGCCGGAGTGAAGGC
GAACTTCTTCCTCTTTTCCGAGCACGGCTATCCCCCCTACGGCGGCATCCTTATCGCCCG
CCCGGAAACCATCGCCGAGCGTAAAGCGGCGATGGCGAAGTTTGTCCGCGCCTCAATGGA
GGGCTGGGTGAGCTATCTCAAGGATCCGGCGCCGGGCAATGCGTTGATTAAGCAGGACAA
CCCGAAAATGACCGACGATCTGCTCGCCTGGGGCGTGACCCAGATCCGTGAGCATCACCT
GATCGACGGCGGGGATGCCGCCAGCCAGGGCTGGGGGACGATGACCGACGCGCGCTGGCA
GAAGACCCGCGACTTTATGGTCAGCGCCGGTTTGCTGGCGGCGGCCACCGACTGGAAACA
GGCCTACACTACTGAATTTGTTCAGGCCATGCAGGTTAAACCCTGAGGAGCAACGCCATG
TCATTAATGATTAAAAATGCCCATGCCATCCTCAGCGGTCTGCCCGGAGAGGCGGCGCGG
CTGGCCGGGCCGGATATTCGCATCCGCGACGGCAGGATTGCGGCCATCGGCAGCCTGACG
CCGCTGCCGGAAGAGCGACTGATCGATGCCCGCGACTGCGTGATCTATCCGGCGTGGGTG
AACACGCACCACCATCTTTTTCAGTCGCTGCTGAAGGGCGAGCCGCAGGGGCTGAACCAG
AGCCTGACGGCCTGGCTGAGCGCCACGCCGTACCGCTTTCGCGCGGCTTTCGATGAACAT
ACCTTTCGTCTGGCGGTGCGCATTGGCCTGGTGGAGCTTCTGCGCTCGGGCTGCGCCAGC
GTGGCGGATCACAACTACCTGTACTGGCCGGATATGCCTTTCGATACCTCGGAGATTGTC
TTCAGCGAAGGGGAAGCGCTGGGGATGCGCATCGTCCTGTGCCGGGGTGGGGCGACCCAG
GGCCGGGCGGTGGAACAGGATCTGCCGGTGGCGCTGCGTCCGGAAACCTTCGACGGCTAT
ATGGCGGATGTCGAACGGCTGGTCAGCCGCTATCACGACCCCCGGCCCGAGTCTCTGCGC
CGGGTGGTGATGGCGCCCACTACCGTCCTGCACTCCGCGCCGGGCGCCCAGCTGCGGGAG
ATGGCGAAGCTGGCCCGCCAGCTGGGGATCCGGTTGCACAGCCATTTATCGGAAACCGTC
GATTATCTCGACGCCGCGCGGCAGAAATTCGCCATGACGCCGGTGCAGTTCTGCGCGGAA
CACGACTGGCTGGGAAATGACGTATGGTTTGCCCATCTGGTGAAGCTGCTGCCGGAGGAG
ATTGCCCTGCTGGGCCGTACCGGAACCGGCATCGCCCACTGCCCGCAAAGCAACGGCCGG
CTGGGCAGCGGCATCGCCGATCTGCTGGCGTTAGAGCAGGCCGGGGTCCCGGTCTCGCTG
GGGGTGGACGGCGCCGCCTCGAATGAAGCGGCGGATATGCAAAGCGAAGCCCATGCCGCA
TGGCTGCTGCAGCGCGCGCGCAAGGGGATGCTGGCGCAGCCGCGCTACGCCGGGGGCACC
TTTGAGGGTGGGGCCGATGCGGCCACGGTGGAGGATGTAGTGCGCTGGGGCAGCGCCGGC
GGGGCGCAGATCCTCGGCTTAGCGCAGAGCGGCACCCTGCAGGTCGGCATGCAGGCGGAC
CTTGCCATTTACCGGCTGGACGATCCGCGCTACTTCGGCCTGCACGATATGGCCATTGGG
CCGGTGGCCTGCGGTGGGCGCGCCGCGCTGAAGGCGCTACTGCTCAATGGCCGCCCCATC
GTGGAAGACGACGCCATTCCCGGTCTCGACCTTGACTCGATGCGTCACGACGCGCTGGCG
GCCGTCCGTACCCTCCAACAGCGCGCCGCTGTTTAACTGATAACAGGATAATGACGATGA
ACGCAACCAACCAGAATCAACGCTATGCCTTACAGGAACTGGAAAAAGAGGCGCTGATGG
GCGCCGAGGGCGAAGAGACCTTCGCCCGCGAAGTGCGCTGTATCGACCTGTCGAACTTTG
CCGCAAGAAAAAATGACATTGCCGAACAACTGTGGGAGGCGGCGGTGGAGATTGGCTTCT
TCCAGGTCAGCCATCACGGTATTCCGCTGGCGGATATCCGCCAGGCGTTCAGCATGACCG
AGGCGTTTTTCGACCTGCCCGACGAGGTGAAGCGCCAGTATCCGCTGGCCGGTAACGCCG
GCTGGGAAAGCAAAGCGCAGGTTCGGCCGTCGACCCGCACCCCGGATCAAAAAGAGTCGT
ATCAGATAACCCGGCCTCTGATGGCCGGGCGCTGGCCCAGCGATCGGGAGTTGCCAGCAT
TCCAGCAGACGATGCTCGGGTTTGAATCGCAGTGCTGGCAGCTGGGGATGAAGATCCTCT
CCTGCTTTGCTTTGAAGCTCGGTTTTCCGGAATCGTTTTTCACCACCGCGCACGATCCGC
AGCGTGACACCTATCAGAGCACCTTGCGCATGCTGCATTACTATGCAACCGAGCAGTCGC
AGCAGGGGATGTGGCGGGCCGGCGCGCACACCGATTTTGACTGCCTGACGCTGCTGTTCC
AGCGCCCCGGCCAGGGCGGCCTGCAGGTTTGTCCCGGTAAAGACCGCGAAAGCCAGCAGT
GGACCAGCATTGAGCCGCGCGAGGAGGTGATCACCTGTAATATCGGCGATATGCTGATGC
GCTGGAGCGACGACCAGCTGCCGTCTAACTTCCACCGGGTGAGAAACCCGCTGCCCCACG
AATATCAGGGGCCGCGCTACAGCCTGGCGTTTTTCTGCCAGGCCAATAAAGATGTCGAGA
TCCTCGGGCCGCAGAGAAAGTACCCGCCCATCAGCGCCGAGGATTATCTGCAGCAGCGGA
TCCAGGCCAATTTTGCCAAAGGGTAAGATGCGCTCTTGAATGGTATACCTGCCGCCGGCT
TTCGCTGGCCGGGCGGCAGGATATCCGGCGCTGAGCTTTTCAGCTACCGTGTTAAGTTCC
CTGGTGTCGTTGAAATAACTGAAGAATATCCCCTAAGCGTCAGCAGCAAGCTACCTCGAC
TAAGGACCTCGAAATCACGCCCTTTATGTCGTAAACGCCGTAAAGCCAGCGCTCCGGGGT
TAAAGGGATTACCTTAACTTTCTTGATTGCTGTTAGTGGGTTCAGGCTAACCAGGGCAGG
GCGGAGGCAGAATTTATAGGCTGGTAACCGGCTACGCCGGGCTTTCGGCGCCATTTGACT
CCACAGACACATGTAACCTTATCTGGCGCCTCCATGCCGCTGACGCGGCATTCAGAAGCT
TTCCGATGCTGTAGGTTTTAACGTCTGCTTTGTGCCAAATGCTGACGCTCAGGAATTGAG
TTTCAGGTACTTTAAAAGCGAGGCTAGCGACTCGACAGGTCCAGCGTGACAACTAGGTGA
GCGGGTTTCATCCCAGGGCATTGCATCATCAGTGCAGAAGTCTCCTGCACATTCCATTTC
AAGACGTTCGTCAATTAAACCAACAGGAACCCAGACATAAGGTACGTCTCGCAGACTGTT
AGGCACAGTTGAGCCACATACATTGCAAAAATCTGTACGGTACCCCGTTGGCTTAGACCA
TGAAGCAATGCAGTTTTCCCCTTTAATCCAGCGAAACTCACTGTCTTTGACTAGTGTGGC
GAGATTGTAACCCACACCGCTCTGCTTTCTGCAAAGCGAGCAATGACAACGATAAAACAC
TGCTGGTTTATGAGTAAGTTCAAATTCAATTGTTCCACACAAACAAGATCCATTCATTTC
AAAACCATTCCTGCAAGGTCTAAGAGATTTTATGAAACATTACCATCTTTTTTGTACTGA
ATAGGAGCGCTCTTTTTGGCAACTCAAAATCAGCTATCAGTCGGTCTGAATATCCGCTCT
TCGCTCACAGCGGACTTTAAACTCACCCAGTACGCCCGCTTCGAGCCAGGAGCGCACATT
TTGAAAGCCATCAAGTCCTTAGTTTGATGCCCATCGGAATTGTTTACTTTACAATACCAG
CTACGAACAGCCTAACTAAAGCCAGGTGATCACGTGCATTCAAACATGATTGAATACCTT
AATATTTTCGTACAGGTTGTTGAGCAGGGCAGCTTTACAAGGGCCGCTGACATTCTGCAG
ATTCATCGTCCCACCGTGAGCAAAGCGATACAGCAGATAGAGGACGACCTCGGCGTAAAA
CTCATCCATCGCACTACCCGTAAGTTGAGCGTTACGGCTGAAGGGGAGGCGTTTTATCAT
CGTGCCAGGCTTGTATTGTCTGAAGTTAATGACATGATGGCGAGCTTTTCACCTACCCTT
CCACCTCGGGGGCGGCTCAGGATTGATGTCCCGCTGGCGCTGGCTCACGCCATACTGATC
CCTAATCTCAAACATTTCCAGTCACTGTATCCTGACATTGATGTCATATTGGTTTCATCG
GACAAAAAAACCGATCTCATTAGTGAAGGTGTGGACTGTCTTGTCCGCCTGGGTGAGCTT
CAGGATTCGAGTTTTATTTCCAGACGTCTTGGTGACATCAGGATGGTCACCTGTGCAGCC
CCGTCTTACTTGCAACAATATGGACGACCGGAAACACTTGCGGATCTGGATCAGCATCGG
GCAATAAACTTTTTCAGCGACCACAGTCGTGATGTGATGGAATGGAAATTTACTAAGGAC
GGGAAGATTGTTTCGTTGCGTCCCGTAGGCAGCATGCTGGTTGATAATTCAGATATTCTG
CTCTCCTGTGGACTGGCGGGCCTCGGCATAATCCAGGCCACCTTTAACGCCCTTGCTCCA
CATATTGCTTCCGGCGCTCTTGAAGAGATTCTGACGCAATACCCTTCTGTGTCTAAGCCT
GTGTCGGTGCTGTATCCGGACAGGCACTACCTTTCGCCCAAAGTACGGGTCTTTATCGAC
TGGTTCAGTGAAGTTCTGACCATGCAGAACCGCTGAAACCAATGGATTGTTAACAGATAA
TTAATACTGAAGTTCCCTGTCAGCTATTTTTGGTACGTTTATAGCAGCGTAGATCGTCAG
TAAATAAACCGGGCATGTCTTCAACAATATTCGAAAGATGTGCTGATAACTGACGAGAGC
TGAATATGTCTAAAGTTGTTACCTTTAACCGCACCGGTGGTCCGGAAGTTTTGGAAATTG
TCGATATGGAGGTGCCCGCACCAGCAGCGGGTGAAGTTCAGATTCGCGTGCAGGCTATCG
GTCTTAATCGTGCAGAAATCATGTACCGCAACGGCCAATATGTTATTGAGCCGGAATTTC
CGGCACGTCTTGGTTATGAAGCGGCTGGCGTTGTGCAGGCCGTAGGTGAGAATGTTGAGG
CGTTTACCACTGGCGATCTGGTCAGCGTAATCCCTTCGTTTATGTTTAATGAATACGGCA
TGTACGGCGAACTGGTCAATGCACCTGTGCACGCTGTTGTGAAGCATCCTGAAAATCTTT
CCTTTGAGGAAGCCGCTGCAAGTTGGATGATGTATGTCACTGCATATGGCGCGCTGGTTG
AATATGGCAACCTTCAGGCTGGGCAGAATGTTGTGATCCGCGCAGCATCAAGCAGCGTAG
GACTGGCTGCCATACAGATTGCTAACATGCTGGGTGCTAAACCCATTGCGCTTACCCGAA
CTGCCGAAAAAAGAGACATGCTTCTTAAAGCGGGTGCCGCCACTGTTATCGCTAGCGCTG
AGCAGGATATGGTTGCGGAAATCAATCATGCGACAGATGGCATGGGCGCCCATATTGTTT
TTGATCCTGTCGGTGGGCCGGACGTGGCAAAACTGACCCAGGTGATGGCACCGCAAGGGA
TGTTCTTCCAGTACGGCGCGCTAGACAGCCGCGACCTTCTTGTGCCTGTCTTTGATATTC
TCGGTAAGCATCTCACGCTGCGTGGATATGAGCTGTTTGAAATTACGACGGACCCTGAAA
AAATGGCACGCGCAAAATCCTTCGTCACCGAAGGGTTACGTTCCGGCAAACTGAAACCTG
TCATTGATAAAACATTTCCGCTTGAGGATATTGCGGATGCACAGCGCTATATGGAAGCAA
ATGGACAGGTTGGCAAAGTCGTTGTAGTGGTTGAGTAAACCTCAAACCCACTAACCGTTC
ACCCAGATGAGCTGGTATGAAAGGTGAAGCGGAGGGCCATACGCTGCAGATCAGGATTCA
GCGGTGCAGACTTTTCTGACCTAAAGGGAAGGGGGCGGCACACTCTGCTTCAGTGGGGGT
AGCTAATCACCTCAAATTGTTAGATACAAGGGGTGGGGGTGCCGATGCGGGTGACAAGGG
TATCTCTGCCGCAGCCATAAAATCGATAAAACAGCGTATTCTTGGTGACAGGTAGCGGCT
GGCGGGCCACAGGACCGAGAAATGCCCATCCTTGACGCAACAGCCGGGCAACACCTCCTG
CAGTTGTCCCTCATCCATTGCCTCGCGCACGACAAAATCAGGCACATAAGCGATGCCCAT
CCCCGCCGCGCTTAAGCGAATGGCGGCCTCAATGTTATTGACCGTCATCACGGCAGCGGC
CCTGAAATCTCCCGTCAGTCGCATACCGCGCAGTTCCCAGGGCTGGATCAGCCCCGTCGC
GGGGAAGCGGAAAAAAATGCACTTGTGTGCCGCCAATTCCGCTGGTGAGCCGGGGGCGCC
GTATTCCGCCAGATAGGCCGGGCTGGCGCAGAGCACAAAACGAAAACCCCCCAGCGTTCT
GGCGATCAAGCGGGAGTCCGCTAATTCACCGCTGCGGATAGCAACATCAACTCCCTCATC
GATCAGATTGACCAGCCGGTCGCTAAAGTCGAGATCCAGTTCAACCTGCGGATAAAGACG
GCTAAAGGCGGTGAGGGCGGGGAGTAACAGGCGGTAGCCAATGACGGGCAGTGAAATCCT
CAGTTTGCCGGTGGGCTGTGAGAGACTGCTGGTCAGCTCTGACTCGGCCTCCTGGATCAG
CTCCAGGATACTCTGACAGCGGGTCAGAAATGCGGCCCCCTCCGCCGTCAGGCTGACGTT
TCTGGTGCTGCGGTTGAACAGCCGGACCCCCAGTTTATGCTCAAGCCGGGCGACATTCTT
ACCCACCGCCGAGGCAGATATGCCCAGCAGCCTGGCGGCCTGAACAAAGCTTAGCGTTTC
GGCGGTGCGGACAAAGGACGTCAGCGAGGTGAGGCTGTCCATTGATTATAAACCTTATGT
CTCTTAAGAAGATATTTTCAGTCTATTTATCGGCATTAACATCCGCAATAGGATGGCGAC
AGTTTATTTATTCCTTGCCGACTGATGAGGGCCGCCCGATGTTACTCACCGCCAGAACAC
CTTCCCGATACGCCAGCGCCCTGGCCGCGCTTTCTGTCTTTATGGCGGCCTTGCTGCTGC
CGTTATGTTTTACCGGCGGCGTCATGACCACCCCCGCGATACAGCAGTCGCTGGGCGGCT
CTCCCGCAGCGCTGTCGTGGCTGACCAATGGCTTTATGCTGACTTTCGGCAGCTTTTTGC
TGGCCGCAGGGGTGACGGCGGATGCCATCGACAGAAAACGTATTTTTATCGCCGGCGCCG
CGCTGTTTTGCCTGAGCAGCCTGCTGTTTTGTCTGACGCACAATCTCTTCCTGTCAGGCG
TGTTGAGGGCGCTGCAGGGCCTGGCCGCGGCGATGATTTTAGCCAGCGGCAGTGCGGCGC
TGGCCCAGCTGTATGATGGCGCCCAGCGGACCAGGGCATTCAGCATCCTCGGCACGGTGT
TCGGCATTGGCCTGGCGTTCGGTCCGCTGCTGATCGGCTTCATGATCGACGCGGTGGGTT
GGCGCGGCGTATACGCCCTGTTTGCGCTGCTCTCGGCAGGGGTTCTGCTTATAGGCCTGG
TATCTCTGCCTGCGACAGAAAAAAGCGAGCCGCGGACACCCGACAACCTGGGCTTAACCC
TGTTTACGCTGGCCCTGATGCTTTTTACTGCATCGCTTATGGTCATTCCGGCCCGCGGTT
TTTTATCCCTGACCACGCTGGCCTTGCTCATCGCGTCGGGGGGGCTGTTCGTGGCGTTTG
TCGTACGCTGCCGGAGGGTGAACAACCCGGTGCTGGAACTCTCCCTGCTGCGTCATCCGC
GTTTTGTCGGCGTACTGTTGTTGCCTGTCGCCACCTGCTGTTGCTACGTGGTCCTGCTGA
TTATTGTTCCACTGCATTTTATGGGCGGAGAGGGGATGAGTGAGTCGCAGAGCGCACTGT
ATCTGATGGCGCTGACCGCGCCGATGCTGGTTTTCCCATCCGTTGCGGCCCTGCTCACCC
GCTGGTTTTCACCGGGGCAGGTGTCCACGGCGGGACTGATGATGGCCTCCGTCGGGTTGC
TGTTGCTGGGCGATGCTTTTCACAGTAACCACCTCCCGCAGCTGGTGCTGGCGCTGATCC
TCTGTGGGGCGGGGGCGGCGCTTCCCTGGGGACTGATGGATGGCCTGGCGATATCCGCTG
TGCCGGTCGCCAAAGCCGGTATGGCGGCAGGCCTGTTCAACACCGTACGCGTTGCCGGCG
AGGGGATCGCCCTGGCGATAGTCTCCGCGGTATTAACGGCAAGCAATACCCTGACCCTGC
AGAGTCGCGTTCACGGGTATGCGCCTGAGGTGATTGACCGCGCCGCAGGCTGGCTGGGGG
CCGGCAATATGCCGCAGGCGGCTGCGCTTTTGCCTGATTTTTCACTCCGGGTGCTGCGCG
AGAGCTATGACTCTGCTTATACGCTACTGTTTAGCGGGCTGGCGGTCGTCACCCTGCTGT
GCGCCCTGATGATCTGGCTGACGTTATGCCGGAAGGGGGGCGCTATCCAAACCCGCGACA
GTGGATCCTGAACCCCCTTGATAGCCTTACATCTAGGCGTATCTATCGCCACGATCGGAA
CCCACCTTAGCGCCCTGTACCAGAAAACCCATACTCGACATCAGGCAGAGCTCCTGCTGA
TTCTCCGCGTAATCGACGGCGAATGGTTTCGCTCGGTCAGGAATGATGGTCGCGCAGGAA
AACGGTCAGCACCTCTTTCGGCGGCACGCCGCCGCATTCGCCAATCATCCAGCCCACCGC
GCCGCGGTGATAGGCGCCGTGAAAGAGCATGTGGTTCAGCATCTCCATCGCGGTCATATT
GCCGTCGCCGCCGTCGACAAATTTGAAGGCGATACGTTCGTGGAAATCGGCGGGGGTCAT
GGCGCTGACGTACTGAATGTATTTGTCCGTACAGGCGGTCATGGCCGTTTCCAGCTCATC
AACGGTTGGCGTCTCAGGGGTATTCAGCGCGGTGTAGCCGTGCGGCCTGCCGCGCAGGTT
CGCCCGGAAAATCATATCAACGACATGGATATGGTTCATCAGCCTGATGGTCAGGTGACG
CTTTTCGCCATGTACCGTTCCGTCAATCGCGCGGATCGCCTGTAAGGTGGCAAGGTCAAT
CCAGCGCTTGTATTTCAACAGCGTTACTACTGTGTCTTTGTCCATAGTCGGTCCCGGGTT
GGTTGAACCGTTATCATACTGGTTATGCCGGTGAGCCGTCACTCACCGGCACCAGGCACA
AAAAAGCCTCGCCGAGGCGAGGCTTTTCAATAAGCAGGTGATTTAGTCAAACACACCGTT
AATCACGGCGGTGACGATCGCGGTGCTCAGGGCCACCAGCACCAGATCATCGCCGACCGC
CCGCCATTCATAGCCCGGATAATAGGGCAGGTCGTTAATCATAGAAGCTGGCAGGGTCTT
TTTGGCGATCCCCGGAGGGAGCGGTTTGCCGCGGGCGACATTTTTGGCGATACCCGGCGG
CAGCGCCTGATAGCCGACCAGACCGTAGTTCACGGCAAGGGAGCGCGCCCGTGAGAAGCT
AATATCGCTGTCGACGTGGTCGGGCTTGCCGTAGTTTTTCCGTTTGCCGTGATCTTCAGT
GGACTGGCCTTTATTTTGCCCTTTATTGCCATGGTCGCCACTGTTACCGTTGTTACCATG
ATTGCCGCTATTGCCATGGTTACCACTGTTCCCGTGATTACCACCGCCGTTGCCATTACC
CGGGTTGGCATACGCTGGCGCGGCCATGACGGCAAGGGAAATAACCGCCGCCAGTGCTGT
TTTGAGAGTGCGACGCTTAAGCATGATGTTGATACCTTAACAGGGGGTACACGCTTAAAA
AATAAGATAAAGCTATACCCCAGGCAATCTCATGTTGTCTTATTTTTTTGCCCTTATTTA
ATTAGCGTCGGGAAAAGGGTAGCGGGACGCGGACGAGCAATTCCATTGCTGCGTTTTGAC
AGACGGGCGACCGCGCCCCGCTAAATATCTTGCCGGGAGGATCGCTCCCGGGCGTGGAGA
AAAAATGCCCGAAGCCATTGGGCAAAAGAGTACAAAGATGTTCCGCTTCATTTATCGCGC
GTCTCACAAGACGGGGCGGACAGTAAATCCTGGCGCTGCCGCGCACAATCGGTCGGTTGT
TTAGAAATAAATAACCCCATTGACCGCGCTCAGGATGCGACCCAATGACAGGCGACCCGA
TGGCCCGGGGCCACCTCGCGCAGCGCCGGAGGCTCTCTGCGGCAACGTTCGCTGGCCAGC
GAGCAGCGGGATGAAAAGCGGCAGCCGGCGGGGGGATTGGCCGGATCCGGGATCTCGCCT
TGCACCAGCGCCTGCGGTTCGCTGTGCGGGTCGAGGGTCGGCACCGCAGCCAGCAGGGCG
CGGGTGTAGGGATGGAGGGGGCAGCTGAACAGCGCATCGCGGCTGGCGCTTTCCACCAGT
TGCCCGAGATACATCACCGCCACATCGTCACATAAATGCTCCACCACCCCGAGGTCGTGG
GAGATAAACAGAAACGTGACGCCGCGGTTGTCGCGCAGGTCGGAAAACAAATTGATGATC
TGCGCCTGAATCGACACATCAAGGGCCGAGATGGGTTCATCGGCGACGATAAAATCCGGG
TTGAGGATCAGCGCCCGGGCAATACCGATCCGCTGACGCTGGCCGCCGGAGAACTGATGC
GGGAAGCGGGCATAGTGTTCCGGCGCCAGGCCGCAGATCTTCATCACGTCGATCACCCGG
TCATATAGCTCATTGCGGGCGCACAGTTTGTGCTCCAGCATGGCTTCGCCAATCGCGTCG
CCAATACGCAGCCGCGGGTTCAGCGAGCTATAGGGGTCCTGAAACACCAGCTGCATCCTG
GGCCGGATAGCGCGCAGGGCAGGCGCGGTCAGATCGGCCAGCTCCTGACCGTGAAATTTC
ACGCTGCCGGCGCTCTTCTCGTACAGGCCAAGCAGGGTCCGGCCGACGGTGGTTTTACCG
CTGCCGGACTCGCCCACCAGGCCAAAAATGGTGCCCGGACGGATATTAAAGCTGATGCCG
TCCACCGCGCGAAGCTCGCCGGTCTGCTGACCAAACAGGCCGTCGCGTAGCGGAAAATAT
TTTTTCAATCCATCCACTTCAATGACATAGCGTTCGCTCATGCTGTCACCTCCGCAAATT
CGCTATAAAAGCAGGCAGCACGTTGGCGGTCGCCGAGCAGCGGCGGAATCGCCTCCCGGC
AGCGCGCCGTCGCCCGCTCGCAGCGCCCGGCAAAGGCGCAGCCCGCCGGCAGGGCGGCCA
GATCCGGCACCTGGCCGGGAATTGAGTACAGCCGCCGACGCCGCTCACCGGGCACCGGTC
GGGAGGCGATCAGCCCCCGCGTGTAGGGATGCTGAGGATGCCGTAGCACTTCCGCGGTGG
CGCCTTGTTCCACAATTCGTCCGGCATACATCACCACCACCTGCTCGGCCATCTGCGCGA
TCACCCCCAGGTCGTGGGTAATCAGCATCATCGCCATCTGGCTGGCCCGCGCCCGATCCC
GCAGCAGGCGTATGATCTGCGCCTGCACGGTCACGTCGAGCGCGGTGGTGGGTTCGTCGG
CGATCAGCAGTTTGGGCCGACAGCTCAGCGCCATGGCGATCATCACCCGCTGCAGCATGC
CGCCGGAAAGCTGGTGAGGATAGCGGGTCATCAGGCTGTCCCCGCGCGCCAGGCCGACCT
CGCTTAACAGCTGGATGGCCTGATGCCAGGCGGCTTTCGGCGTGGCGCCGAGGTGGCGGA
TCGGCGGTTCGCACAGCTGCTCCCCGATGGTCAACACCGGGTTGAGGGCCGACATCGGTT
CCTGAAAAATCATTGCCAGCTGGTGGCCGCGCAGATCGGCCATCTGTCTGGCTTTCAGCC
GCAGCAGATCGCGGTCCGCGAAGCGGATCTCGCCGCCGTCGATGCGCGCCGTCTGCGGCG
GCAGGAGGCCCATCAGCGCCATGGCGGTGACGCTTTTGCCGCAGCCGGATTCACCCACCA
CGCCAACGGTTTGCCCGGCCTGAATGGTGAAAGAGACCTCCTGCACCGCGCGCACGCGAG
AGCGTTCGCCGGCGAAAGAGACGGAAAGATGATTAAAGGAGACTAACGGCGTGGTCATTT
CAGCCTCGGTTTCATGTTGGGATCCATGGCGTCGCGCAGGCCATCGCCCAGCACGTTGAT
GGCGATCACGGTGATAAAGATGGCGATGCCCGGCGGCATCCACAGCCAGGGGCGGCGCTG
GAAATCGATCAGGCTGTTAGCGGCATCCATCATGTTGCCCCACGACGGCGTCGGCGGCAC
CACGCCGAGGCCGAGATAGCTCAGCGCGGATTCACTGAGAATGGCGTTGGCGACGGCCAT
GGTCGCCATCACCACCAGAATCGGAATGGTATTCGGCAGCAGGTGGCCAAACAGCCGGCG
ACGCGCCGACAGGCCCAGCACCTGGGTGGCCAGCATAAAATCGCGTTCGCGCAGGGAGAG
ACATTGCCCGCGCACCAGCCGCGCCAGTCGGGGCCACTCCAGCAGGCTGAGCATCACCAC
CACCATATAAATGCGCGAGTCCGGCGAAAAATCGAGCTCAGAAAGCATCGCCCCGGCGAC
GATCAATAGCGGTAACCCGGGGATAGTCATCACCAGGTCGGCCACGCGCATGATCAGTTT
GTCGGTTAACCCGCCGACGTAACCCGAGAGGGCGCCGAGCAGGTAGCCGAGGCACACCGA
CATCACCATGGTCAGCAGGCCGATAATCAGCGAGATGCGCCCGGCCAGCAGCAGGCGGGT
GTAGACATCGCGACCGAGGAAATCGGTCCCCAGCCAGTGTTCCGCCCCGGGCGGCTGGTT
GATGCTCAGGGCGTCGGTGGCATCATCACTCCACGGCGACCAGACGGGCCCCAGCACGCA
CCACACCGCCATCACCGCCAGCAGGATCAAGCAGAACATGGCCAGCCGGTTACGGCGCAG
CTGTCGCCACCCCTGGCGCCAGGGAGAGGGGGTAATGTGCGCCAGCGCCGGGATAGCCGC
CTGCCGCTGGCGGCGACGGGAAGCTAAGTAAGACAGGATCATCATGACCTCACCCGAATA
CGCGGATCGGCCCAGGCGTACAGCACGTCGGCGAGCAGATTCCCGACGATCGTCAGCACC
GCCAGAAACAGGGTAAACCCCATCAGTACCGGATAGTCGCGGGCGGCCAGCGAGTCGATA
TGAATGTGGCCCGCCCCCGGCCAGTTGAATACCTTTTCGGTAATGATCGCCCCGGAGAAC
AGCCCCGGCAGCTCGAAGCCCAGCAGGGTGATAATCGGCAGCAGGGCGTTGCGCAGGGCA
TGTTTGAGGATCACCGTGCGCTCCTGCAACCCCTTGGCACGGGCGGTACGGATAAAATCC
ATTTTCACCACGTCGAGCATACTGGCGCGCACATAGCGCGTCAGGCTGCCCGCCTGCAGC
ATCACCAGCGCCAGCACCGGCAGCGCCAGGTGGGCAGCCACCTGCAGCACATACTGCCAG
CCGCTCTCGTCGCTGCCGGTATTGGTCATCCCGCCTACCGGCAGCCAGTGGAGATCGACG
GCGAAACATTTAATCAGCAGCAGGCAGAGGAAAAAGGTGGGGAACGACATGGCGGCAAAC
ACCGCGACGCTCACCAGATGATCAAACCAGGAGCCGGGTCGCAGGGCAGAAACCACGCCG
ACCGCCAGGCCGATGCCCCAGTAAAAGACCAGCGCGACGCTGGCCAGCAGAAAAGAGTTC
CAGATGTACTGGTTGAGCAACTGGCTGACCGGGATCTGATACTGCAGCGAAAAGCCTAAA
TCACCGCGCAGCAACTGTCCCAGCCAGTGGAGGTAGCGGGTCAATAGCGGCTGGTCGAGG
CCGTAGATCGCCTTCAGCTCCGCGGCGCGGACAGCGGTCAGGGTGATATTGCCATCGATA
AAGTCGCCGGGGGTTTTGGCAAACAGCAAAAAAATAATGAAGGAGGCCAGCAGCAGCATC
GGCAGCGTTTGCAGCAGGCGCCTCAGGATGAAATTTCTCATGACGGTCTCACATCAGCCG
CCGGTTAACCCGGCGGCCAGGGATTTATTTGACGATTTTTACATCCGGCAGGCTGCCGGT
CAGGCCGTTGTAGATATCCGGCTTAAAGCCGCTGACGCGGGCGCTGCTGGCGGAAAGGAT
CTCGCGATAGCCGAGCAGGATCACCGGCGGATCGTCGGCCAGCACTTTATACAGCTGGTG
GTAGATCGGCTTGCGCTGTTCGATGTCGAGCACCGCGTTGCCGGCGTTAATCAGCTTATC
GACTTCCGCGTTATGGTAGCCGGACTCTTTAGCTTCGCTGCTGTAGAAATCCCATACCCC
GTCGTGCGGGTCGTTGAGGGTGCTGGTGCTGAACGAGGCCAAATCGTAATTTCCGGCTTT
GCGCTGCGCCATCAGGGCGTTGAAATCCACCACCTGCGGCTTCAGCAGCACGCCAATCTG
CCGCCAGTTCTCCTTGGCGATGGGGATCAGCGCATCGTTGAGTACCTTCTTGCTCACCAG
CAGGGTCAGCTCCAGGCGCTGGCCGTCTTTGGCGCGGATACCGTCGGCGCCAGCTTTCCA
GCCGGCCTCATCCAGCAGCTTTTTCGCCTGGGCCGGATCGTAAGGGTAAGGGTTGACGCC
TTCAGCGTTAAAGGCCCAGGAGATCGGCGCGATCGGCTCGATGGCGACTTTGCCGTACCC
CTGATAGACCACGTCGATCAGCTTCTGCCGATCCAGACCGTAAATCAGCGCCTGGCGCAC
CCGCTTATCCTGTAGCGCCGGGCGATGCACGTTGAATTCCACCTGGCTGTAGTCGCTGGA
GCCGTAAAGATTAATATTGGCGAAGCCGAGCATCTTCAGTTGCTCAATATCGTCGGGGCG
CGAGGTAAAGGCGTCGTAGTCGGTCTCCCCGGTCTGGAACAGCTGGAAGTTGGTGGACGG
ATTGGTCACGCGATAGATAAAGCGCGGCGTTGGCGGCGTCCCACGGTAAAAATGGCTATT
GGCATGGAAGCGAATTTCCTGACCGGGAATGTATTTGTCGTACACGTAAGGGCCGTTGCC
CAGCGGCTTGCCGTGCAGTGAGCGCAGATAGTCGAGATTTCCCCGCTGATACCCTTTGCC
GTACCAGGCTTTCGACAGTACAGGCCCGCCAATTTTGGCCAGCGTGGTGGCGCCTGGCTG
CGTGGTGGTCACCTGCAGGGTGAGCGGGTCGATGACCTTCAGGCCGCTGACGCTGTCAGC
CTTGCCGGCTTTGTAGTCCGCCCCGCCGGCGATATTGGCCAGGGTGATGTCGGTATCGCC
ATCATAGCTGGGGTCGAGCAGGACCGTCAGGGTAAAGGCGACATCTTCCGCCGTCAGCGG
TGAGCCGTCGCTAAAGGTGAGACCAGGGCGCAATTTGATGGTATAGACTTTGTTATCCGG
GCTGACCGTCCAGCTCTCCGCCAGCCCCGGGACCAGCTTGCCCTGGCTGTCCCAGTCGAT
CAGGCGTGAAAAAATGACGTTAGTCACGTTCTCATCCCAGCCGTTGACGAAAAAGTAGGG
GTTAAAGATCCCCTGCGGCTCGGAGATCCCGGCCACCACCGTGTCTGTGCGCAGTTTGGC
GCTGGCCGGGATCTGGCTGGCGTCGCTGGCCGGGGTGATACCTTCTTTCAGGATCACTTC
CGCATGGGCAACAGAAGAAAATGCTACCACGCCGCCGAGCAGGGCCACTTTTAGCGCCAG
GGCGAAGCGGGTTTGTCTGGTTTTTAATCCTTGTTTTAATCTGGACAAAAGTGCTACCTC
ATCAAATGATTGCGTGGTTATTTACAATTCATGACGAAAGATAAGAGGCGCACTTCGCCC
TGTCTAACACTGAAACGCTATGATTTATAACTAATTATCCTTAGCAAAGGATCGGAAATA
TAATCCCATTTTATGGCTATGAAGCAGTGGTTTCCGCTGTCTGATGATGGTTGGTCAGCA
TGCTGTCTGCGACCCAGTTTTTCAATCGCGAGGTTCTGAACAGGCGTCACACCTGCGCGG
TATTCGCCGGCTGAAAGGAAACGATGATAGTGGCCCCGTACCGACCGCCGTGCAGGGAGT
AAGGCTCCCTGGCGGTCAGTTCCGGGCAGACGTTAACGCTCCTTCGCCGCTGGGGGCAGC
AGGGAGGGTGCGGTTTCGGTTAGCGGCAACCAGAGCCGCTCGGGGTCATTAAATCCCTCT
TCGACAAGGGCATAAAAGCGGCTGGCGTGGAGACCATCGACGAAGGCATGGTTAAACCGC
CCGGCCACCGGGATAACGCAATTCTGCAATCTTCCCCAGGTGAGCGCGGGGACCGCCGCG
CCGACGGCATATTCCGCATGGGTCATCGAGGTGAAGTGGAGCCATGGCAGACAGCTGGCG
CAGATAAAATGCTCGCCATCGACGATGAGCGGCGCCGGGGATGTCTCTCTTGCCGCGACA
ATCTTCGGCGTGGCCGCGGCGCTGAAGGCGGTGAACTCGGGAGCATTGTCGCACCACACC
TGACGGAATCCCTCTCCGACGGTCATCACCGGCGTCATTACTGCCAGACTGTCATATTCA
ATCACCTCATCGTTCCGCACTCGCTGGCGTAGCTGCGGTACCCCGTTGGCCGCGCGCAGC
AGGGCATAGAGCGCGAGCTGAAAAAACGAGACCCGACGGTCCTTCGCACATTCGTACAGG
CGCTGCGCCGCTATCGGCACGCAGAGATTAAAGCTGGGGTTGGCGAATTGGCGGTAAAAA
GTGAAATGGTCCCGGCGGGGCCAGGATGCGGTATCGATAATCCGGTAATGTGCCATGGAT
GCCTCCTGAATACTGGCGTTCTGCTGACTATGCGACGATTTCGATCAGGTTGCCATCGGG
ATCGGCGATCACCGCCTCATAATAGCCGTCGCCGGTGGTGCGCGGCGGCGAAATCAGTAT
TCCGGCGGCCCCGGCGCGTTGGGCGATGGCATCGACCTGTTCCGCCCCGCCCACCGAGAG
GGCCAGATGCGCCCAGCCGATATGGTTGTTATCCGCGCTGGCCTGCTGCAGGCCAGGCTT
GGTCATCAGCTCGATCACCACCTCGTCGTCGATAGTAACAAAATAGGAGGCAAAGCCGGG
GTTGGTCTGGCTAAGGTATTTTTCATTGATGCTGGCGGCAAAGAAGTCCACCCAGAAGCG
GGCCTGGACGTCGAGCTGTTGGGTCCACAGGGCGAAATGGGCAATTTTCATGGTAAACCT
CCGGGCAGGAACGTTGACAACCAGAGCAGGGCAGACGATCATGCTTGCTACTGCTCGGTT
TTGATCATTTAAGGATTGTGTTATGCTCGATTATGCTGCTTTCCCTCAACAGCGACAAGC
GCTGATTTGCCAGATCCTGCAGGAAAACGGCAGAGTGGTGTGCGCGGAGCTGGCGGCGCG
TCTTCAGGTGTCGGAGCATACCATCCGCCGCGATCTGCATGAGCTCAGCCGCGAGGGATT
CTGTAAAAAGGTGTATGGCGGGGCGGTGCTGAGTCTGCCGGAAGCGGGGGATTACAGTGA
GCGGAAAGATAAAAACCGCGCGATAAAGCTCAGGATCGCGCAACAGTGTGCCCGGCTGGT
GAAGCCCGGCGGCACTATTTTCATTGATACCGGGACTACCAATCTGGCGATGGCCGAGGC
GCTGCCCGCCGAGCTGGCGCTGACGGTGGTAACGAACTCCCCGGAGATCGCCGCGGTGCT
GGTGAAAAAACCGCTGTATGACGTGGTGATCCTTGGCGGCCAGGTACAGCGCGCGAGCGG
CGGTTGCGTCGGCGCCGCGGCGGTGGCTCAGGTGCAGGGCATGTTATTCGACCAGGGGTT
TATCGGCGGCTGCGCGATGGCGCCAGAGTCGGGCCTGACCGGCTTTGACTATGCCGACTG
CGAGTTCAAGAAAGCGGTCATTAAACAGTGCAGCGAAATTATTGTTGGTCTGACTTCGGA
TAAAATTCCGGCAGCAGCGCGGTTTGTGGTGGCCGCCAGCAGCGATATCGATGTGCTGGT
GGTGGAAGAGAATATCAGTCGCGAATATCGCGTTGCCTTTCAGCAGCACGATATTCGCAT
CTATACCGTGTAACCCGCTAGCGGGTGAGGGAGGTGGCGATAAGCCGCAGGCCCAGCGCC
CCCAGCACCGTCGCGGTGGCGATGTCGATCCGCCGCTTCAGCCGCAGGTAGACGCGGCGC
GGGCGATCGGCAGACAGCACCAGCGCCACCAGCGAATACCAGCTGACGTCGATCAGAAAG
CTCATCAGCGGCACGATGTAATAGAAGGCGGTGGGGATCTGCGCCGGCAGCAGGGCGGTA
AAAATTGAGGCGAACACCAGCGCCGTTTTGGGATTGCTGAGCTGAGTATACAGCCCGTCG
CGGAAGGTCTTCAGCAAAGAGCGGTTGCCGGCCATCCCGCTGGCGGAAAAATCCATCGGC
TGCGCCGACCCGCGAAAAATTTTATAGCCCAGCCACAGCAGATAGAGCCCGCCCGCCACC
TTCAAACCAATAAACAGCTCCGGCACCGCGGTGAGCACCTTCTGCAGGCCCAGCATCGCC
ATAATGGAGAAAATGGCCGCACCGGCGCCGGTACCGAGGGCGGTCACCATACCGTGCAGA
CGCGAGCGAGCGACGGCATTGCGCGCGACAAAAATAAAGCTTGGGCCGGGACTGATCACG
CCCATGATCAGCACCGCGGCAATGGCCATCAGGCTGGATAGGAACATAGCGACTCCTGTT
ATGTCCGCCGCAGGCAGGCGGTCGGTAACGTGTGGACGGTTGGAGCAGACAGAGTAGCAA
ACTGGTTCAGGAAAGCACGTCAAAAAGGTGTGTATTAGACGGGGAGAAGCAGGCGTTGGC
GGGGCGCGTTTTCTGCGCAACTGTTTGAATAACGATTCCCATTCTTGTCATCGATGGTAA
ACTGAATAACTGTGATCTTTGTCATACCGTAATAACTACAGAGAAGAGACACTGCTATGC
AACATATCATTGAGGGCTTCCTCAACTTCCAGAAAGAGATCTTCCCCCAGCGTAAAGAAC
TCTTCCGCAGCCTGGCCTCCAGCCAGAATCCCAAAGCGCTGTTCATCTCCTGTTCTGACA
GCCGTCTGGTGCCGGAACTGGTTACCCAGCAGGAGCCGGGACAGCTCTTTGTCATTCGTA
ATGCCGGGAATATCGTGCCGTCTTTCGGGCCGGAGCCGGGCGGCGTTTCCGCGACTATCG
AATATGCCGTGGTTGCGCTGGGCGTGACGGATATCGTGATCTGCGGCCATTCCAACTGCG
GCGCGATGAAAGCGATCGCCACCTGTCAGTGCCTTGAGCCGATGCCGGCGGTGTCTCACT
GGCTACGCTATGCCGATGCCGCGAAAGCGGTGGTGGAAAAGAAAACCTGGGCTAGCGAAA
CCGATAAGGTCAACGGCATGGTGCAGGAAAACGTCATCGCCCAACTGAATAACATCAAGA
CCCATCCTTCGGTGGCGGTTGGTCTGCGCGACCATACCCTGCGCCTGCATGGCTGGTTCT
ACGACATCGAAACCGGCGATATTCAGGCGCTGGATAAAAACACGAAATCCTTTGTTTCGC
TGTCGGAAAATCCGGACGTCTTTTTCGAATAAAATCTTTCCAGGGCACGGAGGCCCTGCA
AACCCTCACCACGCCACGCAAATTTTGCCAAAATGGGCGCCGCTTTGCAGATAGCGGAAG
GCCTCCGACTGATTCGCGGCGACAGACCACTCCGCTTTACGCCGACAAGCCGCAGATAAT
CCAGCCAATCGGGTATTTATTGTTATCAGGCTTTTTTTGTGCTGAGAGTCAGTATTGTCC
GGGATCCGGCGAATGCCGCATGGACCTGCCGGGAAAGGTCAGGAAGGGGGAAAAACTAAA
GCGCCGTCCAGGCGGCGCTTTAGGAAACGTTTAGGGGCAAGGGTTTATTTGCTCAGTTCA
GCCGTCATATGAACACGGTTGTTAAACTGGGCGCTGGTAATTTTATAGGATGCACCCTGT
TCTGCGGCCTGGGCGGCAATTTTAGCTTCCGCGCGGTCCAGCGTGGAGGCAGTGGCGCTG
ACGCTCTGAGCAAAGCTGGCAGCAGATAACAGAGATAGCGCAGCAACAGCAACGAAAGTT
TTGATGAATTTCATGGTCGTATTCCTTAATTTGGTGTCTGATAAAGGGCCTGTTGCCCTG
ATGTGATAAAGAATACGCTTGATTGCTGGAGCCTAAAATCAAAACAATTTGCGAAACTCT
TTCAAATAATATGAATGATTTTCCGCCAGCCTCGAGGCTGCGCGCGGCGGCAGGGTTGCA
TTAGCTGCTGTGGTCAGGCATCGGAGGTCGGCAGACAGGCGACTAAAAGAGAGCCTGTCG
GTCATGAAATGATGAAAATGGCTATGAGTCACCAGGCGGAAATTCACTTTAATCCTTTCC
AGGCCGTTATAGACCCGCTTGCGATTAATCCCCAGCGTAGCGGCCATTTGATGAACCGAC
TGACCTTTCATGGTGGCATCAATCATCCGCATCTCCAGGCGGTTGAGCGGGGCTCGTTGA
CGGAAAGAAACGCTCTGACGTTGGTGACGCGGCACGAGTGGCCAGCGGCGCTCGGCCAGG
CAGCGCAGAAGGCGGCTCACTTCACGTACCGCTTCGCGCTGGCTGACCCACAGTAGGGTA
TCCGCGAAAAAGGGGCGTCCGCGCCTTACATTGCCGGCTGACGTAAAGCCAATGACCAGG
CCCTGAAAGTGCTGAGCGATTTCAGCGGCAGCCAGGTAATCATGATAGTTTTCCAGTGAC
AAAATAATCACATCCAGCCCGGACAGTTCTGGAAGATGGCTGAGGGGCAGGGAGTGAATA
ACCTTTAATTCGGGCGCTGTTTTCTGAATATCCCGAAAACACTGGGCGATACCGATATTA
AAATAAATATTATTGCTGTGAATTAAAATATTCAACGAATAAACCCTGTTGCTGGCGATG
TAAACGGCGCGGGGAGGGGATTAGCTGCGTACCAGAAGCTTATTCATATCAGCAGGCGAA
GTGTTTATATAATTCATCATCCCCGGCGGTTTGTATGAATAAATTTCGGCTACGTAAACG
TTATTAATATAATACCCCGCGCACTTAACGCGGATGATTAACGCGCTCTCCACGCCAGCC
TGGTGTAAGCGAGACTTTAAGCTCTGAATAACCTGCCATAGGCGCTGCGCGGAAGGGCGG
AGATTATTTTTTTCCCAAACGTTAATCATTAACTCTTCATCGCTGACCAGACGTTCTCTG
CCGTGCGCCAGCAGGTACTCCAGTAAACAGGCCATGGTGCTGCGTAGCTGGACTTGCGTC
CGTGTCCCGCGCAGCGTGATAATTTCCCGATGATGCAGGCAGTAGAAAATATTATCCGCT
AACTTATAGCCAAGTAGTTTATAGCCTTTAGTCATCCACCACTCCCTGACAAATCCTCTT
CTTGCCGGTGCAGAGTACCTGCCCGCTGCTGACTGACCAAGTGAATTTTATCAGTTAGAA
TAATCAAAACAAATAACCACACAGCCATACATAACTAGAATAAAAATCTGATAACATCGC
TTGATTGTGTTGTATTATGCGGTATAGGAAAAGTCTTAATCAGGCGACTGGCGAAGGTAA
GCGCTTGAAAATATAGGTGGCATCGAAAAATAAATGCACTTAAATTGATTTGGATCAATT
TAAGCTATTTCAGAGGGCGATGACCATTTACATTCTAAAACAAAGATTGAAATAACTTCC
GTTACGCGGTGATACGCTAATTCTGAACTTGTGGAACTACCCAGGGAATGGTTCATTTTT
TTTTAGGAGCGTTTTTATGGTCATTGCAACTCGTAAGCCTCTGTGCAACAAACGCTGGTC
GGCCAGCCCGGCCTCCCAGGATCTTCAGTTGACTCAGCTACGTCACCCGTGGGTCGCCAC
CAAAGCTAGCTGCAAAAGTAAAAAAGGCTGGAAGAGCCGCGGTTAACGGCTCGTCCACTT
TCCCGGACAAAACGCCCCGGTCGTGCTCATGCCGCGACCCGGGTTTTACTGTGGTCATTG
TTCTGCTCAACGATCACACCGAGCGCAGACAATAGCCTGAGGCGGTGTTCTCCACTCTGG
CGAATCCCGGCAGGCCAAGATGCATACCGGCAATCAACCACCGTTCGCTGGCGGCCTGGC
GCAGCAGGATCTCCCTGGTACGCCGGGCCTGTTCAGGATCGACGTCGAAGGCGACCGAGG
CTTCTGGCCGCGCAGACTGAATGGACGGGAAATGGACGATATCCCCCCAGATCAGCAGCG
AGGTATCGCCCGCTTCGAGACGATACCCGGTATGCCCGGGCGTATGGCCGGGCAGAGGGC
ACGGGCGGATCCCGGCGATCACCTCCTCATCATCAACCCCGCTGATTTGCGCCGCGCAGT
TCGCCAGTACACGGCGAACAAGCAGCACGTTGCGCCGGCCGCGATCGCTGGCGTTGTCGA
ACGTGGATGTTGCCAGCCAGTAAGCGCTTTCCCGCGTAGGCAGGAACACCGTGGCGTTGG
GATACGCTGGCGTACCAGCGGCGGACAGCAGGCCGCCGATATGGTCCGGATGGGCGTGGG
TGAGAAGGATGGCGTCGATCTCCTCAGGACCAACGCCGAGCCGCGCCAGATTGGCGATAA
GTTCGCCGCCAACGCCATTGGCTCCGCCGGTGCCGGTATCCACCAGCACCGTATTCCCGC
GACCGCGGATCAGATAGGCGCCAATCGCAATGGTCTCCGGCGAGGCTAATCCTGAATGCC
GCTGCAGATGTTCCGCCTCCTCCCGTGAGATACCCGAGAGTAAGGACAGCGGCGCTGACA
TCAGACCATCACTCACGGCAGTCACCGTCAGGTCGCCAGCGGTCAACGTATAAAAGGGAG
CAGGTGACATGGCGACCTCACGCGCGCTGCGCCGGGTTGCGTAACCGGGCGGTGATGGGC
TGATAGATAAAGACGGCGGCAGTCGTGGCCAGATGATGCAGGTTGTCTCGTGGGAGGATG
GCGGCATACCGGGTTTGTTCGGTCGCCAGGCCGCCTGGCTGCAGGAGTATCGGCGCAGCG
ACGGGCAAGTCCTCCGCGGTATCGCCCAGCAGCAGCACTTCATCCGGGGCAACCTCCCGC
AGCGTATTATTCGTAAGATAGAGGTGGCGATGCCAGTCGGCGATCGCCGATTGCCAGCGG
GCAAAATGGCCGCCGCCGTTGCGGCGGTAGGCGTCGCTGTCGATGATGGTAGCATCGTGG
ATATCGTGCAGCGCCAGGTAGCAGGGGCAGCCCTCGCTGAGAGCGCGGAAGCGCTGGGAG
GCGTAGAAACCGGGCACAGAGACCAGCGCCGGTAGTTTTTCCTGATTGTAAAAGGTATTC
CACGCCGCTTCGCTTTGGGGATCGGTGTAGGCGCATTCGACGACATAGAGCATAGTGACC
TCGATGAACAGATGATGTGGCGCACAAGGCGCTTTAGTGAGTTTTCATCATCCTATCGGC
TAAAAATGGCGCTGAAAAACGATGTTAATTCAAGGCTTAGTGATATTCTGTCACTGACTT
TCGGTGAGCCTGCACAAGGAGCATTGGCTATGCGTCGTAAAATCCCCAGCAGCGCTGCGC
TACTGGCTTTTGAGGCCGCGGCTCGTCACGGCAACTTTGCCCGCGCGGCGGCGGAGCTCG
CGTTAACGGAAGGGGCCATCAGCCGGCAGATTGCCCGTCTGGAAGCGCTCCTCGACAGTA
AACTCTTCGACAGGACGGGGAGCCGGGTGCGGCTCAATCCGGCAGGCGCCCGCTACGCTC
GTCAGGTCCGCGAGATCCTCGCTCGTCTGGAACGGGACACCCATGACGTCAGCGGGATGC
CCGTCGATGGCCGCAGCCTGGAGATCGCCGTGCTCCCCACCTTCGCCAGCCGCTGGTTAA
TTCCCCGGCTCGGGCGCTTTGCGGCGCAGCATCCGCATATCGTGGTCAATATCGCCGCCC
GCAGCGATCCCTTCATTCTGCCGGGAAGCGGATTTGATGCCGCCATCCATTTTGAACACC
CGGCGTGGACCGGAATGGAGGTGACGTTTTTATTTGCGGAGTATTTGCTGCCGGTCTGCC
ATGCTGCGCTGCTGACGGATGACGATCTTCCGGGGCTGCTTAACCGGCTAACGCGCATTC
ACCGGCGGCAAAACCCGGACGCCTGGCTGCACTATGCCCGCGAGTGCGGTCTGGCGCTGG
ATAACCCCGCCCAGGGGCCGCGCTACGATCTGCATGAGATGGCGATCGCCGCGGTACTTA
GCCAGCAGGGTGTGGCACTGGTGCCGAAGATGTATGTGGAAAGCGAGCTGAGCGCCGGAA
CGCTGGTTGCCCCGTGGCCGGGCTCCCCGACGCTGGCTAAGCGCTTCTGCTTGATCAAAC
CCGGCGGCGGGGAGGGGGAGCCAGCGCTGCAGATGTTTGAGCGCTGGCTGCAGACGGAGA
TTGCGGCAGGTTAAGTCAGAGCTGGTCGGGAGACATTTAGCGCCGCCCATGGTTTCCTCC
CGGTTGTACCGCGCGCTCGCTTTTTTACACCAGGGAATAGTTTTCAGTATGGAATATTGT
TGTTGCGAAGCCACCGCTTCCGCCCTGCATCCAGACGGCCTCCTTCTCTCGTCTTACAAA
ATATTATCAGTTTATTTTTTTATTCTGTTTGTCGTCTTTTTCAGCATTACGCAGTTACTC
CCGATCTGAACCAAGATGCCACTGAATTAACACTGAACGTACTCCGGCAAGATGTGGATA
CGAACGGGATTTTCTTGTGCATGTATTGCTGAGCGACTGCTATTCCGGGCGTTAAATAAA
AGATCACCGTTCTGCCTTACCCAGTGCGCTTTGGGTTCCTGTAGGGAGACAGCGACGGGC
GGTAGCGTTCGCGAAAGCAGGCGGGTGCGATAGCGCGGCCAGTGGGTGGGGTGGCGAAGG
GTAACGAATGGAGGACGTAATGATGAATTTTAACGCCAGAAAAGATGGAGTGAAGCGATG
AGAAACAGGCTGATAAACGATGCAACCAGTTTGGTAAAGCAACCGCCGGGGCAGTCACGC
TACCGGATGGTTGTTCTCCGGAGGGCGCAATATCGACAGCCTGCTGAATCAGCAACTGTT
AACCCATATGGCGGCAGGACAGAAGCCGCAGCACCTGACGCGGGGCGGGATGAGGAAGAG
GGGAACGCCTCAAGAGGAGTGTCCGCTTTTTTTGCAGGAAGTCTTGCCGGATTATTATTA
TCCGTTGGAGCTGAAACATCCAGAGCAATATACACGTCCCGATATCTGAAGCGCAGAAAT
CCGGTACTGCATGATAAACTGCAAAATCTGCGAGATCTGGATCTTCTGTATTTTCTTGTT
GAGGATATTGTAAAACCTTTCGAAACAGCGTGTATGGTCAGTGATAAGAATCCAGCAGAA
TTTAACAAAATATGTGAATATTTCTTTGGTGGACTATGAATATAAAACGAACATTACTCA
TCCTGCTTTCCCGTGTTATCAGAGGGGCTGGGATGGGATTAGGTGCTTCAGGTATCGCGC
TGGCTGGCTGGTTCTTTTTTTTCTCAGTAAATGAATATAAATTTCTCTGGGGTTTACTTT
CAGTTGTGGGATTCCTGGTGGGGTATCTGATATATCGATTTGCATATGCATATATTTATG
ATGAATGGAATTATTATCATTAAGAAATTAAACGGCGTGGTCTGTTGATCGATTTTTGAT
GCTCATTAAAAGGGTTGGCTTCCTTAGCACTCATGTGGACTAGTATGGACTATGCAAGGA
AAACGCTTTGCCAATACACAACATTTTAAGTCAGCAATACCAACGGGGAGCAGGTGATAA
AATTCAGGAATTACAGAAGGAAAAATGATTGGTGCGTCTGAATGGACTCGAACCATCGAC
CCCCACCATGTCAAGGTGGTGCTCTAACCAACTGAGCTACAGACGCATTATGGTGCGTTT
AATTGGACTCGAACCAACGACCCCCACCATGTCAAGGTGGTGCTCTAACCAACTGAGCTA
TAAACGCATTATGGTGCGTTCGATTGGACTCGAACCAACGACCCCCACCATGTCAAGGTG
GTGCTCTAACCAACTGAGCTACGAACGCAATGTTGTGGTGACAACGGGGACGCATATTAG
CGGCAGGGAGGGGATGTGGCAAGAGGTAAACGTCACTTTTCTTGCACATTGCATGCGATT
GCGGAACTTTTACTCATTCCGGATATATTTTACTGAACCACAAGGATATTTCTTCGCCAG
CGAGCATCACGGCTCTTATTTTTCAGCCAGTCCAAACCTGCGCGGAAGGGTTGCCGATGT
GTTAAATTATCGGCCACCAGAAGAGAAGGAGTCATAACGAAGATGAAATCGATTGGTATT
TTCTGCGGTTCTTCAGCTGGCAAACATCCGCTGTACCTCGAAACCGCCCGTCTGGTTGGA
CGTACGCTGGCGCAGCAGGGGTTGGCGCTTGTCTATGGCGGCGGCAAAGTTGGTCTGATG
GGGGCGGTCGCCGATGCGGCGCTGGAGGCCGGTGGCGTGGTGATCGGCGTGATGCCGCGC
GGCCTGGTGGAGCGGGAAATTGCCCACCGCGGCTTGACGGAGCTGCATGTGGTCGAGGAT
ATGCACGAGCGGAAAACCAAAATGGCGGCGCTGGCAGATGGCTTTATTGCCCTGCCGGGC
GGGGCGGGGACGCTCGAGGAGATTTTCGAACAATGGACCTGGGCGCAGCTGGGGATCCAT
GAGAAACCGTGCGCGTTCCTGAATATTAAGGGTTATTACGATCCGCTTCAGGCGATGGTC
GATAACATGGTACGGGAAGGGTTTATGCACCCGCGCTACGCGGAGATGCTGCCGTTCGCT
ACCTCGGCAGACGAGATTATCGCCGGTTTTCGCGACTATACGCCGCCGGCCCGTAAATGG
GTTCAGCAGCCAGCTATTTAAACATCAAGCGCAGGGTAAACAGCGCGCAGACGATGAGCA
GTAACAGCAGCAATTCGAAGCGATAGCGTTGCAGCATGATGTCCTCCTGAAAAAAACCGG
CGCTGTTCAGCGCCGGTTTATCACCTTAACGCCCGACCATTATGCCGCCGGTTTAACCGC
CGGTTTAGCTGCATGGTGCGTCGTTTTATGGTGTTTCTTCGCCGCCTGCGCTTTCTGCGC
TACTGCCGGTTTAGCAGCGGCTTTATGGTGTTTCTTCGCCGCCTGCGCTTTCTGCGCTAC
TGCCGGTTTAGCAGCGGCTTTATGGTGTTTCTTCGCCGCCTGGGCTTTTTGCTCAGCAGC
CGGTTTTGCAGCAGCTTTGTGGTGTTTCTTCGCCGCCTGCACTTTCTGCTCGGCTGCCGG
TTTCGCGGCCGCTTTGTGATGTTTCTTATGGTGAACGGTAGTATGGCTGGCTGCTGCACT
CGGGGTGGTGCTTGCCGCATTGGCAGCGAAAGCAACTGATGACAGACCCATAGCAGCGGC
AACGACCAGAGCTAATACTTTTTTCATTCTGAAATCCTCGACTTGGTTTCTTGAGTAACC
CCACTGCGGGGCTGTTGGCAACACTATAAGCGCCTGCCGGGAGGCTATCAGTGAGTCTTT
GGTGTCAGGGAGTAACGGAATGTACAACGCGCCGTTATAGCGAAGAACGAAAAAGCCCGC
CGGAGCGGCGGGCTTAGACAAGTTAGCGCGCAGCGCGCTGTAAGATGATGCTGGAAGGCT
GGCGCTGCAGAAAACGCATCCGCAGCATCATCATGATGGCGGCGGAGGTCAGACCGATGA
TAAATCCGCACCAGAAACCGGCAGGTCCCATGCGGGGCACAATCATATCGGTCAGCGCCA
GCAGATAGCCGCTCGGCAAACCCAGCACCCAGTACGCGGTAAAGGTAATGAAAAAGATAG
ACCGCGTATCTTTATAGCCGCGCAGAATGCCGCTGCCGATCACCTGAATAGAGTCGGAGA
TCTGATAGATAGCCGCCAGCAGCATCAGGTGCGAGGCCAGCGTCACCACTTCGGGATTAT
CGTTATACAGCAGCGCAATCTGCTTACGCATCAGGACGGTAAAGATAGCGGTAAATACCG
CCAGGCAGACCCCCACGCCCACGCCGGTGCGGGCCGAAACCTGGGCATCGATCGTTGAGC
CCTGGCCAAGGCGGAAGCCGACGCGAATGGTGACCGCCGCCGCCAGCGACAGCGGCAGAA
CGAACATCAGCGAGCTGAAATTAAGCGCGATCTGGTGACCAGCGACGTCAATGATCCCGA
GCGGGGAGACCAGCAGCGCGACGACGGCAAACAGAGTGACTTCAAAGAACAGCGCCAGAG
CAATGGGCAGCCCCAGCTGCACCAGCCGTAACAGGACGGCAAAATCAGGGCCGCTGAAGC
GCTCGGCGCAGCGGATATCGCGCATCGTACGCGCCCGGCGCACCCACCACAGCATGCTGG
CGAACATCACCCAGTAAACGGAGGCCGTCGCCACACCGCAGCCGACGCCGCCCAGCTCGG
GCATGCCGAAATGACCATAGATAAAAATATAGTTCACCGGAATGTTGACCAGTAATCCAA
TAAAGCCCATGACCATCCCGGGCTTGGTTTTTGCCAGCCCTTCACACTGGTTACGGGCGA
CCTGGAAGAACAGATAGCCCGGAGCGCCCCACAGCAGCGCGCGCAGGTAGCCAACCGCCT
TCTCTGCCAACAGCGGATCGATGTTATGCATGGAGCTGATGATGTATCCGGCGTTCCACA
GCACGACCATGATCAGCACCGAGACAAAGCCGGCCAGCCAGAAGCCCTGACGCACCTGCG
GCGCGATACGCTCTCGCCGCCCGGATCCGTTAAGCTGCGCCACCACCGGGGTCAGCGCCA
GCAGAAGGCCGTGGCCGAAGAGGATCGCCGGCAGCCAGATGGAGGTCCCGATGGCCACGG
CGGCCATATCCGTGGCGCTGTAGCCACCCGCCATCACGGTATCGACAAAACCCATCGCCG
TCTGCGCTACCTGCGCAAGGATGACGGGTATAGCCAGAGCTAATAACTGACGCGCTTCAA
CGAAATACTTCTGCACGTGAACACCTTCGAATTGTTGTTATTTTGAGACTAAAAAAGCCG
CCGTAACTGGCAGCAAGGGGATAAAAATGAGGAATTTCCAGTCTATTGTAGCGAGGATTG
GCTATTAAGCCAGTGAAAAAAGAGTCGAGGCACGAAGCGCGCTGGCAACCGCTTTGCCCT
CCTGTTATTGTTCCCGATAGCGAAAGCGGTAATGATACCGTCATGATTTTCAACAGGAGC
CAAACATGTTTACTGGTATTGTTCAGGGAACCGCGAAAGTGGTCTCCATTGATGATAAAC
CCAATTTTCGCACTCACGTGGTTGAGTTACCGGCACATATGCTGGAGGGGCTGGAAACCG
GCGCCTCGGTAGCCAACAACGGCTGCTGCCTGACGGTGACCGAAATCAACGGCGCGCGCA
TCAGCTTCGATCTGATGAAAGAGACGCTGCGGATTACCAATCTTGGCGATATTCAGGTCG
GCGATGAAGTGAACGTCGAGCGAGCGGCGAAATTTAGTGATGAAATCGGCGGGCATTTAA
TGTCCGGCCACATTATGACCACCGCGGAAATCGTGAAGATTCTGACTTCCGAAAATAACC
GTCAGATCTGGTTTAAAGTGCAGGATCCAACGCTGATGAAATACATCCTCTATAAAGGAT
TCATCGGTATTGACGGCATTAGTCTGACGGTGGGTGAGGTGACGGCGACCCGTTTCTGCG
TGCATCTTATTCCGGAGACGCTGCAGCGGACCACCCTGGGAGCGAAAAAACTGGGCGATC
GCGTCAATATTGAGATTGATCCGCAGACCCAGGCGGTTGTCGATACGGTCGAACGCGTGC
TGGCCGCGAAAGAGATGGCGGCTAAGGTCAATGAAGCCTGAAAAAAAATCCCCCGCCGAT
AAGCGGGGGAGTGTTATTTAACGGGCGACGCGCAGTCCATGTTCAATACCGCGCGAGAAC
ACCACCTGCCAGAGCTGAATGTCGCGGGCGCGGAAGGCGCCGGCGCAGGCGTTCAGATAA
TAGGTAAACATGCGTTTGAAACGCTCAGAATAGTTATCGGCAATTTCCGGCCAGCTGGCG
AGGAAACGCTCATACCAGGCCATCAGGGTCGTGTCGTAATCGGCGCCGAAGTTGTGCCAG
TCTTCCATCACAAAATGCTTCTCGCTGGCTTCGGCAATGTGACGCACGGAAGGCAGGCAG
CCGTTCGGGAAGATATATTTATCGATCCACGGGTCAACGTTATGGTCGGTGACCTTGGAG
CCAATGGTGTGCAGTAAAAAGCGGCCGTTGGGTTTCAAATTACGGTCGGCAACCTCAAAG
TAGGTAGCGTAATTTTTCGGCCCCACGTGCTCAAACATGCCAACGGAGACGATGCGGTCA
AAGCTGTCGTGCAGATCGCGATAATCCTGGAGACGAATCTCTACATCGAGATCGGCGCAG
CGCGCCTGGGCCATTTTTTGCTGTTCAGCGGAGATGGTTACACCCACGACGCTGACCTGA
TAATTTCGCGCCATATATTCGGCGAGACCGCCCCATCCACAGCCAATATCCAGTACCCGC
ATGCCTGGCTCCAGCTCCAGTTTGCGGCAGATGAGATCCAGCTTAGCCTGCTGGGCGGCC
TCGAGGCTCTGCGCCTCTTTCCAGTAACCGCAGGAATATTGCATATAGGGATCAAGCATC
CGGCTGAAGAGATCGTTGCCGAGGTCGTAGTGCTCTTTACCGACAATCCAGGCACGTTTT
TTACTTTGTAGATTAAACAGACGAGCGCCTGCGATGCGGAGTGTGTCTTTGAAATGGTGT
GGGAGCTGCTTTTCCAACCCGGCGCGTAACACCTTGTGGAAGAATATATCCAGACGCTCG
CATTCCCACCAGCCGTCCATATAGCTTTCGCCTAAACCCAGCGAACCTTCCTGCAAAACC
CGTTTAAAAAAGAGAGGATTTTTAACCCGCAGGTCGGACGGCGCGGAGCCATTGATTTCA
ATTCCCGCACGGCCTAATAATTCAGCTGCAATCCGGTACCAGTCATCATTTGGTACACTT
ACTTCTTCTATACACGATGAACTCATAGCTTCTCCATCACGCCCAAGTGATCAGAACCTT
AAAACAGCGTAGACGCTTTTTTGGCTTTGTGAGAAATCTCACGGATAATCCGTGAAGTCG
CTATCCGACGTAAACAGAGGAAGGGAGATAACCCTTGCCGAAAGGCCTTCCATGGTGAAA
CGGAGGCATCCGTTAATCTGTAACTATTTTCTATTTATGTGAACCCGGATCCAGTATAGG
ACGCTAAGTACTGGCTTTCAATAAAAATTTCTTAGCATGCTAACGACTGGTCCGGGCCCT
GGCGACGGGCATTACGCGTGGGAAGAGTGGGGTGTCAGCTCCGGCGTCTGCTGCAGGCGA
TAGCCTATTCCGGCTAAGCCAATCGAAACCAGCATTACGCTGGTGGTGGTCAGCAGCGGC
GTGGCGATCAGCGCGGATACCAGCAGACTGGTCAGGAAGCACAGGCCAAGCTGCAGGGTA
TTTTGCAGCGCCGCCGCGCGGCCGGTCGCCTGCGGAAAAGGCTTCAGCGCCTGAGCAACC
ACGATGGGGTAGATCCCGCCGTTGACCACCGCCATCATGCAGAACGGGATCATTAACGCC
ACCAGCGAGGCATGGGTTTGCAGGCCCACCAGCCAGGTGGCGGCTACGCTGACGGCAAAA
ATCACCAGCAGCCACGGCAGCATCTGTTGACCGGACCATTTCTGCAGCAGCGCGCGACAG
CCATAGCCTCCCACCAGAAAGGCGATGGTCTGCGGAATATAGCTCAGGCCGATAGCGGTT
GGGCCATAGCCCATTTCATACAGGATAAAAGGTGAACCGGTAAGCCAGGCGAAGAAGCTG
GCGGAACAGGCGGCGTAGATCAGGACGTTGCCGCTGTATTCCCGGGAGCGCAGCAGCGCG
AGAAAGGTGATCTTTTGCTGCGTCACTACTACTGACTTCGCGGCTGCCTTCAGGCGCAGG
GCAGGCAGCATCAGCAGCAGAGTGATGGCGAACAGGGTGGCGAAGATGGCTTGCCACTCG
AAGTGCACCAGCAGCCAGCTGCCCAGCAGCGGGGCCAGCGCCGGCGACAGTCCTACCAGC
GGCATAATGGTGGCGAAGATGCGGTTCGTGCGCTGGGCAGGATAGTAATCGGCGACCATC
GCCTGCCAGGTAACGGCCGCGGCACAGACGCCAATCGCCTGCAGAAAGCGCAGCGCCAGC
ATCAGGGTGGCGTTGTGCACCCACAGCATCCCCAGACAGCCGGCCGCGAAAATCGCCAGG
CCGCTCAGCAGCACCGGTTTACGTCCATAGCGGTCCGACAGCGGTCCCCAGAACAGCTGG
CCCAGCGCGAAGCCGGCGAGGAACAGGCTCAGGCTGGCGCTAATGGAGGCGGCGGAGGTG
TTGAGATCCTGCTGCATGGCGGCAAACGCCGGCAGGTACATATCGGTGGCCAGAAAGCCC
AGCACGCTCAGGCCGGCCAGCCAGACTAAAAATCCTTTCCCGGGTTGTGACATAACGTTC
TCATAGTTGGTGTACAGGTACGATGCCGCAGAGTGTAGGGAGTGCATTGTGGCTTGTGAA
ACGCTAATATTTGTCACATGCATTCAAAAATTTTGCAGGCAGAAAATGTGGTCTGAATAC
TCTCTGGAAGTGGTTGATGCCGTCGCCCGTAACGGCAGCTTCAGCGCGGCCGCGCAGGAG
CTTCACCGGGTGCCTTCCGCGGTCAGCTATACCGTGCGTCAGCTCGAAGAGTGGCTCGCC
GTTCCCTTATTTGAGCGTCGCCATCGTGATGTGGAGTTGACCCCCGCCGGGGTCTGGTTT
TTACAGGAAGGGCGCTCTGTTATCAAAAAAATGCAGATCACCCGCCAGCAGTGTCAGCAA
ATTGCGAACGGCTGGCGCGGACAGTTGTCGATCGCAGTGGATGATATTGTGAAACCGGCG
CGGATGCGTCAGATGATCGTCGACTTCTATCGCCATTTTCCCGACGTCGAACTGATCGTC
TTTCAGGAAGTATTCAATGGCGTATGGGATGCGCTGGCCGACGGCCGCGTTGAGCTGGCG
ATTGGCGCAACGCGATCTATTCCGGTCGGCGGTCGCTATGCGTTCCGCGATATGGGGATG
CTGAGCTGGGACTGCGTGGTGGCGAGCGATCATCCGCTGGCGAAGATGGATGGACCCCTG
AGCGACGACGTCCTGCGTAACTGGCCGTCGCTGGTGCGGGAGGATACCTCGCGCTCGTTG
CCTAAACGGACAACATGGTTGCTGGATAACCAGAAGAGGGTAGTCGTCCCTGACTGGGAA
TCATCAGCAACCTGTTTGTCGGCAGGACTCTGCGTCGGCATGGTGCCGAGCCATTTCGCC
CGTCCATGGATAGATCGCGGCGAGTGGACTGCGCTGGCGCTGGAAAATCCGTTCCCGGAT
GCCGCCTGCTGCCTGACGTGGCAGCAGAACGATGCCTCACCGGCGCTGAACTGGATGCTT
GACTATCTGGGGGACAGCGACACGCTGAATCGGGAGTGGCTGCGGGCGCCGGAGAGATCC
GCGCCCGCCAGATGCCTTAACGACGATAATCGACAAACGGGCCATCCGCTACCGAGCGGC
GCTCAACCAGACGAGGGTGCACTTCGATAGACTGCGACTCTTCACGCTTGTTGACGATAC
GATCCAACAGCATGTTAAATGCGGCCTCGCCCAGGGAATCTTTCGGCTGATGAATGGTGG
TTAACGCCGGGCTGAAATAGCGGGCGTTGCGCACATTATCATAACCGATCAGCGAAATGT
CCTGCGGCACCCGCAGTCCCATTTCATCCGCCGCGCAGATAGCGCCCATCGCCATGATAT
CGCCGCCGCAGAAGACCGCCGTCGGGCGGTGCTGCTGGTTTAGGATCTGCTGCATTGCGC
GGTAGCCGGACTCCGGCTCGAAGTCGCCCTGCACAATCCAGTTTTCCGGCACGCTGATAT
GCGCCTCTTTCATCGCCTGCATGAAGCCGGCCAGTCGCCCCGCGCCGGTGTTGCGCTCCA
GCGGGCCCGGGATCACGCCGATCTCGCGATGGCCGCGTTCAATCAGGTAGCGTCCGGCGA
TATAGCCGCCCTGGAAGGCGTTATCGATCACCGCATCGGTGAAGTCGGCTTTCGCCTCGC
CCCAGTCCATCACCACCATCGGGATATGGCGGTACTCTTCCAGCATGCTCAATACCGAAT
CCGGATACTCGGAACACATCACCAGCAGACCGTCTACGCGCTTTTGCGCCATCATCGACA
GATAGGCGCGCTGTTTTTCCAGATCGTTCCACGCGTTACCGAGGATCAGAGTATAGCCCT
TCTGGAAGCAGCTCTTTTCAACGGACTCAATAATTTCAGCGAAATAGGCGGCTTCGCTAC
TGGTCGCCAGCAGGCCAATCGATTTGGTGTGATTGACTTTCAGGCTGCGCGCCACGGCGC
TCGGCGAGTAGTGCAGCTCTTTGATCGCCGCCCATACCGCATTACGCGTCTCCTCGGCAA
CGAAACGGGTTTTGTTAATTACATGTGACACAGTTGTAGTGGAAACGTTTGCGCGTTTCG
CTACATCTTTAATAGTTGCCATTACATCTCACTCCATGCCTTGACCTGATCGCCTGATCA
TCGATACGTAAACGTTTGCCTACACACACCCTGAATACAATTTTCAACATTGCATCACGT
CGGGAAAACGACACAGAACGACAGGAAGGGGTCAATGGCCGATACGCTTTTAAATTAGCG
TGGGATTTTGTCCGATCTTGGGGCAAAGTGGAAGAGCAAAAATGTGCATCGCCCTAAATC
CCGGAAGATTTTTGCGATTTTTTGTGCAAAAATGAGCAAGCTCACTTTTGGTGTGGGGAT
AACAAGAGGGAAAAATGATGGATACCAATTTAAAGTTTTCGCTGATCACCACGATTATTG
CTCTCGGCGTGATTGTCGCTTTCAGCCTGACCGCCATACTGCACTAATGTTTCGCTGAGG
GAGGAGCGCCGCTTCCTCCCCATATCCCGCTATTATTATCAATTCTGCAAAAATCTTTTG
TCATTTCGTTCACTTTTGTTTTTTTGTGATTGATGTCATGCTTTTGACTTCTGATGTTAC
GCCGTCCTCTCTGACGGTCTGATGGAGTCATTGAATGAAAATCAACTTTCCTTTACTTAC
GCTGGCGATCGGCGCCTTTGGCATCGGTACCACCGAGTTCTCCCCGATGGGATTGCTGCC
GGTGATTGCGAAAGGTGTGGACGTCTCGATACCGGTAGCGGGAATGCTGATCAGTGCGTA
TGCCATCGGCGTCATGGTCGGCGCACCGCTGATGACGCTGCTATTGTCGCATCGCGCACG
GCGCAATGCGCTGATTTTTCTGATGGGGATCTTCACCGTCGGCAACCTGTTGTCATCCAT
CGCGCCGGATTACACCACGCTGCTGCTGTCGCGCATTATTACCAGCCTCAACCACGGCGC
TTTTTTCGGCCTGGGATCGGTGGTGGCGGCCAGCGTCGTGCCAAAGCATAAGCAGGCCAG
CGCGGTAGCCACTATGTTTATGGGCCTGACCATCGCCAACATTGGCGGCGTGCCGGCGGC
CACCTGGCTTGGCGAAACCATCGGTTGGCGGATGTCCTTCCTTGCTACTGCGGGATTAGG
CCTGCTGGCGATGGTTAGCCTGTGGTTCTCCCTGCCGAAGGGCAGCGCGGGGGAACGTCC
TGATGTCAAAAAAGAGCTTTCTGTCCTGCTGCGCCCGCAGGTGCTCTCCGCGTTGCTGAC
CACCGTGCTGGGCGCCGGGGCGATGTTTACGCTGTATACCTACATTTCGCCAGTGCTCAA
TACGCTGACCCACGCTTCATCGCTGTTTATAACCGCGATGCTGGTGCTGATTGGCGTCGG
TTTTTCGCTAGGCAACTATCTGGGCGGCAAATTTGCTGACCGGTCGGTCTCCGGCACGCT
GAAGGGCTTTCTGCTGCTGCTGATGGCGATCATGCTGGCGATCCCGCTGCTGGCGCAATC
CCAGGCCGGGGCGGCCATCAGCATGATTGTCTGGGGCGCAGCAACCTTTGCGGTGGTTCC
GCCGCTGCAGATGCGGGTTATGCGCGTAGCGCATGAGGCGCCGGGGCTCTCTTCTTCGGT
GAATATCGGCGCGTTCAACCTCGGCAACGCGCTGGGCGCCGCCGCCGGTGGGGCGGTGAT
CTCTGGCGGACTGGGATATGCGTTTGTGCCGGTGATGGGCGCGATTATCGCTGGTCTGGC
GCTGCTGCTGGTCTGGTTTAGCGGGCGAGCGCAGCCGGAAGAGGCTTTCGCCAGCCAGTA
ATCATCGGCTGGGCAAGGGCAAAAAAAAACCGCAGCCGGGGAGACCCCGCTGCGGTTTGT
CGTTTATGCCGCCAGGTTAGCCGCAACAAACTTCCAGTTAACCAGCGCCCAGAAGTGGTC
CAGGTAGCTTGGACGGGCGTTGCGATAGTCGATGTAGTAGGCGTGTTCCCAAACGTCAAC
GGTCAGCAGCGGCTTCGCGTCGGTGGTCAGCGGGGTGCCGGCGTTGCTGGTGGAGACGAT
AGCCAGGCTGCCGTCGGCATTTTTGACCAGCCAGGTCCAGCCAGCGCCGAAGTTTTTCGC
CGCGGCATCGGTAAATTTGGCTTTAAAATCCGCGAAGCTGCCGAAAGATTTGGCGATTGC
GGCCGCCAGTTCGCCTTCCGGTTCGCCGCCGGCGTTAGGCGCCAGGCAGTTCCAGTAGAA
GGTGTGATTCCAAACCTGCGCTGCGTTGTTGAATACGCCACCTTCAGACGTGCGGACGAT
CTCTTCGAGGGATTTGCCTTCGAACGCAGTGCCTTTGATCAGGTTGTTGAGGTTAGTGAC
ATACGCCTGGTGGTGTTTACCGTAGTGATATTCCAGGGTTTCTGCGGAAATGTGCGGCGC
CAGGGCGTCTTTTGCATATGGTAATGCAGGTAATTCAAACGACATTGCTACTCTCCTTAT
AACTTTTTGTTTTATCTCACATTGACAGGATGAGGTTTTCACCTGAATCGTGTTCTGATC
GCCCGACGCTGTCGCGTCCCGGGCGTGTTATTGTATTGAGAATGTTAACATTTGCCGCAA
GCAGTGAAAAGCCTTACAACGATAAAGGCTATTATCTCCGGTGCATGTGGTGAAGGCTTA
ACCGTTTTCTGCAGGAGTGGGCAATAAGCCGCCAAAATTGTTGCAACCCTGTATAAGGAG
ATGCCCTCTGCGGATTTGCGAACTCGCATGGCAATTAACTACTCTGCTTCGCCGCTGTCA
CGCAATGCGCTGAACAAAAAATAAAACTTTAATATCAAACGATTAATAAAAATATGCGCT
CAGGCAATCGTCGCTATGCCAATAATTCATTGTCTATTTTTTAATTTGTATGACAAATAT
AGCCGCCAGCAGTAATTTCCCCAGGATGACGACGATGGCAAAAACAGATGAGGTGGTGAG
CGCGAAAATGATCCCGGTGGTGCAGGGGATTGTTGACTGGATCGAAGCACATATTTTCGA
CACCCTGTCGGTGAGCGCGATTGCGAAAAAGTCCGGCTACTCACACTGGTACTTCCAGCG
ACAATTCGCCATGGTAACGGGCTGCACGCTGGCGAGCTACGTCAGCCGACGAAAGATGAC
GATTGCGACAATCTATTTAACGCAGACGCAGGCGTCGATACAGAGTATTTCTCAGTGCCT
GGGATACGAGGGACAAGCCGCTTTCTGCCGGACCTTTCACCGTCACTTTGGCATGTCGCC
GACCCGCTATCGTCGTGATACGCCGGGCAAAGAGAGCAATCTGCAATATCCCTTGCGGGT
GGGGATGGAGATGGAGCAGGAGAGGCGGTCTGCCGCCGCAGCGGCAGACCGGGATCAGCG
AATGGTTTTCGGCGTCATGACGCGACGAGCGCCGACATAATGGCGAACCCAGTAATCCTC
GCTCAGGGAGGTGATTTGAATATCACGACCTGTGCGCGGCGACTGAATGAATTTTCCGTT
GCCGACGTAGACGCCGACATGGTCGGCAGTGCCGCGTCCGCGGGTGCGGAAGAAGACGAG
GTCACCGCTCTGCAGTTCGTCACGATCGACCGGACGCGCATCGCGCAGGTGATACATTTC
GTTGGCGGTACGCGGGATATGAATCTTGACCAGGTCTTTGTAGGCGTAATAGACCAGCCC
GCTGCAGTCGAACCCGGTGCGCGGGGAGGTGCCGCCCCAGCGATACGGTTTACCCAGCTG
GCCCATCAGTTTGTTCATGGCGGTACTCTGCGCTTTTTGCACCCGGACTTTATGCGCATC
GGCGATCGTCAGATTCGCTTCGCTGGCCTCGGGTTTACAGCGCTTTTTATAGCCTTTACG
CACCACGCATTTGCTTTTGACGCTGTTCAACGCCAGGGTCGGCTCGGCGCTGGCGGCCAC
CGTTTTCGCGCACTGCTTTTTATACCCTTTACGCAGCACGCATTTTTTCGTGGCGCCGAC
GGCCTGACGATGAAGCGCGGTTTGGCTTGCTGCGGTAGTACGGGTAGGGAGCCGGGTGCT
CGAGGACTTTTTACTGGTGGTTTTAGCGGTGGTTTTACTTTTTTGACTGGTTGCTTTTTT
CTTGCGCTCTGAGCCGCTTTTCGCGGGCAACGCCTTTGGCGAGGCGGAGGCGTGCGTATG
CCCTGAAGCCTGAGCCAGTGGTGTGAATGAGATAGATGTGAACAGTAATGCACAGAGCGA
TATCGCGATTTTGTTTAGCCGCGCCACTGAGCAATCCCCTGATTAATTACAGACATGTAC
AAATGCCTGACGATGAATGACAAACCGGAACGATTCTAAAGCATAAAAACCCGGAAAGTT
AATATTCTTTTGTATCAAAAATGTCGATTGGTTAACGATTGCAAGAAAACGCGTCAGACA
TTGACCGCCTCGCACAGAAAATGCGCAACGCGCGCCTGCCCGCGGCGTCAAAATGATATT
TTTAAGGCAACTTCGCGCAACAGAAGATAAAATATGAATAGTGAAAAAAATGTTATTATC
GGTCCTGCCCTCGGGACGCTACAATGACAAGTTACTGCCGTAGAAAGAAGTTTAAGGAAG
CACGACAATGAGCTCGACTTTAGAAAAGATCCAACGCCAAATCGCTGAAAACCCGATCCT
GCTGTACATGAAAGGTTCGCCGAAGCTGCCAAGCTGCGGTTTCTCCGCTCAGGCCGTTCA
GGCGCTGTCCGCCTGTGGCGAACGTTTTGCTTACGTTGATATCCTGCAGAACCCGGATAT
CCGCGCTGAGCTGCCAAAATATGCCAACTGGCCGACCTTCCCGCAGCTGTGGGTGGAGGG
TGAACTGGTGGGCGGCTGCGATATCGTCATCGAAATGTACCAGCGCGGTGAACTGCAGCA
GCTGATCAAAGAGACGGCGGCAAAGTACCATACCGACGAGCCAAAAGCGGAGTAATTCCC
GCCATCAGTAAAAAAGCGACTTCCTGGAAGTCGCTTTTTTTATCACTCCGGGGTGGCTAC
GGGCAGCGGCCAGCCGCCCAGACGCTTCCAGCGGTTCACGATCTCGCAAAACAGCTGCGC
CGTCTGCTCGGTATCATACAGGGCGGAGTGAGCCTGCGCGCCGTCGAACGGCATACCCGC
GGCAATACAGGCTTTCGACAGCACCGTCTGGCCCAGCGCCAGCCCGCTTAGCGCGGCGGT
GTCGAAGGTAACAAACGGATGGAAAGGGTTGCGTTTAAGTCCCGCGCGTTCGGCGGCGGT
CATGGTGAAGCTGTGGTCAAAGGTGGCATTGTGCGCCACCATGATTGCCCGGCTGCAGTC
GCTCTCTTTCATCCCTTTGCGCACCATTTTGAAGATGGCATGCAGGGCATCGTATTCGCT
GACGGCCCCGCGCTGCGGGTCATGCGGGTTAATCCCGTTAAAAGCCAGCGCTTCGGGCTG
CAGATTGGCGCCCTCGAAAGGTTCAACATGGAAATGCAGCGTTTCATCGGGCATCAGCCA
GCCGTGCTCATCCATCTTCAACGTAATGGCGGCGATCTCCAGCAGGGCGTCGGTTTTGGC
GTTAAATCCTGCGGTTTCAACATCGATCACCACCGGATAAAAACCGCGGAAACGGTCGCA
CAGACCATTCAGTTGAGCGTTCTCGGACATCAGATTCTCTTAGCTGGAAAAAAGTAGCGC
GCATTATGGCAAATTTTGCCGCGGCTTGCAGCAGGCAGGGGTGAAAACAACGGGCGCCGT
AGCGCCCGGGCGAGCCATGGCATTAAATATGCCAGCGTGGGGAAGCGTTAGTTGCCCAGA
CCTTTGCCGGCATCTTTCTCTTCAATGAGCTCGATTTTGTAACCGTCCGGATCTTCCACG
AAGGCGATGACGGTGGTGCCGCCTTTTACCGGCCCGGCTTCACGGGTGACGTTGCCCCCG
TTCTGACGGATCCGTTCGCAGGCTTCGGCGGCGTTATCGACGCTCAGCGCGATATGGCCG
TAGGCGGTGCCCAGCTCATAGCTGTCCACGCCCCAGTTGTAGGTCAGTTCGATCACCGCG
GTTTCGCTCTCTTCGCCGTAGCCGACAAAGGCGAGGGAGTACTTGTACTCCGGGTTTTCG
CTGGTGCGCAGCAGCTTCATGCCCAACACGTTGGTATAGAAGTCGATAGAACGTTGCAGG
TCGCCAACGCGCAGCATGGTGTGGAGTAAGCGCATAATGTCCCCTATGCAGTTTATTTGA
TAGATCAGAACGTTGAGTATAGCGGCGATACGTCGCCGCTATCAATGGAGGGATTACAGA
GTCGGGTAATCGGTGTAGCCTTCCGCGCCGCCGCCGTAGAAGGATTCCGGGCGTTGCGGG
TTAAGCGGCGCTTTTTTCTGCAGGCGAGCCACCAGATCCGGGTTGGCGATGTAATCGCGG
CCAAAGGCCACGGCATCAATCAGCCCTTTATTGATAAGATCGTTGGCTTTTTCTACTGTG
TAAGCGCCAGCGCCAATGATCACCCCCGGGAAGCGGTCGCGGACTTTCTGACGGAAAGCT
TCACTGTAAGGTTTGCCGCCCGCCCAGTCCGGCTCGGACATGTGCAGATAGGCGATACCG
CGTTTCGCCAGTTCGCTAATCAGATACAGCGCGTCTTCTTCTTCGTTCGGGCCATTATCC
ACATTCTGGAAGCTGCCAATCGGCGACACGCGGATGCCAATGCGCTCGGCGCTCCACTCT
TGACTCACGGCGTCAACCACTTCCAGCACCAGACGGGCACGGTTCTCCACGCTGCCGCCG
TACTGATCGGTACGCTGGTTCGCCGATGGCGAGAGGAATTGGTGCAGCAGATAGCCGTGG
GCTGAGTGCAGCTCAACCAGATCGAAGCCGGCGTCACGGGCATTGCCGACCGCCTGACGG
AAATCGTTGACGATCCCTGGGATCTCTGCGGTTTCCAGGGCGCGGGGCATTGAGGTGTCG
ACGCGAATGGCGTGGCCGTTTTCGTCACGCAGTGAGGTACGGGTGCCCGCGCTCAGCGCG
GAAGGCGCTACCGGGGCGGCGCCGCCAGGCTGCAGGCTGCTATGGGAAATACGCCCGGTG
TGCCACAGCTGGACGGCGATATGACCGTTTTCGGCATGAACGCCGGCGGTGATTTTCTGC
CAGGCGGCAATCTGCTCCGGGCTGTGCAGCCCAGGCGCGCCGGCGTAGCCTTTGGCCTGC
GCGGAGATCTGCGTCGCTTCGGTGATGATCAGCCCGGAACTGGCGCGCTGGCGGTAGTAT
TCGCCCATCAGCGGAGTAGGGATATCGCCCGGCTCAATGCTGCGCAGACGCGTCAACGGC
GCCATAAATACGCGATTAGGGACGGTGACCGCACCGACTTTCAGTGGGCTGAATAATTTT
GCTTCCGACATAGTGACTCCTGAGTAGACCGGTCGTCTAGTAACTGATGAAATAAAAACG
CCTGTTATACCGCAGGCGCCGCAATAATCTGTTTGGCGTGGGCAAGGGCGCTTTCCAGCG
GCGTTGCGCTACGCGTAATTTTGGCCTGCAGGTTGGCCCCGAGCCACAGGGAATACAGCA
CCTGCGACAGGGTCATGGCCTCGCCGTCAAATGCGAGACTGCCTTCCTGACGTCCTTTCT
CCAGCGCGTCGCCCAGCAGGGCGATAATCTGGCTGGCTCCGCGATCCATGGCGGCGCGCA
TATCTTCCGACAGATCGCAAACCTCCGCGGATAGCTTGACAGTAAGACACCCGCTAATAA
TCCCCTGCTGGCAGAACTGATTCAGCGTGTGCTGATAGTAGGCCAGCAGGCGATCGCGAT
AGTTACCGTCGCCATGATCGAAGTGGTCCACCAGGCGCTGCAGATATCCGGTGTAGTGAT
GTTCAAGCAGCGCGACGCCGAAGGCTTCCTTAGAGCGAAAGTAGTGGTAGAAGGAGCCCT
TGGGCACCTCCGCCGTCTTCAGAAGTTCGCTCAAGCCCATTCCGGTAAAACCGCGATGCA
TGCAAAGCTTCTCGCCGGTGGCCAGGATATGTTCTCGGGTATCGCAATCGCTGTGTCTGT
TCATGCTGCACACTGTAGTAGACCGATTGGTCTAATGCAAGCGTCGGCGGAAAAATGTTA
GCTGGCGCAGCACGTAGTGAACAAAATTTGCGTCGGCGCGGGGAAACGTCTTCAATGAAA
GGAGACGAGGGGACAGGAGGCGTGTGGTGGCAGAGCAGTTAGAATTTTTCCCGGTGCAGA
GCCCGTGCCGGGGAATATGTCAGACCGATGAGCGCGGCTACTGTCGCGGCTGTTTCCGCA
GCCGTGAGGAACGTTTTAACTGGCAAACGATGAGCGATGCGCAGAAACAGGAGGTTTTGC
GTCTTTGCCGCCAACGGCTGCTGCGCAAAATACGCGCGAACAGGCCGGAGCCGGCGGAAG
AACCGCAGCAACCCTCACTGTTTTAAGCCAAAAATTACGTATACTCAGAGCACTTTTTTA
TTGAGGAAGCGGTTATGGTTCAGCGTATTGCTATGGCTCCCCAGGGGCCGGAATTTTCAC
GTTTTGTGATGGGCTACTGGCGTCTGATGGACTGGAAAATGTCGCCTGGCGAGCTGGTCA
GCTTTATTGAGCAGCATCTCGATTTAGGCGTAACCACCGTCGATCACGCCGATATCTATG
GCGATTATCAGTGTGAGGCTGCCTTTGGCGAAGCGCTGAAGCGAGCGCCGCATCTGCGTA
GCCGGATGGAAATCGTCAGCAAATGCGGTATCGCCACCCGGGCGCGCGCTGAGAACACCA
TTGGCCACTACATTACCGACCGCGATCACATCGTGCTCAGCGCCGAGCAATCGCTGCGTA
ATCTGGCGACGGACCATCTCGACTTGCTGCTGATCCACCGGCCGGACCCACTGATGGACG
CCGACGAGGTAGCCGAAGCTTTTCTCGCGCTGCATCATAGCGGTAAAGTGCGCCATTTTG
GCGTCTCGAACTTTACCCCCGCCCAGTTCACCTTGCTGCAGTCACGTCTGCCGTTTACCC
TGGCCACCAACCAGGTCGAAATTTCACCGGTGCATCAGCCGCTGCTGCTCGACGGTACTC
TCGATCAGCTGCAGCAACTGCGTATTCGTCCGATGGCGTGGTCTTGTCTTGGCGGTGGTC
GCCTGTTTAACGAAGAGGGCTTCCAGGCGCTGCGCGATGAGCTGGCGCAGGTGGCGCACG
AGCTTAACGCCGACAGCATCGAACAGGTAGTTTATGCCTGGGTGCTGCGTCTGCCGTCGC
AGCCGCTGCCGATTATTGGCTCGGGCAAAATCGAGCGCGTGCGCTCGGCGATTGTGGCTG
AAAAACTCAGCATGACCCGTCAGCAGTGGTTCCGCATCCGTAAAGCCGCGCTCGGGTACG
ACGTACCGTAACGGGCATTTCCCCTCCGGAAAGGCGTTCCTGGTTTACACTTAACAGGGA
GACAGCCATCCGGAGGTGTTATGCAACGATGTATTCTCGCGATCTTATCCCTCGCATTTT
GCGCTGGCGCACAGGCCGTTAGTGAAGATGTGCAACTTAATCTCGTGACCACCCAGGGCG
TCGGTCAGACCATCGGCAGCGTCAAAATCACCGAAACCGACCGCGGACTCGAGTTCGCCC
CCACTCTGCGGGCGCTACCGCCGGGTAAGCACGGGTTTCATATTCATGCCGAAGGCAGCT
GCCAGCCGGCGATGAAAGAAGGTAAAGCCGTGGCCGCCGGGGCGGCGGGCGGACATTACG
ATCCGCAGCATACCGGCAAACACGAAGGGCCGTTGGGGGCCGGGCATCTTGGCGACCTGC
CCCTGCTGGTGGTCAACGATGCGGGCGTAGCCGACCAGCCGATTATTGCTCCGCGCCTGA
AAACGCTGGCGGAGGTGAAAGGGAAAGCGCTGATGGTCCACGTAGGCGGGGATAACATGG
CCGACAGTCCGCAGCCGCTGGGCGGCGGCGGCGAACGGTTTGCCTGCGGGGTGATTAAGT
AGTTCCTTCGCCAATTGTGCCGGCCACCGGGGCCTGTTCCAGCTGCGACAGGGCGCAGTA
CAGTCGCCAAATCGCGGCGGCCAGTTCCCGCGCCGCCGGCTGATGATGGTGGTTCAGGGC
GTCGCAGATCCGCTGCAGCTCCTGCAGGGTGGAGGCCAGCGGACGCTGCTGCACGCCGCG
CTCGCTCATCACATCGCGTAACAGGTTGATGCACAGGTCGCGCACCTGGGCGAGAGGATC
GGAGCGGGTTTCCCATTCGCGAAGCTGCCAGACGACGTGCGAGCAATTGAGCAGCACGAC
GCCCCAACGCAACAGCCAGCGGCGCGCCAGGGCATCCTTACTCTGGCTGAGCTGACTGAC
GTGGTGATAGACCAGCGATTCAAATTCATGCTCACTGTGCTGAGGATGACGGCTGAGCTG
ATCGACAAAGTGACGCCGTAACGCTCTGATATGGCGTCGCCCTTTGCGGGCGTCCGAGCC
CGGACTCAGTACCGCAAAGGCCAGCCAGGCAAAGCCTACCCCGACAATCTTGCTCAAATT
ATCATTGAAAAAGGCCGCATAATCGTACACCGGCGGGTTGGTGACGGCGATAAACGAGCC
CATAAAGACGATAAGCTGTCCCCACAGGCCGGCGTATTTGGGCCACTGCAGTTTGAGTAA
CTGCATGGTGGTCAGGAGCGGGAACAGGAACAGCAGAAACTGCCACAGGTCGGTTACCTG
CACCATCAGGCCGAACTTCACCACGAAACTGAATAGCGACAGCAGGACCAGAGTCTGCAT
CAGCAATGTCAGCGAGCGAAACGGCGAGGCGGATACGGAGTAGAGCACGCAGCAGATGGA
GGCCAGGGTCAGGGCCGCCGCGCAGCTGGTCCACTGGGTACTGATCCCCCATGCGCCAAT
CGCCACCAGCGCGCAAAAGGTACGGACACCGTTGAGCAACGCCTCCGCCTGATCGGTATG
GCGGGCTAACGGCGGGGCGGCGGGCACATTGAACTCGGCGATCGCCGAGGCATTTTCAAC
GCGGCGGATCCAGCGGCTGCTCTCCAGGTAAATGCGACAGAAATAGCGCAATCGCGCCCA
GAAAGCGATGTGCCGGTAATCGGCATCCTGCCGCGGCGCCAGCGGCGCCAGGATCCGCGC
AACGTGATAGCTGTCGGCATGAGGGGTGGCGAGCTCGGCGAGCAGCGACTCCAGTACCTG
GCGAGTATTCGCCGGCGCGTCAGGCCAGTTCAGCAGCATCCGTCGCAGACTGGAGATGAC
GCTGGTCATTCTGAGCTGCTGATGCAGGAGGTAGTTCAGCAGAGGATTCTGCCGACGGAA
ACGGTAGTGGCTCCAGAAGGCCTGGATACGCAGCAGGTTCATGGTCAGGATCTGGCCAAT
CACGCTCTCATGAGCGGTGCGAATGGCATCCGTCGTCTCCGGCACCCACAGCAGGCTGGC
GTGCTCCAGCAGCCGGGCGTGCATGGTTTTCAGGGCCGTCAGCAGGTTGCTGCCGTCGGA
GGTGCTTGGCAGGATCATCATCATTAGCCCGCCGCAGAGGATCCCGACGATGACTTCGCA
GACGCGCGACTGGGCGATGACCCACAGCTCGTAGCTGTCGCTGATGTTAATCACCGGAAA
GGCGATGATGGCGCAGGTATAGCCCGCCAGCTGAAAGGCGTAGGCGACGTTGTTGGTGAA
CAGGGCGCAGGCCCAGGTGCAGAGCGCCAGCCAGCCGGAGATACTGAACAGAAACAGCCA
GGGATCGTTGAGTGTATGACCGGCAAGCAGCAGGGCGGCGCAGGCGCCGAGCAGGCTGCC
TGCGATGCGGCCAAAACTTTTACTGATCACGCCGCCGACGGTGGGAAAGCTGACCACCGC
CGCGGACGTCATCGCCCAGTAGGGCTCATCAAGATCCAGCGCATAGGCGATACTCAGCGC
AAGACACATCGCGATGCCGTTGCGCAATGCGTACCGCCACTGCGGCCGGGTGGCTTTAAC
CCAGGGGAGTGCGCGCCACGACAGGGTCTGCAGGTTCATTACTGCCCGCCAATTGAGACA
GTGCAGGTGGTACCGGAGACCAGGGTGACATCGGCCGGCAGCGTATCAAAGGCAATTCGC
ACCGGAACGCGTTGGGCGAGACGAACCCAGGGGATATTTGGTTTGATGTTGGCCACCAGC
CCGGTTCCCTGTTCCACGCTCTGGTCGACAATCGCGCGGCCGATGCTGGCGACATGGCCC
TTTAGCGTCTGCTGATTGCTATAGAGAATAATTTGTGCCGGATCGCCGATGCGAATGTGG
CGCAGTTTGGTCTCTTCGAAGTAGCCCAGTACGTAAAACGAATGGCTGTCCACCAGGGCA
AAGACCGGATGGCTGGTGGTAGCGTAATCACCGACGCGGGTGGAAAGGTTGGTCACCCAG
CCATCCACCGGCGCTTTGACAACCGTCTGGCTGAGCTGCCACTGCGCATGTTTCAGCGCC
GCTTCGGTTACGCCGACCCCCGCTCTGGCGGCAGCCAGGGTGGTGGTGGCGGTATTCAGG
GCGGTATTGACGTTCTCAAGGTCTTCAGCCGAGATGGCATTTTGCGACAGGCTTCGGCGA
CGGCGAGCCTCGCTGGCGGCCTTGCTTTGCTCCGCCTGCGCTTTCGCCACCTCCGCCTGG
GCTTTCGCCAGCTGCGCCTGGGCGTTCAGCACCGCGATGCGATAGGGGGTGTCGTCGATG
GTAAACAATACGTCCCCGGCTTTGACCCGTTGGTTATCGGTTACGTTCAACTGCAGAATA
CTGCCGGAGACCTGAGGGGTGATCCCAACCTGCTCGGCGCGCACTTTGCCGTCGCGGGTC
CAGGGTGACTGAGTGTAGAAATTCCATAACAACCATGCGGCAATCAGGGCGAGGGCCGCG
ACCAGCAGCGTTGACAGATATTTTAATCTTTTCATAACAGGGAGATCACCAGGCAATGAG
CAATACCAGGGCCAGACAGACCGAGAGCGCGAACAGGGAGAGATCCATTAGTAGCGGGTG
CCAGATGTCGCCCGCATACATCCAGTCACGCAGCTGGCGATGTAAAAACAACCAGATAAA
GAAACCCAACAAGACGGCTTTGAACAGCGGAGGGAAATAGACGGATGCGCCGAACACCAG
GTCCTGCAGCGGCAATCCGGATGTGTTAAGACTCAGTTTCACAAGCAAAAATCCTTTGCC
ATTACAGGGGTAACCTCAGGACGTGCTACTCTTTAACAGTGTAAATCATTGTTTTGGTTT
TTGTTGAATCAAGTAATTCATTTGTTTTGATAATTCAAATGCTGCACACTATTCTAAAAT
CAGTATAATAACTTAGCAAGCTAATTATAAGGAGATGAAATTGGAATCGCCACTTGGTTC
TGATCTGGCACGTTTAGTTCGCGTTTGGCGCGCGCTAATCGACCATCGCCTGAAACCTCT
GGAGTTAACGCAGACCCACTGGGTCACGCTGCATAACATCCACCAGCTGCCGCCTGAGCA
GTCGCAGATCCAGCTGGCGAAAGCTATCGGTATTGAACAGCCGTCGCTGGTGCGCACGCT
CGATCAGCTGGAGGAGAAAGGGCTCATTTCTCGCCAGACCTGCGCAAGCGATCGGCGGGC
CAAACGCATCAAGCTGACGGAAAAAGCCGAACCGCTGATCAACGAGATGGAAGAGGTGAT
AGGTAAGACCCGTGATGAAATCCTCTCAGGGGTCTCGAAGCAGGAAGTGGAAACCTTGCT
CCACTTAATCCGTAAACTTGAACAAAATATCCTCGATCTCCAGGCTAAAGATTAATTCTT
TGCGGCCCGGGCTAATCCGGGCCTTTTTTCACCCTCCCTGCCGATGCCAGACGATCACCT
GATTACGTCCGTTATTCTTTGCTTCATACATGGCTTCGTCCGCGCGCTGAACGCACGCTT
CCGCTGTCACGCTATCGTCGTAGGTGGTATACACCCCCATGCTGATGGTCATTCGCTCCG
GTAAATGGCTCTCCCCTGCACTGACCGCCAGGCGGATACGCTCGGCGATCGCTTGCGCTT
CTTTTTCACCGGTGTTGACCAGCAGCAGAGCAAATTCCTCACCGCCGATGCGTGCGGCGG
CGTCATCTACCCGCGAATGGCTTTCCAGCACCGAGGCGGCGAACTGGATCACTTTGTCGC
CGGCGACATGGCCGTAGCTATCGTTGATGCGTTTGAAATGGTCGAGGTCGCTGATGAGCA
CCGACAGCGGATGCTGGGCATTCACCTTCGCCAGCTGTTGGTTAAGAGTGTCGTAGAAGA
AGCTGCGGTTGTAGAGGCGGGTCAACGGGTCGCGGATCGAATTCTGATACGAATGGACAT
ATTTGTGGTTAGACTCGCGATAGAGGATAAAGACGTCAACCAGTAGCACCAGAATCAGGA
ACAAGGTGCATAGCGTTTCGAAAAAACGCGCCTGGTACCAGGTCTGATCCAGCTCCCCTG
CGGTGGAGAGCAGCTGGAAAAGCGTGAACAAATAAGCGCTGCAAAAAAAAGCGCCGCTGA
ACCAAAAAATATTACGCAGTTTACTCAAGCTAATTAATAAAATCAGCGTGATGAACCAAA
CTGCCATCAGCAGCCAGCCGATAATACTTTGCCACAACGGGGTAAAGGTATGGCTCAGAT
CGTCGATAAAATTGACGCTCAGCCACGGCGAATGGCTGGAGTATAGCCATGATAAAACAA
TAATGGTCAACGTAAAAAGAATACATGCTGTAAATGTAAGAACGTGTGCTTTCCACGAAT
GCATGATGCGCTGGCGAAAATAGTACAAAATAATAGATGACATGAATAACACAGCCATCA
TTATATTGCGGAAGAAATAATAGATAACGGCGTCATTTTGATTAACGACCGGGGCCGGAT
TGCAGGTAAGCCAGTCCGGATAGCTGCTGAGCGTGCCAAGCATCAGCAGCGCTGAGCAGG
CAAACCCGAAAGAGACTGGAGTAAGGTACAGACGCCGCTTGCTGCTCCAGTATTTCATGC
CCATAAAACAGGCAATGGTAATATGAAAAACCATCAGGAAACTGGTCAGCAGCGGAAATA
ATATTGAGGAAGTACTACTGAAGCTGGTATGAAAAAACGCAGTCATCCCGGAAATGCCAA
TCCCGGCCAGTAAACAAATGCAAATATAAAGGATTAGACGTTTAACGATATGATGCACAT
GTTCGGGCATAGGCAATATTCCACATAAAAGGCAACGGCAGCGACGATGAGTCACCAGGG
CTAATTTACGTTCTTGAGGGTAATAGGGGCGGGCAGATAAGATATTGCGCAGGCGCAATG
ATTCATGGAATATTAAAATAAAGATGTCTGATGGTTACTACGAATTTATTACGGCGAAAT
AAACGTGGCTGAAAAATACGATGCGGCGCAACCGGCCGCATCGTAAGGGAAATTATCGCG
GAGAGACGGTGACCTGGCTGCCGCTGCCGGCAATGGCCACGCGCTGACCAACGGAGAACG
GAGTGCTGCCCTGTTTCTGCACTACCATAATGGTATTGCCATCGTCCTTACGGATTTCCA
GTTCAACGCCCTGCGTTTTATTCATCGCGCCCTGAACGCCCTGACCGGCTACGCCGCCCG
CGACCGCACCTGCCGCCGTAGCCAGAGAGCGTCCGGTACCGCCGCCGATGGTGTTTCCAA
GGAACCCGCCCAGTACCGCACCGCCAATGGCCCCGATGGCATTGCTATCGTCGCCGCTCT
GGATCTGTACGGCGCGCGTATGCACGATGGTACCGTAAGTCACGCTCTGCACCTGTTTGG
CTTCAGATGCGGAATAAACGTCGCCGGACAGGCCGCTGCTGCTCACGCAGCCTGCGAGCG
TAAAACCAATCATCGATACAGCCAAAACACGTAAAATCATTTATGAATCTCCTGTTCACC
GAAGGTGTTCAATTGAACGTCCATACGGTTAATTATATGGCATTTAGTCGTCGGCGGGCA
TAGGTTCTCCCTGGACTATACAAAAAATAATAAACACTGGTGCTTCAACCTCAACTAAAC
GCCGGTTCTTTACGATGTTCTCTGATTTGTCGCTCTATTGTTAAAAAGTATTAGTACAAC
ATAGCATTAGCCGACACTTTATGATGGAGTGAGGGCATACAAGGGTCATGGAATGAAGGA
AAACGTATGAGATCGGGTCGCTTTATTGGCGTTATGTCTGGTACCAGCCTGGATGGTATC
GATGTCGTTTTGGCCACCATTACTGAAAACATGGTGGCGCAGCAGGCTAGTCTCACCTGG
CCCATTCCACACGCGATAAAAGAAGAGATTCTGGCGATTTGCCAGGGGCAGTCGCTGACC
CTTTCGCAGCTAGGTCGTCTGGACACCCGTCTGGGACGGCTGTTTGCCGATGCCGTACTG
GCGCTGATGCGCCAGGAAAGTCTCAAACCCACCGACGTCATCGCCATCGGCTGCCATGGA
CAGACCGTATGGCATGAACCGCAGGGAGAGGCTCCGCATACCCTGCAAATTGGTGACAAC
AACCAGATCGCCGCCCACACCGGGATAACCGTAGTGGGGGATTTTCGTCGCCGGGATATG
GCGCTAGGCGGGCAGGGAGCGCCGCTGGTGCCGGCTTTTCATCATGCGCTGCTGGCCCAC
CCCGTTGAGCGACGTATGGTGCTCAATATCGGCGGGATCGCTAATGTGTCGCTGCTGGCG
CCAGGGCAGCCGGTGCGCGGCTATGATACCGGGCCGGGAAATATGTTGCTGGACGCCTGG
ATCTGGCGCCAGAAGGGCAAACCGTACGACAAGGACGCCCAATGGGCTAGCGAAGGTAAA
GTGCTGCTGCCGCTGCTGCAGGACATGCTGAGCGATCCGTGGTTTGCCTTGCCGGCGCCG
AAAAGCACCGGTCGGGAATATTTCAATTACGGCTGGCTGGAGCAGCATATGGCCCGCTAT
CCGGGGCTACGCGGGGAGGATGTTCAGGCTACGCTTGCGGAATTGACCGCCGTCACCATC
AGTGAGCAGGTATTGTTAAGCGGCGGCTGCGAGCGTTTGTTAGTGTGCGGCGGCGGCGCG
CGTAACCCCTTGTTAATGGCGCGCCTGGCGGCGCTGCTGCCGGGAACCGAGGTCTCCACC
ACCGATGAGGCGGGGATCAGCGGCGATGATATGGAAGCGCTGGCCTTTGCCTGGCTGGCC
TGGCGAACGCTGGCTGGTCTGCCGGGCAATCTGCCCTCCGTGACCGGCGCCAGCGAAGCC
TCGGTGCTGGGCGCCATTTTTCCGGCTAACCCGCCGCAGAATCGGAGTTAACTGAAATCT
TAAATACGATGCGACCGGTAAACTGGACAAGTTAAGCGGAGGGCGGAGTGCCCGCCGTGA
CCGGGAAAGTCGAAGGCAAACGAATGAAAAAAATTCTTATCGCAGTTGTACCTTTTATGC
TGGCGGGCTGTAGCTACTACAACCAGTTTGTCGAGCGGATGCAGACGGACACGCTGGAGT
ATCAATGCGACCAGAAACCATTGACGGTCCATCGCAATAACGCACGCCAGCAGGTCAGTT
TTATCTATGATAATCAGCAACTGAACCTGTCTGAGGGGCTGTCGGCTTCCGGGGCGCGCT
ACACCGACGGCGTCTATGTGTTCTGGTCAAAAGGCGATACCGCCACCGTCTATAAGCGCG
ACCGCATCGTCCTTGATAACTGTCAGCTGCAGACGGCCAAACGTTGAGATTTCTGTCCGG
GGGGCGCACAATAACGCCACCTTATGACTACATCCTCAATGGCCATGTCTGATAACGACG
AACTCCAGCAAATTGCGCATTTGCGCCGTGAATACACCCGTGGCGGTTTGCGTCGCCACG
ATCTTCCTGCTGAACCCCTGCCGCTGTTTGAACGCTGGCTGCGTCAGGCCTGCGATGCGA
AACTTGCCGACCCGACGGCCATGGTGGTCGCCACCGTCGATGAGCGCGGCCAGCCCTACC
AGCGCATTGTGCTGCTGAAGCACTACGACGAAAAAGGGTTGGTGTTTTATACCAACCTTG
GCAGCCGTAAAGCGCATCAAATTGAAAACAACCCGCAGGTCAGCCTTCTTTTCCCGTGGC
ATATGCTGGAGCGCCAGGTGATGGTAATCGGCAAAGCGGAGCGTCTGTCGACGCTGGAAG
TGGTCAAATATTTCCACAGCCGTCCGCGCGACAGCCAGATTGGCGCCTGGGTCTCGAAGC
AGTCGAGCCGGATTTCAGCCCGCGGCATCCTCGAAAGCAAATTCCTCGAGCTGAAGCAGA
AGTTCCAGCAGGGTGAAGTGCCGTTGCCGAGCTTCTGGGGCGGATTCCGCGTCAGCATTG
AGCAGATGGAGTTCTGGCAGGGGGGAGAACACCGTCTGCACGATCGCTTTTTATACCAGC
GCGATAGCGGCGCCTGGAAAATAGACCGTCTGGCGCCGTAAACGCCGAAATTAGTTATCG
AAGCGCTGGCGCTGAAAGGGCCGGCGCTTTATTCTATGTACTTTTCGCATCTGGCGAAAA
GTCGTGTACCGGCAGAGGTGCAGTCGTTTATACATGGAGAATTTGATGGCAAGCAGTAAC
TTGATTAAACAATTGCAAGAGCGGGGGCTGGTAGCCCAGGTGACGGACGAGGAAGCGTTA
GCAGAGCGACTGGCGCAAGGCCCGATCGCGCTCTATTGCGGCTTCGATCCTACCGCTGAC
AGCTTGCATTTGGGGCATCTTGTTCCATTGTTATGCCTGAAACGCTTCCAGCAGGCAGGT
CATAAACCTGTGGCGCTGGTGGGCGGCGCAACCGGTCTGATTGGCGACCCAAGCTTCAAA
GCCGCTGAGCGTAAACTAAACACCGAGGATACCGTGCAGGAGTGGGTGGATAAAATCCGC
AAACAGGTGGCTCCGTTCCTTGATTTTGACTGCGGCGACAACTCGGCGATCGCGGCGAAT
AACTATGACTGGTTTGGCAGCATGAACGTGCTGACCTTCCTGCGCGATATCGGTAAACAC
TTCTCTGTTAACCAGATGATCAACAAAGAAGCGGTGAAGCAGCGTCTGAATCGTGACGAT
CAGGGTATCTCCTTTACCGAGTTCTCTTACAATCTGCTGCAGGGTTACGACTTTGCCTGC
CTGAACAAGCTGCACGGCGTGGCGCTGCAGATAGGCGGTTCTGACCAGTGGGGCAACATC
ACCTCCGGCATCGATCTGACCCGTCGTCTTCATCAGAACCAGGTGTTTGGCCTGACCGTA
CCGCTGATCACCAAAGCGGACGGCACCAAATTCGGTAAAACCGAAGGCGGCGCCGTGTGG
CTGGATCCGAAGAAAACCAGTCCGTACAAATTCTACCAGTTCTGGATCAACACCGCGGAT
GCTGATGTCTATCGCTTCCTCAAATTCTTCACCTTTATGGACATTGCGGAGATCAATGCC
CTGGAAGAAGAAGACAAAAACAGCGGTAAAGCGCCGCGCGCCCAGTACGTGCTGGCAGAG
CAGGTGACGCGCCTTGTCCACGGCGAAGAAGGCCTGGAAGCGGCGAAGCGCATTACCGAA
AGCCTGTTCAACGGTAACCTGAGCGACCTGAGCGAAGCAGACTTCGAACAGCTGGCCCAG
GATGGCGTGCCGATGATCGAAATGGAAAAAGGCGCCGATCTGCTGCAGGCGCTGGTTGAT
TCCGAGCTGCAGCCGTCCCGCGGTCAGGCGCGTAAAACCGTTGCCTCTAACGCGGTGACC
ATCAACGGCGAAAAACAGGCCGACCCGGAATATGTTTTCGCCGACAGCGATCGCCTGTTT
GGCCGCTACACCTTGCTGCGTCGCGGTAAGAAAAATTACTGCCTGGTCTGCTGGAAATAA
AAAAATACTGCCAGGGCGTGGGAAACCACGCCCTTTTTCTTTTTAGGGTTGTGGTAAGAA
AATGAAGAACATCCTCGCCATTCAGTCTCACGTTGTGTTTGGCCATGCCGGCAACAGTGC
CGCCGAATTTCCGATGCGCCGTCTGGGCGCCAATGTCTGGCCCCTGAATACCGTACAGTT
CTCTAACCATACGCAGTACGGCAAATGGACCGGCTGCGTCATGCCGCCTTCGCATTTGAC
GGAGATTGTTCAGGGGATTGCCGACATCGACAAACTGCAGACCTGCGATGCGGTACTGAG
CGGCTATCTTGGCTCCGCTGAGCAGGGAGAGCATATCCTCGGTATCGTGCGTCAGGTTAA
GGCGGCCAATCCGGCGGCGAAATATTTTTGCGATCCGGTGATGGGTCACCCGGAGAAGGG
CTGCATCGTCGCGCCGGGCGTGGCGGAGTTCCACGTGCGCTATGCGCTGCCGGCCAGCGA
TATTATTGCGCCGAATCTGGTTGAGCTGGAGATCCTGTGCGGTCATCCGGTCGCCAGCGT
CAGCGAGGCAGTGGCCGCCGCGCGGGAGCTGATTGCCCAGGGGCCGGAAGTGGTATTAGT
TAAGCATCTTGCCCGTGCGGGTCTGAGTATGGATCGTTTTGAGATGCTGCTGGTGACGGC
CGAAGAAGCCTGGCATATTAGTCGGCCGCTGGTGGATTTCGGTCTGCGTCAGCCGGTGGG
CGTCGGCGATGTGACCAGCGGTCTGCTGTTGGTTAAATTGCTGCAGGGGGCAAGTCTGCG
CGATGCGCTGGAACACGTCACCGCCGCGGTGTACGAGATTATGCTCGCCACCAAAAATAT
GCAGGAATACGAACTGCAGGTAGTAGCGGCGCAGGATCGCATCGCCGTACCGGAGCACTG
CTTCAGCGCCACCCGGCTTTAACTCCCAGGGCCTGCCCGACGGTCCGCCGGGCAGGTTCA
GGCCTTATTTTAAGCCTTCAGCCGCCAGTGCGGCCGCCACCGCCGGACGCGCTGCCACCT
GCGTCATCCAGCTGCCGATATGACCATAGGCAGCCATATCCAGTTTTATAGCATAGGCCC
AGCGCAGCACCGTAAACAGATAACCATCGGCAATGGTGAAGCGATGGCCGGTCAGCCACT
GTTTGTCTGCCAGCGCTGCATCAACGTATTGCAGCTTTTTCTCAAGCAGCCCCCGCGCGA
CAGGCTTATAGTCCTCCGGGGTATCCGGGCGGAACAGCGGGGTAAAGCTTTTATGCAGCT
CGGTGGCCACATAGTTCAGCCATTCGAGAGTCTGATAGCGCGCAATCGAGCCCACCGGCG
CCAGCAGATGACGATCCGGCACCTGGTCTGCGATGTACTGCATGATGGCTACGCCCTCAG
[truncated: 5,173,354 more chars]
